# Supplementary material for: The Azotobacter vinelandii AlgU regulon during vegetative growth and encysting conditions: A proteomic approach
Source: PLoS One. 2023 Nov 15;18(11):e0286440. doi: 10.1371/journal.pone.0286440 (PMC10651043; doi:10.1371/journal.pone.0286440)
Supplement: S1 Table — (XLSX) [file pone.0286440.s005.xlsx]

## Sheet: Hoja1
		S1 Table. DNA Sequence of the primer pairs used in the present work
		Amplicon use	Primer Name	Sequence (5'-3')*
		qPCR Avin_00300	Avn00300_FW	GAC CTG GAG AAG ACC GAA CC
			Avn00300_REV	GCA GCA TTT CCT GTT CTT CC
		qPCR osmC	Avn01800_FW	CCG ACG TCA CTC TGG AAA A
			Avn01800_REV	CGA TTT CAT TGA ACC GCT CT
		qPCR algL	Avn10900_FW	GTC ATG CGC TAC ATG GAG AA
			Avn10900_REV	TTG TAC TCG GTG GTG AGC AG
		qPCR Avin_11100	Avn11100_FW	ATG GAA CAA CAA GCG GAA AG
			Avn11100_REV	GGG TTT CTT CGA TGT GCT GA
		qPCR Avin_11110	Avn11110_FW	GGA GCA AGA ATC TGG AGG TG
			Avn11110_REV	TAG GCC TCA TCG AAG GAT TC
		qPCR Avin_12870	Avn12870_FW	CGA AGA GGA AGT GCT GAA GG
			Avn12870_REV	GCC TTG TTG ACG GAG TTC AT
		qPCR Avin_16380	Avn16380_FW	AAG GCT CGA CCT TCT TCG AT
			Avn16380_REV	GCC CTC CTT CTT GAA CAC C
		qPCR treZ	Avn24900_FW	CCA ACG ACG AAA AGA CCT TC
			Avn24900_REV	CCC AGC AGG TGA TGG TAG AG
		qPCR hscA	Avn40360_FW	GCC CAG GAA TTC ACC ACT TA
			Avn40360_REV	AGG GAG CGA CAG TCC TTG A
		qPCR Avin_43670	Avn43670_FW	GGC ATG GAT ATC AAG GTG GA
			Avn43670_REV	CCT TGA TGC TCT TGG CTT TC
		qPCR mdaB	Avn46260_FW	ATG CTA TCG CTG ACC TGG AA
			Avn46260_REV	TGT GGA AGG GGA AGT AGA CG
		qPCR algR	qalgRFw	CAG CCG TCT GGT GAG TGA G
			qalgRRv	CAC GAT ATC CGG TTT CAA GC
		PalgC-gusA construction	algC-gusF	TCT AGA CAC AAG CAT GGC ATC GTC CTC
			algC-gusR	GAA TTC GCA AGA GAG CAG TTC GTT AC
		qPCR arsA	EarsA-RT-F	CTC AAG GGC TTC GTC AAG GA
			EarsA-RT-R	TCG ATC GAG GTC AAG GTC TC
		qPCR arsB	EarsB-RT-F	CCT ACT GCA TCA AGA ACG GC
			EarsB-RT-R	GGG CGT ACT TGT CGA ACT TC
		* Restriction sites included in the primers are in bold
