# Supplementary material for: The Azotobacter vinelandii AlgU regulon during vegetative growth and encysting conditions: A proteomic approach
Source: PLoS One. 2023 Nov 15;18(11):e0286440. doi: 10.1371/journal.pone.0286440 (PMC10651043; doi:10.1371/journal.pone.0286440)
Supplement: S2 Table — (XLSX) [file pone.0286440.s006.xlsx]

## Sheet: Hoja1
	S2 Table. List of experimentally determined AlgU promoters in P. aeruginosa that served as reference for generating the Position-Specific Scoring Matrix
	No.	ID Tag	Gene	AlgU promoter sequence	Reference
	1	PA1777**	oprF	AAGAACTTTGAGGGCAAGTCGAAGTTCAAAACGTGG	Firoved AM, et al 2002. doi:10.1128/jb.184.4.1057-1064.2002
	2	PA1592	lptA	TGGAACTTCACGCCAGCGCAAATGTTCAAAGGGCT	Firoved AM, et al 2002. doi:10.1128/jb.184.4.1057-1064.2003
	3	PA1031*	asmA6	CGGAACTTTCCTCCGCGCCGTGGCTCTGAACAGCC	Firoved AM, et al 2002. doi:10.1128/jb.184.4.1057-1064.2004
	4		asmB2	TCGAACTTAGGCGCAGAATGTCGGGTCCCACGGACA	Firoved AM, et al 2002. doi:10.1128/jb.184.4.1057-1064.2005
	5	PA0059	osmC	CTGAACTTGTCCGGCTGCGTCGTCCTCCCATGTAGA	Firoved AM, et al 2002. doi:10.1128/jb.184.4.1057-1064.2006
	6		asmC1	CTGAACTTTCCCGTTTTGCCGACAGTCAGAACACA	Firoved AM, et al 2002. doi:10.1128/jb.184.4.1057-1064.2007
	7	PA3952	asmD2	AGGAACTTGAGATCGTGCAGGGTGCTCCAATATTTC	Firoved AM, et al 2002. doi:10.1128/jb.184.4.1057-1064.2008
	8	PA3902	asmD3	GCGAACTTGTCGCAGTCGTGCCGTTCCAAGCAGCC	Firoved AM, et al 2002. doi:10.1128/jb.184.4.1057-1064.2009
	9	PA3819	slyB	TGGAACTTGGTGGTTTTTGCCCAGTCCTAGGCAAGG	Firoved AM, et al 2002. doi:10.1128/jb.184.4.1057-1064.2010
	10	PA3262	lptB	TTGAACTTATCCGCGCGCACCTGTTCCTATTGCCCA	Firoved AM, et al 2002. doi:10.1128/jb.184.4.1057-1064.2011
	11	PA0762	algU P1	GAGAACTTTTGCAAGAAGCCCGAGTCTATCTTGGCA	Martin DW et al 1994. doi:10.1128/jb.176.21.6688-6696.1994
	12	PA0762	algU p3	TGGAACTTTCTTAGACGCATCGGTTCCAAAGCAGGA	Schurr MJ et al 1995. doi:10.1128/jb.177.19.5670-5679.1995
	13	PA5261	algR	GGGCACTTTTCGGGCCTAAAGCGAGTCTCAGCGTCG	Deretic V and Konyecsni WM 1989. doi:10.1128/jb.171.7.3680-3688.1989t
	14	PA2540	algD	CGGAACTTCCCTCGCAGAGAAAACATCCTATCACCG	Deretic V et al 1987. doi:10.1093/nar/15.11.4567
	15	PA0376	rpoH	AGGAACTTATACACCCGCTTGCAGTCAGATATCCGA	Schurr MJ and Deretic V 1997. doi:10.1046/j.1365-2958.1997.3411711.x
	16	PA0766	mucE	AAGAATTGTGACGAATCTCTCTGGTCGCGACCAGCC	Yin Y et al 2013. doi:10.1186/1471-2180-13-232
	17	PA3385	amrZ	CTGAACGGCTAGCGGAAATCGTGGTCATAGGCCCG	Wozniak DJ et al 2003. doi:10.1128/JB.185.24.7297-7300.2003
	18	PA0905	rsmA	AGGAACTTTCATTCCGGCGGGACTGGTCAATACTGGGTGA	Stacey SD and Pritchett CL 2016. doi:10.1128/JB.00133-16
