# Supplementary material for: The Azotobacter vinelandii AlgU regulon during vegetative growth and encysting conditions: A proteomic approach
Source: PLoS One. 2023 Nov 15;18(11):e0286440. doi: 10.1371/journal.pone.0286440 (PMC10651043; doi:10.1371/journal.pone.0286440)
Supplement: S3 Table — (XLSX) [file pone.0286440.s007.xlsx]

## Sheet: Hoja1
	Protein*	p-value	Spectrum count	Gene	locus Tag	GI number
	NADPH: ferredoxin reductase	0.0072	9	fpr1	Avin_38470	gi|226720817
	Cobalamin synthesis protein	0.021	9		Avin_22980	gi|226719315
	Carbamoyl-phosphate synthase, large subunit, glutamine-dependent	0.00054	25	carB	Avin_42930	gi|226721244
	pyruvate carboxylase subunit A	0.0031	7	pycA	Avin_02050	gi|226717295
	carbon-monoxide dehydrogenase, catalytic subunit	0.017	5	cooS	Avin_04490	gi|226717534
	Conserved hypothetical protein	0.019	5		Avin_13020	gi|226718357
	septum site-determining protein MinD	0.019	4	minD	Avin_35120	gi|226720490
	Phosphoglycerate kinase	0.0011	23	pgK	Avin_05590	gi|226717641
	flagellar hook-associated protein	0.0028	18	flgL	Avin_24100	gi|226719426
	malonyl CoA-acyl carrier protein transacylase	0.0065	14	fabD	Avin_14910	gi|226718535
	Shikimate/quinate 5-dehydrogenase	0.033	3	aroE	Avin_00230	gi|226717120
	Cytochrome b/b6	0.033	3	petB	Avin_13070	gi|226718362
	phosphotransferase	0.037	11		Avin_46790	gi|226721613
	fructose-specific multiphosphoryl transfer protein	0.042	25	fruB	Avin_12190	gi|226718275
	Phosphoribosylglycinamide formyltransferase	0.0042	11	purT	Avin_39610	gi|226720929
	phosphoenolpyruvate carboxykinase	0.0052	20	pckA	Avin_05450	gi|226717627
	nudix hydrolase, YffH family	0.024	16		Avin_44580	gi|226721405
	Conserved hypothetical protein	0.024	9		Avin_44420	gi|226721389
	D-glycerate dehydrogenase	0.028	12		Avin_41230	gi|226721085
	ATP-dependent protease	0.031	10		Avin_40850	gi|226721049
	valyl-tRNA synthetase	0.037	22	valS	Avin_11620	gi|226718220
	Carbamoyl-phosphate synthase, small subunit	0.0098	19	carA	Avin_42940	gi|226721245
	prolyl-tRNA synthetase	0.013	23	proS	Avin_36750	gi|226720651
	UDP-N-acetylglucosamine pyrophosphorylase; GlmU	0.017	6	glmU	Avin_51920	gi|226722096
	OmpW family outer membrane porin	0.018	7	oprG-2	Avin_06590	gi|226717739
	cell division protein FtsZ	0.022	18	ftsZ	Avin_13300	gi|226718385
	3-oxoacyl-(acyl-carrier-protein) synthase, FabB	0.024	12	fadB	Avin_29060	gi|226719904
	Chemotaxis sensory histidine protein kinase; CheA	0.027	11	cheA	Avin_24340	gi|226719450
	histidinol dehydrogenase, HisD	0.031	17	hisD	Avin_12930	gi|226718348
	phosphoenolpyruvate synthase	0.041	64	ppsA	Avin_23280	gi|226719345
	L-aspartate oxidase	0.045	7	nadB	Avin_13650	gi|226718416
	3-isopropylmalate dehydratase large subunit LeuC	0.05	10	leuC	Avin_34280	gi|226720406
	Phosphomannomutase/phosphoglucomutase AlgC	0.0079	43	algC	Avin_02910	gi|226717380
	nitrate/nitrite transport system substrate-binding protein ; NasS	0.0086	4	nasS	Avin_23460	gi|226719363
	Oxidoreductase protein	0.0086	2		Avin_47390	gi|226721673
	Response regulator CheY	0.0086	4	cheY	Avin_27950	gi|226719796
	phosphoribosylformylglycinamidine synthase	0.011	31	purL	Avin_39660	gi|226720934
	3-mercaptopyruvate sulfurtransferase protein	0.011	23		Avin_32980	gi|226720283
	histidine triad (HIT) family protein	0.014	15		Avin_18650	gi|226718906
	Glutathione S-transferase-like protein	0.017	8		Avin_05770	gi|226717659
	Leucyl-tRNA synthetase	0.031	12		Avin_09000	gi|226717968
	2,3-bisphosphoglycerate-independent phosphoglycerate mutase	0.041	4	pgm-2	Avin_27440	gi|226719747
	Aspartyl/Asparaginyl beta-hydroxylase family protein	0.041	4		Avin_44410	gi|226721388
	phenylalanyl-tRNA synthetase, alpha subunit	0.048	10	pheS	Avin_20460	gi|226719078
	Electron transfer flavoprotein beta-subunit	0.0027	26	etfB1	Avin_14280	gi|226718473
	3-isopropylmalate dehydrogenase, LeuB	0.0031	17	leuB	Avin_34260	gi|226720404
	Enolase	0.0045	54	eno-1	Avin_27220	gi|226719725
	dTDP-glucose 4,6-dehydratase	0.0048	8	rfbB	Avin_15920	gi|226718636
	fumarate hydratase, class I	0.0078	51	fumB	Avin_38440	gi|226720814
	aspartate-semialdehyde dehydrogenase, Asd	0.009	19	asd	Avin_34250	gi|226720403
	2-methylisocitrate dehydratase, Fe/S-dependent	0.012	8	acnD	Avin_23230	gi|226719340
	Nitrogenase iron protein	0.017	92	nifH	Avin_01380	gi|226717232
	Chemotaxis protein	0.018	9	cheW	Avin_24350	gi|226719451
	Aldo/keto reductase protein	0.022	25		Avin_25860	gi|226719594
	Nitrogenase MoFe cofactor biosynthesis protein NifX	0.027	7	nifX	Avin_01480	gi|226717241
	Aconitate hydratase 2	0.029	152	acnB	Avin_23470	gi|226719364
	organic hydroperoxide resistance protein (OsmC family)	0.029	5	ohr	Avin_15290	gi|226718573
	Inositol monophosphatase	0.042	17		Avin_27030	gi|226719706
	Phosphoribosylformimino-5-aminoimidazole carboxamide ribotide isomerase	0.0038	13	hisA	Avin_04620	gi|226717546
	Adenylosuccinate lyase	0.0054	11	purB	Avin_28380	gi|226719839
	Ornithine decarboxylase	0.02	32	speC	Avin_12320	gi|226718288
	Peptidylprolyl isomerase, FKBP-type	0.023	7		Avin_41110	gi|226721073
	Alkyl hydroperoxide reductase/ Thiol specific antioxidant/ Mal allergen	0.024	13		Avin_35360	gi|226720514
	threonine synthase	0.028	12	thrC	Avin_39480	gi|226720916
	Nitrogen fixation-related protein, gamma subunit	0.03	19	nafY	Avin_50910	gi|226722007
	Nitrogenase molybdenum-iron protein beta chain	0.032	149	nifK	Avin_01400	gi|226717234
	trigger factor	0.035	37	tig	Avin_23550	gi|226719372
	GMP synthase	0.039	34	guaA	Avin_39720	gi|226720940
	Nitrogenase molybdenum-iron protein alpha chain:Nitrogenase component I, alpha chain	0.04	127	nifD	Avin_01390	gi|226717233
	lytic murein transglycosylase B	0.04	5	mltB	Avin_08410	gi|226717915
	Conserved hypothetical protein 730	0.0062	12		Avin_27090	gi|226719712
	Electron transfer flavoprotein, alpha subunit	0.0064	15	etfA1	Avin_14290	gi|226718474
	beta-ketoacyl synthase	0.019	34		Avin_05510	gi|226717633
	glutamine synthetase, type I; GlnA	0.021	57	glnA	Avin_45850	gi|226721525
	Translation elongation factor Ts	0.029	68	tsf	Avin_38980	gi|226720867
	3-deoxy-8-phosphooctulonate synthase	0.036	14	kdsA	Avin_38800	gi|226720849
	S-adenosylmethionine synthetase	0.025	31	metK	Avin_05530	gi|226717635
	glycine hydroxymethyltransferase	0.042	53	glyA	Avin_40970	gi|226721061
	30S ribosomal protein S8	0.022	14		Avin_06390	gi|226717719
	50S ribosomal protein L2	0.032	30	rplB	Avin_06280	gi|226717708
	30S ribosomal protein S10	0.043	13	rpsJ	Avin_06240	gi|226717704
	oligopeptide ABC transporter, periplasmic substrate binding protein	0.01	19		Avin_29650	gi|226719960
	Thioesterase superfamily protein	0.01	19		Avin_01760	gi|226717267
	glutaminyl-tRNA synthetase	0.022	29	glnS	Avin_23520	gi|226719369
	conserved hypothetical protein	0.025	3		Avin_37680	gi|226720741
	Delta-aminolevulinic acid dehydratase	0.049	19	hemB	Avin_47450	gi|226721679
	3-hydroxybutyrate dehydrogenase	0.0011	14		Avin_17590	gi|226718801
	30S ribosomal protein S9	0.014	10	rpsI	Avin_13050	gi|226718360
	Thiazole biosynthesis (protein ThiG	0.023	41	thiG	Avin_02980	gi|226717387
	histidinol-phosphate aminotransferase, HisC	0.027	12	hisC	Avin_12940	gi|226718349
	glucose/ribitol dehydrogenase family protein	0.0087	10		Avin_16870	gi|226718730
	GCN5-related N-acetyltransferase	0.012	7		Avin_46600	gi|226721594
	formyltetrahydrofolate deformylase	0.023	8	purU	Avin_38280	gi|226720799
	ribosomal protein S15	0.029	15	rpsO	Avin_42790	gi|226721231
	catabolite gene activator, c-AMP receptor protein; Crp/Vfr	0.03	12	crp	Avin_46100	gi|226721548
	NADH-quinone oxidoreductase, F subunit	0.031	31	nuoF	Avin_28480	gi|226719849
	Nitrogen fixation Fe-S cluster assembly protein IscAnif	0.048	10	iscAnif	Avin_01610	gi|226717253
	acyl carrier protein	0.0036	29	acP	Avin_14930	gi|226718537
	50S ribosomal protein L15	0.0065	12	rplO	Avin_06440	gi|226717724
	NADH-quinone oxidoreductase, chain G	0.0082	38	nuoG	Avin_28490	gi|226719850
	ribonuclease PH	0.012	8	rph	Avin_02850	gi|226717374
	conserved hypothetical protein	0.026	6		Avin_14770	gi|226718522
	Ribosomal protein L33	0.026	6	rpmG	Avin_48040	gi|226721737
	4-aminobutyrate transaminase	0.034	51	gabT	Avin_46670	gi|226721601
	Flavoprotein, WrbA family	0.0016	54		Avin_00380	gi|226717134
	3(2),5-bisphosphate nucleotidase	0.011	9		Avin_05500	gi|226717632
	Ferredoxin	0.016	36		Avin_39700	gi|226720938
	conserved hypothetical protein	0.032	11		Avin_43080	gi|226721258
	conserved hypothetical protein	0.0071	2		Avin_03020	gi|226717391
	Acetolactate synthase, large subunit, biosynthetic type	0.0071	2	ilvI	Avin_42520	gi|226721204
	Porphyromonas-type peptidyl-arginine deiminase	0.0071	2		Avin_48900	gi|226721819
	Ubiquinone biosynthesis protein	0.0071	2	coq7	Avin_46070	gi|226721545
	Glycerophosphoryl diester phosphodiesterase	0.0071	2		Avin_14680	gi|226718513
	conserved hypothetical protein	0.016	13		Avin_12390	gi|226718295
	N-acetyl-gamma-glutamyl-phosphate reductase	0.032	18	argC	Avin_46040	gi|226721542
	50S ribosomal protein L17	0.044	8	rplQ	Avin_06510	gi|226717731
	xanthine dehydrogenase, small subunit	0.034	14	xdhA	Avin_22290	gi|226719249
	CinA-related protein	0.044	7	CinA	Avin_38570	gi|226720827
	Iron-containing alcohol dehydrogenase	0.012	24		Avin_07980	gi|226717872
	Isochorismatase hydrolase protein	0.018	14		Avin_23720	gi|226719389
	conserved hypothetical protein	0.028	26		Avin_39420	gi|226718309
	phosphopantetheine adenylyltransferase	0.035	9	coaD	Avin_03490	gi|226717438
	conserved hypothetical protein	0.0046	7		Avin_12530	gi|226720910
	uracil phosphoribosyltransferase (UPRTase)	0.021	21	upp	Avin_41360	gi|226721098
	Nitroreductase	0.004	5		Avin_15580	gi|226718602
	polyhydroxybutyrate biosynthetic beta-ketothiolase	0.0048	119	phbA	Avin_23640	gi|226719381
	histone-like bacterial DNA-binding protein	0.011	20	hupA	Avin_48480	gi|226721778
	heat shock Hsp20 protein	0.019	26		Avin_25770	gi|226719586
	3-hydroxybutyryl-CoA dehydrogenase	0.037	4		Avin_25220	gi|226719535
	electron-transferring-flavoprotein ubiquinone oxido-reductase	0.037	4		Avin_15160	gi|226718560
	DNA polymerase III, beta chain 1, 2, and 3 protein	0.0037	29		Avin_00020	gi|226717099
	Leucyl aminopeptidase	0.008	15	pepA	Avin_11650	gi|226718223
	glucan 1,3-beta-glucosidase	0.0028	3		Avin_07130	gi|226717792
	NAD(P) transhydrogenase, subunit alpha part 1	0.033	31		Avin_01860	gi|226717277
	NADH-ubiquinone oxidoreductase, chain E	0.039	5	nuoE	Avin_28470	gi|226719848
	GTP cyclohydrolase II	0.026	8		Avin_06800	gi|226717760
	Dienelactone hydrolase protein	0.027	4		Avin_33270	gi|226720310
	Cytosine deaminase protein	0.027	4	codA	Avin_30170	gi|226720011
	Adenosylmethionine--8-amino-7-oxononanoate aminotransferase	0.027	4	bioA	Avin_03210	gi|226717410
	BolA-like protein	0.027	4		Avin_34860	gi|226720464
	UDP-N-acetylmuramyl-tripeptide synthetase	0.027	4	murE	Avin_13200	gi|226718375
	50S ribosomal protein L11	0.029	11	rplK	Avin_06120	gi|226717693
	glyceraldehyde-3-phosphate dehydrogenase	0.04	6	gapA	Avin_25890	gi|226719597
	Ferritin, Dps family protein	0.041	16		Avin_22760	gi|226719296
	putative glutamine synthetase	0.0019	4	spuB	Avin_48860	gi|226721815
	Short-chain dehydrogenase/reductase SDR	0.0019	4		Avin_12220	gi|226718278
	aldehyde dehydrogenase (NAD+)	0.0072	33	aldA	Avin_08000	gi|226717874
	Enoyl-CoA hydratase/isomerase	0.0074	16		Avin_13550	gi|226718408
	tRNA pseudouridine synthase A	0.0086	7	truA	Avin_34220	gi|226720400
	GTP cyclohydrolase I	0.0016	5	folE	Avin_23690	gi|226719386
	esterase, poly(3-hydroxybutyrate) depolymerase	0.006	6		Avin_03910	gi|226717478
	Nitrilase/cyanide hydratase and apolipoprotein N-acyltransferase	0.0014	6		Avin_48890	gi|226721818
	Fumarate hydratase class II protein	0.0068	28	fumC2	Avin_34880	gi|226720466
	Glycoside hydrolase, clan GH-D	0.0051	9		Avin_51410	gi|226722048
	glycolate oxidase, subunit GlcD	0.0053	11	glcD	Avin_43330	gi|226721283
	Ribosome modulation factor	0.038	8		Avin_18910	gi|226718932
	hypothetical protein Avin_34720	0.028	5		Avin_34720	gi|226720450
	Amidohydrolase	0.024	9		Avin_15770	gi|226718621
	Transcriptional regulator, LacI family	0.0063	10		Avin_27300	gi|226719733
	SsrA-binding protein	0.014	5	smpB	Avin_43050	gi|226721255
	glutamine amidotransferase	0.00026	12	spuA	Avin_48870	gi|226721816
	universal stress protein family	0.0082	8		Avin_17970	gi|226718839
	FAD dependent oxidoreductase	0.0099	7		Avin_41390	gi|226721101
	acetoin:2,6-dichlorophenolindophenol oxidoreductase beta subunit AcoB	0.00039	27	acoB	Avin_41740	gi|226721133
	malto-oligosyltrehalose trehalohydrolase	0.0024	13	treZ	Avin_24900	gi|226719503
	Phosphate acetyltransferase	0.00087	2	pta-3	Avin_44020	gi|226721352
	homogentisate 1,2-dioxygenase	0.00087	4	hmgA	Avin_15350	gi|226718579
	glutamate--cysteine ligase	0.00087	2	gshA	Avin_05020	gi|226717585
	hypothetical protein Avin_20850	0.00087	3		Avin_20850	gi|226719115
	MraZ-family protein	0.00087	2	mraZ	Avin_13160	gi|226718371
	Isochorismatase hydrolase	0.00087	3		Avin_42350	gi|226721188
	polysaccharide deacetylase	0.00087	2		Avin_21130	gi|226719143
	aminotransferase class-III protein	0.00087	2		Avin_22800	gi|226719300
	Myo-inositol 2-dehydrogenase	0.00087	2	idh	Avin_50110	gi|226721930
	plasmid maintenance system antidote protein	0.00087	2		Avin_27690	gi|226719770
	acetate-CoA ligase	0.00087	3	acsA1	Avin_34530	gi|226720431
	universal stress protein	0.00087	2		Avin_45150	gi|226721459
	Acetate CoA ligase AcsA	0.0038	6	acsA2	Avin_42750	gi|226721227
	conserved hypothetical protein	0.0066	5		Avin_32920	gi|226720278
	4-alpha-glucanotransferase	0.0066	5	malQ	Avin_24890	gi|226719502
	Conserved hypothetical protein	0.0066	5		Avin_46880	gi|226721622
	Electron transport complex, RnfABCDGE type, H subunit	0.0091	8	rnfH	Avin_50920	gi|226722008
	acetoin:2,6-dichlorophenolindophenol oxidoreductase alpha subunit, AcoA	0.012	12	acoA	Avin_41730	gi|226721132
	urocanate hydratase	0.013	7	hutU	Avin_26180	gi|226719623
	Enoyl-CoA hydratase/isomerase	0.013	4		Avin_10710	gi|226718131
	molybdenum cofactor biosynthesis protein B	0.013	4	moaB	Avin_14120	gi|226718457
	Zinc-containing alcohol dehydrogenase superfamily	0.028	3		Avin_07960	gi|226717870
	glycogen phosphorylase	0.028	4		Avin_45650	gi|226721506
	non-conserved hypothetical protein	0.028	3		Avin_08970	gi|226717965
	NADH-quinone oxidoreductase	0.028	4	qor	Avin_00210	gi|226717118
	mcbC-like_oxidoreductase	0.046	4		Avin_48680	gi|226721797
	Nicotinate phosphoribosyltransferase related protein	0.046	4		Avin_46230	gi|226721560
	HMG-CoA lyase-like protein	0.048	3		Avin_49510	gi|226721875
	Aminotransferase	0.048	3	pvdH	Avin_40190	gi|226720984
	Short-chain dehydrogenase/reductase SDR	0.0019	4		Avin_12220	gi|226718278
	aCells were cultivated for 24 h in Burk's-sucrose medium
