# Supplementary material for: The Azotobacter vinelandii AlgU regulon during vegetative growth and encysting conditions: A proteomic approach
Source: PLoS One. 2023 Nov 15;18(11):e0286440. doi: 10.1371/journal.pone.0286440 (PMC10651043; doi:10.1371/journal.pone.0286440)
Supplement: S4 Table — (XLSX) [file pone.0286440.s008.xlsx]

## Sheet: Hoja1
	S4 Table. List of proteins down-regulated in the absence of AlgU as compared to the wild type strain, under vegetative growing conditionsa
	No.	Protein	Gene	Fold change algU/wt	p-value	Spectrum count	locus Tag	AlgU promoter prediction*	Sequence	Score
	1	Shikimate/quinate 5-dehydrogenase	aroE	0.2	0.033	3	Avin_00230
	2	Nitrogen fixation protein orf9, ClpX	clpXnif	0	0.009	4	Avin_01700	TU hit	GCAGTTctaccaggtctgtaac.TCcgA	0.81
	3	OsmC-like protein	osmC	0	0.009	4	Avin_01800	Motif	GAACTTgtccgtcccgctcccc.TCtgA	1
	4	pyruvate carboxylase subunit A	pycA	0.1	0.0031	7	Avin_02050
	5	carbon-monoxide dehydrogenase, catalytic subunit	cooS	0.1	0.017	5	Avin_04490
	6	phosphoenolpyruvate carboxykinase	pckA	0.3	0.0052	20	Avin_05450	Motif	GAACCTttgccggactggcggc.TCctA	0.9
	7	Phosphoglycerate kinase	pgK	0.2	0.0011	23	Avin_05590
	8	OmpW family outer membrane porin	oprG-2	0.4	0.018	7	Avin_06590
	9	alginate lyase; Poly(beta-D-mannuronate lyase	algL	0	0.0023	3	Avin_10900	TU hit	GAACTAtttcggagaaagtatt.TCttA	0.9
	10	GDP-mannose 6-dehydrogenase	algD	0	< 0.00010	45	Avin_10970	Motif	GAACTAtttcggagaaagtatt.TCttA	0.9
	11	valyl-tRNA synthetase	valS	0.3	0.037	22	Avin_11620
	12	fructose-specific multiphosphoryl transfer protein	fruB	0.2	0.042	25	Avin_12190
	13	organic solvent tolerance ABC efflux transporter, substrate binding protein		0	0.023	3	Avin_12870	TU hit	GGACTCccgaggacttgatgaacTCcaA	0.81
	14	histidinol dehydrogenase, HisD	hisD	0.4	0.031	17	Avin_12930
	15	Conserved hypothetical protein		0.1	0.019	5	Avin_13020
	16	Cytochrome b/b6	petB	0.2	0.033	3	Avin_13070	Motif	GAACCTgccggtacctccgcat.TCctA	0.9
	17	cell division protein FtsZ	ftsZ	0.4	0.022	18	Avin_13300
	18	L-aspartate oxidase	nadB	0.4	0.045	7	Avin_13650
	19	malonyl CoA-acyl carrier protein transacylase	fabD	0.2	0.0065	14	Avin_14910
	20	conserved hypothetical protein		0	0.0023	2	Avin_17870
	21	peptidyl-prolyl cis-trans isomerase		0	0.023	3	Avin_19090
	22	Cobalamin synthesis protein		0.05	0.021	9	Avin_22980
	23	phosphoenolpyruvate synthase	ppsA	0.4	0.041	64	Avin_23280
	24	Anti-sigma-28 factor	flgM	0	0.0023	7	Avin_23980
	25	flagellar hook-associated protein	flgL	0.2	0.0028	18	Avin_24100
	26	Chemotaxis sensory histidine protein kinase; CheA	cheA	0.4	0.027	11	Avin_24340
	27	3-oxoacyl-(acyl-carrier-protein synthase, FabB	fadB	0.4	0.024	12	Avin_29060
	28	Type I fatty acid synthase ArsA	arsA	0	0.015	13	Avin_29560
	29	3-Re enoyl-CoA hydratase PhaJ	phaJ	0	0.023	3	Avin_30160
	30	3-isopropylmalate dehydratase large subunit LeuC	leuC	0.4	0.05	10	Avin_34280	Motif	GAATTTgagttattccctgcaagTCccT	0.81
	31	AmrZ-like DNA binding protein	amrZ	0	0.009	4	Avin_34410	Motif	GCACTCtataacaactcaccgg.TCgaA	0.81
	32	acetate kinase	ackA-1	0	0.0023	3	Avin_34560
	33	septum site-determining protein MinD	minD	0.1	0.019	4	Avin_35120	Motif	GAACTGgggcgaggccgtgcacaTCcaC	0.81
	34	Recombination associated protein, RdgC	rdgC	0	0.0023	2	Avin_35220
	35	prolyl-tRNA synthetase	proS	0.4	0.013	23	Avin_36750
	36	NADPH: ferredoxin reductase	fpr1	0.05	0.0072	9	Avin_38470
	37	Phosphoribosylglycinamide formyltransferase	purT	0.3	0.0042	11	Avin_39610	Motif	GGACGTacgcatgttgaaggaaaTCcc	0.81
	38	periplasmic sulfonate-binding protein of ABC transporter		0	0.0023	2	Avin_40070
	39	Fe-S protein assembly chaperone HscA	hscA	0	0.024	5	Avin_40360	TU hit	GAGCTTttatggcccgctccgg.TCgaA	0.81
	40	ATP-dependent protease		0.3	0.031	10	Avin_40850
	41	D-glycerate dehydrogenase		0.3	0.028	12	Avin_41230
	42	Carbamoyl-phosphate synthase, large subunit, glutamine-dependent	carB	0.09	0.00054	25	Avin_42930
	43	Carbamoyl-phosphate synthase, small subunit	carA	0.4	0.0098	19	Avin_42940
	44	Transport-associated protein		0	0.0031	15	Avin_43670	Motif	GAACTTaccaagtcccgagggagTCcaT	0.9
	45	Conserved hypothetical protein		0.3	0.024	9	Avin_44420
	46	nudix hydrolase, YffH family		0.3	0.024	16	Avin_44580
	47	quinone NAD(PH:oxidoreductase MdaB	mdaB	0	0.024	5	Avin_46260
	48	phosphotransferase		0.2	0.037	11	Avin_46790
	49	Calcium-binding protein		0	0.009	4	Avin_51240
	50	UDP-N-acetylglucosamine pyrophosphorylase; GlmU	glmU	0.4	0.017	6	Avin_51920
	aCells were cultivated for 24 h in Burk's-sucrose medium
	* Genes showing predicted AlgU-dependent promoters (Motif) or genes located in a transcriptional unit under the control of AlgU (TU hit) are indicated
