# Supplementary material for: The Azotobacter vinelandii AlgU regulon during vegetative growth and encysting conditions: A proteomic approach
Source: PLoS One. 2023 Nov 15;18(11):e0286440. doi: 10.1371/journal.pone.0286440 (PMC10651043; doi:10.1371/journal.pone.0286440)
Supplement: S5 Table — (XLSX) [file pone.0286440.s009.xlsx]

## Sheet: Hoja1
	S5 Table. List of proteins up-regulated in the absence of AlgU as compared to the wild type strain, under vegetative growing conditionsa
	No.	Protein	Gene	Fold change algU/wt	p-value	Spectrum count	locus Tag
	1	Phosphate acetyltransferase	pta-3	INF	0.00087	2	Avin_44020
	2	homogentisate 1,2-dioxygenase	hmgA	INF	0.00087	4	Avin_15350
	3	glutamate--cysteine ligase	gshA	INF	0.00087	2	Avin_05020
	4	hypothetical protein Avin_20850		INF	0.00087	3	Avin_20850
	5	MraZ-family protein	mraZ	INF	0.00087	2	Avin_13160
	6	Isochorismatase hydrolase		INF	0.00087	3	Avin_42350
	7	polysaccharide deacetylase		INF	0.00087	2	Avin_21130
	8	aminotransferase class-III protein		INF	0.00087	2	Avin_22800
	9	Myo-inositol 2-dehydrogenase	idh	INF	0.00087	2	Avin_50110
	10	plasmid maintenance system antidote protein		INF	0.00087	2	Avin_27690
	11	acetate-CoA ligase	acsA1	INF	0.00087	3	Avin_34530
	12	universal stress protein		INF	0.00087	2	Avin_45150
	13	Acetate CoA ligase AcsA	acsA2	INF	0.0038	6	Avin_42750
	14	conserved hypothetical protein		INF	0.0066	5	Avin_32920
	15	4-alpha-glucanotransferase	malQ	INF	0.0066	5	Avin_24890
	16	Conserved hypothetical protein		INF	0.0066	5	Avin_46880
	17	Electron transport complex, RnfABCDGE type, H subunit	rnfH	INF	0.0091	8	Avin_50920
	18	acetoin:2,6-dichlorophenolindophenol oxidoreductase alpha subunit, AcoA	acoA	INF	0.012	12	Avin_41730
	19	urocanate hydratase	hutU	INF	0.013	7	Avin_26180
	20	Enoyl-CoA hydratase/isomerase		INF	0.013	4	Avin_10710
	21	molybdenum cofactor biosynthesis protein B	moaB	INF	0.013	4	Avin_14120
	22	Zinc-containing alcohol dehydrogenase superfamily		INF	0.028	3	Avin_07960
	23	glycogen phosphorylase		INF	0.028	4	Avin_45650
	24	non-conserved hypothetical protein		INF	0.028	3	Avin_08970
	25	NADH-quinone oxidoreductase	qor	INF	0.028	4	Avin_00210
	26	mcbC-like_oxidoreductase		INF	0.046	4	Avin_48680
	27	Nicotinate phosphoribosyltransferase related protein		INF	0.046	4	Avin_46230
	28	HMG-CoA lyase-like protein		INF	0.048	3	Avin_49510
	29	Aminotransferase	pvdH	INF	0.048	3	Avin_40190
	30	malto-oligosyltrehalose trehalohydrolase	treZ	22	0.0024	13	Avin_24900
	31	acetoin:2,6-dichlorophenolindophenol oxidoreductase beta subunit AcoB	acoB	17	0.00039	27	Avin_41740
	32	universal stress protein family		13	0.0082	8	Avin_17970
	33	FAD dependent oxidoreductase		13	0.0099	7	Avin_41390
	34	glutamine amidotransferase	spuA	11	0.00026	12	Avin_48870
	35	SsrA-binding protein	smpB	9.8	0.014	5	Avin_43050
	36	Transcriptional regulator, LacI family		9.3	0.0063	10	Avin_27300
	37	Amidohydrolase		8.4	0.024	9	Avin_15770
	38	hypothetical protein Avin_34720 phbP3		8	0.028	5	Avin_34720
	39	Ribosome modulation factor		6.9	0.038	8	Avin_18910
	40	glycolate oxidase, subunit GlcD	glcD	6.4	0.0053	11	Avin_43330
	41	Glycoside hydrolase, clan GH-D		5.7	0.0051	9	Avin_51410
	42	Nitrilase/cyanide hydratase and apolipoprotein N-acyltransferase		5.6	0.0014	6	Avin_48890
	43	Fumarate hydratase class II protein	fumC2	5.6	0.0068	28	Avin_34880
	44	esterase, poly(3-hydroxybutyrate depolymerase		5.1	0.006	6	Avin_03910
	45	GTP cyclohydrolase I	folE	4.6	0.0016	5	Avin_23690
	46	tRNA pseudouridine synthase A	truA	4.4	0.0086	7	Avin_34220
	47	Enoyl-CoA hydratase/isomerase		4.1	0.0074	16	Avin_13550
	48	aldehyde dehydrogenase (NAD+	aldA	4	0.0072	33	Avin_08000
	49	putative glutamine synthetase	spuB	3.7	0.0019	4	Avin_48860
	50	Short-chain dehydrogenase/reductase SDR		3.7	0.0019	4	Avin_12220
	51	Ferritin, Dps family protein		3.6	0.041	16	Avin_22760
	52	glyceraldehyde-3-phosphate dehydrogenase	gapA	3.5	0.04	6	Avin_25890
	53	Dienelactone hydrolase protein		3.2	0.027	4	Avin_33270
	54	Cytosine deaminase protein	codA	3.2	0.027	4	Avin_30170
	55	Adenosylmethionine--8-amino-7-oxononanoate aminotransferase	bioA	3.2	0.027	4	Avin_03210
	56	BolA-like protein		3.2	0.027	4	Avin_34860
	57	UDP-N-acetylmuramyl-tripeptide synthetase	murE	3.2	0.027	4	Avin_13200
	58	50S ribosomal protein L11	rplK	3.2	0.029	11	Avin_06120
	59	GTP cyclohydrolase II		3	0.026	8	Avin_06800
	60	glucan 1,3-beta-glucosidase		2.8	0.0028	3	Avin_07130
	61	NAD(P transhydrogenase, subunit alpha part 1		2.8	0.033	31	Avin_01860
	62	NADH-ubiquinone oxidoreductase, chain E	nuoE	2.8	0.039	5	Avin_28470
	63	Leucyl aminopeptidase	pepA	2.7	0.008	15	Avin_11650
	64	DNA polymerase III, beta chain 1, 2, and 3 protein		2.6	0.0037	29	Avin_00020
	65	3-hydroxybutyryl-CoA dehydrogenase		2.5	0.037	4	Avin_25220
	66	electron-transferring-flavoprotein ubiquinone oxido-reductase		2.5	0.037	4	Avin_15160
	67	Nitroreductase		2.3	0.004	5	Avin_15580
	68	polyhydroxybutyrate biosynthetic beta-ketothiolase	phbA	2.3	0.0048	119	Avin_23640
	69	histone-like bacterial DNA-binding protein	hupA	2.3	0.011	20	Avin_48480
	70	heat shock Hsp20 protein		2.3	0.019	26	Avin_25770
	71	conserved hypothetical protein		2.2	0.0046	7	Avin_39420
	72	uracil phosphoribosyltransferase (UPRTase	upp	2.2	0.021	21	Avin_41360
	73	Iron-containing alcohol dehydrogenase		2.1	0.012	24	Avin_07980
	74	Isochorismatase hydrolase protein		2.1	0.018	14	Avin_23720
	75	conserved hypothetical protein		2.1	0.028	26	Avin_12530
	76	phosphopantetheine adenylyltransferase	coaD	2.1	0.035	9	Avin_03490
	aCells were cultivated for 24 h in Burk's-sucrose medium
