# Supplementary material for: The Azotobacter vinelandii AlgU regulon during vegetative growth and encysting conditions: A proteomic approach
Source: PLoS One. 2023 Nov 15;18(11):e0286440. doi: 10.1371/journal.pone.0286440 (PMC10651043; doi:10.1371/journal.pone.0286440)
Supplement: S6 Table — (XLSX) [file pone.0286440.s010.xlsx]

## Sheet: Hoja1
	S6 Table. Total proteins identified in the algU mutant under encystment-induced conditions as compared to the wild-type straina
	Protein	p-value	Spectrum count	Gene	locus Tag	GI number
	glyceraldehyde-3-phosphate dehydrogenase	0.00082	33	gapB	Avin_14580	gi|226718503
	Pyruvate kinase	< 0.00010	37	pykA-2	Avin_22190	gi|226719239
	DNA-directed RNA polymerase, beta subunit	0.0017	74	rpoB	Avin_06170	gi|226717697
	Peptidase S16, ATP-dependent protease	0.0028	34	pepS16	Avin_23590	gi|226719376
	pyruvate carboxylase subunit A	< 0.00010	13	pycA	Avin_02050	gi|226717295
	ribosomal protein L25	0.0002	8		Avin_41530	gi|226721114
	Argininosuccinate synthase	0.00045	10	argG	Avin_14080	gi|226718454
	DNA-directed RNA polymerase, beta' subunit	0.00077	71	rpoC	Avin_06180	gi|226717698
	Phosphoenolpyruvate carboxylase	0.00095	20	ppc	Avin_39300	gi|226720899
	Glu/Leu/Phe/Val dehydrogenase	< 0.00010	10		Avin_10760	gi|226718136
	Glucose-6-phosphate dehydrogenase	< 0.00010	53	zwf-1	Avin_27260	gi|226719729
	D-glycerate dehydrogenase	0.00017	6		Avin_41230	gi|226721085
	alginate lyase; Poly(beta-D-mannuronate) lyase	0.00023	20	algL	Avin_10900	gi|226718150
	Nitrogen fixation Fe-S cluster scaffold protein	0.00032	8	nifU	Avin_01620	gi|226717254
	ubiquinol--cytochrome c reductase, cytochrome c1	0.00068	14	petC	Avin_13080	gi|226718363
	aquaporin Z	0.0011	6		Avin_07120	gi|226717791
	Succinyl-CoA synthetase, beta subunit	0.00012	27		Avin_29740	gi|226719969
	ribosomal protein L1	0.00073	11	rplA	Avin_06130	gi|226717694
	glutamyl-tRNA synthetase	0.0014	11	gltX	Avin_20110	gi|226719046
	Peptidyl-prolyl cis-trans isomerase	0.0024	16		Avin_35210	gi|226720499
	Fe-S/FAD domain protein	0.048	15		Avin_43110	gi|226721261
	2-oxoglutarate dehydrogenase, E1 component	0.00012	60	sucA	Avin_29770	gi|226719972
	50S ribosomal protein L10	0.0014	13		Avin_06150	gi|226717695
	Cytochrome bd ubiquinol oxidase, subunit I	0.0023	9	cydA	Avin_19890	gi|226719026
	30S ribosomal protein S18	0.0034	10	rpsR	Avin_07650	gi|226717840
	NADH-quinone oxidoreductase, chain G	0.00087	21	nuoG	Avin_28490	gi|226719850
	Enoyl-CoA hydratase/isomerase	0.0014	8		Avin_21060	gi|226719136
	Aminopeptidase, M18 family	0.0037	17		Avin_35150	gi|226720493
	FAD linked oxidoreductase	0.0077	9		Avin_48310	gi|226721763
	acetoacetyl-CoA thiolase	< 0.00010	27		Avin_16380	gi|226718682
	deoxycytidine triphosphate deaminase	0.0017	3	dcd	Avin_19300	gi|226718970
	Amidohydrolase	0.0022	3		Avin_15770	gi|226718621
	acyl-CoA dehydrogenase	0.016	7		Avin_10680	gi|226718128
	transketolase	< 0.00010	37	tktA-3	Avin_05570	gi|226717639
	cell division protein FtsA	0.0008	12	ftsA	Avin_13290	gi|226718384
	glycine cleavage system T protein	0.0023	10	gcvT3	Avin_26050	gi|226719611
	conserved hypothetical protein	0.0025	3		Avin_43080	gi|226721258
	NADH-quinone oxidoreductase, F subunit	0.0064	18	nuoF	Avin_28480	gi|226719849
	Phosphoserine phosphatase	0.009	6	serB	Avin_07410	gi|226717816
	Enolase	< 0.00010	41	eno-1	Avin_27220	gi|226719725
	oligopeptide ABC transporter, periplasmic substrate binding protein	0.00017	24		Avin_29650	gi|226719960
	F1 sector of membrane-bound ATP synthase, gamma subunit	0.00022	16	atpG	Avin_52170	gi|226722121
	DNA-directed RNA polymerase, alpha subunit	0.00031	31	rpoA	Avin_06500	gi|226717730
	F0 sector of membrane-bound ATP synthase, subunit B	0.00075	11	atpF	Avin_52200	gi|226722124
	alanyl-tRNA synthetase	0.00079	21	alaS	Avin_34460	gi|226720424
	succinate dehydrogenase flavoprotein subunit	0.00082	18	sdhA	Avin_29790	gi|226719974
	conserved hypothetical protein	0.0011	21		Avin_11110	gi|226718171
	4-alpha-glucanotransferase	0.0015	12	malQ	Avin_24890	gi|226719502
	Adenylosuccinate synthetase	0.0015	15	purA	Avin_07600	gi|226717835
	Ferritin, Dps family protein	0.002	9		Avin_22760	gi|226719296
	hypothetical protein Avin_34720	0.002	17		Avin_34720	gi|226720450
	F0 sector of membrane-bound ATP synthase, subunit C	0.0037	9	atpE	Avin_52210	gi|226722125
	Short-chain dehydrogenase/reductase SDR	0.0063	10		Avin_11510	gi|226718209
	Cytosine deaminase protein	0.0079	4	codA	Avin_30170	gi|226720011
	metal-binding protein	0.013	4		Avin_32810	gi|226720267
	glycogen debranching enzyme	0.016	8	glgX	Avin_24860	gi|226719499
	Response regulator	0.018	5		Avin_32720	gi|226720258
	acetyl-CoA hydrolase/transferase family	0.02	8		Avin_16440	gi|226718688
	F1 sector of membrane-bound ATP synthase, delta subunit	< 0.00010	17	atpH	Avin_52190	gi|226722123
	hypothetical protein Avin_11010	0.0001	30		Avin_11010	gi|226718161
	glyceraldehyde-3-phosphate dehydrogenase	0.00013	33		Avin_27210	gi|226719724
	30S ribosomal protein S1	0.00015	74	rpsA	Avin_15870	gi|226718631
	serine protein kinase; PrkA	0.00017	51	prkA	Avin_46870	gi|226721621
	succinate dehydrogenase iron-sulfur subunit	0.00027	20	sdhB	Avin_29780	gi|226719973
	phosphoenolpyruvate carboxykinase	0.0019	48	pckA	Avin_05450	gi|226717627
	PHB de-polymerase	0.0034	6		Avin_27080	gi|226719711
	conserved hypothetical protein	0.0036	3		Avin_28660	gi|226719867
	LysR family transcriptional regulator protein	0.0043	10	cysB	Avin_23140	gi|226719331
	conserved hypothetical protein	0.0047	5		Avin_18600	gi|226718901
	3-dehydroquinate synthase	0.0048	9	aroB	Avin_45240	gi|226721467
	Nitrogenase iron protein	0.0063	27	nifH	Avin_01380	gi|226717232
	Succinyl-CoA ligase, alpha subunit	0.0065	15	sucC	Avin_29730	gi|226719968
	regulatory protein	0.0071	11		Avin_47540	gi|226721688
	Phosphoglycerate kinase	0.0072	17	pgk	Avin_05590	gi|226717641
	RNA polymerase sigma factor, sigma70; RpoD	0.0082	9	rpoD	Avin_47000	gi|226721634
	valyl-tRNA synthetase	0.0097	21	valS	Avin_11620	gi|226718220
	Short-chain dehydrogenase/reductase SDR	0.012	6		Avin_12220	gi|226718278
	glutamine-dependent NAD+ synthase	0.016	10		Avin_11920	gi|226718249
	outer membrane lipoprotein OprI	0.019	17	oprI	Avin_23100	gi|226719327
	Thioesterase superfamily protein	0.023	8		Avin_01760	gi|226717267
	OmpW family outer membrane porin	0.032	6	oprG-2	Avin_06590	gi|226717739
	acyl-coenzyme A thioester hydrolase	0.036	2	ybgC	Avin_36680	gi|226720644
	esterase, poly(3-hydroxybutyrate) depolymerase	0.041	10		Avin_03910	gi|226717478
	Pyruvate kinase	< 0.00010	35	pykA-6	Avin_38410	gi|226720812
	translation initiation factor IF-3	0.00028	9	infC	Avin_20430	gi|226719075
	pyruvate carboxylase subunit B	0.0004	19	pycB	Avin_02060	gi|226717296
	Phosphomannomutase/phosphoglucomutase AlgC	0.00053	49	algC	Avin_02910	gi|226717380
	aldehyde dehydrogenase (NAD+)	0.0006	42	aldA	Avin_08000	gi|226717874
	translation elongation factor Tu	0.0008	107	tuf	Avin_06090	gi|226717690
	Branched-chain amino acid aminotransferase I	0.0011	15	ilvE	Avin_44880	gi|226721434
	CRISPR-associated protein, CT1975	0.0013	10		Avin_17200	gi|226718762
	peptide chain release factor 2	0.0018	8	prfB	Avin_39400	gi|226720909
	Zinc-containing alcohol dehydrogenase superfamily	0.0021	8		Avin_16820	gi|226718724
	cold shock protein, CspD	0.0022	7	cspD	Avin_28290	gi|226719830
	encystment and alginate biosynthesis response regulator; AlgR	0.0022	11	algR	Avin_47610	gi|226721695
	acetyl-CoA carboxylase, biotin carboxylase	0.0025	13	accC	Avin_06950	gi|226717774
	F1 sector of membrane-bound ATP synthase, epsilon subunit	0.0044	17	atpC	Avin_52150	gi|226722119
	isoleucyl-tRNA synthetase	0.0047	25	ileS	Avin_11780	gi|226718236
	MraZ-family protein	0.0056	4	mraZ	Avin_13160	gi|226718371
	CBS domain pair-containing protein	0.0066	43		Avin_24850	gi|226719498
	conserved hypothetical protein	0.012	3		Avin_16740	gi|226718716
	phosphate transport system regulatory protein PhoU	0.012	10	phoU	Avin_48560	gi|226721786
	50S ribosomal protein L29	0.026	11	rpmC	Avin_06330	gi|226717713
	Transglutaminase-like Super Family Protein	0.026	13		Avin_00820	gi|226717178
	Peptidylprolyl isomerase, FKBP-type	0.028	6		Avin_41110	gi|226721073
	alanine dehydrogenase	0.036	6		Avin_05750	gi|226717657
	dihydrolipoamide dehydrogenase	0.00041	78	lpdA	Avin_29750	gi|226719970
	ATP synthase F1, beta subunit	0.00078	100	atpD	Avin_52160	gi|226722120
	conserved hypothetical protein	0.0012	17		Avin_01490	gi|226717242
	translation elongation factor G	0.0014	93	fusA	Avin_06220	gi|226717702
	3-oxoacyl (acyl carrier protein) reductase	0.0026	7	fabG	Avin_14920	gi|226718536
	Pyruvate dehydrogenase complex, E2 component	0.0041	45	lpd	Avin_44910	gi|226721437
	Preprotein translocase SecG subunit	0.0043	3	secG	Avin_42850	gi|226721237
	conserved hypothetical protein	0.0077	17		Avin_39420	gi|226720910
	hydroxyacylglutathione hydrolase	0.0097	6		Avin_29620	gi|226719957
	methionyl-tRNA synthetase, class Ia	0.013	11	metG	Avin_19280	gi|226718968
	FAD dependent oxidoreductase	0.015	8		Avin_41390	gi|226721101
	heat shock protein HtpG	0.021	27	htpG	Avin_19170	gi|226718958
	Ribonuclease E	0.024	37	rne	Avin_14810	gi|226718526
	Tellurite resistance TerB	0.032	17		Avin_09850	gi|226718046
	glucose/ribitol dehydrogenase family protein	0.035	9		Avin_16870	gi|226718730
	Aldo/Keto reductase with a Twin-arginine translocation pathway signal	0.047	3		Avin_33900	gi|226720369
	phasin protein	0.00079	41	phbP	Avin_23670	gi|226719384
	glutamine synthetase, type I; GlnA	0.0019	74	glnA	Avin_45850	gi|226721525
	Exopolyphosphatase	0.0028	11	ppx	Avin_47430	gi|226721677
	ATP synthase F1, alpha subunit	0.0031	96	atpA	Avin_52180	gi|226722122
	Alginate biosynthesis protein	0.0043	12	algF	Avin_10870	gi|226718147
	acyl-CoA dehydrogenase	0.0087	46		Avin_45920	gi|226721531
	phosphoenolpyruvate synthase	0.011	75	ppsA	Avin_23280	gi|226719345
	UTP-glucose-1-phosphate uridylyltransferase	0.011	8	galU	Avin_24990	gi|226719512
	nicotinate-nucleotide pyrophosphorylase	0.013	21	nadC	Avin_12110	gi|226718267
	major outer membrane porin OprF	0.022	36	oprF	Avin_23330	gi|226719350
	fumarate hydratase, class I	0.023	29	fumB	Avin_38440	gi|226720814
	glutamate-1-semialdehyde-2,1-aminomutase	0.023	10	hemL	Avin_09260	gi|226717994
	Regulator of RNA polymerase sigma(70) subunit, Rsd/AlgQ	0.026	9	algQ	Avin_47550	gi|226721689
	glycine dehydrogenase	0.043	13	gcvP1	Avin_47260	gi|226721660
	6-phosphogluconate dehydratase	0.0011	68	edd-2	Avin_27280	gi|226719731
	NAD(P) transhydrogenase, subunit alpha part 1	0.0019	63		Avin_01860	gi|226717277
	Dihydroxy-acid dehydratase	0.0049	21	ilvD	Avin_03310	gi|226717420
	Molybdenum storage protein subunit A	0.01	33	mosA	Avin_43200	gi|226721270
	conserved hypothetical protein	0.03	4		Avin_18990	gi|226718940
	triosephosphate isomerase	0.044	10	tpiA-3	Avin_49910	gi|226721911
	OmpA family protein	0.05	10		Avin_41140	gi|226721076
	Sulfite reductase, beta subunit (hemoprotein)	0.0021	17	cysI	Avin_27520	gi|226719755
	Glutaredoxin4 protein	0.0085	8		Avin_14040	gi|226718450
	Ferredoxin I	0.014	6	fdxA	Avin_38650	gi|226720834
	Glutathione S-transferase protein	0.022	19		Avin_22620	gi|226719282
	ATP-dependent Clp protease, ATP binding subunit ClpX	0.035	22	clpX	Avin_23580	gi|226719375
	malate synthase G	0.017	66	glcB	Avin_05920	gi|226717674
	Agarase	0.00059	41	agaA	Avin_19460	gi|226718985
	Delta-aminolevulinic acid dehydratase	0.011	14	hemB	Avin_47450	gi|226721679
	Glycine cleavage system H protein	0.023	23	gcvH	Avin_47270	gi|226721661
	malate synthase G	0.047	65	glcB	Avin_43290	gi|226721279
	Adenylate kinase	0.012	29	adk	Avin_39280	gi|226720897
	phosphoribosylformylglycinamidine synthase	0.028	24	purL	Avin_39660	gi|226720934
	Amidophosphoribosyl transferase	0.048	14	purF	Avin_34150	gi|226720393
	Cold-shock-like protein	0.0026	29	cspA	Avin_39180	gi|226720887
	transaldolase	0.013	39	talB-3	Avin_32700	gi|226720256
	3-ketoacyl-(acyl-carrier-protein) reductase	0.013	16		Avin_13430	gi|226718398
	Regulator of ribonuclease activity A, RraA	0.015	44	rraA	Avin_23290	gi|226719346
	3-hydroxybutyryl-CoA dehydrogenase	0.024	17		Avin_25220	gi|226719535
	Endoribonuclease L-PSP family protein	0.026	47		Avin_02800	gi|226717369
	Peptidase U62, modulator of DNA gyrase activity	0.038	47	tldE	Avin_12740	gi|226718329
	Metallo-dependent hydrolase	0.039	34		Avin_42330	gi|226721186
	Electron transport complex, RnfABCDGE type, H subunit	0.05	8	rnfH	Avin_50920	gi|226722008
	Co-chaperonin GroES/Cpn10	0.00049	34	groES	Avin_13470	gi|226718402
	high affinity branched chain amino acid ABC transporter, amino acid binding protein	0.0047	20		Avin_19650	gi|226719003
	Cold shock domain family protein	0.0057	24		Avin_11700	gi|226718228
	Conserved hypothetical protein	0.011	8		Avin_29860	gi|226719981
	3-oxoacyl-(acyl-carrier-protein) synthase, FabB	0.017	19	fabB	Avin_29060	gi|226719904
	Thioredoxin 1, trx1	0.019	32	trxA	Avin_47420	gi|226721676
	Phosphate acetyltransferase	0.039	18	pta-3	Avin_44020	gi|226721352
	Coenzyme PQQ biosynthesis protein D	< 0.00010	7	pqqD	Avin_41650	gi|226721124
	Phosphoserine aminotransferase	0.0013	16	serC	Avin_15820	gi|226718626
	Enolase	0.0043	67	eno-6	Avin_38790	gi|226720848
	Iron-sulfur cluster assembly scaffold protein	0.0059	8	iscU	Avin_40390	gi|226721004
	RNA-metabolising metallo-beta-lactamase family protein	0.006	23		Avin_38530	gi|226720823
	conserved hypothetical protein	0.028	4		Avin_41080	gi|226721070
	ABC trasporter substrate binding protein	0.033	123		Avin_26140	gi|226719619
	chaperone protein DnaK	0.00022	257	dnaK	Avin_42970	gi|226721248
	chaperonin GroEL/Hsp60	0.0023	214	groEL	Avin_13480	gi|226718403
	Acetohydroxy acid isomeroreductase	0.0044	143	ilvC	Avin_42500	gi|226721202
	3-oxoacid CoA-transferase, subunit A	0.017	61		Avin_17570	gi|226718799
	Phosphoribosylformimino-5-aminoimidazole carboxamide ribotide isomerase	0.037	11	hisA	Avin_04620	gi|226717546
	Ornithine decarboxylase	0.00014	54	speC	Avin_12320	gi|226718288
	heme catalase/peroxidase HPI	0.0008	175	katG	Avin_05880	gi|226717670
	cysteine peptidase PfpI protein	0.0035	31	pfpI	Avin_37700	gi|226720743
	Acetyl-CoA hydrolase/transferase	0.0049	108		Avin_18740	gi|226718915
	Zinc-containing alcohol dehydrogenase superfamily	0.005	30		Avin_07960	gi|226717870
	GMP synthase	0.013	57	guaA	Avin_39720	gi|226720940
	Frataxin-like protein	0.017	8	cyaY	Avin_47670	gi|226721700
	metallo-beta-lactamase family protein	0.02	5		Avin_01930	gi|226717283
	Phosphoribosylformylglycinamidine cyclo-ligase	0.021	17	purM	Avin_36890	gi|226720664
	4-aminobutyrate transaminase	0.022	93	gabT	Avin_46670	gi|226721601
	Dienelactone hydrolase	0.0003	40		Avin_19040	gi|226718945
	amino acid ABC transporter, perplasmic binding protein	0.002	99		Avin_07320	gi|226717807
	6-phosphogluconate dehydratase	0.0087	24	edd-1	Avin_15680	gi|226718612
	conserved hypothetical protein	0.022	4		Avin_11520	gi|226718210
	S-adenosylmethionine synthetase	0.028	55	metK	Avin_05530	gi|226717635
	D-isomer specific 2-hydroxyacid dehydrogenase	0.037	14		Avin_07010	gi|226717780
	phosphoketolase protein	0.00017	5		Avin_38520	gi|226720822
	clp protease	0.00018	5	clpP	Avin_02290	gi|226717319
	formyltetrahydrofolate deformylase	0.00072	8	purU	Avin_38280	gi|226720799
	BolA-like protein	0.00073	3		Avin_12900	gi|226718345
	Dienelactone hydrolase protein	0.00082	10		Avin_33270	gi|226720310
	SlyX-like protein	0.00091	4		Avin_18660	gi|226718907
	methenyltetrahydrofolate cyclohydrolase	0.001	6	folD	Avin_23540	gi|226719371
	conserved hypothetical protein	0.0014	3		Avin_13000	gi|226718355
	Dihydrofolate reductase	0.0015	6		Avin_48110	gi|226721744
	Dimethylmenaquinone methyltransferase	0.002	27		Avin_04570	gi|226717541
	periplasmic sulfonate-binding protein of ABC transporter	0.0021	4		Avin_40070	gi|226720973
	hydrolase, TatD-family	0.0042	4		Avin_15000	gi|226718544
	GCN5-related N-acetyltransferase	0.0053	7		Avin_46600	gi|226721594
	acyl-carrier protein	0.0056	2		Avin_44250	gi|226721375
	dissimilatory sulfite reductase, DsrH-like protein	0.0063	3		Avin_28140	gi|226719815
	conserved hypothetical protein	0.0066	7		Avin_25730	gi|226719582
	Adenylylsulfate kinase	0.0099	4	cysC1	Avin_16180	gi|226718662
	exodeoxyribonuclease III	0.011	7	xth	Avin_28880	gi|226719888
	Putrescine aminotransferase	0.011	5	spuC	Avin_48850	gi|226721814
	conserved hypothetical protein	0.011	4		Avin_02520	gi|226717342
	RHH-domain repressor protein	0.011	2		Avin_24980	gi|226719511
	Fe(II) trafficking YggX	0.012	9	yggX	Avin_04520	gi|226717536
	peptidyl-prolyl cis-trans isomerase	0.013	3		Avin_19090	gi|226718950
	Flagellar protein	0.015	10	flaG	Avin_27850	gi|226719786
	quinone NAD(P)H:oxidoreductase MdaB	0.015	9	mdaB	Avin_46260	gi|226721562
	aspartate 1-decarboxylase precursor; PanD	0.017	6	panD	Avin_42730	gi|226721225
	sulphite oxidase	0.021	4		Avin_07350	gi|226717810
	conserved hypothetical protein	0.033	2		Avin_50800	gi|226721996
	Glutamyl-tRNA(Gln) amidotransferase C subunit	< 0.00010	11	gatC	Avin_12640	gi|226718319
	ribulose-phosphate 3-epimerase	< 0.00010	10	rpe	Avin_46660	gi|226721600
	conserved hypothetical protein	< 0.00010	3		Avin_39650	gi|226720933
	Antibiotic biosynthesis monooxygenase protein	< 0.00010	7		Avin_00050	gi|226717102
	Glutaryl-CoA dehydrogenase	< 0.00010	24		Avin_24930	gi|226719506
	Catalase protein	0.0006	20		Avin_47920	gi|226721725
	cyclic 3,5-nucleotide monophosphate metallophosphodiesterase	0.00049	19		Avin_43500	gi|226721300
	hypothetical protein Avin_12380	0.00024	19		Avin_12380	gi|226718294
	conserved hypothetical protein	0.00017	31		Avin_32740	gi|226720260
	DUF461 family hypothetical protein	0.0058	13		Avin_25020	gi|226719515
	arginyl-tRNA synthetase	0.0001	25	argS	Avin_45360	gi|226721479
	conserved hypothetical protein	0.0074	8		Avin_00640	gi|226717160
	glucan 1,4-alpha-glucosidase	0.00011	50		Avin_26980	gi|226719702
	N-formylglutamate amidohydrolase	0.00011	18	hutG	Avin_26150	gi|226719620
	Aldo/keto reductase protein	< 0.00010	25		Avin_25860	gi|226719594
	glutaredoxin-related protein	0.0079	6		Avin_51060	gi|226722022
	arsenate reductase	0.015	5		Avin_36820	gi|226720657
	Flavin reductase-like protein	0.0079	5		Avin_40150	gi|226720980
	dissimilatory sulfite reductase, DsrE-like protein	0.0092	8		Avin_28120	gi|226719813
	hypothetical protein Avin_30940	0.00049	26		Avin_30940	gi|226720087
	2-hydroxy-6-ketonona-2,4-dienedioic acid hydrolase	0.0061	3	mphC	Avin_15080	gi|226718552
	dTDP-glucose 4,6-dehydratase	0.016	20	rfbB	Avin_15920	gi|226718636
	conserved hypothetical protein	0.039	3		Avin_29330	gi|226719931
	Ornithine carbamoyltransferase	0.0015	13	argF	Avin_14030	gi|226718449
	hypothetical protein Avin_33380	0.0022	3		Avin_33380	gi|226720321
	Conserved hypothetical protein 156	0.00023	6		Avin_22850	gi|226719305
	glyoxylate glcG protein	0.0021	21	glcG	Avin_43300	gi|226721280
	septum formation protein	0.019	3	maf	Avin_12680	gi|226718323
	Nitrogen regulatory protein P-II GlnK	< 0.00010	18	glnK	Avin_47790	gi|226721712
	conserved hypothetical protein	0.012	9		Avin_04350	gi|226717520
	Phosphoribosyl-ATP pyrophosphohydrolase	< 0.00010	8	hisE	Avin_45450	gi|226721488
	aspartate-semialdehyde dehydrogenase, Asd	0.00014	43	asd	Avin_34250	gi|226720403
	Conserved hypothetical protein	0.0049	13		Avin_47760	gi|226721709
	periplasmic sugar-binding protein	0.014	16		Avin_22080	gi|226719228
	Phospho-2-dehydro-3-deoxyheptonate aldolase, subtype 1	0.0031	20	aroG	Avin_23130	gi|226719330
	Porphyromonas-type peptidyl-arginine deiminase	0.016	8		Avin_48900	gi|226721819
	3(2),5-bisphosphate nucleotidase	0.0052	5		Avin_05500	gi|226717632
	conserved hypothetical protein	0.0048	7		Avin_17960	gi|226718838
	conserved hypothetical protein	0.0024	17		Avin_32920	gi|226720278
	tol-pal system YbgF-like protein	0.012	2		Avin_36620	gi|226720638
	Phosphoadenosine phosphosulfate reductase CysH-type	0.0094	7	cysH	Avin_23150	gi|226719332
	NADPH: ferredoxin reductase	0.0038	28	fpr1	Avin_38470	gi|226720817
	Glutamate synthase small subunit 2	0.024	37	gltD	Avin_45200	gi|226721464
	C-terminal peptidase, S41A subfamily	0.0012	10		Avin_35170	gi|226720495
	methionyl-tRNA formyltransferase	0.0039	15	fmt	Avin_00160	gi|226717113
	DUF796 family protein	0.00046	25		Avin_50820	gi|226721998
	alanine racemase domain protein	0.0028	12		Avin_03080	gi|226717397
	Oligopeptidase B protein	0.0028	19		Avin_32900	gi|226720276
	YCII-related domain protein	0.0042	19		Avin_15620	gi|226718606
	Cytochrome c4	0.0066	15	cycA	Avin_02000	gi|226717290
	ATP phosphoribosyl transferase regulatory subunit	0.0032	7	hisZ	Avin_07590	gi|226717834
	histidine triad (HIT) family protein	0.031	8		Avin_46060	gi|226721544
	conserved hypothetical protein	0.00015	52		Avin_20130	gi|226719048
	guanylate kinase	0.026	11	gmk	Avin_02830	gi|226717372
	hypothetical protein Avin_20850	0.00078	8		Avin_20850	gi|226719115
	Single-strand DNA binding protein	0.0082	27		Avin_06540	gi|226717734
	Glutamyl-tRNA(Gln) amidotransferase B subunit	0.0015	30	gatB	Avin_12610	gi|226718317
	NfuA protein	0.032	8	nfuA	Avin_28760	gi|226719876
	uracil phosphoribosyltransferase (UPRTase)	0.00042	8	upp	Avin_41360	gi|226721098
	Peptide methionine sulfoxide reductase	0.008	9	msrA	Avin_44940	gi|226721440
	hypothetical protein Avin_34730	0.014	9		Avin_34730	gi|226720451
	Cystathionine gamma-synthase	0.036	3	metB	Avin_43850	gi|226721335
	2-hydroxy-3-oxopropionate reductase	0.037	3	garR	Avin_43420	gi|226721292
	ComEA-related protein	0.00045	12		Avin_20070	gi|226719043
	phosphopantetheine adenylyltransferase	0.0026	11	coaD	Avin_03490	gi|226717438
	hypothetical protein Avin_18360	0.02	20		Avin_18360	gi|226718877
	transaldolase	0.0039	7	talB-1	Avin_22140	gi|226719234
	urease, alpha subunit	0.016	19	ureC	Avin_09880	gi|226718049
	Fumarate hydratase class II protein	0.022	10	fumC1	Avin_27180	gi|226719721
	glutaminyl-tRNA synthetase	0.0025	60	glnS	Avin_23520	gi|226719369
	Acetylornithine deacetylase, ArgE	0.01	7	argE	Avin_04910	gi|226717574
	conserved hypothetical protein	0.012	20		Avin_07380	gi|226717813
	homogentisate 1,2-dioxygenase	0.00055	19	hmgA	Avin_15350	gi|226718579
	Zinc-containing alcohol dehydrogenase superfamily	0.031	7		Avin_00880	gi|226717184
	outer membrane lipoprotein carrier protein, LolA	0.0006	12	lolA	Avin_28210	gi|226719822
	TRAP dicarboxylate transporter-periplasmic solute receptor subunit; DctP	0.0032	28	dctP	Avin_03650	gi|226717454
	Dyp-type peroxidase protein	0.0055	36		Avin_00060	gi|226717103
	Thiamine monophosphate synthase	0.006	8	thiE	Avin_09270	gi|226717995
	porphobilinogen deaminase	0.0088	9	hemC	Avin_47600	gi|226721694
	NADH:flavin oxidoreductase/NADH oxidase	0.00021	80		Avin_39430	gi|226720911
	adenosine deaminase	0.0085	16		Avin_22300	gi|226719250
	ApaG-protein	0.026	2	apaG	Avin_46840	gi|226721618
	Glutamyl-tRNA(Gln) amidotransferase A subunit	< 0.00010	37	gatA	Avin_12630	gi|226718318
	dihydrodipicolinate synthase	0.00042	55	dapA	Avin_35340	gi|226720512
	3-phosphoshikimate 1-carboxyvinyltransferase / Prephenate dehydrogenase	0.011	36	aroA	Avin_15850	gi|226718629
	5,10-methylenetetrahydrofolate reductase	0.012	33	metF	Avin_03550	gi|226717444
	Cold-shock DNA-binding domain-containing protein	0.012	9		Avin_17950	gi|226718837
	hypothetical protein Avin_37120	0.02	7		Avin_37120	gi|226720687
	aminopeptidase N	0.00022	72	pepN	Avin_18730	gi|226718914
	conserved hypothetical protein	0.0063	13		Avin_01500	gi|226717243
	Acetate CoA ligase AcsA	0.0088	31	acsA2	Avin_42750	gi|226721227
	pyrimidine biosynthesis regulatory protein, PyrR	0.014	8	pyrR	Avin_03130	gi|226717402
	Acyl-CoA dehydrogenase	0.02	37		Avin_49560	gi|226721879
	Sulfate ABC transporter-binding component-CysP-like protein	0.024	47	cysP	Avin_30540	gi|226720048
	D-3-phosphoglycerate dehydrogenase	0.0002	71	serA	Avin_48330	gi|226721765
	Conserved hypothetical protein	0.0011	16		Avin_47230	gi|226721657
	Aldo/keto reductase protein	0.0016	33		Avin_26350	gi|226719640
	acyl carrier protein	0.0022	36	acpP	Avin_14930	gi|226718537
	thioredoxin-disulfide reductase	0.0033	34	trxB	Avin_28230	gi|226719824
	Glutamate synthase large subunit protein	0.0044	133	gltB	Avin_45210	gi|226721465
	Nucleoside-diphosphate kinase	0.0058	129	ndk	Avin_40330	gi|226720998
	glutathione synthase	0.015	37	gshB	Avin_03170	gi|226717406
	Aldo/keto reductase	0.015	14		Avin_22370	gi|226719257
	glucose-1-phosphate thymidylyltransferase	0.016	6	rfbA	Avin_15940	gi|226718638
	Aldose 1-epimerase family protein	< 0.00010	75		Avin_48620	gi|226721792
	3-oxoacid CoA-transferase, subunit B	0.0029	28		Avin_17560	gi|226718798
	hypothetical protein Avin_07020	0.004	8		Avin_07020	gi|226717781
	D-alanine--D-alanine ligase	0.0044	15	ddl	Avin_13270	gi|226718382
	glyceraldehyde-3-phosphate dehydrogenase	0.014	25	gapA	Avin_25890	gi|226719597
	S-(hydroxymethyl)glutathione dehydrogenase/class III alcohol dehydrogenase	< 0.00010	20		Avin_38750	gi|226720844
	Zinc-containing alcohol dehydrogenase-like protein	0.00052	49		Avin_35160	gi|226720494
	Zinc-containing alcohol dehydrogenase superfamily	0.00078	69		Avin_07420	gi|226717817
	small GTP-binding protein TypA	0.0015	21	typA	Avin_45830	gi|226721523
	redox protein	0.0019	31		Avin_49110	gi|226721839
	2,3,4,5-tetrahydropyridine-2-carboxylate N-succinyltransferase	0.0075	7	dapD	Avin_39090	gi|226720878
	Isc ferredoxin	0.0094	13	fdx	Avin_40350	gi|226721000
	2,4-dihydroxyhept-2-ene-1,7-dioic acid aldolase	0.017	11	hpaI2	Avin_46590	gi|226721593
	Flavodoxin, nifF	0.001	133	nifF	Avin_01710	gi|226717263
	beta-ketoacyl synthase	0.0019	70		Avin_05510	gi|226717633
	NADH:flavin xenobiotic reductase	0.0019	29		Avin_37800	gi|226720753
	Isochorismatase hydrolase protein	0.0055	16		Avin_23720	gi|226719389
	Nitrilase/cyanide hydratase and apolipoprotein N-acyltransferase	0.019	16		Avin_40170	gi|226720982
	acyl-CoA dehydrogenase	0.00026	149		Avin_25210	gi|226719534
	3-isopropylmalate dehydrogenase, LeuB	0.0003	33	leuB	Avin_34260	gi|226720404
	Acetylornithine and succinylornithine aminotransferase	0.0008	25	argD	Avin_34500	gi|226720428
	aldehyde dehydrogenase (NAD+)	0.0049	24	aldH	Avin_48030	gi|226721736
	Thiol:disulfide interchange protein DsbA	0.0095	8	dsbA	Avin_01990	gi|226717289
	Fumarylacetoacetate (FAA) hydrolase family protein	0.018	16		Avin_48300	gi|226721762
	conserved hypothetical protein	0.018	3		Avin_10250	gi|226718086
	Phosphoribosylglycinamide formyltransferase	0.022	11	purT	Avin_39610	gi|226720929
	aspartyl-tRNA synthetase	0.023	21	aspS	Avin_36730	gi|226720649
	Nitrogen fixation protein	0.0013	10	nifT	Avin_01410	gi|226717235
	Peptidase U62, modulator of DNA gyrase activity	0.0044	36	tldD	Avin_12720	gi|226718327
	3-deoxy-8-phosphooctulonate synthase	0.021	32	kdsA	Avin_38800	gi|226720849
	conserved hypothetical protein	0.023	10		Avin_36910	gi|226720666
	Bacterial extracellular solute-binding protein, family 5	0.025	16		Avin_48060	gi|226721739
	Phosphate-binding protein PstS	0.043	22	pstS	Avin_48600	gi|226721790
	Peptidylprolyl isomerase	0.045	4	fklB	Avin_40820	gi|226721046
	Ferredoxin:(2Fe-2S)-binding protein	0.047	4		Avin_25850	gi|226719593
	hydrolase, isochorismatase family	0.00043	27		Avin_31440	gi|226720136
	Aminopeptidase P	0.0025	22		Avin_47330	gi|226721667
	Phosphonate ABC transporter, substrate-binding protein	0.003	61		Avin_19790	gi|226719017
	3-hydroxydecanoyl-(acyl carrier protein) dehydratase, FabA	0.029	8	fabA	Avin_29050	gi|226719903
	citrate lyase beta chain	0.03	5		Avin_34570	gi|226720435
	Twin-arginine translocation pathway signal	0.044	5		Avin_26380	gi|226719643
	conserved hypothetical protein	0.047	19		Avin_17820	gi|226718824
	Thiazole biosynthesis (protein ThiG	0.00035	34	thiG	Avin_02980	gi|226717387
	O-succinylhomoserine sulfhydrylase protein	0.00071	39	metZ	Avin_34140	gi|226720392
	isocitrate lyase	0.0011	179		Avin_28420	gi|226719843
	Conserved hypothetical protein 730	0.012	19		Avin_27090	gi|226719712
	N-acetyl-gamma-glutamyl-phosphate reductase	0.015	30	argC	Avin_46040	gi|226721542
	Exonuclease	0.02	20		Avin_07470	gi|226717822
	CinA-related protein	0.021	7		Avin_38570	gi|226720827
	dTDP-4-dehydrorhamnose 3,5-epimerase	0.023	16	rfbC	Avin_15950	gi|226718639
	Phosphoribosylglycinamide synthetase	0.025	33	purD	Avin_06880	gi|226717767
	ubiquinol-cytochrome c reductase, iron-sulfur subunit	0.035	5	petA	Avin_13060	gi|226718361
	a Cells were cultivated in Burk's-butanol medium for 48 h
