# Supplementary material for: The Azotobacter vinelandii AlgU regulon during vegetative growth and encysting conditions: A proteomic approach
Source: PLoS One. 2023 Nov 15;18(11):e0286440. doi: 10.1371/journal.pone.0286440 (PMC10651043; doi:10.1371/journal.pone.0286440)
Supplement: S7 Table — (XLSX) [file pone.0286440.s011.xlsx]

## Sheet: Hoja1
	S7 Table. List of proteins downregulated in the absence of AlgU as compared to the wild type strain, under encystment-induced conditionsa
	No.	Protein name	Gene	Fold change algU/wt	p-value	Spectrum count	locus Tag*	AlgU promoter prediction**	Sequence	Score
	1	Glycyl-tRNA synthetase protein, beta subunit		0	0.02	10	Avin_00100
	2	Glycyl-tRNA synthetase protein, alpha subunit		0	0.00025	4	Avin_00110
	3	hemerythrin HHE cation binding protein		0	< 0.00010	29	Avin_00300
	4	DNA polymerase I	polA	0	0.019	5	Avin_00630
	5	Nitrogenase molybdenum-iron protein alpha chain:Nitrogenase component I, alpha chain	nifD	0	0.0024	9	Avin_01390	Motif	GAAGTCtgatagccgctccggttTCagA	0.81
	6	Nitrogenase molybdenum-iron protein beta chain	nifK	0	0.0046	18	Avin_01400	TU hit	GAAGTCtgatagccgctccggttTCagA	0.81
	7	OsmC-like protein	osmC	0	0.0013	28	Avin_01800	Motif	GAACTTgtccgtcccgctcccc.TCtgA	1
	8	CsbD-like stress response protein		0	0.00058	26	Avin_02330
	9	non-heme chloroperoxidase (abhydrolase_1 family)		0	< 0.00010	14	Avin_02370	Motif	GCACTAacgcccggcggcaaag.TCgtA	0.81
	10	ATP-dependent RNA helicase, DEAD box family		0	0.0067	4	Avin_03540
	11	Transcriptional regulator, LysR family		0	0.0075	2	Avin_04020
	12	Imidazoleglycerol-phosphate dehydratase	hisB	0	0.0086	2	Avin_04590
	13	ribosomal protein S6 modification enzyme RimK		0	0.014	3	Avin_05140
	14	Polysaccharide export protein		0	0.0056	6	Avin_05380
	15	Aminoglycoside phosphotransferase		0	0.023	2	Avin_05960
	16	transcription termination/antitermination factor NusG	nusG	0	0.042	4	Avin_06110
	17	50S ribosomal protein L11	rplK	0	0.0011	7	Avin_06120
	18	30S ribosomal protein S12	rpsL	0	0.0047	27	Avin_06190
	19	30S ribosomal protein S7	rpsG	0	< 0.00010	23	Avin_06200	Motif	GAACTTttcatttgtcgagtcgaTAagA	0.81
	20	30S ribosomal protein S10	rpsJ	0	< 0.00010	15	Avin_06240
	21	50S ribosomal protein L3		0	0.00066	6	Avin_06250	Motif	GAAATGactattggtgtaatcggTCgtA	0.81
	22	Ribosomal protein L4/L1e		0	0.00034	8	Avin_06260	TU hit	GAAATGactattggtgtaatcggTCgtA	0.81
	23	50S ribosomal protein L23		0	0.00025	7	Avin_06270	TU hit	GAAATGactattggtgtaatcggTCgtA	0.81
	24	50S ribosomal protein L2	rplB	0	0.00037	24	Avin_06280	TU hit	GAAATGactattggtgtaatcggTCgtA	0.81
	25	30S ribosomal protein S19	rpsS	0	0.0036	9	Avin_06290	TU hit	GAAATGactattggtgtaatcggTCgtA	0.81
	26	50S ribosomal protein L22	rplV	0	0.0002	9	Avin_06300	TU hit	GAAATGactattggtgtaatcggTCgtA	0.81
	27	30S ribosomal protein S3	rpsC	0	0.00028	30	Avin_06310	TU hit	GAAATGactattggtgtaatcggTCgtA	0.81
	28	Ribosomal protein L16	rplP	0	0.00016	9	Avin_06320	Motif	GAACTCgacagtatgctggttgcTCagA	0.81
	29	30S ribosomal protein S17		0	0.011	6	Avin_06340	TU hit	GAACTCgacagtatgctggttgcTCagA	0.81
	30	50S ribosomal protein L14	rplN	0	< 0.00010	12	Avin_06350	TU hit	GAACTCgacagtatgctggttgcTCagA	0.81
	31	50S ribosomal protein L24	rplX	0	0.0016	5	Avin_06360	TU hit	GAACTCgacagtatgctggttgcTCagA	0.81
	32	50S ribosomal protein L5		0	< 0.00010	12	Avin_06370	TU hit	GAACTCgacagtatgctggttgcTCagA	0.81
	33	30S ribosomal protein S14		0	0.00064	8	Avin_06380	TU hit	GAACTCgacagtatgctggttgcTCagA	0.81
	34	30S ribosomal protein S8		0	0.0028	12	Avin_06390	TU hit	GAACTCgacagtatgctggttgcTCagA	0.81
	35	50S ribosomal protein L6		0	0.012	7	Avin_06400	TU hit	GAACTCgacagtatgctggttgcTCagA	0.81
	36	50S ribosomal protein L18	rplR	0	0.0061	7	Avin_06410	TU hit	GAACTCgacagtatgctggttgcTCagA	0.81
	37	30S ribosomal protein S5	rpsE	0	< 0.00010	29	Avin_06420	TU hit	GAACTCgacagtatgctggttgcTCagA	0.81
	38	50S ribosomal protein L30	rpmD	0	0.0014	3	Avin_06430	TU hit	GAACTCgacagtatgctggttgcTCagA	0.81
	39	50S ribosomal protein L15	rplO	0	0.00084	11	Avin_06440	TU hit	GAACTCgacagtatgctggttgcTCagA	0.81
	40	30S ribosomal protein S13		0	0.00035	27	Avin_06470	Motif	GGACTTcatgtcgcaagtgcaa.TCgcA	0.9
	41	30S ribosomal protein S11		0	< 0.00010	17	Avin_06480	TU hit	GGACTTcatgtcgcaagtgcaa.TCgcA	0.9
	42	30S ribosomal protein S4	rpsD	0	0.00019	37	Avin_06490	TU hit	GGACTTcatgtcgcaagtgcaa.TCgcA	0.9
	43	50S ribosomal protein L17	rplQ	0	0.00034	3	Avin_06510	TU hit	GGACTTcatgtcgcaagtgcaa.TCgcA	0.9
	44	bifunctional phosphoribosylaminoimidazolecarboxamide formyltransferase	purH	0	0.00081	8	Avin_06890
	45	arginine decarboxylase	speA	0	< 0.00010	21	Avin_07050
	46	Thiolase		0	< 0.00010	7	Avin_07370
	47	membrane bound protease regulator HflC	hflC	0	0.025	2	Avin_07570	TU hit	GAACTAgaacatatgtgggctatTCcc	0.9
	48	30S ribosomal protein S6	rpsF	0	0.0048	21	Avin_07640
	49	50S ribosomal protein L9	rplI	0	0.028	4	Avin_07670
	50	acyl-CoA thioesterase II	tesB	0	0.0075	2	Avin_07750
	51	geranyltranstransferase	ispA-1	0	0.04	3	Avin_07880
	52	CBS domain-containing transporter		0	0.0052	3	Avin_09040
	53	acyl-CoA dehydrogenase		0	0.023	2	Avin_09290
	54	AMP nucleosidase		0	0.001	16	Avin_09370
	55	TPP-dependent dehydrogenase, E1 component alpha subunit, E1_dh family		0	0.014	7	Avin_10770
	56	TPP-dependent dehydrogenase, E1 component beta subunit		0	0.023	2	Avin_10780
	57	Alginate biosynthetic protein AlgK	algK	0	0.0019	4	Avin_10940	TU hit	GAACTAtttcggagaaagtatt.TCttA	0.9
	58	alginate biosynthesis protein Alg44	alg44	0	0.0075	2	Avin_10950	TU hit	GAACTAtttcggagaaagtatt.TCttA	0.9
	59	GDP-mannose 6-dehydrogenase	algD	0	0.0016	49	Avin_10970	Motif	GAACTAtttcggagaaagtatt.TCttA	0.9
	60	conserved hypothetical protein		0	< 0.00010	13	Avin_11100	Motif	GAACTTtcaaagatcgggcggatTCtaC	0.9
	61	Leucyl aminopeptidase	pepA	0	0.0004	55	Avin_11650
	62	ATP-dependent protease	clpB	0	< 0.00010	59	Avin_11960
	63	uncoupled NADH:quinone oxidoreductase	ndh	0	0.0054	15	Avin_12000
	64	Transcriptional regulator protein, LacI family	fruR	0	0.023	2	Avin_12180
	65	fructose-specific multiphosphoryl transfer protein	fruB	0	0.0035	29	Avin_12190
	66	1-phosphofructokinase	fruK	0	0.04	3	Avin_12200
	67	Ribonuclease E/G		0	0.036	3	Avin_12690
	68	RNA polymerase sigma-54 factor	rpoN	0	0.025	2	Avin_12790	Motif	GAATTTgctttaagagggcgca.TCgtC	0.81
	69	organic solvent tolerance ABC efflux transporter, substrate binding protein		0	0.022	6	Avin_12870	TU hit	GGACTCccgaggacttgatgaacTCcaA	0.81
	70	conserved hypothetical protein		0	0.014	3	Avin_12960
	71	50 S ribosomal protein L13	rplM	0	0.00026	9	Avin_13040
	72	30S ribosomal protein S9	rpsI	0	< 0.00010	9	Avin_13050
	73	Enoyl-CoA hydratase/isomerase		0	< 0.00010	5	Avin_13550
	74	L-aspartate oxidase	nadB	0	0.0065	2	Avin_13650
	75	ATP-dependent protease La	lon	0	0.034	11	Avin_13920
	76	molybdenum cofactor biosynthesis protein B	moaB	0	0.029	2	Avin_14120
	77	DNA topoisomerase I	topA	0	0.003	7	Avin_14470
	78	Glycerophosphoryl diester phosphodiesterase		0	0.00087	3	Avin_14680
	79	heat shock protein HtpX	htpX	0	0.023	2	Avin_15400	Motif	GAACACccggcaggctccggccgTCtgA	0.81
	80	Aminotransferase, class I and II		0	0.011	5	Avin_15420
	81	Short-chain dehydrogenase/reductase SDR		0	0.00087	7	Avin_15740
	82	DNA gyrase, A subunit	gyrA	0	< 0.00010	11	Avin_15810
	83	Glucose-6-phosphate dehydrogenase	zwf-3	0	< 0.00010	8	Avin_16620
	84	UDP-Glycosyltransferase/glycogen phosphorylase		0	0.0014	3	Avin_17290
	85	metallo-beta-lactamase family protein		0	0.00087	3	Avin_17550
	86	Glucose-6-phosphate isomerase	pgi-1	0	< 0.00010	68	Avin_17650
	87	phosphoglycerate mutase family protein		0	0.025	3	Avin_17830	Motif	GAACATccgcctgccggcccggcTCgcC	0.81
	88	CHAD domain superfamily protein		0	0.0016	2	Avin_17860
	89	Conserved hypothetical protein		0	0.00016	5	Avin_18160
	90	NAD-dependent glutamate dehydrogenase		0	0.016	4	Avin_18860
	91	Ribosome modulation factor		0	0.0052	3	Avin_18910
	92	Cytochrome bd ubiquinol oxidase, subunit II	cydB	0	0.014	3	Avin_19880
	93	cytochrome c oxidase, cbb3-type, subunit III	ccoP	0	0.0095	10	Avin_19980
	94	Cytochrome c oxidase, cbb3-type, subunit I	ccoN	0	0.0004	4	Avin_20010
	95	Threonyl-tRNA synthetase	thrS	0	0.00019	13	Avin_20420
	96	50S ribosomal protein L20	rplT	0	0.048	6	Avin_20450	TU hit	GAATTCggcaccgtggaacagtaTCcgA	0.81
	97	hydroxyisourate hydrolase, transthyretin family protein		0	0.00066	6	Avin_21140
	98	Thiolase protein		0	0.00087	3	Avin_22240
	99	aminotransferase class-III protein		0	0.0065	2	Avin_22800
	100	2-methylcitrate synthase	prpC	0	0.00076	15	Avin_23220
	101	Peptidase S14, ClpP	clpP	0	0.0004	4	Avin_23570
	102	PpiC-type peptidyl-prolyl cis-trans isomerase	ppiD	0	0.015	5	Avin_23620	Motif	GAAATTatggggtcggagttcgcTCtcT	0.81
	103	Zinc-containing alcohol dehydrogenase superfamily		0	0.0027	6	Avin_24840
	104	Malto-oligosyltrehalose trehalohydrolase	treZ	0	0.0002	30	Avin_24900
	105	Acyl-activating enzyme		0	0.00014	14	Avin_25250
	106	imidazolonepropionase	hutI	0	0.0041	7	Avin_26160
	107	LamB type porin		0	0.04	3	Avin_27200
	108	1,4-alpha-glucan branching enzyme	glgB	0	0.0075	2	Avin_27990	TU hit	GAACTTtttccacgcatccgccaTCggA	1
	109	Glycosyl transferase, family 3, protein		0	0.0028	4	Avin_28160
	110	ATP-dependent clp protease, ATP-binding subunit, ClipA	clpA	0	0.037	4	Avin_28270
	111	Adenylosuccinate lyase	purB	0	0.011	9	Avin_28380
	112	NADH-ubiquinone oxidoreductase, chain beta	nuoB	0	0.003	5	Avin_28450
	113	NADH-ubiquinone oxidoreductase, chain cd	nuoCD	0	0.017	11	Avin_28460	Motif	GAACTGcgccgcgaacagcgca.TCcaG	0.81
	114	NADH-quinone oxidoreductase, chain I	nuoI	0	0.0014	3	Avin_28510	Motif	GAACTGgccgatggctaccata.TCgaA	0.9
	115	hypothetical protein Avin_29490		0	0.044	5	Avin_29490
	116	ABC-type antimicrobial peptide transport system, ATPase component		0	0.00034	3	Avin_29510
	117	Type III polyketide synthase	arsC	0	0.002	19	Avin_29530	TU hit	GAACTGgtgatcaccgcgagtc.TCgaG	0.81
	118	Type III polyketide synthase	arsB	0	0.023	4	Avin_29550	Motif	GAACTGgtgatcaccgcgagtc.TCgaG	0.81
	119	Type I fatty acid synthase ArsA	arsA	0	0.0023	118	Avin_29560
	120	AmrZ-like DNA binding protein	amrZ	0	0.00054	9	Avin_34410	Motif	GCACTCtataacaactcaccgg.TCgaA	0.81
	121	cation/acetate symporter ActP	actP	0	0.0014	3	Avin_35030
	122	peptidoglycan-associated outer membrane lipoprotein	oprL	0	0.036	3	Avin_36630
	123	conserved hypothetical protein		0	0.0081	3	Avin_37680
	124	conserved hypothetical protein		0	0.037	3	Avin_37860
	125	CTP synthase	pyrG	0	< 0.00010	15	Avin_38810	Motif	GAACCCgcaatgctttgctgttgTCgcA	0.81
	126	acetyl-CoA carboxylase, carboxyl transferase, alpha subunit	accA	0	0.0026	10	Avin_38830
	127	30S ribosomal protein S2	rpsB	0	< 0.00010	18	Avin_38990
	128	homoserine dehydrogenase	hom	0	0.0068	9	Avin_39490
	129	Ribosomal protein L19	rplS	0	< 0.00010	11	Avin_39530
	130	ribosomal protein S16	rpsP	0	0.00097	13	Avin_39560
	131	IMP dehydrogenase		0	0.049	3	Avin_39730
	132	4-hydroxy-3-methylbut-2-en-1-yl diphosphate synthase	ispG	0	< 0.00010	7	Avin_40290	TU hit	GAACGCcgtgcacggttccgac.TCcgA	0.81
	133	Cysteine desulfurase IscS	iscS	0	0.00055	16	Avin_40400	TU hit	GAGCTTttatggcccgctccgg.TCgaA	0.81
	134	preprotein translocase, YajC subunit	yajC	0	< 0.00010	7	Avin_40470
	135	ribosomal protein L27	rpmA	0	0.0004	4	Avin_40780	TU hit	TAACTTtcctgggtatttccctgTCttA	0.81
	136	ribosomal protein L21	rplU	0	0.0013	9	Avin_40790	Motif	TAACTTtcctgggtatttccctgTCttA	0.81
	137	ABC transporter		0	0.013	4	Avin_40960
	138	dihydrolipoamide acetyltransferase,acetoin dehydrogeanse E2 component, AcoC	acoC	0	0.0052	3	Avin_41750	Motif	GTACATccccaacgcggcgaagaTCgaA	0.81
	139	Isochorismatase hydrolase		0	0.0026	6	Avin_42350
	140	Bacterial 2-isopropylmalate synthase	leuA	0	0.0035	11	Avin_42440
	141	Acetolactate synthase, small subunit	ilvH	0	0.0064	7	Avin_42510
	142	ribosomal protein S15	rpsO	0	0.0048	12	Avin_42790	TU hit	GAAGGTccaggtggcgcgttcgcTCtgA	0.81
	143	translation initiation factor IF-2	infB	0	0.03	12	Avin_42820
	144	Transcription termination factor NusA	nusA	0	< 0.00010	18	Avin_42830
	145	Carbamoyl-phosphate synthase, large subunit, glutamine-dependent	carB	0	0.00021	26	Avin_42930
	146	Carbamoyl-phosphate synthase, small subunit	carA	0	0.00021	14	Avin_42940
	147	Ferric-uptake regulator, fur	fur	0	< 0.00010	2	Avin_43000
	148	iron-sulfur cluster binding protein-like protein		0	0.04	6	Avin_43090	TU hit	GGACTTcctccgcgccggccat.TCcaA	0.9
	149	DNA topoisomerase IV, A subunit	parC	0	0.023	2	Avin_43460
	150	Transport-associated protein		0	0.00019	11	Avin_43670	Motif	GAACTTaccaagtcccgagggagTCcaT	0.9
	151	FabI-like dehydrogenase/reductase		0	0.0051	8	Avin_44040
	152	nudix hydrolase, YffH family		0	0.011	5	Avin_44580
	153	conserved hypothetical protein		0	0.028	2	Avin_45110
	154	heat shock protein HslU	hslU	0	0.00054	19	Avin_45390	Motif	GAACAGaacgccgcggcggacggTCccA	0.81
	155	glycogen phosphorylase		0	0.0025	8	Avin_45650
	156	conserved hypothetical protein		0	0.041	5	Avin_46010	Motif	GCACATccgcctcagggttgcc.TCatA	0.81
	157	Ubiquinone biosynthesis protein	coq7	0	0.0066	4	Avin_46070
	158	OsmC family protein		0	< 0.00010	7	Avin_46090
	159	serine peptidase		0	0.0075	2	Avin_46320
	160	ribosomal protein S21	rpsU	0	< 0.00010	11	Avin_46980
	161	Ubiquinone biosynthesis hydroxylase UbiF protein	ubiF	0	0.025	2	Avin_47310
	162	transcription termination factor Rho protein	rho	0	0.038	10	Avin_47410
	163	HemY-like protein		0	0.016	6	Avin_47570
	164	Argininosuccinate lyase	argH	0	0.00043	13	Avin_47620
	165	Ribosomal protein L33	rpmG	0	0.0014	3	Avin_48040
	166	ribosomal protein L28	rpmB	0	0.00081	8	Avin_48050
	167	Threonine dehydratase	ilvA	0	0.00011	10	Avin_48270	Motif	GAACTCcagttcgacgacgttgtTCagA	0.9
	168	Rhodanese-like protein with Ankyrin repeat		0	0.0075	2	Avin_48690
	169	Polyamine transporter periplasmic protein PotF	potF	0	0.017	3	Avin_48760
	170	putative glutamine synthetase	spuB	0	< 0.00010	5	Avin_48860
	171	Nitrilase/cyanide hydratase and apolipoprotein N-acyltransferase		0	0.023	2	Avin_48890	TU hit	GAAAATcggcatgcaagccccatTCctA	0.81
	172	HMG-CoA lyase-like protein		0	< 0.00010	2	Avin_49510
	173	Membrane bound nickel-dependent hydrogenase, large subunit, HoxG	hoxG	0	0.003	2	Avin_50580
	174	nitrogen fixation-related protein		0	0.037	3	Avin_50900
	175	Secreted mannuronan C-5 epimerase	algE3	0	< 0.00010	2	Avin_51170
	176	Secreted mannuronan C-5 epimerase	algE6	0	0.0019	14	Avin_51230	Motif	GGACGTtctcgcccgctcctcttTCcaA	0.81
	177	Calcium-binding protein		0	< 0.00010	46	Avin_51240
	178	multidrug efflux pump membrane fusion protein		0	0.0028	17	Avin_51550
	179	multidrug efflux pump RND-family transporter protein		0	0.0079	18	Avin_51560
	180	multidrug efflux pump RND-family outer membrane protein		0	0.022	14	Avin_51570
	181	ppkA-related protein		0	0.0056	3	Avin_52050
	182	hypothetical protein Avin_52070		0	0.011	5	Avin_52070
	183	Conserved hypothetical protein		0	0.0056	3	Avin_52090
	184	glyceraldehyde-3-phosphate dehydrogenase	gapB	0.008	0.00082	33	Avin_14580
	185	Pyruvate kinase	pykA-2	0.008	< 0.00010	37	Avin_22190	Motif	GTACTTtttcataagaaattcccTCggA	0.9
	186	DNA-directed RNA polymerase, beta subunit	rpoB	0.01	0.0017	74	Avin_06170
	187	pyruvate carboxylase subunit A	pycA	0.02	< 0.00010	13	Avin_02050
	188	Peptidase S16, ATP-dependent protease	pepS16	0.02	0.0028	34	Avin_23590
	189	DNA-directed RNA polymerase, beta' subunit	rpoC	0.03	0.00077	71	Avin_06180
	190	Glu/Leu/Phe/Val dehydrogenase		0.03	< 0.00010	10	Avin_10760
	191	Argininosuccinate synthase	argG	0.03	0.00045	10	Avin_14080
	192	Glucose-6-phosphate dehydrogenase	zwf-1	0.03	< 0.00010	53	Avin_27260
	193	Phosphoenolpyruvate carboxylase	ppc	0.03	0.00095	20	Avin_39300
	194	ribosomal protein L25		0.03	0.0002	8	Avin_41530
	195	Nitrogen fixation Fe-S cluster scaffold protein	nifU	0.04	0.00032	8	Avin_01620
	196	aquaporin Z		0.04	0.0011	6	Avin_07120
	197	alginate lyase; Poly(beta-D-mannuronate) lyase	algL	0.04	0.00023	20	Avin_10900	TU hit	GAACTAtttcggagaaagtatt.TCttA	0.9
	198	ubiquinol--cytochrome c reductase, cytochrome c1	petC	0.04	0.00068	14	Avin_13080	TU hit	GAACCTgccggtacctccgcat.TCctA	0.9
	199	D-glycerate dehydrogenase		0.04	0.00017	6	Avin_41230
	200	ribosomal protein L1	rplA	0.05	0.00073	11	Avin_06130
	201	glutamyl-tRNA synthetase	gltX	0.05	0.0014	11	Avin_20110
	202	Succinyl-CoA synthetase, beta subunit		0.05	0.00012	27	Avin_29740
	203	Peptidyl-prolyl cis-trans isomerase		0.05	0.0024	16	Avin_35210	Motif	GAACTTattcactgtcaccgggcTCctA	1
	204	Fe-S/FAD domain protein		0.05	0.048	15	Avin_43110	TU hit	GGACTTcctccgcgccggccat.TCcaA	0.9
	205	50S ribosomal protein L10		0.06	0.0014	13	Avin_06150
	206	30S ribosomal protein S18	rpsR	0.06	0.0034	10	Avin_07650
	207	Cytochrome bd ubiquinol oxidase, subunit I	cydA	0.06	0.0023	9	Avin_19890
	208	2-oxoglutarate dehydrogenase, E1 component	sucA	0.06	0.00012	60	Avin_29770
	209	acetoacetyl-CoA thiolase		0.07	< 0.00010	27	Avin_16380
	210	Enoyl-CoA hydratase/isomerase		0.07	0.0014	8	Avin_21060
	211	NADH-quinone oxidoreductase, chain G	nuoG	0.07	0.00087	21	Avin_28490	TU hit	GAACTGcgccgcgaacagcgca.TCcaG	0.81
	212	Aminopeptidase, M18 family		0.07	0.0037	17	Avin_35150
	213	FAD linked oxidoreductase		0.07	0.0077	9	Avin_48310
	214	transketolase	tktA-3	0.08	< 0.00010	37	Avin_05570
	215	acyl-CoA dehydrogenase		0.08	0.016	7	Avin_10680	TU hit	GGACTTctccgcgatcgtcaaccTCtaC	0.81
	216	Amidohydrolase		0.08	0.0022	3	Avin_15770
	217	deoxycytidine triphosphate deaminase	dcd	0.08	0.0017	3	Avin_19300	Motif	GAACTCcgctgcggcttgccca.TCcgC	0.81
	218	Phosphoserine phosphatase	serB	0.09	0.009	6	Avin_07410
	219	cell division protein FtsA	ftsA	0.09	0.0008	12	Avin_13290
	220	glycine cleavage system T protein	gcvT3	0.09	0.0023	10	Avin_26050
	221	Enolase	eno-1	0.09	< 0.00010	41	Avin_27220
	222	NADH-quinone oxidoreductase, F subunit	nuoF	0.09	0.0064	18	Avin_28480	TU hit	GAACTGcgccgcgaacagcgca.TCcaG	0.81
	223	conserved hypothetical protein		0.09	0.0025	3	Avin_43080	Motif	GGACTTcctccgcgccggccat.TCcaA	0.9
	224	DNA-directed RNA polymerase, alpha subunit	rpoA	0.1	0.00031	31	Avin_06500	TU hit	GGACTTcatgtcgcaagtgcaa.TCgcA	0.9
	225	Adenylosuccinate synthetase	purA	0.1	0.0015	15	Avin_07600
	226	conserved hypothetical protein		0.1	0.0011	21	Avin_11110	Motif	GAACTCtatccggccatgcaag.TCgtA	0.9
	227	Short-chain dehydrogenase/reductase SDR		0.1	0.0063	10	Avin_11510
	228	acetyl-CoA hydrolase/transferase family		0.1	0.02	8	Avin_16440
	229	Ferritin, Dps family protein		0.1	0.002	9	Avin_22760
	230	glycogen debranching enzyme	glgX	0.1	0.016	8	Avin_24860
	231	4-alpha-glucanotransferase	malQ	0.1	0.0015	12	Avin_24890
	232	oligopeptide ABC transporter, periplasmic substrate binding protein		0.1	0.00017	24	Avin_29650	TU hit	GAATGTccagaagtcgccatggaTCggA	0.81
	233	succinate dehydrogenase flavoprotein subunit	sdhA	0.1	0.00082	18	Avin_29790
	234	Cytosine deaminase protein	codA	0.1	0.0079	4	Avin_30170
	235	Response regulator		0.1	0.018	5	Avin_32720
	236	metal-binding protein		0.1	0.013	4	Avin_32810
	237	alanyl-tRNA synthetase	alaS	0.1	0.00079	21	Avin_34460
	238	hypothetical protein Avin_34720		0.1	0.002	17	Avin_34720
	239	F1 sector of membrane-bound ATP synthase, gamma subunit	atpG	0.1	0.00022	16	Avin_52170	TU hit	GAACTGcgcaaacaggtggcggcTCtgG	0.81
	240	F1 sector of membrane-bound ATP synthase, delta subunit	atpH	0.1	< 0.00010	17	Avin_52190	Motif	GAACTGcgcaaacaggtggcggcTCtgG	0.81
	241	F0 sector of membrane-bound ATP synthase, subunit B	atpF	0.1	0.00075	11	Avin_52200	TU hit	GAACATacgtaaccggacaccttTCcaT	0.81
	242	F0 sector of membrane-bound ATP synthase, subunit C	atpE	0.1	0.0037	9	Avin_52210	TU hit	GAACATacgtaaccggacaccttTCcaT	0.81
	243	Nitrogenase iron protein	nifH	0.2	0.0063	27	Avin_01380
	244	Thioesterase superfamily protein		0.2	0.023	8	Avin_01760
	245	esterase, poly(3-hydroxybutyrate) depolymerase		0.2	0.041	10	Avin_03910
	246	phosphoenolpyruvate carboxykinase	pckA	0.2	0.0019	48	Avin_05450	Motif	GAACCTttgccggactggcggc.TCctA	0.9
	247	Phosphoglycerate kinase	pgk	0.2	0.0072	17	Avin_05590
	248	OmpW family outer membrane porin	oprG-2	0.2	0.032	6	Avin_06590
	249	LEA protein	lea-1	0.2	0.0001	30	Avin_11010
	250	valyl-tRNA synthetase	valS	0.2	0.0097	21	Avin_11620
	251	glutamine-dependent NAD+ synthase		0.2	0.016	10	Avin_11920
	252	Short-chain dehydrogenase/reductase SDR		0.2	0.012	6	Avin_12220
	253	30S ribosomal protein S1	rpsA	0.2	0.00015	74	Avin_15870
	254	conserved hypothetical protein		0.2	0.0047	5	Avin_18600	Motif	GAACGTgtgctgtccacccccgtTCccT	0.81
	255	outer membrane lipoprotein OprI	oprI	0.2	0.019	17	Avin_23100
	256	LysR family transcriptional regulator protein	cysB	0.2	0.0043	10	Avin_23140	Motif	GAACGTgaccgcaggaccattc.TCctG	0.81
	257	PHB de-polymerase		0.2	0.0034	6	Avin_27080	Motif	GCAATTgccacgcccgatgcgctTCgaA	0.81
	258	glyceraldehyde-3-phosphate dehydrogenase		0.2	0.00013	33	Avin_27210
	259	conserved hypothetical protein		0.2	0.0036	3	Avin_28660
	260	Succinyl-CoA ligase, alpha subunit	sucC	0.2	0.0065	15	Avin_29730
	261	succinate dehydrogenase iron-sulfur subunit	sdhB	0.2	0.00027	20	Avin_29780
	262	acyl-coenzyme A thioester hydrolase	ybgC	0.2	0.036	2	Avin_36680
	263	Pyruvate kinase	pykA-6	0.2	< 0.00010	35	Avin_38410
	264	3-dehydroquinate synthase	aroB	0.2	0.0048	9	Avin_45240
	265	serine protein kinase; PrkA	prkA	0.2	0.00017	51	Avin_46870	Motif	GAACCGccaacacccaaaagct.TCaaA	0.81
	266	RNA polymerase sigma factor, sigma70; RpoD	rpoD	0.2	0.0082	9	Avin_47000
	267	regulatory protein		0.2	0.0071	11	Avin_47540
	268	Transglutaminase-like Super Family Protein		0.3	0.026	13	Avin_00820	Motif	GAACCGccacttccgccaccag.TCcgA	0.81
	269	pyruvate carboxylase subunit B	pycB	0.3	0.0004	19	Avin_02060
	270	Phosphomannomutase/phosphoglucomutase AlgC	algC	0.3	0.00053	49	Avin_02910	Motif	GAACTCcgcgccgtcccggcca.TCcaA	0.9
	271	alanine dehydrogenase		0.3	0.036	6	Avin_05750
	272	translation elongation factor Tu	tuf	0.3	0.0008	107	Avin_06090
	273	50S ribosomal protein L29	rpmC	0.3	0.026	11	Avin_06330	TU hit	GAACTCgacagtatgctggttgcTCagA	0.9
	274	acetyl-CoA carboxylase, biotin carboxylase	accC	0.3	0.0025	13	Avin_06950	TU hit	GAACAActtgaacgtccctgat.TCgtA	0.81
	275	aldehyde dehydrogenase (NAD+)	aldA	0.3	0.0006	42	Avin_08000
	276	isoleucyl-tRNA synthetase	ileS	0.3	0.0047	25	Avin_11780
	277	MraZ-family protein	mraZ	0.3	0.0056	4	Avin_13160
	278	conserved hypothetical protein		0.3	0.012	3	Avin_16740	Motif	GAAATTactgtcgcagccgcgg.TCtgA	0.9
	279	Zinc-containing alcohol dehydrogenase superfamily		0.3	0.0021	8	Avin_16820
	280	CRISPR-associated protein, CT1975		0.3	0.0013	10	Avin_17200	Motif	GGACTTctacggcgccctggcttTCgaG	0.81
	281	translation initiation factor IF-3	infC	0.3	0.00028	9	Avin_20430
	282	CBS domain pair-containing protein		0.3	0.0066	43	Avin_24850
	283	cold shock protein, CspD	cspD	0.3	0.0022	7	Avin_28290
	284	peptide chain release factor 2	prfB	0.3	0.0018	8	Avin_39400
	285	Peptidylprolyl isomerase, FKBP-type		0.3	0.028	6	Avin_41110
	286	Branched-chain amino acid aminotransferase I	ilvE	0.3	0.0011	15	Avin_44880	Motif	GAACGTcgtgcggtgatgcgaa.TCtgG	0.81
	287	encystment and alginate biosynthesis response regulator; AlgR	algR	0.3	0.0022	11	Avin_47610
	288	phosphate transport system regulatory protein PhoU	phoU	0.3	0.012	10	Avin_48560	TU hit	GAAATAtgcgtcgctctgaacg.TCggA	0.81
	289	F1 sector of membrane-bound ATP synthase, epsilon subunit	atpC	0.3	0.0044	17	Avin_52150	TU hit	GAACATacgtaaccggacaccttTCcaT	0.81
	290	conserved hypothetical protein		0.4	0.0012	17	Avin_01490	TU hit	GAACTGgtgcgtcagctctgca.TCacC	0.81
	291	translation elongation factor G	fusA	0.4	0.0014	93	Avin_06220
	292	Tellurite resistance TerB		0.4	0.032	17	Avin_09850
	293	Ribonuclease E	rne	0.4	0.024	37	Avin_14810
	294	3-oxoacyl (acyl carrier protein) reductase	fabG	0.4	0.0026	7	Avin_14920
	295	glucose/ribitol dehydrogenase family protein		0.4	0.035	9	Avin_16870
	296	heat shock protein HtpG	htpG	0.4	0.021	27	Avin_19170
	297	methionyl-tRNA synthetase, class Ia	metG	0.4	0.013	11	Avin_19280
	298	hydroxyacylglutathione hydrolase		0.4	0.0097	6	Avin_29620
	299	dihydrolipoamide dehydrogenase	lpdA	0.4	0.00041	78	Avin_29750
	300	Aldo/Keto reductase with a Twin-arginine translocation pathway signal		0.4	0.047	3	Avin_33900	Motif	GAACTGgcctgacccgcccccg.TCctT	0.81
	301	conserved hypothetical protein		0.4	0.0077	17	Avin_39420
	302	FAD dependent oxidoreductase		0.4	0.015	8	Avin_41390	Motif	GAATTTatgacgctttttcgcttTCgcA	0.9
	303	Preprotein translocase SecG subunit	secG	0.4	0.0043	3	Avin_42850
	304	Pyruvate dehydrogenase complex, E2 component	lpd	0.4	0.0041	45	Avin_44910
	305	ATP synthase F1, beta subunit	atpD	0.4	0.00078	100	Avin_52160	TU hit	GAACATacgtaaccggacaccttTCcaT	0.81
	a Cells were cultivated in Burk's-butanol medium for 48 h
	* Proteins induced during A. vinelandii encystment are in green ( Chowdhury-Paul et al 2018).
	** Genes showing predicted AlgU-dependent promoters (Motif) or genes contained in a transcriptional unit controled by a predicted AlgU promoter (TU hit) are indicated
