# Supplementary material for: The Azotobacter vinelandii AlgU regulon during vegetative growth and encysting conditions: A proteomic approach
Source: PLoS One. 2023 Nov 15;18(11):e0286440. doi: 10.1371/journal.pone.0286440 (PMC10651043; doi:10.1371/journal.pone.0286440)
Supplement: S8 Table — (XLSX) [file pone.0286440.s012.xlsx]

## Sheet: Hoja1
	S8 Table. List of proteins upregulated in the absence of AlgU as compared to the wild type strain, under encystment-induced conditionsa
	No.	Protein name	Gene	Fold change algU/wt	p-value	Spectrum count	locus Tag
	1	Antibiotic biosynthesis monooxygenase protein		INF	< 0.00010	7	Avin_00050
	2	Dyp-type peroxidase protein		3.2	0.0055	36	Avin_00060
	3	methionyl-tRNA formyltransferase	fmt	5	0.0039	15	Avin_00160
	4	conserved hypothetical protein		20	0.0074	8	Avin_00640
	5	Zinc-containing alcohol dehydrogenase superfamily		3.3	0.031	7	Avin_00880
	6	Nitrogen fixation protein	nifT	2.3	0.0013	10	Avin_01410
	7	conserved hypothetical protein		2.9	0.0063	13	Avin_01500
	8	Flavodoxin, nifF	nifF	2.5	0.001	133	Avin_01710
	9	Thiol:disulfide interchange protein DsbA	dsbA	2.4	0.0095	8	Avin_01990
	10	Cytochrome c4	cycA	4.6	0.0066	15	Avin_02000
	11	Clp protease	clpP	INF	0.00018	5	Avin_02290
	12	conserved hypothetical protein		INF	0.011	4	Avin_02520
	13	guanylate kinase	gmk	4.4	0.026	11	Avin_02830
	14	Thiazole biosynthesis (protein ThiG	thiG	2.1	0.00035	34	Avin_02980
	15	alanine racemase domain protein		4.7	0.0028	12	Avin_03080
	16	pyrimidine biosynthesis regulatory protein, PyrR	pyrR	2.9	0.014	8	Avin_03130
	17	glutathione synthase	gshB	2.8	0.015	37	Avin_03170
	18	phosphopantetheine adenylyltransferase	coaD	3.8	0.0026	11	Avin_03490
	19	5,10-methylenetetrahydrofolate reductase	metF	3	0.012	33	Avin_03550
	20	TRAP dicarboxylate transporter-periplasmic solute receptor subunit; DctP	dctP	3.2	0.0032	28	Avin_03650
	21	conserved hypothetical protein		7.8	0.012	9	Avin_04350
	22	Fe(II) trafficking YggX	yggX	INF	0.012	9	Avin_04520
	23	Dimethylmenaquinone methyltransferase		INF	0.002	27	Avin_04570
	24	Acetylornithine deacetylase, ArgE	argE	3.6	0.01	7	Avin_04910
	25	3(2),5-bisphosphate nucleotidase		6.7	0.0052	5	Avin_05500
	26	beta-ketoacyl synthase		2.5	0.0019	70	Avin_05510
	27	Single-strand DNA binding protein		4.3	0.0082	27	Avin_06540
	28	Phosphoribosylglycinamide synthetase	purD	2.1	0.025	33	Avin_06880
	29	hypothetical protein Avin_07020		2.7	0.004	8	Avin_07020
	30	sulphite oxidase		INF	0.021	4	Avin_07350
	31	conserved hypothetical protein		3.5	0.012	20	Avin_07380
	32	Zinc-containing alcohol dehydrogenase superfamily		2.6	0.00078	69	Avin_07420
	33	Exonuclease		2.1	0.02	20	Avin_07470
	34	ATP phosphoribosyl transferase regulatory subunit	hisZ	4.5	0.0032	7	Avin_07590
	35	Thiamine monophosphate synthase	thiE	3.2	0.006	8	Avin_09270
	36	urease, alpha subunit	ureC	3.7	0.016	19	Avin_09880
	37	conserved hypothetical protein		2.4	0.018	3	Avin_10250
	38	hypothetical protein Avin_12380		51	0.00024	19	Avin_12380
	39	Glutamyl-tRNA(Gln) amidotransferase B subunit	gatB	4.2	0.0015	30	Avin_12610
	40	Glutamyl-tRNA(Gln) amidotransferase A subunit	gatA	3.1	< 0.00010	37	Avin_12630
	41	Glutamyl-tRNA(Gln) amidotransferase C subunit	gatC	INF	< 0.00010	11	Avin_12640
	42	septum formation protein	maf	8	0.019	3	Avin_12680
	43	Peptidase U62, modulator of DNA gyrase activity	tldD	2.3	0.0044	36	Avin_12720
	44	BolA-like protein		INF	0.00073	3	Avin_12900
	45	conserved hypothetical protein		INF	0.0014	3	Avin_13000
	46	ubiquinol-cytochrome c reductase, iron-sulfur subunit	petA	2.1	0.035	5	Avin_13060
	47	D-alanine--D-alanine ligase	ddl	2.7	0.0044	15	Avin_13270
	48	Ornithine carbamoyltransferase	argF	8.4	0.0015	13	Avin_14030
	49	acyl carrier protein	acpP	2.8	0.0022	36	Avin_14930
	50	hydrolase, TatD-family		INF	0.0042	4	Avin_15000
	51	2-hydroxy-6-ketonona-2,4-dienedioic acid hydrolase	mphC	9.1	0.0061	3	Avin_15080
	52	homogentisate 1,2-dioxygenase	hmgA	3.4	0.00055	19	Avin_15350
	53	YCII-related domain protein		4.6	0.0042	19	Avin_15620
	54	3-phosphoshikimate 1-carboxyvinyltransferase / Prephenate dehydrogenase	aroA	3	0.011	36	Avin_15850
	55	dTDP-glucose 4,6-dehydratase	rfbB	8.9	0.016	20	Avin_15920
	56	glucose-1-phosphate thymidylyltransferase	rfbA	2.8	0.016	6	Avin_15940
	57	dTDP-4-dehydrorhamnose 3,5-epimerase	rfbC	2.1	0.023	16	Avin_15950
	58	Adenylylsulfate kinase	cysC1	INF	0.0099	4	Avin_16180
	59	3-oxoacid CoA-transferase, subunit B		2.7	0.0029	28	Avin_17560
	60	conserved hypothetical protein		2.2	0.047	19	Avin_17820
	61	Cold-shock DNA-binding domain-containing protein		3	0.012	9	Avin_17950
	62	conserved hypothetical protein		6.6	0.0048	7	Avin_17960
	63	hypothetical protein Avin_18360		3.8	0.02	20	Avin_18360
	64	SlyX-like protein		INF	0.00091	4	Avin_18660
	65	aminopeptidase N	pepN	2.9	0.00022	72	Avin_18730
	66	peptidyl-prolyl cis-trans isomerase		INF	0.013	3	Avin_19090
	67	Phosphonate ABC transporter, substrate-binding protein		2.2	0.003	61	Avin_19790
	68	ComEA-related protein		3.9	0.00045	12	Avin_20070
	69	conserved hypothetical protein		4.4	0.00015	52	Avin_20130
	70	hypothetical protein Avin_20850		4.3	0.00078	8	Avin_20850
	71	periplasmic sugar-binding protein		7	0.014	16	Avin_22080
	72	transaldolase	talB-1	3.7	0.0039	7	Avin_22140
	73	adenosine deaminase		3.1	0.0085	16	Avin_22300
	74	Aldo/keto reductase		2.8	0.015	14	Avin_22370
	75	Conserved hypothetical protein 156		8.1	0.00023	6	Avin_22850
	76	Phospho-2-dehydro-3-deoxyheptonate aldolase, subtype 1	aroG	6.8	0.0031	20	Avin_23130
	77	Phosphoadenosine phosphosulfate reductase CysH-type	cysH	6.2	0.0094	7	Avin_23150
	78	glutaminyl-tRNA synthetase	glnS	3.6	0.0025	60	Avin_23520
	79	methenyltetrahydrofolate cyclohydrolase	folD	INF	0.001	6	Avin_23540
	80	Isochorismatase hydrolase protein		2.5	0.0055	16	Avin_23720
	81	Glutaryl-CoA dehydrogenase		65	< 0.00010	24	Avin_24930
	82	RHH-domain repressor protein		INF	0.011	2	Avin_24980
	83	DUF461 family hypothetical protein		34	0.0058	13	Avin_25020
	84	acyl-CoA dehydrogenase		2.4	0.00026	149	Avin_25210
	85	conserved hypothetical protein		INF	0.0066	7	Avin_25730
	86	Ferredoxin:(2Fe-2S)-binding protein		2.3	0.047	4	Avin_25850
	87	Aldo/keto reductase protein		16	< 0.00010	25	Avin_25860
	88	glyceraldehyde-3-phosphate dehydrogenase	gapA	2.7	0.014	25	Avin_25890
	89	N-formylglutamate amidohydrolase	hutG	16	0.00011	18	Avin_26150
	90	Aldo/keto reductase protein		2.8	0.0016	33	Avin_26350
	91	Twin-arginine translocation pathway signal		2.2	0.044	5	Avin_26380
	92	glucan 1,4-alpha-glucosidase		19	0.00011	50	Avin_26980
	93	Conserved hypothetical protein 730		2.1	0.012	19	Avin_27090
	94	Fumarate hydratase class II protein	fumC1	3.7	0.022	10	Avin_27180
	95	Flagellar protein	flaG	INF	0.015	10	Avin_27850
	96	dissimilatory sulfite reductase, DsrE-like protein		11	0.0092	8	Avin_28120
	97	dissimilatory sulfite reductase, DsrH-like protein		INF	0.0063	3	Avin_28140
	98	outer membrane lipoprotein carrier protein, LolA	lolA	3.2	0.0006	12	Avin_28210
	99	thioredoxin-disulfide reductase	trxB	2.8	0.0033	34	Avin_28230
	100	isocitrate lyase		2.1	0.0011	179	Avin_28420
	101	NfuA protein	nfuA	4.2	0.032	8	Avin_28760
	102	exodeoxyribonuclease III	xth	INF	0.011	7	Avin_28880
	103	3-hydroxydecanoyl-(acyl carrier protein) dehydratase, FabA	fabA	2.2	0.029	8	Avin_29050
	104	conserved hypothetical protein		8.7	0.039	3	Avin_29330
	105	Sulfate ABC transporter-binding component-CysP-like protein	cysP	2.9	0.024	47	Avin_30540
	106	hypothetical protein Avin_30940		10	0.00049	26	Avin_30940
	107	hydrolase, isochorismatase family		2.2	0.00043	27	Avin_31440
	108	conserved hypothetical protein		43	0.00017	31	Avin_32740
	109	Oligopeptidase B protein		4.6	0.0028	19	Avin_32900
	110	conserved hypothetical protein		6.5	0.0024	17	Avin_32920
	111	Dienelactone hydrolase protein		INF	0.00082	10	Avin_33270
	112	hypothetical protein Avin_33380		8.2	0.0022	3	Avin_33380
	113	O-succinylhomoserine sulfhydrylase protein	metZ	2.1	0.00071	39	Avin_34140
	114	aspartate-semialdehyde dehydrogenase, Asd	asd	7.1	0.00014	43	Avin_34250
	115	3-isopropylmalate dehydrogenase, LeuB	leuB	2.4	0.0003	33	Avin_34260
	116	Acetylornithine and succinylornithine aminotransferase	argD	2.4	0.0008	25	Avin_34500
	117	citrate lyase beta chain		2.2	0.03	5	Avin_34570
	118	hypothetical protein Avin_34730		4	0.014	9	Avin_34730
	119	Zinc-containing alcohol dehydrogenase-like protein		2.6	0.00052	49	Avin_35160
	120	C-terminal peptidase, S41A subfamily		5.5	0.0012	10	Avin_35170
	121	dihydrodipicolinate synthase	dapA	3	0.00042	55	Avin_35340
	122	tol-pal system YbgF-like protein		6.3	0.012	2	Avin_36620
	123	aspartyl-tRNA synthetase	aspS	2.4	0.023	21	Avin_36730
	124	arsenate reductase		14	0.015	5	Avin_36820
	125	conserved hypothetical protein		2.3	0.023	10	Avin_36910
	126	hypothetical protein Avin_37120		3	0.02	7	Avin_37120
	127	NADH:flavin xenobiotic reductase		2.5	0.0019	29	Avin_37800
	128	formyltetrahydrofolate deformylase	purU	INF	0.00072	8	Avin_38280
	129	NADPH: ferredoxin reductase	fpr1	5.8	0.0038	28	Avin_38470
	130	phosphoketolase protein		INF	0.00017	5	Avin_38520
	131	CinA-related protein		2.1	0.021	7	Avin_38570
	132	S-(hydroxymethyl)glutathione dehydrogenase/class III alcohol dehydrogenase		2.7	< 0.00010	20	Avin_38750
	133	3-deoxy-8-phosphooctulonate synthase	kdsA	2.3	0.021	32	Avin_38800
	134	2,3,4,5-tetrahydropyridine-2-carboxylate N-succinyltransferase	dapD	2.6	0.0075	7	Avin_39090
	135	NADH:flavin oxidoreductase/NADH oxidase		3.1	0.00021	80	Avin_39430
	136	Phosphoribosylglycinamide formyltransferase	purT	2.4	0.022	11	Avin_39610
	137	conserved hypothetical protein		INF	< 0.00010	3	Avin_39650
	138	periplasmic sulfonate-binding protein of ABC transporter		INF	0.0021	4	Avin_40070
	139	Flavin reductase-like protein		13	0.0079	5	Avin_40150
	140	Nitrilase/cyanide hydratase and apolipoprotein N-acyltransferase		2.5	0.019	16	Avin_40170
	141	Nucleoside-diphosphate kinase	ndk	2.8	0.0058	129	Avin_40330
	142	Isc ferredoxin	fdx	2.6	0.0094	13	Avin_40350
	143	Peptidylprolyl isomerase	fklB	2.3	0.045	4	Avin_40820
	144	uracil phosphoribosyltransferase (UPRTase)	upp	4.1	0.00042	8	Avin_41360
	145	aspartate 1-decarboxylase precursor; PanD	panD	INF	0.017	6	Avin_42730
	146	Acetate CoA ligase AcsA	acsA2	2.9	0.0088	31	Avin_42750
	147	glyoxylate glcG protein	glcG	8.1	0.0021	21	Avin_43300
	148	2-hydroxy-3-oxopropionate reductase	garR	4	0.037	3	Avin_43420
	149	cyclic 3,5-nucleotide monophosphate metallophosphodiesterase		52	0.00049	19	Avin_43500
	150	Cystathionine gamma-synthase	metB	4	0.036	3	Avin_43850
	151	acyl-carrier protein		INF	0.0056	2	Avin_44250
	152	Peptide methionine sulfoxide reductase	msrA	4	0.008	9	Avin_44940
	153	Glutamate synthase small subunit 2	gltD	5.6	0.024	37	Avin_45200
	154	Glutamate synthase large subunit protein	gltB	2.8	0.0044	133	Avin_45210
	155	arginyl-tRNA synthetase	argS	22	0.0001	25	Avin_45360
	156	Phosphoribosyl-ATP pyrophosphohydrolase	hisE	7.4	< 0.00010	8	Avin_45450
	157	small GTP-binding protein TypA	typA	2.6	0.0015	21	Avin_45830
	158	N-acetyl-gamma-glutamyl-phosphate reductase	argC	2.1	0.015	30	Avin_46040
	159	histidine triad (HIT) family protein		4.5	0.031	8	Avin_46060
	160	quinone NAD(P)H:oxidoreductase MdaB	mdaB	INF	0.015	9	Avin_46260
	161	2,4-dihydroxyhept-2-ene-1,7-dioic acid aldolase	hpaI2	2.6	0.017	11	Avin_46590
	162	GCN5-related N-acetyltransferase		INF	0.0053	7	Avin_46600
	163	ribulose-phosphate 3-epimerase	rpe	INF	< 0.00010	10	Avin_46660
	164	ApaG-protein	apaG	3.1	0.026	2	Avin_46840
	165	Conserved hypothetical protein		2.8	0.0011	16	Avin_47230
	166	Aminopeptidase P		2.2	0.0025	22	Avin_47330
	167	porphobilinogen deaminase	hemC	3.2	0.0088	9	Avin_47600
	168	Conserved hypothetical protein		7.1	0.0049	13	Avin_47760
	169	Nitrogen regulatory protein P-II GlnK	glnK	8	< 0.00010	18	Avin_47790
	170	Catalase protein		54	0.0006	20	Avin_47920
	171	aldehyde dehydrogenase (NAD+)	aldH	2.4	0.0049	24	Avin_48030
	172	Bacterial extracellular solute-binding protein, family 5		2.3	0.025	16	Avin_48060
	173	Dihydrofolate reductase		INF	0.0015	6	Avin_48110
	174	Fumarylacetoacetate (FAA) hydrolase family protein		2.4	0.018	16	Avin_48300
	175	D-3-phosphoglycerate dehydrogenase	serA	2.8	0.0002	71	Avin_48330
	176	Phosphate-binding protein PstS	pstS	2.3	0.043	22	Avin_48600
	177	Aldose 1-epimerase family protein		2.8	< 0.00010	75	Avin_48620
	178	Putrescine aminotransferase	spuC	INF	0.011	5	Avin_48850
	179	Porphyromonas-type peptidyl-arginine deiminase		6.8	0.016	8	Avin_48900
	180	redox protein		2.6	0.0019	31	Avin_49110
	181	Acyl-CoA dehydrogenase		2.9	0.02	37	Avin_49560
	182	conserved hypothetical protein		INF	0.033	2	Avin_50800
	183	DUF796 family protein		4.8	0.00046	25	Avin_50820
	184	glutaredoxin-related protein		15	0.0079	6	Avin_51060
	a Cells were cultivated in Burk's-butanol medium for 48 h
