# Supplementary material for: The Azotobacter vinelandii AlgU regulon during vegetative growth and encysting conditions: A proteomic approach
Source: PLoS One. 2023 Nov 15;18(11):e0286440. doi: 10.1371/journal.pone.0286440 (PMC10651043; doi:10.1371/journal.pone.0286440)
Supplement: S9 Table — (XLSX) [file pone.0286440.s013.xlsx]

## Sheet: Hoja1
S9 Table. Predicted AlgU-dependent promoters in the P. aeruginosa PAO1 genome
NUMBER*	SCORE**	AlgU PROMOTER SEQUENCE	LOCUS TAG	GENE	PRODUCT	COG0545
1	1	GAACTTatccgcgcgcacctgt.TCctA	pae-PA3262		FkbP-type peptidyl-prolyl cis-trans isomerase	COG0545
----------------------------------------------------------------------------------------
2	1	GAACTTtcccaagtctggacggtTCcaA	pae-PA4578		hypothetical protein	ROG0562
2	1	GAACTTtcccaagtctggacggtTCcaA	pae-PA4579		hypothetical protein	ROG0282
----------------------------------------------------------------------------------------
3	1	GAACTTtgcgaggaaaaaccgatTCtaA	pae-PA4723	dksA	suppressor protein DksA	COG1734
3	1	GAACTTtgcgaggaaaaaccgatTCtaA	pae-PA4724		glutamyl-Q tRNA(Asp) synthetase	COG0008
----------------------------------------------------------------------------------------
4	1	GAACTTgtcgcagtcgtgccgt.TCcaA	pae-PA3902		hypothetical protein	ROG7878
----------------------------------------------------------------------------------------
5	1	GAACTTtgccacaaaacgcata.TCtgA	pae-PA4710	phuR	heme/hemoglobin uptake outer membrane receptor PhuR	COG1629
----------------------------------------------------------------------------------------
6	1	GAACTTctggcggggcgatagc.TCccA	pae-PA2796	tal	transaldolase B	COG0176
----------------------------------------------------------------------------------------
7	1	GAACTTgccaagactgccatgc.TCtgA	pae-PA2865		glycosylase	COG4623
----------------------------------------------------------------------------------------
8	1	GAACTTgtccggctgcgtcgtccTCccA	pae-PA0059	osmC	osmotically inducible protein OsmC	COG1764
----------------------------------------------------------------------------------------
9	1	GAACTTgagatcgtgcagggtgcTCcaA	pae-PA3952		hypothetical protein	COG3416
----------------------------------------------------------------------------------------
10	1	GAACTTccctcgcagagaaaacaTCctA	pae-PA3540	algD	GDP-mannose 6-dehydrogenase AlgD	COG1004
10	1	GAACTTccctcgcagagaaaacaTCctA	pae-PA3541	alg8	glycosyltransferase alg8	COG1215
----------------------------------------------------------------------------------------
11	1	GAACTTcacgccagcgcaaatgtTCaaA	pae-PA1592		hypothetical protein
----------------------------------------------------------------------------------------
12	1	GAACTTatacacccgcttgcag.TCagA	pae-PA0376	rpoH	RNA polymerase sigma factor RpoH	COG0568
----------------------------------------------------------------------------------------
13	1	GAACTTtccgggcggcacccag.TCccA	pae-PA3403a		hypothetical protein
----------------------------------------------------------------------------------------
14	1	GAACTTtccttgcgcgccttgcaTCgcA	pae-PA5291		choline transporter	COG1292
----------------------------------------------------------------------------------------
15	1	GAACTTgttccgggtccggcgc.TCttA	pae-PA1797a		hypothetical protein
----------------------------------------------------------------------------------------
16	1	GAACTTggtggtttttgcccag.TCctA	pae-PA3819		hypothetical protein	COG3134
----------------------------------------------------------------------------------------
17	0.9	GTACTTggcggaaaaagtcgat.TCgaA	pae-PA4914		transcriptional regulator	COG0583
17	0.9	GTACTTggcggaaaaagtcgat.TCgaA	pae-PA4915		chemotaxis transducer	COG0840
----------------------------------------------------------------------------------------
18	0.9	GAACTTctcgttcggcaagtgctTCgaC	pae-PA1887		hypothetical protein	ROG2574
----------------------------------------------------------------------------------------
19	0.9	GAACTCgatggggggccactgg.TCgtA	pae-PA0943		hypothetical protein	ROG0249
----------------------------------------------------------------------------------------
20	0.9	GAACGTccgcttccggtcgatg.TCcgA	pae-PA3796		hypothetical protein	COG3753
----------------------------------------------------------------------------------------
21	0.9	GAACGTcgagttcccgcaggcgtTCgaA	pae-PA0481		hypothetical protein
----------------------------------------------------------------------------------------
22	0.9	GAACTTctgaggtccgccgccccTCggG	pae-PA3421		hypothetical protein	ROG0278
----------------------------------------------------------------------------------------
23	0.9	GAACATgcgtgttccatcaccg.TCcaA	pae-PA3619		hypothetical protein
----------------------------------------------------------------------------------------
24	0.9	GAATTTcgctgcctgagtctga.TCagA	pae-PA4367	bifA	protein BifA	COG5001
----------------------------------------------------------------------------------------
25	0.9	GAACATggcggtgcatatctgc.TCcaA	pae-PA3480		deoxycytidine triphosphate deaminase	COG0717
----------------------------------------------------------------------------------------
26	0.9	GAACTCccgcggggggcgcctg.TCcaA	pae-PA5473		hypothetical protein	COG1283
----------------------------------------------------------------------------------------
27	0.9	GGACTTtcccggtggtgctcgg.TCtcA	pae-PA1056		monovalent cation/H+ antiporter subunit D	COG0651
27	0.9	GGACTTtcccggtggtgctcgg.TCtcA	pae-PA1057		monovalent cation/H+ antiporter subunit E	COG1863
27	0.9	GGACTTtcccggtggtgctcgg.TCtcA	pae-PA1058		monovalent cation/H+ antiporter subunit F	COG2212
27	0.9	GGACTTtcccggtggtgctcgg.TCtcA	pae-PA1059		monovalent cation/H+ antiporter subunit G	COG1320
----------------------------------------------------------------------------------------
28	0.9	GAATTTtcggcgaatgtcgtct.TCacA	pae-PA4690.2		23S ribosomal RNA
28	0.9	GAATTTtcggcgaatgtcgtct.TCacA	pae-PA4690.1		5S ribosomal RNA
----------------------------------------------------------------------------------------
29	0.9	GAACTTggtggcatcgacgcct.TCttC	pae-PA2734		hypothetical protein	COG0732
----------------------------------------------------------------------------------------
30	0.9	GAACCTtccctcggccagccgg.TCgcA	pae-PA3698		hypothetical protein	COG5417
30	0.9	GAACCTtccctcggccagccgg.TCgcA	pae-PA3697		hypothetical protein	COG3930
----------------------------------------------------------------------------------------
31	0.9	GGACTTctttccctgctggctc.TCgtA	pae-PA3370		hypothetical protein
31	0.9	GGACTTctttccctgctggctc.TCgtA	pae-PA3371		hypothetical protein
----------------------------------------------------------------------------------------
32	0.9	GAAATTcgcctggcgcgttttg.TCggA	pae-PA3082	gbt	glycine betaine transmethylase	ROG0352
32	0.9	GAAATTcgcctggcgcgttttg.TCggA	pae-PA3081		hypothetical protein	ROG0278
----------------------------------------------------------------------------------------
33	0.9	GAACTGatggtgtcgatatcct.TCcaA	pae-PA4392		hypothetical protein	COG3695
33	0.9	GAACTGatggtgtcgatatcct.TCcaA	pae-PA4393	ampG	AmpG protein	COG0477
----------------------------------------------------------------------------------------
34	0.9	GCACTTttcgggcctaaagcgagTCtcA	pae-PA5261	algR	alginate biosynthesis regulatory protein AlgR	COG3279
34	0.9	GCACTTttcgggcctaaagcgagTCtcA	pae-PA5260	hemC	porphobilinogen deaminase	COG0181
34	0.9	GCACTTttcgggcctaaagcgagTCtcA	pae-PA5259	hemD	uroporphyrinogen-III synthase	COG1587
34	0.9	GCACTTttcgggcctaaagcgagTCtcA	pae-PA5258		hypothetical protein	COG2959
34	0.9	GCACTTttcgggcctaaagcgagTCtcA	pae-PA5257		hypothetical protein	COG3071
----------------------------------------------------------------------------------------
35	0.9	GAACCTggcggcaggtgtaggc.TCaaA	pae-PA4575		hypothetical protein	ROG8220
----------------------------------------------------------------------------------------
36	0.9	GCACTTtcgcgtttcaattcgcgTCcgA	pae-PA5240	trxA	thioredoxin	COG0526
----------------------------------------------------------------------------------------
37	0.9	GAACTTgttgaaggcttttcggcTCgaT	pae-PA0195	pntAA	NAD(P) transhydrogenase subunit alpha	COG3288
37	0.9	GAACTTgttgaaggcttttcggcTCgaT	pae-PA0195.1	pntAB	NAD(P) transhydrogenase subunit alpha
37	0.9	GAACTTgttgaaggcttttcggcTCgaT	pae-PA0196	pntB	pyridine nucleotide transhydrogenase subunit beta	COG1282
----------------------------------------------------------------------------------------
38	0.9	GAAATTgaaggaagcgcaaggt.TCgaA	pae-PA2759		hypothetical protein
----------------------------------------------------------------------------------------
39	0.9	GAATTTtcgtgcgaaatgcaaggTCgcA	pae-PA2082		transcriptional regulator	COG1522
----------------------------------------------------------------------------------------
40	0.9	GAACTCcaggacgcccacaccggTCggA	pae-PA1571		hypothetical protein
----------------------------------------------------------------------------------------
41	0.9	GAAATTttccgccaatataacg.TCgaA	pae-PA5307		hypothetical protein
41	0.9	GAAATTttccgccaatataacg.TCgaA	pae-PA5306		hypothetical protein	ROG0130
41	0.9	GAAATTttccgccaatataacg.TCgaA	pae-PA5305		hypothetical protein	COG3784
----------------------------------------------------------------------------------------
42	0.9	GAATTTtgccacttggctatgc.TCtaA	pae-PA0833		hypothetical protein	COG2885
----------------------------------------------------------------------------------------
43	0.9	GAACTTacacatcggacgccgtgTCggG	pae-PA3015		hypothetical protein	ROG7747
----------------------------------------------------------------------------------------
44	0.9	GTACTTcatcgattacctgccg.TCgcA	pae-PA2987		lipoprotein-releasing system ABC transporter ATP-binding protein	COG1136
44	0.9	GTACTTcatcgattacctgccg.TCgcA	pae-PA2986		hypothetical protein	COG4591
----------------------------------------------------------------------------------------
45	0.9	GAACCTtccgccccgcgctcggcTCgaA	pae-PA3041		hypothetical protein	COG5393
45	0.9	GAACCTtccgccccgcgctcggcTCgaA	pae-PA3042		hypothetical protein
----------------------------------------------------------------------------------------
46	0.9	GGACTTcggcgtcactgtaggg.TCggA	pae-PA4636a		hypothetical protein	ROG0144
46	0.9	GGACTTcggcgtcactgtaggg.TCggA	pae-PA4635a		hypothetical protein	ROG3974
----------------------------------------------------------------------------------------
47	0.9	GAACTTcctcgacaagctcggc.TCgcG	pae-PA1327		protease	COG1864
----------------------------------------------------------------------------------------
48	0.9	GAACTTtatttatccgccaaca.TCgtC	pae-PA4648		hypothetical protein	COG5430
48	0.9	GAACTTtatttatccgccaaca.TCgtC	pae-PA4649		hypothetical protein	COG5430
48	0.9	GAACTTtatttatccgccaaca.TCgtC	pae-PA4650		hypothetical protein	COG5430
48	0.9	GAACTTtatttatccgccaaca.TCgtC	pae-PA4651		pili assembly chaperone	COG3121
48	0.9	GAACTTtatttatccgccaaca.TCgtC	pae-PA4652		hypothetical protein	COG3188
48	0.9	GAACTTtatttatccgccaaca.TCgtC	pae-PA4653		hypothetical protein	COG5430
----------------------------------------------------------------------------------------
49	0.9	GAAGTTgcggcgggacaggcga.TCatA	pae-PA1944		hypothetical protein	COG0189
----------------------------------------------------------------------------------------
50	0.9	GCACTTcgaatagaatgccggg.TCagA	pae-PA5161	rmlB	dTDP-D-glucose 4,6-dehydratase	COG1088
50	0.9	GCACTTcgaatagaatgccggg.TCagA	pae-PA5162	rmlD	dTDP-4-dehydrorhamnose reductase	COG1091
50	0.9	GCACTTcgaatagaatgccggg.TCagA	pae-PA5163	rmlA	glucose-1-phosphate thymidylyltransferase	COG1209
50	0.9	GCACTTcgaatagaatgccggg.TCagA	pae-PA5164	rmlC	dTDP-4-dehydrorhamnose 3,5-epimerase	COG1898
50	0.9	GCACTTcgaatagaatgccggg.TCagA	pae-PA5165		two-component sensor	COG4191
50	0.9	GCACTTcgaatagaatgccggg.TCagA	pae-PA5166		two-component response regulator	COG2204
----------------------------------------------------------------------------------------
51	0.9	GAATTTtcggcgaatgtcgtct.TCacA	pae-PA5369.2		23S ribosomal RNA
51	0.9	GAATTTtcggcgaatgtcgtct.TCacA	pae-PA5369.1		5S ribosomal RNA
----------------------------------------------------------------------------------------
52	0.9	GAACTTcccggtggcgcgctgt.TCctG	pae-PA5027		hypothetical protein	COG0589
----------------------------------------------------------------------------------------
53	0.9	GAACTTcctcaccaccgactacaTCttC	pae-PA2324		hypothetical protein	COG1960
53	0.9	GAACTTcctcaccaccgactacaTCttC	pae-PA2325		hypothetical protein	COG1960
----------------------------------------------------------------------------------------
54	0.9	GAACTTcgacagcgacaccaacgTCgtC	pae-PA4886		two-component sensor	COG0642
----------------------------------------------------------------------------------------
55	0.9	GAAGTTtgctcatctgctgctccTCggA	pae-PA1648		oxidoreductase	COG2130
----------------------------------------------------------------------------------------
56	0.9	GAACGTctcgctcgccgtatcccTCgaA	pae-PA1921		hypothetical protein	COG0500
----------------------------------------------------------------------------------------
57	0.9	GCACTTtgccgcgccagggctggTCtgA	pae-PA3886a		hypothetical protein	ROG4851
----------------------------------------------------------------------------------------
58	0.9	GAACTTctccttgtcgggtagc.TCccT	pae-PA3986		hypothetical protein	ROG1153
----------------------------------------------------------------------------------------
59	0.9	GAACTCccgtccctgcgggcgc.TCgcA	pae-PA2594		hypothetical protein	COG0715
----------------------------------------------------------------------------------------
60	0.9	GAACTCaagcgcgacgccaggg.TCgaA	pae-PA4972		hypothetical protein	ROG3382
----------------------------------------------------------------------------------------
61	0.9	GAACTTcaagcatgccctggcctTCacC	pae-PA0870	phhC	aromatic amino acid aminotransferase	COG1448
----------------------------------------------------------------------------------------
62	0.9	GAACTCttcctagaactcgtctgTCagA	pae-PA3031		hypothetical protein
----------------------------------------------------------------------------------------
63	0.9	GAACTTgtgcgccttctcgaca.TCctG	pae-PA4763	recN	DNA repair protein RecN	COG0497
----------------------------------------------------------------------------------------
64	0.9	GAACTTcgacagcgataccaacgTCatC	pae-PA2810	copS	two-component sensor CopS	COG0642
----------------------------------------------------------------------------------------
65	0.9	GAATTTcgcgttttccctcctttTCacA	pae-PA2042		serine/threonine transporter SstT	COG3633
----------------------------------------------------------------------------------------
66	0.9	GAACATcgtcaacatctctacc.TCggA	pae-PA0046		hypothetical protein	COG4259
66	0.9	GAACATcgtcaacatctctacc.TCggA	pae-PA0047		hypothetical protein	COG4380
----------------------------------------------------------------------------------------
67	0.9	GAACTTgaggttgagctggcaa.TCgcG	pae-PA0063		hypothetical protein	COG4324
----------------------------------------------------------------------------------------
68	0.9	GAACTGgtcgggttcttcggag.TCgtA	pae-PA1959	bacA	undecaprenyl-diphosphatase	COG1968
----------------------------------------------------------------------------------------
69	0.9	GAACTTctcgccgacggaaaca.TCcaT	pae-PA3244	minD	cell division inhibitor MinD	COG2894
69	0.9	GAACTTctcgccgacggaaaca.TCcaT	pae-PA3245	minE	cell division topological specificity factor MinE	COG0851
----------------------------------------------------------------------------------------
70	0.9	GAACTTgccggcgcagacgccgaTCtcG	pae-PA4353		hypothetical protein	COG3124
----------------------------------------------------------------------------------------
71	0.9	GAACTCtcgccagcaccgacaa.TCcgA	pae-PA3857	pcs	phosphatidylcholine synthase	COG1183
----------------------------------------------------------------------------------------
72	0.9	GAACTTgcgcgaccagtcggcctTCggC	pae-PA2096		transcriptional regulator	COG2207
----------------------------------------------------------------------------------------
73	0.9	GAACTTtgtcggctcgaccgggcTCcaC	pae-PA3274		hypothetical protein
----------------------------------------------------------------------------------------
74	0.9	GAACGTatcttcgagccgttcggTCggA	pae-PA1931		ferredoxin	COG2080
74	0.9	GAACGTatcttcgagccgttcggTCggA	pae-PA1932		hydroxylase molybdopterin-containing subunit	COG1319
74	0.9	GAACGTatcttcgagccgttcggTCggA	pae-PA1933		hydroxylase large subunit	COG1529
----------------------------------------------------------------------------------------
75	0.9	GAATTTacattctttacaattt.TCtcA	pae-PA4515		hydroxylase	COG3128
75	0.9	GAATTTacattctttacaattt.TCtcA	pae-PA4516		hypothetical protein	COG0790
----------------------------------------------------------------------------------------
76	0.9	GTACTTgaaggcattattctcg.TCgcA	pae-PA1939		hypothetical protein
----------------------------------------------------------------------------------------
77	0.9	GAAATTgaccttatacaaagggaTCtaA	pae-PA1371		hypothetical protein	COG5619
----------------------------------------------------------------------------------------
78	0.9	GAACTTccgaggtgctggtcgatTCtcG	pae-PA0691		hypothetical protein
78	0.9	GAACTTccgaggtgctggtcgatTCtcG	pae-PA0692		hypothetical protein	COG2831
78	0.9	GAACTTccgaggtgctggtcgatTCtcG	pae-PA0693	exbB2	transporter ExbB	COG0811
78	0.9	GAACTTccgaggtgctggtcgatTCtcG	pae-PA0694	exbD2	transporter ExbD	COG0848
78	0.9	GAACTTccgaggtgctggtcgatTCtcG	pae-PA0695		hypothetical protein	COG0810
----------------------------------------------------------------------------------------
79	0.9	GAAATTaaaagctggcaatgcc.TCctA	pae-PA0994	cupC3	usher CupC3	COG3188
----------------------------------------------------------------------------------------
80	0.9	GAACTTccacttctgactgccgcTCtcG	pae-PA4513		oxidoreductase	COG0369
----------------------------------------------------------------------------------------
81	0.9	GAACTGtgcggcggctcccgcgcTCcaA	pae-PA1857		hypothetical protein	COG2354
----------------------------------------------------------------------------------------
82	0.9	GAACCTtccccggaggacgcga.TCaaA	pae-PA1680		hypothetical protein	COG1073
----------------------------------------------------------------------------------------
83	0.9	GAACTGttcggcagcgagttcg.TCgaA	pae-PA3355		hypothetical protein	COG0477
83	0.9	GAACTGttcggcagcgagttcg.TCgaA	pae-PA3354		hypothetical protein	COG3222
----------------------------------------------------------------------------------------
84	0.9	GAACTTcatgtacaaggtcggccTCggC	pae-PA2241	pslK	biofilm formation protein PslL	COG0728
84	0.9	GAACTTcatgtacaaggtcggccTCggC	pae-PA2242	pslL	hypothetical protein	COG3594
----------------------------------------------------------------------------------------
85	0.9	GAACTTtttcactgcggcgcctaTCaaC	pae-PA1323		hypothetical protein	COG4575
85	0.9	GAACTTtttcactgcggcgcctaTCaaC	pae-PA1324		hypothetical protein	ROG4516
----------------------------------------------------------------------------------------
86	0.9	GAACTCcccgtatgcgggcgat.TCacA	pae-PA2192		hypothetical protein	COG0517
----------------------------------------------------------------------------------------
87	0.9	GAACGTccgccgtcgcctcccggTCccA	pae-PA4877		hypothetical protein
----------------------------------------------------------------------------------------
88	0.9	GAATTTtcggcgaatgtcgtct.TCacA	pae-PA0668.4		23S ribosomal RNA
88	0.9	GAATTTtcggcgaatgtcgtct.TCacA	pae-PA0668.5		5S ribosomal RNA
----------------------------------------------------------------------------------------
89	0.9	GTACTTcatggctccgcgccggaTCgaA	pae-PA0240		porin	ROG8456
----------------------------------------------------------------------------------------
90	0.9	GAACATctacgccgcccaggcc.TCggA	pae-PA0586		hypothetical protein	COG2719
----------------------------------------------------------------------------------------
91	0.9	GAACTCccctgttggtcgacgg.TCggA	pae-PA2023	galU	UTP-glucose-1-phosphate uridylyltransferase	COG1210
----------------------------------------------------------------------------------------
92	0.9	GAACTGcttggcgaggaactgc.TCgaA	pae-PA1866		hypothetical protein	COG1199
----------------------------------------------------------------------------------------
93	0.9	GAACTTtcatgaatgcaaggtcgTCggT	pae-PA4511		hypothetical protein	COG1540
93	0.9	GAACTTtcatgaatgcaaggtcgTCggT	pae-PA4510		hypothetical protein	COG2049
93	0.9	GAACTTtcatgaatgcaaggtcgTCggT	pae-PA4509		hypothetical protein	COG1984
----------------------------------------------------------------------------------------
94	0.9	GGACTTttcctctgatttcctg.TCgaA	pae-PA5022		potassium efflux protein KefA	COG3264
94	0.9	GGACTTttcctctgatttcctg.TCgaA	pae-PA5023		hypothetical protein	COG0397
----------------------------------------------------------------------------------------
95	0.9	GAACCTgaccgaccgaagtgcatTCcaA	pae-PA1767		hypothetical protein	ROG0406
95	0.9	GAACCTgaccgaccgaagtgcatTCcaA	pae-PA1766		hypothetical protein	COG0189
----------------------------------------------------------------------------------------
96	0.9	GGACTTtatggcccaggtgcaa.TCtcA	pae-PA4242	rpmJ	50S ribosomal protein L36	COG0257
96	0.9	GGACTTtatggcccaggtgcaa.TCtcA	pae-PA4241	rpsM	30S ribosomal protein S13	COG0099
96	0.9	GGACTTtatggcccaggtgcaa.TCtcA	pae-PA4240	rpsK	30S ribosomal protein S11	COG0100
96	0.9	GGACTTtatggcccaggtgcaa.TCtcA	pae-PA4239	rpsD	30S ribosomal protein S4	COG0522
96	0.9	GGACTTtatggcccaggtgcaa.TCtcA	pae-PA4238	rpoA	DNA-directed RNA polymerase subunit alpha	COG0202
96	0.9	GGACTTtatggcccaggtgcaa.TCtcA	pae-PA4237	rplQ	50S ribosomal protein L17	COG0203
----------------------------------------------------------------------------------------
97	0.9	GAACTTcaagtggtcgatcaagtTCgtG	pae-PA1841		hypothetical protein	COG3760
----------------------------------------------------------------------------------------
98	0.9	GAACATtccgcacccgccgggagTCacA	pae-PA3795		oxidoreductase	COG0667
----------------------------------------------------------------------------------------
99	0.9	GGACTTtatggcccaggtgcaa.TCtcA	pae-PA4241	rpsM	30S ribosomal protein S13	COG0099
99	0.9	GGACTTtatggcccaggtgcaa.TCtcA	pae-PA4240	rpsK	30S ribosomal protein S11	COG0100
99	0.9	GGACTTtatggcccaggtgcaa.TCtcA	pae-PA4239	rpsD	30S ribosomal protein S4	COG0522
99	0.9	GGACTTtatggcccaggtgcaa.TCtcA	pae-PA4238	rpoA	DNA-directed RNA polymerase subunit alpha	COG0202
99	0.9	GGACTTtatggcccaggtgcaa.TCtcA	pae-PA4237	rplQ	50S ribosomal protein L17	COG0203
----------------------------------------------------------------------------------------
100	0.9	GAACTTgatcgaccacttgaagtTCggC	pae-PA1839		RNA methyltransferase	COG0820
----------------------------------------------------------------------------------------
101	0.9	GAATTTccctcgattgcgacgg.TCacA	pae-PA5526		hypothetical protein
----------------------------------------------------------------------------------------
102	0.9	GAACGTggtggccgagcaggcctTCgaA	pae-PA2954		hypothetical protein	COG3816
----------------------------------------------------------------------------------------
103	0.9	GAAATTaacatacgctgcgtatgTCaaA	pae-PA2270		transcriptional regulator	COG1309
103	0.9	GAAATTaacatacgctgcgtatgTCaaA	pae-PA2271		acetyltransferase	COG0454
----------------------------------------------------------------------------------------
104	0.9	GCACTTctacgaagtccaggagtTCcgA	pae-PA0825		hypothetical protein	COG2314
----------------------------------------------------------------------------------------
105	0.9	GAACTCtgcgcgagggcctgcgtTCcaA	pae-PA4876	osmE	OsmE family transcriptional regulator	COG2913
----------------------------------------------------------------------------------------
106	0.9	GAACTGagcccgcccccggccccTCaaA	pae-PA0332		hypothetical protein	COG5528
106	0.9	GAACTGagcccgcccccggccccTCaaA	pae-PA0333		hypothetical protein	COG0702
----------------------------------------------------------------------------------------
107	0.9	GAACTTctatatcccgccgacctTCgcC	pae-PA1346		hypothetical protein	COG1982
----------------------------------------------------------------------------------------
108	0.9	GAATTTggagcgggaaacgagacTCgaA	pae-PA2820		hypothetical protein	ROG5310
108	0.9	GAATTTggagcgggaaacgagacTCgaA	pae-PA2821		glutathione S-transferase	COG0625
----------------------------------------------------------------------------------------
109	0.9	GAACATgccggcgctggtgttt.TCccA	pae-PA2662		hypothetical protein	COG3213
----------------------------------------------------------------------------------------
110	0.9	GAACTTgcgcaagagcgggcta.TCatC	pae-PA2899		transcriptional regulator	COG2197
----------------------------------------------------------------------------------------
111	0.9	GGACTTcggcgtcactgtaggg.TCggA	pae-PA4635a		hypothetical protein	ROG3974
----------------------------------------------------------------------------------------
112	0.9	GAACGTgatcggcgaccttgagtTCcgA	pae-PA5439		glucose-6-phosphate 1-dehydrogenase	COG0364
----------------------------------------------------------------------------------------
113	0.9	GAACCTggaggagcttcgagcg.TCccA	pae-PA0761	nadB	L-aspartate oxidase	COG0029
----------------------------------------------------------------------------------------
114	0.9	GAACTTttgcaagaagcccgag.TCtaT	pae-PA0762	algU	RNA polymerase sigma factor AlgU	COG1595
114	0.9	GAACTTttgcaagaagcccgag.TCtaT	pae-PA0763	mucA	sigma factor AlgU negative regulator MucA	COG3073
114	0.9	GAACTTttgcaagaagcccgag.TCtaT	pae-PA0764	mucB	sigma factor AlgU regulator MucB	COG3026
114	0.9	GAACTTttgcaagaagcccgag.TCtaT	pae-PA0765	mucC	positive regulator for alginate biosynthesis MucC	COG3086
114	0.9	GAACTTttgcaagaagcccgag.TCtaT	pae-PA0766	mucD	serine protease MucD	COG0265
114	0.9	GAACTTttgcaagaagcccgag.TCtaT	pae-PA0767	lepA	elongation factor 4	COG0481
114	0.9	GAACTTttgcaagaagcccgag.TCtaT	pae-PA0768	lepB	signal peptidase I	COG0681
114	0.9	GAACTTttgcaagaagcccgag.TCtaT	pae-PA0769		hypothetical protein	ROG0100
114	0.9	GAACTTttgcaagaagcccgag.TCtaT	pae-PA0770	rnc	ribonuclease III	COG0571
114	0.9	GAACTTttgcaagaagcccgag.TCtaT	pae-PA0771	era	GTPase Era	COG1159
114	0.9	GAACTTttgcaagaagcccgag.TCtaT	pae-PA0772	recO	DNA repair protein RecO	COG1381
114	0.9	GAACTTttgcaagaagcccgag.TCtaT	pae-PA0773	pdxJ	pyridoxine 5'-phosphate synthase	COG0854
----------------------------------------------------------------------------------------
115	0.9	GAACTGgccctggcctgccgcagTCgaA	pae-PA0060		hypothetical protein	ROG7324
----------------------------------------------------------------------------------------
116	0.9	GAATTTtcggcgaatgtcgtct.TCacA	pae-PA4280.2		23S ribosomal RNA
116	0.9	GAATTTtcggcgaatgtcgtct.TCacA	pae-PA4280.1		5S ribosomal RNA
----------------------------------------------------------------------------------------
117	0.9	GAACGTgccggctgccgcgactcTCgaA	pae-PA2127		hypothetical protein	COG3969
----------------------------------------------------------------------------------------
118	0.9	GAACTTcgctggttaccctgttgTCagG	pae-PA4001	sltB1	soluble lytic transglycosylase B	COG2951
118	0.9	GAACTTcgctggttaccctgttgTCagG	pae-PA4000		hypothetical protein	COG0797
118	0.9	GAACTTcgctggttaccctgttgTCagG	pae-PA3999	dacC	D-ala-D-ala-carboxypeptidase	COG1686
118	0.9	GAACTTcgctggttaccctgttgTCagG	pae-PA3998		hypothetical protein	COG2921
118	0.9	GAACTTcgctggttaccctgttgTCagG	pae-PA3997	lipB	lipoate-protein ligase B	COG0321
118	0.9	GAACTTcgctggttaccctgttgTCagG	pae-PA3996	lis	lipoyl synthase	COG0320
----------------------------------------------------------------------------------------
119	0.9	GAACCTtgaggccgtgccatac.TCcaA	pae-PA4735		hypothetical protein	COG2885
119	0.9	GAACCTtgaggccgtgccatac.TCcaA	pae-PA4736		hypothetical protein	ROG1165
119	0.9	GAACCTtgaggccgtgccatac.TCcaA	pae-PA4737		hypothetical protein	ROG1165
----------------------------------------------------------------------------------------
120	0.9	GAACTTataattagcctgctaa.TCatT	pae-PA2264		hypothetical protein
120	0.9	GAACTTataattagcctgctaa.TCatT	pae-PA2265		gluconate dehydrogenase	COG2303
120	0.9	GAACTTataattagcctgctaa.TCatT	pae-PA2266		cytochrome C	COG2010
----------------------------------------------------------------------------------------
121	0.9	GAACTTccagagttctccgacgaTCctC	pae-PA3807	ndk	nucleoside diphosphate kinase	COG0105
121	0.9	GAACTTccagagttctccgacgaTCctC	pae-PA3806		23S rRNA (adenine(2503)-C(2))-methyltransferase RlmN	COG0820
121	0.9	GAACTTccagagttctccgacgaTCctC	pae-PA3805	pilF	type 4 fimbrial biogenesis protein PilF	COG3063
121	0.9	GAACTTccagagttctccgacgaTCctC	pae-PA3804		hypothetical protein	COG1426
121	0.9	GAACTTccagagttctccgacgaTCctC	pae-PA3803	gcpE	4-hydroxy-3-methylbut-2-en-1-yl diphosphate synthase (flavodoxin)	COG0821
121	0.9	GAACTTccagagttctccgacgaTCctC	pae-PA3802	hisS	histidine--tRNA ligase	COG0124
121	0.9	GAACTTccagagttctccgacgaTCctC	pae-PA3801		hypothetical protein	COG2976
121	0.9	GAACTTccagagttctccgacgaTCctC	pae-PA3800		outer membrane protein assembly factor BamB	COG1520
121	0.9	GAACTTccagagttctccgacgaTCctC	pae-PA3799		GTPase Der	COG1160
----------------------------------------------------------------------------------------
122	0.9	GAATTTtttccggcggcgctca.TCaaA	pae-PA5285		hypothetical protein	ROG7927
----------------------------------------------------------------------------------------
123	0.9	GTACTTgcctcgcggcatttcg.TCggA	pae-PA0730		(R)-3-hydroxydecanoyl-ACP:CoA transacylase	COG0596
----------------------------------------------------------------------------------------
124	0.9	GCACTTggccttgcttccgggcaTCctA	pae-PA4601	morA	motility regulator	COG5001
----------------------------------------------------------------------------------------
125	0.9	GAACTTcgccggctcaggcggg.TCggT	pae-PA3069		hypothetical protein	ROG1406
----------------------------------------------------------------------------------------
126	0.9	GAACTCctgcttcgtcagggtt.TCggA	pae-PA0024	hemF	coproporphyrinogen III oxidase	COG0408
126	0.9	GAACTCctgcttcgtcagggtt.TCggA	pae-PA0025	aroE	shikimate dehydrogenase	COG0169
----------------------------------------------------------------------------------------
127	0.9	GAACTTcgtgcggcgggcggtt.TCatC	pae-PA0635		hypothetical protein
127	0.9	GAACTTcgtgcggcgggcggtt.TCatC	pae-PA0636		hypothetical protein	COG5281
127	0.9	GAACTTcgtgcggcgggcggtt.TCatC	pae-PA0637		hypothetical protein	COG4718
127	0.9	GAACTTcgtgcggcgggcggtt.TCatC	pae-PA0638		bacteriophage protein	COG4672
127	0.9	GAACTTcgtgcggcgggcggtt.TCatC	pae-PA0639		hypothetical protein	COG1310
127	0.9	GAACTTcgtgcggcgggcggtt.TCatC	pae-PA0640		bacteriophage protein	COG4723
127	0.9	GAACTTcgtgcggcgggcggtt.TCatC	pae-PA0641		bacteriophage protein	COG4733
----------------------------------------------------------------------------------------
128	0.9	GGACTTcttcgaggctttcctgcTCgaA	pae-PA0503		biotin synthesis protein BioC	COG0500
128	0.9	GGACTTcttcgaggctttcctgcTCgaA	pae-PA0504	bioD	ATP-dependent dethiobiotin synthetase BioD	COG0132
----------------------------------------------------------------------------------------
129	0.9	GAACTTcggaacactggcgccggTCtgG	pae-PA1288		hypothetical protein	COG2067
----------------------------------------------------------------------------------------
130	0.9	GAACTTcatggacgcagcgagggTCggT	pae-PA3068	gdhB	NAD-specific glutamate dehydrogenase	COG2902
----------------------------------------------------------------------------------------
131	0.9	GAACCTtccgccccgcgctcggcTCgaA	pae-PA3040		hypothetical protein	COG4575
131	0.9	GAACCTtccgccccgcgctcggcTCgaA	pae-PA3041		hypothetical protein	COG5393
131	0.9	GAACCTtccgccccgcgctcggcTCgaA	pae-PA3042		hypothetical protein
----------------------------------------------------------------------------------------
132	0.9	GAACTGgacgacctcgacggcc.TCgaA	pae-PA5148		hypothetical protein	COG2924
132	0.9	GAACTGgacgacctcgacggcc.TCgaA	pae-PA5149		hypothetical protein	COG0673
----------------------------------------------------------------------------------------
133	0.9	GAACTTcagcatcgacgactcc.TCtgG	pae-PA1094	fliD	B-type flagellar hook-associated protein	COG1345
133	0.9	GAACTTcagcatcgacgactcc.TCtgG	pae-PA1095		B-type flagellar protein FliS	COG1516
133	0.9	GAACTTcagcatcgacgactcc.TCtgG	pae-PA1096		hypothetical protein	ROG0925
----------------------------------------------------------------------------------------
134	0.9	GAACTCcgggacggcaaacgcgaTCtgA	pae-PA5212		hypothetical protein
----------------------------------------------------------------------------------------
135	0.81	GAACTGgagtcgaagatccgcc.TCtaC	pae-PA0073		ABC transporter ATP-binding protein	COG1136
135	0.81	GAACTGgagtcgaagatccgcc.TCtaC	pae-PA0072		hypothetical protein	COG0577
135	0.81	GAACTGgagtcgaagatccgcc.TCtaC	pae-PA0071		hypothetical protein	COG1262
135	0.81	GAACTGgagtcgaagatccgcc.TCtaC	pae-PA0070		hypothetical protein	ROG3392
----------------------------------------------------------------------------------------
136	0.81	GAAGTTggcgacatcgtcctttaTCtgC	pae-PA4790		hypothetical protein	COG0500
----------------------------------------------------------------------------------------
137	0.81	GGAATTcattatacgtctgtat.TCggA	pae-PA4287		hypothetical protein	COG0697
----------------------------------------------------------------------------------------
138	0.81	GAATTTgcagcagcgggacaac.TCacG	pae-PA0720		helix destabilizing protein of bacteriophage Pf1
138	0.81	GAATTTgcagcagcgggacaac.TCacG	pae-PA0721		hypothetical protein
138	0.81	GAATTTgcagcagcgggacaac.TCacG	pae-PA0722		hypothetical protein
138	0.81	GAATTTgcagcagcgggacaac.TCacG	pae-PA0723	coaB	phage coat protein B
----------------------------------------------------------------------------------------
139	0.81	GAATTTcagttgcttgatgtccaTCggC	pae-PA5178		hypothetical protein	COG1652
----------------------------------------------------------------------------------------
140	0.81	GAAATCattaaatttataataatTCtcA	pae-PA2388	fpvR	protein FpvR	COG3712
140	0.81	GAAATCattaaatttataataatTCtcA	pae-PA2389	pvdR	pyoverdine biosynthesis protein PvdR	COG0845
140	0.81	GAAATCattaaatttataataatTCtcA	pae-PA2390	pvdT	pyoverdine biosynthesis protein PvdT	COG0577
140	0.81	GAAATCattaaatttataataatTCtcA	pae-PA2391	opmQ	hypothetical protein	COG1538
----------------------------------------------------------------------------------------
141	0.81	GAACAGgcggtggcggaaagca.TCgaA	pae-PA4780		hypothetical protein	COG1718
----------------------------------------------------------------------------------------
142	0.81	GAACTTtgcgaggaaaaaccga.TTctA	pae-PA4723	dksA	suppressor protein DksA	COG1734
142	0.81	GAACTTtgcgaggaaaaaccga.TTctA	pae-PA4724		glutamyl-Q tRNA(Asp) synthetase	COG0008
----------------------------------------------------------------------------------------
143	0.81	GACCTTtcgtgccgccaccggggTCtcA	pae-PA0373	ftsY	signal recognition particle receptor FtsY	COG0552
143	0.81	GACCTTtcgtgccgccaccggggTCtcA	pae-PA0374	ftsE	cell division protein FtsE	COG2884
143	0.81	GACCTTtcgtgccgccaccggggTCtcA	pae-PA0375	ftsX	cell division protein FtsX	COG2177
143	0.81	GACCTTtcgtgccgccaccggggTCtcA	pae-PA0376	rpoH	RNA polymerase sigma factor RpoH	COG0568
----------------------------------------------------------------------------------------
144	0.81	GAACTGggccgcggcacctgct.TCagC	pae-PA4399		hypothetical protein	COG2096
----------------------------------------------------------------------------------------
145	0.81	GAAGGTacgcatgggaagtctccTCgaA	pae-PA2809	copR	two-component response regulator CopR	COG0745
145	0.81	GAAGGTacgcatgggaagtctccTCgaA	pae-PA2810	copS	two-component sensor CopS	COG0642
----------------------------------------------------------------------------------------
146	0.81	GAACTCgagcggtaactaagca.TCaaC	pae-PA4268	rpsL	30S ribosomal protein S12	COG0048
146	0.81	GAACTCgagcggtaactaagca.TCaaC	pae-PA4267	rpsG	30S ribosomal protein S7	COG0049
146	0.81	GAACTCgagcggtaactaagca.TCaaC	pae-PA4266	fusA1	elongation factor G	COG0480
146	0.81	GAACTCgagcggtaactaagca.TCaaC	pae-PA4265	tufA	elongation factor Tu	COG0050
146	0.81	GAACTCgagcggtaactaagca.TCaaC	pae-PA4264	rpsJ	30S ribosomal protein S10	COG0051
146	0.81	GAACTCgagcggtaactaagca.TCaaC	pae-PA4263	rplC	50S ribosomal protein L3	COG0087
146	0.81	GAACTCgagcggtaactaagca.TCaaC	pae-PA4262	rplD	50S ribosomal protein L4	COG0088
146	0.81	GAACTCgagcggtaactaagca.TCaaC	pae-PA4261	rplW	50S ribosomal protein L23	COG0089
146	0.81	GAACTCgagcggtaactaagca.TCaaC	pae-PA4260	rplB	50S ribosomal protein L2	COG0090
146	0.81	GAACTCgagcggtaactaagca.TCaaC	pae-PA4259	rpsS	30S ribosomal protein S19	COG0185
146	0.81	GAACTCgagcggtaactaagca.TCaaC	pae-PA4258	rplV	50S ribosomal protein L22	COG0091
146	0.81	GAACTCgagcggtaactaagca.TCaaC	pae-PA4257	rpsC	30S ribosomal protein S3	COG0092
146	0.81	GAACTCgagcggtaactaagca.TCaaC	pae-PA4256	rplP	50S ribosomal protein L16	COG0197
146	0.81	GAACTCgagcggtaactaagca.TCaaC	pae-PA4255	rpmC	50S ribosomal protein L29	COG0255
146	0.81	GAACTCgagcggtaactaagca.TCaaC	pae-PA4254	rpsQ	30S ribosomal protein S17	COG0186
146	0.81	GAACTCgagcggtaactaagca.TCaaC	pae-PA4253	rplN	50S ribosomal protein L14	COG0093
146	0.81	GAACTCgagcggtaactaagca.TCaaC	pae-PA4252	rplX	50S ribosomal protein L24	COG0198
146	0.81	GAACTCgagcggtaactaagca.TCaaC	pae-PA4251	rplE	50S ribosomal protein L5	COG0094
146	0.81	GAACTCgagcggtaactaagca.TCaaC	pae-PA4250	rpsN	30S ribosomal protein S14	COG0199
146	0.81	GAACTCgagcggtaactaagca.TCaaC	pae-PA4249	rpsH	30S ribosomal protein S8	COG0096
146	0.81	GAACTCgagcggtaactaagca.TCaaC	pae-PA4248	rplF	50S ribosomal protein L6	COG0097
146	0.81	GAACTCgagcggtaactaagca.TCaaC	pae-PA4247	rplR	50S ribosomal protein L18	COG0256
146	0.81	GAACTCgagcggtaactaagca.TCaaC	pae-PA4246	rpsE	30S ribosomal protein S5	COG0098
146	0.81	GAACTCgagcggtaactaagca.TCaaC	pae-PA4245	rpmD	50S ribosomal protein L30	COG1841
146	0.81	GAACTCgagcggtaactaagca.TCaaC	pae-PA4244	rplO	50S ribosomal protein L15	COG0200
146	0.81	GAACTCgagcggtaactaagca.TCaaC	pae-PA4243	secY	preprotein translocase subunit SecY	COG0201
146	0.81	GAACTCgagcggtaactaagca.TCaaC	pae-PA4242	rpmJ	50S ribosomal protein L36	COG0257
146	0.81	GAACTCgagcggtaactaagca.TCaaC	pae-PA4241	rpsM	30S ribosomal protein S13	COG0099
146	0.81	GAACTCgagcggtaactaagca.TCaaC	pae-PA4240	rpsK	30S ribosomal protein S11	COG0100
146	0.81	GAACTCgagcggtaactaagca.TCaaC	pae-PA4239	rpsD	30S ribosomal protein S4	COG0522
146	0.81	GAACTCgagcggtaactaagca.TCaaC	pae-PA4238	rpoA	DNA-directed RNA polymerase subunit alpha	COG0202
146	0.81	GAACTCgagcggtaactaagca.TCaaC	pae-PA4237	rplQ	50S ribosomal protein L17	COG0203
----------------------------------------------------------------------------------------
147	0.81	GAACTGttgaaggcgccggaac.TCatC	pae-PA1830		hypothetical protein	COG3255
----------------------------------------------------------------------------------------
148	0.81	GAACGGctagcggaaatcgtgg.TCatA	pae-PA3385	amrZ	alginate and motility regulator Z	ROG6594
----------------------------------------------------------------------------------------
149	0.81	GGACTTcaaggtgttcggcagccTCggC	pae-PA3202		hypothetical protein	COG2350
----------------------------------------------------------------------------------------
150	0.81	GACCTTcacggccaacggtacccTCgtA	pae-PA4551	pilV	type 4 fimbrial biogenesis protein PilV	COG4967
150	0.81	GACCTTcacggccaacggtacccTCgtA	pae-PA4552	pilW	type 4 fimbrial biogenesis protein PilW	COG4966
150	0.81	GACCTTcacggccaacggtacccTCgtA	pae-PA4553	pilX	type 4 fimbrial biogenesis protein PilX	COG4726
150	0.81	GACCTTcacggccaacggtacccTCgtA	pae-PA4554	pilY1	type 4 fimbrial biogenesis protein PilY1	COG3419
150	0.81	GACCTTcacggccaacggtacccTCgtA	pae-PA4555	pilY2	type 4 fimbrial biogenesis protein PilY2
150	0.81	GACCTTcacggccaacggtacccTCgtA	pae-PA4556	pilE	type 4 fimbrial biogenesis protein PilE	COG4968
----------------------------------------------------------------------------------------
151	0.81	GAACCGcgccaccgccgccgatcTCcaA	pae-PA5110	fbp	fructose-1,6-bisphosphatase	COG0158
151	0.81	GAACCGcgccaccgccgccgatcTCcaA	pae-PA5109		hypothetical protein	COG3803
----------------------------------------------------------------------------------------
152	0.81	GAACCTgtcgttcgcgcaacgg.TCttT	pae-PA1471		hypothetical protein
----------------------------------------------------------------------------------------
153	0.81	GAACTCaacatcaccctgccggaTCgtT	pae-PA3246	rluA	pseudouridine synthase	COG0564
----------------------------------------------------------------------------------------
154	0.81	GAACGTcatggtgatcctttta.TCcaG	pae-PA1525	alkB2	alkane-1 monooxygenase	COG3239
----------------------------------------------------------------------------------------
155	0.81	GATCTTccaactcggcaacgtcgTCggA	pae-PA4528	pilD	type 4 prepilin peptidase PilD	COG1989
155	0.81	GATCTTccaactcggcaacgtcgTCggA	pae-PA4529	coaE	dephospho-CoA kinase	COG0237
155	0.81	GATCTTccaactcggcaacgtcgTCggA	pae-PA4530		zinc-binding protein	COG3024
----------------------------------------------------------------------------------------
156	0.81	GCACTTctaccaagtggaactt.TCctG	pae-PA1389		glycosyl transferase family protein	COG0438
156	0.81	GCACTTctaccaagtggaactt.TCctG	pae-PA1390		glycosyl transferase family protein	COG0463
156	0.81	GCACTTctaccaagtggaactt.TCctG	pae-PA1391		glycosyl transferase family protein	COG0438
156	0.81	GCACTTctaccaagtggaactt.TCctG	pae-PA1392		hypothetical protein	COG3551
----------------------------------------------------------------------------------------
157	0.81	GAACTGgtggacgccgggcggg.TCcgC	pae-PA2085		ring-hydroxylating dioxygenase small subunit	COG5517
157	0.81	GAACTGgtggacgccgggcggg.TCcgC	pae-PA2086		epoxide hydrolase	COG0596
157	0.81	GAACTGgtggacgccgggcggg.TCcgC	pae-PA2087		hypothetical protein
157	0.81	GAACTGgtggacgccgggcggg.TCcgC	pae-PA2088		hypothetical protein	COG0500
----------------------------------------------------------------------------------------
158	0.81	GAACCAaacatgaatgcttgta.TCtcA	pae-PA0372		zinc protease	COG0612
158	0.81	GAACCAaacatgaatgcttgta.TCtcA	pae-PA0371		hypothetical protein	COG0612
158	0.81	GAACCAaacatgaatgcttgta.TCtcA	pae-PA0370		hypothetical protein	COG0742
158	0.81	GAACCAaacatgaatgcttgta.TCtcA	pae-PA0369		pseudogene
158	0.81	GAACCAaacatgaatgcttgta.TCtcA	pae-PA0368		hypothetical protein	COG0429
----------------------------------------------------------------------------------------
159	0.81	GTACTTtgaaacatggtattcccTCctT	pae-PA0906		transcriptional regulator	COG2932
----------------------------------------------------------------------------------------
160	0.81	GAACTGgaccaggcggggcgga.TCgaT	pae-PA0678		HxcU pseudopilin	COG2165
160	0.81	GAACTGgaccaggcggggcgga.TCgaT	pae-PA0677		HxcW pseudopilin
----------------------------------------------------------------------------------------
161	0.81	GAAACTggcggccaaggagtag.TCgc	pae-PA3676		resistance-nodulation-cell division (RND) efflux transporter	COG0841
----------------------------------------------------------------------------------------
162	0.81	GTAGTTtctctgtcgtatgcct.TCagA	pae-PA0195	pntAA	NAD(P) transhydrogenase subunit alpha	COG3288
162	0.81	GTAGTTtctctgtcgtatgcct.TCagA	pae-PA0195.1	pntAB	NAD(P) transhydrogenase subunit alpha
162	0.81	GTAGTTtctctgtcgtatgcct.TCagA	pae-PA0196	pntB	pyridine nucleotide transhydrogenase subunit beta	COG1282
----------------------------------------------------------------------------------------
163	0.81	GAACCCccgcttccatctgatagTCgcA	pae-PA0156		resistance-nodulation-cell division (RND) efflux membrane fusion protein	COG0845
163	0.81	GAACCCccgcttccatctgatagTCgcA	pae-PA0157		resistance-nodulation-cell division (RND) efflux membrane fusion protein	COG0845
163	0.81	GAACCCccgcttccatctgatagTCgcA	pae-PA0158		resistance-nodulation-cell division (RND) efflux transporter	COG0841
----------------------------------------------------------------------------------------
164	0.81	GGACTTctttcaataacaatggcTCcaC	pae-PA0782	putA	bifunctional proline dehydrogenase/pyrroline-5-carboxylate dehydrogenase	COG4230
----------------------------------------------------------------------------------------
165	0.81	GAACTGaggcttattcatcgacaTCcaT	pae-PA1399		transcriptional regulator	COG0583
----------------------------------------------------------------------------------------
166	0.81	GGACTTgagctaggcccggacgcTCggT	pae-PA1064		hypothetical protein	COG3650
----------------------------------------------------------------------------------------
167	0.81	GAACTTttgccgctccacgcgcgACcaA	pae-PA5297	poxB	pyruvate dehydrogenase	COG0028
----------------------------------------------------------------------------------------
168	0.81	GAACACgagtattcggcggtctaTCgcA	pae-PA1089		hypothetical protein	COG0560
168	0.81	GAACACgagtattcggcggtctaTCgcA	pae-PA1090		hypothetical protein	COG1213
168	0.81	GAACACgagtattcggcggtctaTCgcA	pae-PA1091	fgtA	flagellar glycosyl transferase FgtA	COG1216
----------------------------------------------------------------------------------------
169	0.81	GAACCCcgccgacgccgcgtcg.TCtgA	pae-PA4020	mpl	UDP-N-acetylmuramate:L-alanyl-gamma-D-glutamyl-meso-diaminopimelate ligase	COG0773
169	0.81	GAACCCcgccgacgccgcgtcg.TCtgA	pae-PA4019		aromatic acid decarboxylase	COG0163
169	0.81	GAACCCcgccgacgccgcgtcg.TCtgA	pae-PA4018		hypothetical protein	COG5645
----------------------------------------------------------------------------------------
170	0.81	GAACGAtccatcgcgcaagcct.TCggA	pae-PA2190		hypothetical protein	COG3729
----------------------------------------------------------------------------------------
171	0.81	GAACTCgaaccgaaccaggcga.TCagT	pae-PA0843	plcR	phospholipase C accessory protein PlcR	COG0514
----------------------------------------------------------------------------------------
172	0.81	GAACTCcttccaactgtaacgg.TCctC	pae-PA3459		glutamine amidotransferase	COG0367
172	0.81	GAACTCcttccaactgtaacgg.TCctC	pae-PA3460		acetyltransferase	COG1181
172	0.81	GAACTCcttccaactgtaacgg.TCctC	pae-PA3461		hypothetical protein	COG1363
----------------------------------------------------------------------------------------
173	0.81	GAATTTtcgcaaaggcaggcac.TCccC	pae-PA3836		hypothetical protein	COG2984
173	0.81	GAATTTtcgcaaaggcaggcac.TCccC	pae-PA3837		ABC transporter permease	COG4120
173	0.81	GAATTTtcgcaaaggcaggcac.TCccC	pae-PA3838		ABC transporter ATP-binding protein	COG1101
----------------------------------------------------------------------------------------
174	0.81	GGAATTttgccacttggctatgcTCtaA	pae-PA0833		hypothetical protein	COG2885
----------------------------------------------------------------------------------------
175	0.81	GAAGGTccgttccttgcgcttt.TCccA	pae-PA2884		hypothetical protein	COG1266
----------------------------------------------------------------------------------------
176	0.81	GAACTGgcgcctcagcccaggcaTCagG	pae-PA0576	rpoD	RNA polymerase sigma factor RpoD	COG0568
----------------------------------------------------------------------------------------
177	0.81	GAACTActacgtacagccttgc.TCagG	pae-PA1307		hypothetical protein	COG0121
177	0.81	GAACTActacgtacagccttgc.TCagG	pae-PA1308		hypothetical protein	ROG1221
----------------------------------------------------------------------------------------
178	0.81	GATCTTgtccagctcgcgcttgcTCtgA	pae-PA5307		hypothetical protein
178	0.81	GATCTTgtccagctcgcgcttgcTCtgA	pae-PA5306		hypothetical protein	ROG0130
178	0.81	GATCTTgtccagctcgcgcttgcTCtgA	pae-PA5305		hypothetical protein	COG3784
----------------------------------------------------------------------------------------
179	0.81	GAATATttttaacaattcattc.TCatA	pae-PA4203		transcriptional regulator	COG0583
----------------------------------------------------------------------------------------
180	0.81	GAAGGTcaactaagcgccttcgtTCgaA	pae-PA0556		hypothetical protein	COG5633
----------------------------------------------------------------------------------------
181	0.81	GAACAActcgggcaaacaagag.TCcaA	pae-PA0595	ostA	organic solvent tolerance protein OstA	COG1452
181	0.81	GAACAActcgggcaaacaagag.TCcaA	pae-PA0594	surA	chaperone SurA	COG0760
181	0.81	GAACAActcgggcaaacaagag.TCcaA	pae-PA0593	pdxA	4-hydroxythreonine-4-phosphate dehydrogenase	COG1995
181	0.81	GAACAActcgggcaaacaagag.TCcaA	pae-PA0592	ksgA	ribosomal RNA small subunit methyltransferase A	COG0030
181	0.81	GAACAActcgggcaaacaagag.TCcaA	pae-PA0591		protein ApaG	COG2967
181	0.81	GAACAActcgggcaaacaagag.TCcaA	pae-PA0590	apaH	bis(5'-nucleosyl)-tetraphosphatase	COG0639
181	0.81	GAACAActcgggcaaacaagag.TCcaA	pae-PA0589		thiosulfate sulfurtransferase	COG0607
----------------------------------------------------------------------------------------
182	0.81	GAACTCacggaagagtctcccctTCgaC	pae-PA2604		hypothetical protein	COG0670
----------------------------------------------------------------------------------------
183	0.81	GAACGCctttcgcgacgccctg.TCgcA	pae-PA1612		hypothetical protein	COG2984
183	0.81	GAACGCctttcgcgacgccctg.TCgcA	pae-PA1611		sensor/response regulator hybrid protein	COG0784
----------------------------------------------------------------------------------------
184	0.81	GAAATTacatttccaggattctaTCcaG	pae-PA2523		two-component response regulator	COG0745
184	0.81	GAAATTacatttccaggattctaTCcaG	pae-PA2524		two-component sensor	COG0642
----------------------------------------------------------------------------------------
185	0.81	GAACTAccagcaggcggacggc.TCgaT	pae-PA2611	cysG	siroheme synthase	COG0007
----------------------------------------------------------------------------------------
186	0.81	CAACTTcgcgacgacctggatt.TCtgA	pae-PA2963		hypothetical protein	COG1559
186	0.81	CAACTTcgcgacgacctggatt.TCtgA	pae-PA2962	tmk	thymidylate kinase	COG0125
186	0.81	CAACTTcgcgacgacctggatt.TCtgA	pae-PA2961	holB	DNA polymerase III subunit delta'	COG0470
186	0.81	CAACTTcgcgacgacctggatt.TCtgA	pae-PA2960	pilZ	type 4 fimbrial biogenesis protein PilZ	COG3215
186	0.81	CAACTTcgcgacgacctggatt.TCtgA	pae-PA2959		hypothetical protein	COG0084
----------------------------------------------------------------------------------------
187	0.81	GAAGTGgagcaactgggcctgc.TCtgA	pae-PA3682		hypothetical protein	COG2513
187	0.81	GAAGTGgagcaactgggcctgc.TCtgA	pae-PA3681		hypothetical protein	COG3921
187	0.81	GAAGTGgagcaactgggcctgc.TCtgA	pae-PA3680		ribosomal RNA small subunit methyltransferase J
187	0.81	GAAGTGgagcaactgggcctgc.TCtgA	pae-PA3679		hypothetical protein	COG2124
----------------------------------------------------------------------------------------
188	0.81	GAATGTctcgacaggaggtgcg.TCtc	pae-PA1728		hypothetical protein	ROG3797
----------------------------------------------------------------------------------------
189	0.81	GAACATcgcgaggacggcagca.TCcgC	pae-PA2389	pvdR	pyoverdine biosynthesis protein PvdR	COG0845
189	0.81	GAACATcgcgaggacggcagca.TCcgC	pae-PA2390	pvdT	pyoverdine biosynthesis protein PvdT	COG0577
189	0.81	GAACATcgcgaggacggcagca.TCcgC	pae-PA2391	opmQ	hypothetical protein	COG1538
----------------------------------------------------------------------------------------
190	0.81	GAATTTcggcaacctggcgagcaTCgaG	pae-PA4689		hypothetical protein	COG3008
----------------------------------------------------------------------------------------
191	0.81	GAACTGgaactcgacggccggg.TCgcC	pae-PA0022		threonylcarbamoyl-AMP synthase	COG0009
----------------------------------------------------------------------------------------
192	0.81	GAACATcaagcgtctgatggaccTCggT	pae-PA4240	rpsK	30S ribosomal protein S11	COG0100
192	0.81	GAACATcaagcgtctgatggaccTCggT	pae-PA4239	rpsD	30S ribosomal protein S4	COG0522
192	0.81	GAACATcaagcgtctgatggaccTCggT	pae-PA4238	rpoA	DNA-directed RNA polymerase subunit alpha	COG0202
192	0.81	GAACATcaagcgtctgatggaccTCggT	pae-PA4237	rplQ	50S ribosomal protein L17	COG0203
----------------------------------------------------------------------------------------
193	0.81	GAAATTtattctagaaaaatat.TCtaG	pae-PA1836		transcriptional regulator	COG1309
----------------------------------------------------------------------------------------
194	0.81	GAACCTgagcctcggcgccggcgTCgaC	pae-PA2689		hypothetical protein	COG2819
----------------------------------------------------------------------------------------
195	0.81	GAACCCggcgaacgcatcgaga.TCtgA	pae-PA3615		hypothetical protein	COG1611
----------------------------------------------------------------------------------------
196	0.81	GAACCTctgacctggctccctt.TCccC	pae-PA3392	nosZ	nitrous-oxide reductase	COG4263
196	0.81	GAACCTctgacctggctccctt.TCccC	pae-PA3393	nosD	copper-binding periplasmic protein	COG3420
196	0.81	GAACCTctgacctggctccctt.TCccC	pae-PA3394	nosF	copper ABC transporter ATP-binding protein	COG1131
196	0.81	GAACCTctgacctggctccctt.TCccC	pae-PA3395	nosY	membrane protein NosY	COG1277
196	0.81	GAACCTctgacctggctccctt.TCccC	pae-PA3396	nosL	acessory protein NosL	COG4314
----------------------------------------------------------------------------------------
197	0.81	GAACTGcgcgaaatgcgccggc.TCaaC	pae-PA0188		hypothetical protein	COG0679
----------------------------------------------------------------------------------------
198	0.81	GCACTTcctcgacatcgtctggaTCtgC	pae-PA1320	cyoD	cytochrome o ubiquinol oxidase subunit IV	COG3125
198	0.81	GCACTTcctcgacatcgtctggaTCtgC	pae-PA1321	cyoE	protoheme IX farnesyltransferase	COG0109
----------------------------------------------------------------------------------------
199	0.81	GAACCTgattagccgcaggaaa.TCgtC	pae-PA0353	ilvD	dihydroxy-acid dehydratase	COG0129
----------------------------------------------------------------------------------------
200	0.81	GCACTTccggtaaactggtgcgaTCttT	pae-PA0655		2-nonaprenyl-3-methyl-6-methoxy-1,4-benzoquinol hydroxylase	COG2941
----------------------------------------------------------------------------------------
201	0.81	GAACCTggcaactggatgctgc.TCgaC	pae-PA0260		hypothetical protein	ROG8319
----------------------------------------------------------------------------------------
202	0.81	GAACTCcccggcgctccagctt.TCcaC	pae-PA4171		protease	COG0693
202	0.81	GAACTCcccggcgctccagctt.TCcaC	pae-PA4172		nuclease	COG0708
----------------------------------------------------------------------------------------
203	0.81	GAACCCggggtgcgcatacggg.TCtcA	pae-PA1773	cmaX	transporter	COG0598
203	0.81	GAACCCggggtgcgcatacggg.TCtcA	pae-PA1774	crfX	hypothetical protein
203	0.81	GAACCCggggtgcgcatacggg.TCtcA	pae-PA1775	cmpX	hypothetical protein	COG0668
----------------------------------------------------------------------------------------
204	0.81	GAAATTcacctgtgctgaggct.TCgaT	pae-PA0010	tag	DNA-3-methyladenine glycosidase I	COG2818
----------------------------------------------------------------------------------------
205	0.81	GAACCCggccggaaggttccgg.TCctA	pae-PA1676		hypothetical protein
205	0.81	GAACCCggccggaaggttccgg.TCctA	pae-PA1675		hypothetical protein	COG2840
----------------------------------------------------------------------------------------
206	0.81	GAAGTAccggcccccaacggaa.TCcaA	pae-PA1393	cysC	adenylyl-sulfate kinase	COG0529
----------------------------------------------------------------------------------------
207	0.81	GAACTTctcgttcggcaagtgc.TTcgA	pae-PA1887		hypothetical protein	ROG2574
----------------------------------------------------------------------------------------
208	0.81	GAACATcgacgaaagcgaactgaTCgaG	pae-PA4796		hypothetical protein	COG0509
----------------------------------------------------------------------------------------
209	0.81	GGAGTTcttcgtcgaacgactggTCcaA	pae-PA1455	fliA	flagellar biosynthesis sigma factor FliA	COG1191
209	0.81	GGAGTTcttcgtcgaacgactggTCcaA	pae-PA1456	cheY	chemotaxis protein CheY	COG0784
209	0.81	GGAGTTcttcgtcgaacgactggTCcaA	pae-PA1457	cheZ	protein phosphatase CheZ	COG3143
209	0.81	GGAGTTcttcgtcgaacgactggTCcaA	pae-PA1458		two-component sensor	COG0643
209	0.81	GGAGTTcttcgtcgaacgactggTCcaA	pae-PA1459		chemotaxis-specific methylesterase	COG2201
209	0.81	GGAGTTcttcgtcgaacgactggTCcaA	pae-PA1460	motC	flagellar motor protein	COG1291
209	0.81	GGAGTTcttcgtcgaacgactggTCcaA	pae-PA1461	motD	flagellar motor protein MotD	COG1360
209	0.81	GGAGTTcttcgtcgaacgactggTCcaA	pae-PA1462		plasmid partitioning protein	COG1192
----------------------------------------------------------------------------------------
210	0.81	GAACTGgacgaacaggacagcgcTCgcC	pae-PA2284		hypothetical protein
210	0.81	GAACTGgacgaacaggacagcgcTCgcC	pae-PA2285		hypothetical protein
210	0.81	GAACTGgacgaacaggacagcgcTCgcC	pae-PA2286		hypothetical protein	COG0501
210	0.81	GAACTGgacgaacaggacagcgcTCgcC	pae-PA2287		hypothetical protein	ROG7285
----------------------------------------------------------------------------------------
211	0.81	GGACCTgagggtccgcgccggt.TCcgA	pae-PA3620	mutS	DNA mismatch repair protein MutS	COG0249
211	0.81	GGACCTgagggtccgcgccggt.TCcgA	pae-PA3621	fdxA	ferredoxin I	COG1146
----------------------------------------------------------------------------------------
212	0.81	GAACCGgcgtggatcggttctt.TCcaA	pae-PA2773		hypothetical protein
----------------------------------------------------------------------------------------
213	0.81	GAACGTcagccagcaaacggtgcTCggC	pae-PA1778	cobA	uroporphyrin-III C-methyltransferase	COG0007
----------------------------------------------------------------------------------------
214	0.81	GAACGAtagctgaaggatgtgt.TCcaA	pae-PA3930	cioA	cyanide insensitive terminal oxidase	COG1271
214	0.81	GAACGAtagctgaaggatgtgt.TCcaA	pae-PA3929	cioB	cyanide insensitive terminal oxidase	COG1294
214	0.81	GAACGAtagctgaaggatgtgt.TCcaA	pae-PA3928		hypothetical protein
----------------------------------------------------------------------------------------
215	0.81	GAACGTggccggacagccgggctTCcgC	pae-PA0325		ABC transporter permease	COG1176
215	0.81	GAACGTggccggacagccgggctTCcgC	pae-PA0324		ABC transporter permease	COG1177
215	0.81	GAACGTggccggacagccgggctTCcgC	pae-PA0323		ABC transporter	COG0687
----------------------------------------------------------------------------------------
216	0.81	GAACGGtcggccggcggcgccg.TCacA	pae-PA2134		hypothetical protein	COG3652
216	0.81	GAACGGtcggccggcggcgccg.TCacA	pae-PA2135		transporter	COG0025
----------------------------------------------------------------------------------------
217	0.81	GGACTTcgtcgtcgcgcgaatccTCaaC	pae-PA4018		hypothetical protein	COG5645
----------------------------------------------------------------------------------------
218	0.81	GAACATccaagaattagctgcggTCgcC	pae-PA5015	aceE	pyruvate dehydrogenase subunit E1	COG2609
218	0.81	GAACATccaagaattagctgcggTCgcC	pae-PA5016	aceF	dihydrolipoamide acetyltransferase	COG0508
----------------------------------------------------------------------------------------
219	0.81	GAACTTtccatgacaagtcttcgGCccA	pae-PA0690		hypothetical protein	COG3210
----------------------------------------------------------------------------------------
220	0.81	GAACTGtgcgcagacaaccccg.TCacC	pae-PA0485		hypothetical protein	COG2962
----------------------------------------------------------------------------------------
221	0.81	GAACCGgcaggcgctttcgacggTCttA	pae-PA3962		hypothetical protein	ROG4287
----------------------------------------------------------------------------------------
222	0.81	GAACTCggcccgcctgtgctccaTCccG	pae-PA3553	arnC	undecaprenyl-phosphate 4-deoxy-4-formamido-L-arabinose transferase	COG0463
222	0.81	GAACTCggcccgcctgtgctccaTCccG	pae-PA3554	arnA	bifunctional UDP-glucuronic acid decarboxylase/UDP-4-amino-4-deoxy-L-arabinose formyltransferase	COG0451
222	0.81	GAACTCggcccgcctgtgctccaTCccG	pae-PA3555	arnD	4-deoxy-4-formamido-L-arabinose-phosphoundecaprenol deformylase ArnD	COG0726
222	0.81	GAACTCggcccgcctgtgctccaTCccG	pae-PA3556	arnT	4-amino-4-deoxy-L-arabinose lipid A transferase	COG1807
222	0.81	GAACTCggcccgcctgtgctccaTCccG	pae-PA3557	arnE	4-amino-4-deoxy-L-arabinose-phosphoundecaprenol flippase subunit ArnE	COG0697
222	0.81	GAACTCggcccgcctgtgctccaTCccG	pae-PA3558	arnF	4-amino-4-deoxy-L-arabinose-phosphoundecaprenol flippase subunit ArnF	COG0697
222	0.81	GAACTCggcccgcctgtgctccaTCccG	pae-PA3559		nucleotide sugar dehydrogenase	COG1004
----------------------------------------------------------------------------------------
223	0.81	GAACTCctcgctggcgatggccaTCggC	pae-PA2202		amino acid permease	COG0765
----------------------------------------------------------------------------------------
224	0.81	GAACGGgttggaagtctggctg.TCtcA	pae-PA1579		hypothetical protein	ROG0640
----------------------------------------------------------------------------------------
225	0.81	GAACCAattcgcccgccgtggcgTCccA	pae-PA2751		hypothetical protein	COG1295
----------------------------------------------------------------------------------------
226	0.81	GAACTGctgcaacgggaaaccc.TCgaC	pae-PA4490		hypothetical protein	COG3234
226	0.81	GAACTGctgcaacgggaaaccc.TCgaC	pae-PA4489		hypothetical protein	COG2373
226	0.81	GAACTGctgcaacgggaaaccc.TCgaC	pae-PA4488		hypothetical protein	COG5445
226	0.81	GAACTGctgcaacgggaaaccc.TCgaC	pae-PA4487		hypothetical protein	COG4676
----------------------------------------------------------------------------------------
227	0.81	GAACCTggaacaggccatccgcaTCcgT	pae-PA5287	amtB	ammonium transporter	COG0004
----------------------------------------------------------------------------------------
228	0.81	GAACTTcgtgcgccgcgactca.CCgaA	pae-PA2416	treA	trehalase	COG1626
----------------------------------------------------------------------------------------
229	0.81	GAACCTggcgcgaggttggccatTCgtC	pae-PA5473		hypothetical protein	COG1283
----------------------------------------------------------------------------------------
230	0.81	GAACGTcgcgccggccgtggtt.TCgtG	pae-PA5155		amino acid ABC transporter permease	COG4160
----------------------------------------------------------------------------------------
231	0.81	GCATTTtcgctcttagcatttgcTCgcA	pae-PA4840		translation initiation factor Sui1	COG0023
----------------------------------------------------------------------------------------
232	0.81	GAACTTcgactccgcaacttga.TTgcA	pae-PA0874		hypothetical protein
----------------------------------------------------------------------------------------
233	0.81	GCATTTattcggcgatttatat.TCcc	pae-PA0185		ABC transporter permease	COG0600
233	0.81	GCATTTattcggcgatttatat.TCcc	pae-PA0184		ABC transporter ATP-binding protein	COG1116
233	0.81	GCATTTattcggcgatttatat.TCcc	pae-PA0183	atsA	arylsulfatase	COG3119
----------------------------------------------------------------------------------------
234	0.81	GAACCGcccccggcacctccag.TCggA	pae-PA2159		hypothetical protein
----------------------------------------------------------------------------------------
235	0.81	GAACTTtcccaagtctggacgg.TTccA	pae-PA4578		hypothetical protein	ROG0562
235	0.81	GAACTTtcccaagtctggacgg.TTccA	pae-PA4579		hypothetical protein	ROG0282
----------------------------------------------------------------------------------------
236	0.81	GAACTTcccggtcggcgccctg.GCccA	pae-PA4088		aminotransferase	COG0001
236	0.81	GAACTTcccggtcggcgccctg.GCccA	pae-PA4089		3-ketoacyl-ACP reductase	COG1028
----------------------------------------------------------------------------------------
237	0.81	GCAATTccccgaatggcgggtacTCgaA	pae-PA2128	cupA1	fimbrial subunit CupA1	COG3539
237	0.81	GCAATTccccgaatggcgggtacTCgaA	pae-PA2129	cupA2	chaperone CupA2	COG3121
237	0.81	GCAATTccccgaatggcgggtacTCgaA	pae-PA2130	cupA3	usher CupA3	COG3188
237	0.81	GCAATTccccgaatggcgggtacTCgaA	pae-PA2131	cupA4	fimbrial subunit CupA4	COG3539
237	0.81	GCAATTccccgaatggcgggtacTCgaA	pae-PA2132	cupA5	chaperone CupA5	COG3121
237	0.81	GCAATTccccgaatggcgggtacTCgaA	pae-PA2133		hypothetical protein	COG2200
----------------------------------------------------------------------------------------
238	0.81	GCACTTtgttccgggcggcggatTCtcT	pae-PA3129		tRNA-dihydrouridine synthase C	COG0042
----------------------------------------------------------------------------------------
239	0.81	GCACTAacccgcacgttggtct.TCgaA	pae-PA4428	sspA	stringent starvation protein A	COG0625
239	0.81	GCACTAacccgcacgttggtct.TCgaA	pae-PA4427	sspB	ClpXP protease specificity-enhancing factor	COG2969
----------------------------------------------------------------------------------------
240	0.81	GCACTGtttcggtgcaataacg.TCacA	pae-PA2936		hypothetical protein	COG3038
----------------------------------------------------------------------------------------
241	0.81	GAAATGaatgaccgccgctccg.TCgcA	pae-PA1968		hypothetical protein
241	0.81	GAAATGaatgaccgccgctccg.TCgcA	pae-PA1969		hypothetical protein
----------------------------------------------------------------------------------------
242	0.81	GAACCTaggataggtagccagg.TCggC	pae-PA4437		hypothetical protein	ROG2285
----------------------------------------------------------------------------------------
243	0.81	GAACGCcattcgaaatgcccgc.TCcaA	pae-PA1159		cold-shock protein	COG1278
----------------------------------------------------------------------------------------
244	0.81	GAACTAtagcaatcgaccagcgtTCggC	pae-PA3961		ATP-dependent helicase	COG1643
----------------------------------------------------------------------------------------
245	0.81	GAACCAatcggtcgccggcgggcTCggA	pae-PA2151		alpha-1,4-glucan:maltose-1-phosphate maltosyltransferase	COG0366
245	0.81	GAACCAatcggtcgccggcgggcTCggA	pae-PA2152		trehalose synthase	COG3281
245	0.81	GAACCAatcggtcgccggcgggcTCggA	pae-PA2153	glgB	1,4-alpha-glucan branching protein GlgB	COG0296
----------------------------------------------------------------------------------------
246	0.81	GAAATCcagctgtcaaaaaatg.TCacA	pae-PA4525	pilA	type 4 fimbrial protein PilA	COG4969
----------------------------------------------------------------------------------------
247	0.81	GAAACTgcttatcttcaggtcc.TCgaA	pae-PA0051	phzH	phenazine-modifying protein	COG0367
----------------------------------------------------------------------------------------
248	0.81	GAAAATtccttcctaggaatag.TCctA	pae-PA5190		nitroreductase	COG0778
----------------------------------------------------------------------------------------
249	0.81	GAACTCggcggaggaacgcgcgcTCagC	pae-PA2171		hypothetical protein	COG5592
249	0.81	GAACTCggcggaggaacgcgcgcTCagC	pae-PA2172		hypothetical protein	COG1363
249	0.81	GAACTCggcggaggaacgcgcgcTCagC	pae-PA2173		hypothetical protein
249	0.81	GAACTCggcggaggaacgcgcgcTCagC	pae-PA2173a		hypothetical protein
----------------------------------------------------------------------------------------
250	0.81	GAAGTTgctgttgaaacctaagtTCagG	pae-PA4277.3		tRNA-Tyr
250	0.81	GAAGTTgctgttgaaacctaagtTCagG	pae-PA4277.2		tRNA-Gly
250	0.81	GAAGTTgctgttgaaacctaagtTCagG	pae-PA4277.1		tRNA-Thr
----------------------------------------------------------------------------------------
251	0.81	GAACGTtccatcgggctcgcct.TCttT	pae-PA1048		hypothetical protein	COG2885
----------------------------------------------------------------------------------------
252	0.81	GAACTTtcttgaccaaaggatggACct	pae-PA5258		hypothetical protein	COG2959
252	0.81	GAACTTtcttgaccaaaggatggACct	pae-PA5257		hypothetical protein	COG3071
----------------------------------------------------------------------------------------
253	0.81	GAACTCgcctccatcgacgggt.TCgcC	pae-PA2717	cpo	chloroperoxidase	COG0596
253	0.81	GAACTCgcctccatcgacgggt.TCgcC	pae-PA2716		FMN oxidoreductase	COG1902
----------------------------------------------------------------------------------------
254	0.81	GAACCTtggccgggcgccccgg.TCgtC	pae-PA3660		sodium/hydrogen antiporter	COG0025
----------------------------------------------------------------------------------------
255	0.81	GAACGAcatattcaagcgagccgTCggA	pae-PA0640		bacteriophage protein	COG4723
255	0.81	GAACGAcatattcaagcgagccgTCggA	pae-PA0641		bacteriophage protein	COG4733
----------------------------------------------------------------------------------------
256	0.81	GAACTCctcgaccgacgtgctgtTCacC	pae-PA2043		hypothetical protein	COG0564
----------------------------------------------------------------------------------------
257	0.81	GAACTTctacgtgatcacccgc.TAtaA	pae-PA4000		hypothetical protein	COG0797
257	0.81	GAACTTctacgtgatcacccgc.TAtaA	pae-PA3999	dacC	D-ala-D-ala-carboxypeptidase	COG1686
257	0.81	GAACTTctacgtgatcacccgc.TAtaA	pae-PA3998		hypothetical protein	COG2921
257	0.81	GAACTTctacgtgatcacccgc.TAtaA	pae-PA3997	lipB	lipoate-protein ligase B	COG0321
257	0.81	GAACTTctacgtgatcacccgc.TAtaA	pae-PA3996	lis	lipoyl synthase	COG0320
----------------------------------------------------------------------------------------
258	0.81	GAACCTcatcgctgcatcgacg.TCccT	pae-PA0807	ampDh3	protein AmpDh3	COG3023
258	0.81	GAACCTcatcgctgcatcgacg.TCccT	pae-PA0808		hypothetical protein	COG3832
----------------------------------------------------------------------------------------
259	0.81	GAATATcgattcctgacccgat.TCagA	pae-PA2569		hypothetical protein
----------------------------------------------------------------------------------------
260	0.81	GAACTTcagcgcgccgcgctgg.CCgaA	pae-PA5333		hypothetical protein	COG3296
----------------------------------------------------------------------------------------
261	0.81	GAACTGgccaaagcccccggta.TCagT	pae-PA2584	pgsA	CDP-diacylglycerol--glycerol-3-phosphate 3-phosphatidyltransferase	COG0558
----------------------------------------------------------------------------------------
262	0.81	GAACGTgaaacggctaccctgcgTCggC	pae-PA2436		hypothetical protein	ROG5278
262	0.81	GAACGTgaaacggctaccctgcgTCggC	pae-PA2435		cation-transporting P-type ATPase	COG2217
262	0.81	GAACGTgaaacggctaccctgcgTCggC	pae-PA2434		hypothetical protein	ROG2269
----------------------------------------------------------------------------------------
263	0.81	GTACTTcgagggcgacccgctgaTCccC	pae-PA0154	pcaG	protocatechuate 3,4-dioxygenase subunit alpha	COG3485
----------------------------------------------------------------------------------------
264	0.81	GAACGGgcggatgtagcggatc.TCgaA	pae-PA0308		hypothetical protein	COG2267
----------------------------------------------------------------------------------------
265	0.81	GAAATGccggtccttcccctgc.TCcgA	pae-PA1508		hypothetical protein	COG4104
----------------------------------------------------------------------------------------
266	0.81	GAAATGgcccggcgcatccatc.TCgaA	pae-PA4077		transcriptional regulator	COG1476
----------------------------------------------------------------------------------------
267	0.81	GGACATgaaccgctacgagaaccTCtgA	pae-PA1847		Fe/S biogenesis protein NfuA	COG0694
----------------------------------------------------------------------------------------
268	0.81	GAACATcgccggctcgatctgcgTCttC	pae-PA5054	hslU	ATP-dependent protease ATP-binding subunit HslU	COG1220
268	0.81	GAACATcgccggctcgatctgcgTCttC	pae-PA5055		hypothetical protein	COG3536
----------------------------------------------------------------------------------------
269	0.81	GAACGTgatcttcacccgcggctTCgcC	pae-PA1594		hypothetical protein	COG2050
269	0.81	GAACGTgatcttcacccgcggctTCgcC	pae-PA1595		hypothetical protein	COG0340
----------------------------------------------------------------------------------------
270	0.81	GAACGTcgtccagcaggaagacaTCgtC	pae-PA5338	spoT	guanosine-3',5'-bis(diphosphate) 3'-pyrophosphohydrolase	COG0317
270	0.81	GAACGTcgtccagcaggaagacaTCgtC	pae-PA5339		hypothetical protein	COG0251
270	0.81	GAACGTcgtccagcaggaagacaTCgtC	pae-PA5340		hypothetical protein
----------------------------------------------------------------------------------------
271	0.81	GAACGCtccgcgacggcgagcc.TCccA	pae-PA2169		hypothetical protein	ROG0312
271	0.81	GAACGCtccgcgacggcgagcc.TCccA	pae-PA2170		hypothetical protein
----------------------------------------------------------------------------------------
272	0.81	GAACTCgcccgagaggccatac.TCtgT	pae-PA0920		hypothetical protein	COG2898
272	0.81	GAACTCgcccgagaggccatac.TCtgT	pae-PA0919		hypothetical protein	COG3946
----------------------------------------------------------------------------------------
273	0.81	GAATTTcctccgcctgcccaatgTCgcC	pae-PA3130		hypothetical protein	COG0824
----------------------------------------------------------------------------------------
274	0.81	GAAGTTcatgaagatcgtctcgcTCgcC	pae-PA4252	rplX	50S ribosomal protein L24	COG0198
274	0.81	GAAGTTcatgaagatcgtctcgcTCgcC	pae-PA4251	rplE	50S ribosomal protein L5	COG0094
274	0.81	GAAGTTcatgaagatcgtctcgcTCgcC	pae-PA4250	rpsN	30S ribosomal protein S14	COG0199
274	0.81	GAAGTTcatgaagatcgtctcgcTCgcC	pae-PA4249	rpsH	30S ribosomal protein S8	COG0096
274	0.81	GAAGTTcatgaagatcgtctcgcTCgcC	pae-PA4248	rplF	50S ribosomal protein L6	COG0097
274	0.81	GAAGTTcatgaagatcgtctcgcTCgcC	pae-PA4247	rplR	50S ribosomal protein L18	COG0256
274	0.81	GAAGTTcatgaagatcgtctcgcTCgcC	pae-PA4246	rpsE	30S ribosomal protein S5	COG0098
274	0.81	GAAGTTcatgaagatcgtctcgcTCgcC	pae-PA4245	rpmD	50S ribosomal protein L30	COG1841
274	0.81	GAAGTTcatgaagatcgtctcgcTCgcC	pae-PA4244	rplO	50S ribosomal protein L15	COG0200
274	0.81	GAAGTTcatgaagatcgtctcgcTCgcC	pae-PA4243	secY	preprotein translocase subunit SecY	COG0201
274	0.81	GAAGTTcatgaagatcgtctcgcTCgcC	pae-PA4242	rpmJ	50S ribosomal protein L36	COG0257
274	0.81	GAAGTTcatgaagatcgtctcgcTCgcC	pae-PA4241	rpsM	30S ribosomal protein S13	COG0099
274	0.81	GAAGTTcatgaagatcgtctcgcTCgcC	pae-PA4240	rpsK	30S ribosomal protein S11	COG0100
274	0.81	GAAGTTcatgaagatcgtctcgcTCgcC	pae-PA4239	rpsD	30S ribosomal protein S4	COG0522
274	0.81	GAAGTTcatgaagatcgtctcgcTCgcC	pae-PA4238	rpoA	DNA-directed RNA polymerase subunit alpha	COG0202
274	0.81	GAAGTTcatgaagatcgtctcgcTCgcC	pae-PA4237	rplQ	50S ribosomal protein L17	COG0203
----------------------------------------------------------------------------------------
275	0.81	GAACTCcaggctcgcctgggcg.TCagC	pae-PA0646		hypothetical protein
275	0.81	GAACTCcaggctcgcctgggcg.TCagC	pae-PA0647		hypothetical protein
275	0.81	GAACTCcaggctcgcctgggcg.TCagC	pae-PA0648		hypothetical protein
----------------------------------------------------------------------------------------
276	0.81	GAACTGtccgacgctggaaaatgTCtaC	pae-PA2896		RNA polymerase sigma factor	COG1595
276	0.81	GAACTGtccgacgctggaaaatgTCtaC	pae-PA2895		hypothetical protein
----------------------------------------------------------------------------------------
277	0.81	GAACTTtcgggttcaagggctaaCCcgA	pae-PA5228		5-formyltetrahydrofolate cyclo-ligase	COG0212
----------------------------------------------------------------------------------------
278	0.81	GTACTTgtgatcgacgatgattaTCagG	pae-PA2736		hypothetical protein	COG4190
----------------------------------------------------------------------------------------
279	0.81	GAACTTctggttttcctgacaccGCggA	pae-PA5039	aroK	shikimate kinase	COG0703
279	0.81	GAACTTctggttttcctgacaccGCggA	pae-PA5038	aroB	3-dehydroquinate synthase	COG0337
279	0.81	GAACTTctggttttcctgacaccGCggA	pae-PA5037		hypothetical protein	COG3266
----------------------------------------------------------------------------------------
280	0.81	GAACTTtccgggcggcacccagtCCcaA	pae-PA3403a		hypothetical protein
----------------------------------------------------------------------------------------
281	0.81	GAACTCgcccagcacctcggct.TCtaC	pae-PA5341		hypothetical protein	COG1280
----------------------------------------------------------------------------------------
282	0.81	GAAATTcgacgcgacgacccca.TCtgG	pae-PA4761	dnaK	molecular chaperone DnaK	COG0443
282	0.81	GAAATTcgacgcgacgacccca.TCtgG	pae-PA4760	dnaJ	molecular chaperone DnaJ	COG0484
282	0.81	GAAATTcgacgcgacgacccca.TCtgG	pae-PA4759	dapB	4-hydroxy-tetrahydrodipicolinate reductase	COG0289
282	0.81	GAAATTcgacgcgacgacccca.TCtgG	pae-PA4758.1		P32
282	0.81	GAAATTcgacgcgacgacccca.TCtgG	pae-PA4758	carA	carbamoyl phosphate synthase small subunit	COG0505
282	0.81	GAAATTcgacgcgacgacccca.TCtgG	pae-PA4757		leucine export protein LeuE	COG1280
282	0.81	GAAATTcgacgcgacgacccca.TCtgG	pae-PA4756	carB	carbamoyl phosphate synthase large subunit	COG0458
282	0.81	GAAATTcgacgcgacgacccca.TCtgG	pae-PA4755	greA	transcription elongation factor GreA	COG0782
282	0.81	GAAATTcgacgcgacgacccca.TCtgG	pae-PA4754		hypothetical protein	ROG0291
----------------------------------------------------------------------------------------
283	0.81	GAACCGcgaggcggtgaccgcagTCgaA	pae-PA3649		zinc metalloprotease	COG0750
283	0.81	GAACCGcgaggcggtgaccgcagTCgaA	pae-PA3648	opr86	outer membrane protein Opr86	COG4775
283	0.81	GAACCGcgaggcggtgaccgcagTCgaA	pae-PA3647		hypothetical protein	COG2825
283	0.81	GAACCGcgaggcggtgaccgcagTCgaA	pae-PA3646	lpxD	UDP-3-O-acylglucosamine N-acyltransferase	COG1044
283	0.81	GAACCGcgaggcggtgaccgcagTCgaA	pae-PA3645	fabZ	3-hydroxyacyl-[acyl-carrier-protein] dehydratase FabZ	COG0764
283	0.81	GAACCGcgaggcggtgaccgcagTCgaA	pae-PA3644	lpxA	acyl-[acyl-carrier-protein]--UDP-N-acetylglucosamine O-acyltransferase	COG1043
283	0.81	GAACCGcgaggcggtgaccgcagTCgaA	pae-PA3643	lpxB	lipid-A-disaccharide synthase	COG0763
283	0.81	GAACCGcgaggcggtgaccgcagTCgaA	pae-PA3642	rnhB	ribonuclease HII	COG0164
----------------------------------------------------------------------------------------
284	0.81	GAATATcccgtgggctcagccaaTCccA	pae-PA0985	pyoS5	pyocin S5
----------------------------------------------------------------------------------------
285	0.81	GAATTTagctaaaccgtttgagcTCggG	pae-PA5332	crc	catabolite repression control protein	COG0708
----------------------------------------------------------------------------------------
286	0.81	GAACCActggcgaaacaccctc.TCagA	pae-PA2146		hypothetical protein	COG3729
----------------------------------------------------------------------------------------
287	0.81	GCACTGggagcctaggctccgagTCgcA	pae-PA4366	sodB	superoxide dismutase	COG0605
----------------------------------------------------------------------------------------
288	0.81	GGACCTagaatgcgacggattcaTCgcA	pae-PA1403		transcriptional regulator	COG1309
----------------------------------------------------------------------------------------
289	0.81	GAAAGTcatggcgtatctcccatTCggA	pae-PA4169		hypothetical protein	COG1959
----------------------------------------------------------------------------------------
290	0.81	GAACGTcgccgcggatatttta.TCcaT	pae-PA1878		hypothetical protein	COG1896
----------------------------------------------------------------------------------------
291	0.81	GAACATcgggatacgcaggatatTCatC	pae-PA4875		pseudogene
----------------------------------------------------------------------------------------
292	0.81	GAACAGcttttgcctttttcctgTCctA	pae-PA5045	ponA	penicillin-binding protein 1A	COG5009
----------------------------------------------------------------------------------------
293	0.81	GAACGTacgcacatggaatggacTCccG	pae-PA0263.1		tRNA-Arg
----------------------------------------------------------------------------------------
294	0.81	GCACTTcccttagcaaagcgca.TCcgC	pae-PA3859		carboxylesterase	COG0400
----------------------------------------------------------------------------------------
295	0.81	GAACAGaaggtacagatcctcc.TCgaA	pae-PA4043	ispA	geranyltranstransferase	COG0142
295	0.81	GAACAGaaggtacagatcctcc.TCgaA	pae-PA4044	dxs	1-deoxy-D-xylulose-5-phosphate synthase	COG1154
----------------------------------------------------------------------------------------
296	0.81	GAACTGatggagttcggcttca.TCcaG	pae-PA1952		hypothetical protein
296	0.81	GAACTGatggagttcggcttca.TCcaG	pae-PA1951		hypothetical protein
----------------------------------------------------------------------------------------
297	0.81	GAACAAatgttgcgcttatctg.TCgtA	pae-PA3762		hypothetical protein	COG3323
----------------------------------------------------------------------------------------
298	0.81	GAACTCattctacgaggtcagcgTCggC	pae-PA4497		ABC transporter	COG0747
----------------------------------------------------------------------------------------
299	0.81	GAACTGatggacagcgggcggg.TCcgC	pae-PA2271		acetyltransferase	COG0454
----------------------------------------------------------------------------------------
300	0.81	GAAATTtccttcggctcgcacg.TCatT	pae-PA3641		amino acid permease	COG1115
----------------------------------------------------------------------------------------
301	0.81	GAACCGcgccccgtggcgaacg.TCcaA	pae-PA4639		hypothetical protein	ROG4076
301	0.81	GAACCGcgccccgtggcgaacg.TCcaA	pae-PA4637a		hypothetical protein
----------------------------------------------------------------------------------------
302	0.81	GAATTTatccaaaacagcctttaTCcgG	pae-PA4852		hypothetical protein	COG0042
302	0.81	GAATTTatccaaaacagcctttaTCcgG	pae-PA4853	fis	Fis family transcriptional regulator	COG2901
302	0.81	GAATTTatccaaaacagcctttaTCcgG	pae-PA4854	purH	bifunctional phosphoribosylaminoimidazolecarboxamide formyltransferase/IMP cyclohydrolase	COG0138
302	0.81	GAATTTatccaaaacagcctttaTCcgG	pae-PA4855	purD	phosphoribosylamine--glycine ligase	COG0151
302	0.81	GAATTTatccaaaacagcctttaTCcgG	pae-PA4856	retS	sensor histidine kinase MifS	COG0784
----------------------------------------------------------------------------------------
303	0.81	GAACATggcatctgccatgccg.TCagG	pae-PA2105		acetyltransferase	COG1045
303	0.81	GAACATggcatctgccatgccg.TCagG	pae-PA2106		hypothetical protein	COG2872
----------------------------------------------------------------------------------------
304	0.81	GGACGTgggttacaatgcccggcTCgaA	pae-PA5335		hypothetical protein	COG1561
304	0.81	GGACGTgggttacaatgcccggcTCgaA	pae-PA5336	gmk	guanylate kinase	COG0194
304	0.81	GGACGTgggttacaatgcccggcTCgaA	pae-PA5337	rpoZ	DNA-directed RNA polymerase subunit omega	COG1758
304	0.81	GGACGTgggttacaatgcccggcTCgaA	pae-PA5338	spoT	guanosine-3',5'-bis(diphosphate) 3'-pyrophosphohydrolase	COG0317
304	0.81	GGACGTgggttacaatgcccggcTCgaA	pae-PA5339		hypothetical protein	COG0251
304	0.81	GGACGTgggttacaatgcccggcTCgaA	pae-PA5340		hypothetical protein
----------------------------------------------------------------------------------------
305	0.81	GAACATctttcccgacggcggcgTCagC	pae-PA1514		ureidoglycolate hydrolase	COG3194
305	0.81	GAACATctttcccgacggcggcgTCagC	pae-PA1513		hypothetical protein	COG3748
----------------------------------------------------------------------------------------
306	0.81	GAACTCggtgcccgatcgggcagTCtgC	pae-PA4922	azu	azurin	COG3241
----------------------------------------------------------------------------------------
307	0.81	GAACCTgacgctgcgcggcggcaTCgaG	pae-PA1923		cobaltochelatase subunit CobN	COG1429
307	0.81	GAACCTgacgctgcgcggcggcaTCgaG	pae-PA1924		hypothetical protein	COG0811
307	0.81	GAACCTgacgctgcgcggcggcaTCgaG	pae-PA1925		hypothetical protein	COG4744
----------------------------------------------------------------------------------------
308	0.81	GAACTGctgctgatcagcttcgaTCcgT	pae-PA0998	pqsC	hypothetical protein	COG0332
308	0.81	GAACTGctgctgatcagcttcgaTCcgT	pae-PA0999	pqsD	3-oxoacyl-ACP synthase	COG0332
308	0.81	GAACTGctgctgatcagcttcgaTCcgT	pae-PA1000	pqsE	thioesterase PqsE	COG0491
----------------------------------------------------------------------------------------
309	0.81	GAACTGtaccgggtggcgatgc.TCgcC	pae-PA3546	algX	alginate biosynthesis protein AlgX
309	0.81	GAACTGtaccgggtggcgatgc.TCgcC	pae-PA3547	algL	alginate lyase	ROG3185
----------------------------------------------------------------------------------------
310	0.81	GGACTTctccagcatccagaagcTCtaC	pae-PA3568		propionyl-CoA synthetase	COG0365
----------------------------------------------------------------------------------------
311	0.81	GAACCCgcgtggcgcaggacgcgTCgcA	pae-PA3032	snr1	cytochrome C Snr1	COG1858
----------------------------------------------------------------------------------------
312	0.81	GAACTGcgcctggtcagcacct.TCccC	pae-PA4502		ABC transporter	COG0747
312	0.81	GAACTGcgcctggtcagcacct.TCccC	pae-PA4503		ABC transporter permease	COG0601
312	0.81	GAACTGcgcctggtcagcacct.TCccC	pae-PA4504		ABC transporter permease	COG1173
312	0.81	GAACTGcgcctggtcagcacct.TCccC	pae-PA4505		ABC transporter ATP-binding protein	COG0444
312	0.81	GAACTGcgcctggtcagcacct.TCccC	pae-PA4506		peptide ABC transporter ATP-binding protein	COG4608
----------------------------------------------------------------------------------------
313	0.81	GAACTTtgacaatcattctcat.TAttA	pae-PA3530		hypothetical protein	COG2906
313	0.81	GAACTTtgacaatcattctcat.TAttA	pae-PA3531	bfrB	bacterioferritin	COG2193
----------------------------------------------------------------------------------------
314	0.81	GTACTTcgtcacgcagaaccgggTCgtG	pae-PA4461		ABC transporter ATP-binding protein	COG1137
314	0.81	GTACTTcgtcacgcagaaccgggTCgtG	pae-PA4462	rpoN	RNA polymerase factor sigma-54	COG1508
314	0.81	GTACTTcgtcacgcagaaccgggTCgtG	pae-PA4463		hypothetical protein	COG1544
314	0.81	GTACTTcgtcacgcagaaccgggTCgtG	pae-PA4464	ptsN	nitrogen regulatory IIA protein	COG1762
314	0.81	GTACTTcgtcacgcagaaccgggTCgtG	pae-PA4465		hypothetical protein	COG1660
314	0.81	GTACTTcgtcacgcagaaccgggTCgtG	pae-PA4466		phosphoryl carrier protein	COG1925
----------------------------------------------------------------------------------------
315	0.81	GGATTTgtcagcggaccgggac.TCccA	pae-PA0988		hypothetical protein	COG0824
----------------------------------------------------------------------------------------
316	0.81	GAACCCggttcgcgtttctgac.TCcaA	pae-PA5108		hypothetical protein
316	0.81	GAACCCggttcgcgtttctgac.TCcaA	pae-PA5107	blc	outer membrane lipoprotein Blc	COG3040
----------------------------------------------------------------------------------------
317	0.81	GCACTTgcctcggcctggaccttTCcgT	pae-PA4568	rplU	50S ribosomal protein L21	COG0261
317	0.81	GCACTTgcctcggcctggaccttTCcgT	pae-PA4567	rpmA	50S ribosomal protein L27	COG0211
317	0.81	GCACTTgcctcggcctggaccttTCcgT	pae-PA4566	obg	GTPase ObgE	COG0536
317	0.81	GCACTTgcctcggcctggaccttTCcgT	pae-PA4565	proB	gamma-glutamyl kinase	COG0263
317	0.81	GCACTTgcctcggcctggaccttTCcgT	pae-PA4564		hypothetical protein	COG3045
----------------------------------------------------------------------------------------
318	0.81	GAACCTacgttcctggcgtagagTCttC	pae-PA1033		glutathione S-transferase	COG0625
----------------------------------------------------------------------------------------
319	0.81	GTACATgagcggtacgctccatcTCtgA	pae-PA2769		hypothetical protein	COG1051
----------------------------------------------------------------------------------------
320	0.81	GAACTGccatggcgcccgcccc.TCcaG	pae-PA4702		hypothetical protein
----------------------------------------------------------------------------------------
321	0.81	GAACTGgtatggcgcttgcaat.TCccT	pae-PA3039		transporter	COG0004
----------------------------------------------------------------------------------------
322	0.81	GAGCTTtccgatggagatgaag.TCgaA	pae-PA2103		molybdopterin biosynthesis protein MoeB	COG0476
322	0.81	GAGCTTtccgatggagatgaag.TCgaA	pae-PA2104		cysteine synthase	COG0031
322	0.81	GAGCTTtccgatggagatgaag.TCgaA	pae-PA2105		acetyltransferase	COG1045
322	0.81	GAGCTTtccgatggagatgaag.TCgaA	pae-PA2106		hypothetical protein	COG2872
----------------------------------------------------------------------------------------
323	0.81	GAAATTaaatgatgtaatgccttTCagT	pae-PA2497		transcriptional regulator	COG0583
----------------------------------------------------------------------------------------
324	0.81	GAAATTcacgaactttgcgaggcTCttT	pae-PA2958		hypothetical protein	COG0520
324	0.81	GAAATTcacgaactttgcgaggcTCttT	pae-PA2958.1	rgsA	RgsA
----------------------------------------------------------------------------------------
325	0.81	GAATTTccgttttttccttcgg.TCtcT	pae-PA0736a		hypothetical protein
----------------------------------------------------------------------------------------
326	0.81	GAACGCtgcgcccggcggccaccTCtgA	pae-PA2184		hypothetical protein	COG3685
326	0.81	GAACGCtgcgcccggcggccaccTCtgA	pae-PA2183		hypothetical protein	COG3205
----------------------------------------------------------------------------------------
327	0.81	GAACGGatttgtttctgccctctTCtcA	pae-PA2886	atuA	hypothetical protein	ROG0003
327	0.81	GAACGGatttgtttctgccctctTCtcA	pae-PA2887	atuB	citronellol catabolism dehydrogenase	COG1028
327	0.81	GAACGGatttgtttctgccctctTCtcA	pae-PA2888	atuC	geranyl-CoA carboxylase subunit beta	COG4799
327	0.81	GAACGGatttgtttctgccctctTCtcA	pae-PA2889	atuD	citronellyl-CoA dehydrogenase	COG1960
327	0.81	GAACGGatttgtttctgccctctTCtcA	pae-PA2890	atuE	isohexenylglutaconyl-CoA hydratase	COG1024
327	0.81	GAACGGatttgtttctgccctctTCtcA	pae-PA2891	atuF	geranyl-CoA carboxylase subunit alpha	COG4770
327	0.81	GAACGGatttgtttctgccctctTCtcA	pae-PA2892	atuG	short-chain dehydrogenase	COG1028
327	0.81	GAACGGatttgtttctgccctctTCtcA	pae-PA2893	atuH	long-chain-acyl-CoA synthetase	COG0318
----------------------------------------------------------------------------------------
328	0.81	GAACTTtcatctggcatggcttcTGcaA	pae-PA3514		ABC transporter ATP-binding protein	COG1116
328	0.81	GAACTTtcatctggcatggcttcTGcaA	pae-PA3513		hypothetical protein	COG0715
328	0.81	GAACTTtcatctggcatggcttcTGcaA	pae-PA3512		ABC transporter permease	COG0600
328	0.81	GAACTTtcatctggcatggcttcTGcaA	pae-PA3511		short-chain dehydrogenase	COG1028
328	0.81	GAACTTtcatctggcatggcttcTGcaA	pae-PA3510		hypothetical protein	COG0662
328	0.81	GAACTTtcatctggcatggcttcTGcaA	pae-PA3509		hydrolase	COG0596
328	0.81	GAACTTtcatctggcatggcttcTGcaA	pae-PA3508		transcriptional regulator	COG1414
328	0.81	GAACTTtcatctggcatggcttcTGcaA	pae-PA3507		short-chain dehydrogenase	COG1028
328	0.81	GAACTTtcatctggcatggcttcTGcaA	pae-PA3506		hypothetical protein	COG0028
328	0.81	GAACTTtcatctggcatggcttcTGcaA	pae-PA3505		L-aspartate dehydrogenase	COG1712
328	0.81	GAACTTtcatctggcatggcttcTGcaA	pae-PA3504		aldehyde dehydrogenase	COG1012
328	0.81	GAACTTtcatctggcatggcttcTGcaA	pae-PA3503		pseudogene
328	0.81	GAACTTtcatctggcatggcttcTGcaA	pae-PA3502		hypothetical protein	ROG1420
328	0.81	GAACTTtcatctggcatggcttcTGcaA	pae-PA3501		hypothetical protein	ROG5642
328	0.81	GAACTTtcatctggcatggcttcTGcaA	pae-PA3500		hypothetical protein	COG4638
328	0.81	GAACTTtcatctggcatggcttcTGcaA	pae-PA3499		hypothetical protein	COG0251
328	0.81	GAACTTtcatctggcatggcttcTGcaA	pae-PA3498		oxidoreductase	COG1018
----------------------------------------------------------------------------------------
329	0.81	GAACCCcgtgccagcgctacag.TCtcA	pae-PA0967	ruvB	Holliday junction ATP-dependent DNA helicase RuvB	COG2255
329	0.81	GAACCCcgtgccagcgctacag.TCtcA	pae-PA0968		hypothetical protein	COG0824
329	0.81	GAACCCcgtgccagcgctacag.TCtcA	pae-PA0969	tolQ	translocation protein TolQ	COG0811
329	0.81	GAACCCcgtgccagcgctacag.TCtcA	pae-PA0970	tolR	translocation protein TolR	COG0848
329	0.81	GAACCCcgtgccagcgctacag.TCtcA	pae-PA0971	tolA	translocation protein TolA	COG0532
329	0.81	GAACCCcgtgccagcgctacag.TCtcA	pae-PA0972	tolB	translocation protein TolB	COG0823
329	0.81	GAACCCcgtgccagcgctacag.TCtcA	pae-PA0973	oprL	peptidoglycan associated lipoprotein OprL	COG2885
329	0.81	GAACCCcgtgccagcgctacag.TCtcA	pae-PA0974		hypothetical protein	COG1729
329	0.81	GAACCCcgtgccagcgctacag.TCtcA	pae-PA0975		radical activating enzyme	COG0602
329	0.81	GAACCCcgtgccagcgctacag.TCtcA	pae-PA0976		7-cyano-7-deazaguanine synthase	COG0603
329	0.81	GAACCCcgtgccagcgctacag.TCtcA	pae-PA0976.1		tRNA-Lys
----------------------------------------------------------------------------------------
330	0.81	GAACACcccgagcgataagccggTCacA	pae-PA4959	fimX	protein FimX	COG2200
----------------------------------------------------------------------------------------
331	0.81	GAACCGgtagtccgcaaatcaagTCtcA	pae-PA2417		transcriptional regulator	COG0583
----------------------------------------------------------------------------------------
332	0.81	GAACCCagcgccgtcgcgggcg.TCgaA	pae-PA1114		hypothetical protein	COG4461
----------------------------------------------------------------------------------------
333	0.81	GGACTTcctcaattcggcccgt.TCgcG	pae-PA1339		amino acid ABC transporter ATP binding protein	COG1126
333	0.81	GGACTTcctcaattcggcccgt.TCgcG	pae-PA1338	ggt	gamma-glutamyltranspeptidase	COG0405
333	0.81	GGACTTcctcaattcggcccgt.TCgcG	pae-PA1337	ansB	glutaminase-asparaginase	COG0252
333	0.81	GGACTTcctcaattcggcccgt.TCgcG	pae-PA1336		two-component sensor	COG4191
333	0.81	GGACTTcctcaattcggcccgt.TCgcG	pae-PA1335		two-component response regulator	COG2204
----------------------------------------------------------------------------------------
334	0.81	GAAATGcagcgggcgcacgtgc.TCtgA	pae-PA3446		NAD(P)H-dependent FMN reductase	COG0431
334	0.81	GAAATGcagcgggcgcacgtgc.TCtgA	pae-PA3445		hypothetical protein	COG0715
334	0.81	GAAATGcagcgggcgcacgtgc.TCtgA	pae-PA3444		alkanesulfonate monooxygenase	COG2141
334	0.81	GAAATGcagcgggcgcacgtgc.TCtgA	pae-PA3443		ABC transporter permease	COG0600
334	0.81	GAAATGcagcgggcgcacgtgc.TCtgA	pae-PA3442		aliphatic sulfonates ABC transporter ATP-binding subunit	COG1116
334	0.81	GAAATGcagcgggcgcacgtgc.TCtgA	pae-PA3441		molybdopterin-binding protein	COG3585
----------------------------------------------------------------------------------------
335	0.81	GAACAAactcgaagccttcctg.TCccA	pae-PA3635	eno	enolase	COG0148
335	0.81	GAACAAactcgaagccttcctg.TCccA	pae-PA3634		cell division protein FtsB	COG2919
335	0.81	GAACAAactcgaagccttcctg.TCccA	pae-PA3633	ygbP	2-C-methyl-D-erythritol 4-phosphate cytidylyltransferase	COG1211
----------------------------------------------------------------------------------------
336	0.81	GAAAATtgcggacataatcagc.TCacA	pae-PA5105	hutC	histidine utilization repressor HutC	COG2188
336	0.81	GAAAATtgcggacataatcagc.TCacA	pae-PA5104		hypothetical protein	COG3758
----------------------------------------------------------------------------------------
337	0.81	GAACTGgtagcgttatagtata.TCatT	pae-PA4837		hypothetical protein	COG1629
337	0.81	GAACTGgtagcgttatagtata.TCatT	pae-PA4836		hypothetical protein	COG0500
337	0.81	GAACTGgtagcgttatagtata.TCatT	pae-PA4835		hypothetical protein	COG4408
337	0.81	GAACTGgtagcgttatagtata.TCatT	pae-PA4834		hypothetical protein	COG0697
----------------------------------------------------------------------------------------
338	0.81	GGACTTcggcgagatccaggcgaTCttG	pae-PA2501		hypothetical protein
----------------------------------------------------------------------------------------
339	0.81	GGACTTcggtccggacgtaacg.TCacC	pae-PA2740	pheS	phenylalanine--tRNA ligase subunit alpha	COG0016
339	0.81	GGACTTcggtccggacgtaacg.TCacC	pae-PA2739	pheT	phenylalanine--tRNA ligase subunit beta	COG0072
339	0.81	GGACTTcggtccggacgtaacg.TCacC	pae-PA2738	himA	integration host factor subunit alpha	COG0776
339	0.81	GGACTTcggtccggacgtaacg.TCacC	pae-PA2737		hypothetical protein	COG0789
----------------------------------------------------------------------------------------
340	0.81	GGACTTcacgccgatctgctcg.TCcgG	pae-PA4221	fptA	Fe(III)-pyochelin outer membrane receptor	COG4773
340	0.81	GGACTTcacgccgatctgctcg.TCcgG	pae-PA4220		hypothetical protein
340	0.81	GGACTTcacgccgatctgctcg.TCcgG	pae-PA4219		hypothetical protein	COG3182
340	0.81	GGACTTcacgccgatctgctcg.TCcgG	pae-PA4218		transporter	COG0477
----------------------------------------------------------------------------------------
341	0.81	GAATTTccgccgcgtggagggtaTCgcC	pae-PA0177		purine-binding chemotaxis protein	COG0835
341	0.81	GAATTTccgccgcgtggagggtaTCgcC	pae-PA0176	aer2	aerotaxis transducer Aer2	COG0840
341	0.81	GAATTTccgccgcgtggagggtaTCgcC	pae-PA0175		chemotaxis protein methyltransferase	COG1352
341	0.81	GAATTTccgccgcgtggagggtaTCgcC	pae-PA0174		hypothetical protein	COG1871
341	0.81	GAATTTccgccgcgtggagggtaTCgcC	pae-PA0173		chemotaxis response regulator protein-glutamate methylesterase	COG2201
341	0.81	GAATTTccgccgcgtggagggtaTCgcC	pae-PA0172		hypothetical protein	COG2208
341	0.81	GAATTTccgccgcgtggagggtaTCgcC	pae-PA0171		hypothetical protein
341	0.81	GAATTTccgccgcgtggagggtaTCgcC	pae-PA0170		hypothetical protein	COG4817
----------------------------------------------------------------------------------------
342	0.81	GAAATCtgttctgaagagattatTCggA	pae-PA2146		hypothetical protein	COG3729
----------------------------------------------------------------------------------------
343	0.81	GTACTCggctacgaaccgagcggTCggA	pae-PA0905.3		tRNA-Arg
----------------------------------------------------------------------------------------
344	0.81	GAAGTTcgctattttcaaccatgTCtgC	pae-PA4765	omlA	outer membrane lipoprotein OmlA	COG2913
----------------------------------------------------------------------------------------
345	0.81	GAACAGgccgtcgatcagggtttTCtcA	pae-PA3953		hypothetical protein	COG1335
345	0.81	GAACAGgccgtcgatcagggtttTCtcA	pae-PA3954		hypothetical protein	COG2141
----------------------------------------------------------------------------------------
346	0.81	GAACTGgaccacggccgcttgt.TCgcC	pae-PA1057		monovalent cation/H+ antiporter subunit E	COG1863
346	0.81	GAACTGgaccacggccgcttgt.TCgcC	pae-PA1058		monovalent cation/H+ antiporter subunit F	COG2212
346	0.81	GAACTGgaccacggccgcttgt.TCgcC	pae-PA1059		monovalent cation/H+ antiporter subunit G	COG1320
----------------------------------------------------------------------------------------
347	0.81	GAATGTtcagccggcgcgcagcgTCctA	pae-PA3794		hypothetical protein
347	0.81	GAATGTtcagccggcgcgcagcgTCctA	pae-PA3793		hypothetical protein
----------------------------------------------------------------------------------------
348	0.81	GAACATgagaaggacggcgtgg.TCgaG	pae-PA1947	rbsA	ribose transporter RbsA	COG1129
348	0.81	GAACATgagaaggacggcgtgg.TCgaG	pae-PA1948	rbsC	ribose ABC transporter permease	COG1172
348	0.81	GAACATgagaaggacggcgtgg.TCgaG	pae-PA1949	rbsR	ribose operon repressor RbsR	COG1609
348	0.81	GAACATgagaaggacggcgtgg.TCgaG	pae-PA1950	rbsK	ribokinase	COG0524
----------------------------------------------------------------------------------------
349	0.81	GAAGTTtcccggcggccagcgctTCgcC	pae-PA0535		transcriptional regulator	COG1396
----------------------------------------------------------------------------------------
350	0.81	GAACATcggttcgagcggcacc.TCaaC	pae-PA1514		ureidoglycolate hydrolase	COG3194
350	0.81	GAACATcggttcgagcggcacc.TCaaC	pae-PA1513		hypothetical protein	COG3748
----------------------------------------------------------------------------------------
351	0.81	GAACCCtcgcggcgggttgcgggTCgcA	pae-PA3273		hypothetical protein	COG0424
----------------------------------------------------------------------------------------
352	0.81	GAACGTgcacaaacgtgaaccttTCcgG	pae-PA4847	accB	acetyl-CoA carboxylase biotin carboxyl carrier protein subunit	COG0511
352	0.81	GAACGTgcacaaacgtgaaccttTCcgG	pae-PA4848	accC	acetyl-CoA carboxylase biotin carboxylase subunit	COG4770
----------------------------------------------------------------------------------------
353	0.81	GTACTTcgcgccgacgggttcagTCctG	pae-PA0950		arsenate reductase	COG1393
353	0.81	GTACTTcgcgccgacgggttcagTCctG	pae-PA0949	wrbA	NAD(P)H dehydrogenase	COG0655
353	0.81	GTACTTcgcgccgacgggttcagTCctG	pae-PA0948		hypothetical protein	COG3308
----------------------------------------------------------------------------------------
354	0.81	GAACCTgggcggaccttccatc.TCggC	pae-PA1923		cobaltochelatase subunit CobN	COG1429
354	0.81	GAACCTgggcggaccttccatc.TCggC	pae-PA1924		hypothetical protein	COG0811
354	0.81	GAACCTgggcggaccttccatc.TCggC	pae-PA1925		hypothetical protein	COG4744
----------------------------------------------------------------------------------------
355	0.81	GAACCTgcgcagaccttcagtt.TCaaC	pae-PA0387		non-canonical purine NTP pyrophosphatase	COG0127
355	0.81	GAACCTgcgcagaccttcagtt.TCaaC	pae-PA0386		coproporphyrinogen III oxidase	COG0635
----------------------------------------------------------------------------------------
356	0.81	GCACTCccggaggatttccggg.TCgaA	pae-PA5563	soj	chromosome partitioning protein Soj	COG1192
356	0.81	GCACTCccggaggatttccggg.TCgaA	pae-PA5562	spoOJ	chromosome partitioning protein	COG1475
----------------------------------------------------------------------------------------
357	0.81	GAACGTgctaccctcgccgcct.TCtgC	pae-PA5357		hypothetical protein	COG3161
357	0.81	GAACGTgctaccctcgccgcct.TCtgC	pae-PA5358	ubiA	4-hydroxybenzoate octaprenyltransferase	COG0382
----------------------------------------------------------------------------------------
358	0.81	GTACTTtttcgagctaattgag.TCaaT	pae-PA4600	nfxB	transcriptional regulator NfxB	COG1309
----------------------------------------------------------------------------------------
359	0.81	GCACTTcccggcacctcgtagt.TCgtC	pae-PA1873		hypothetical protein	COG0598
359	0.81	GCACTTcccggcacctcgtagt.TCgtC	pae-PA1872		hypothetical protein	ROG0310
----------------------------------------------------------------------------------------
360	0.81	GGACTTtccctcgccttttccatTCccG	pae-PA1417		hypothetical protein	COG0028
360	0.81	GGACTTtccctcgccttttccatTCccG	pae-PA1416		hypothetical protein	COG0277
360	0.81	GGACTTtccctcgccttttccatTCccG	pae-PA1415		hypothetical protein	COG0491
----------------------------------------------------------------------------------------
361	0.81	GACCTTcgccgaagcggcggtc.TCggA	pae-PA1280		hypothetical protein	COG0406
361	0.81	GACCTTcgccgaagcggcggtc.TCggA	pae-PA1281	cobV	adenosylcobinamide-GDP ribazoletransferase	COG0368
----------------------------------------------------------------------------------------
362	0.81	GAAGTTgaggcagtaacggagacTCgcG	pae-PA1484		transcriptional regulator
----------------------------------------------------------------------------------------
363	0.81	GAACAAggcaccggccggccgg.TCgaA	pae-PA0460		hypothetical protein	ROG3886
----------------------------------------------------------------------------------------
364	0.81	GAACACctacaccgcgagcctc.TCctA	pae-PA3922		hypothetical protein	ROG0278
----------------------------------------------------------------------------------------
365	0.81	GAAATTgaaaaagcctggtgaa.TCggG	pae-PA3584	glpD	glycerol-3-phosphate dehydrogenase	COG0578
365	0.81	GAAATTgaaaaagcctggtgaa.TCggG	pae-PA3585	glpM	membrane protein GlpM	COG3136
----------------------------------------------------------------------------------------
366	0.81	GGACGTgttctcctgggacccgaTCtgA	pae-PA1024		nitronate monooxygenase	COG2070
----------------------------------------------------------------------------------------
367	0.81	GAATTTcaagcgggtaatcagc.TCctG	pae-PA0299	spuC	aminotransferase	COG0161
367	0.81	GAATTTcaagcgggtaatcagc.TCctG	pae-PA0300	spuD	putrescine ABC transporter substrate-binding protein SpuD	COG0687
367	0.81	GAATTTcaagcgggtaatcagc.TCctG	pae-PA0301	spuE	spermidine ABC transporter substrate-binding protein SpuE	COG0687
367	0.81	GAATTTcaagcgggtaatcagc.TCctG	pae-PA0302	spuF	polyamine transporter PotG	COG3842
367	0.81	GAATTTcaagcgggtaatcagc.TCctG	pae-PA0303	spuG	polyamine transporter PotH	COG1176
367	0.81	GAATTTcaagcgggtaatcagc.TCctG	pae-PA0304	spuH	polyamine transporter PotI	COG1177
----------------------------------------------------------------------------------------
368	0.81	AAACTTtttcgaccgcgtgggacTCacA	pae-PA4880		bacterioferritin	COG2406
----------------------------------------------------------------------------------------
369	0.81	GCACTActgaggcttgcagttg.TCatA	pae-PA3238		hypothetical protein	ROG2241
369	0.81	GCACTActgaggcttgcagttg.TCatA	pae-PA3239		hypothetical protein	COG2853
----------------------------------------------------------------------------------------
370	0.81	GAACCTgcagcaggcggcttcgcTCacC	pae-PA4188		hypothetical protein	COG0329
370	0.81	GAACCTgcagcaggcggcttcgcTCacC	pae-PA4189		aldehyde dehydrogenase	COG1012
370	0.81	GAACCTgcagcaggcggcttcgcTCacC	pae-PA4190	pqsL	monooxygenase	COG0654
----------------------------------------------------------------------------------------
371	0.81	GAACCCcggaagccctgagccgcTCtgA	pae-PA2791		hypothetical protein
----------------------------------------------------------------------------------------
372	0.81	GCACTCctcccggcccctgata.TCgaA	pae-PA0936	lpxO2	lipopolysaccharide biosynthetic protein LpxO	COG3555
----------------------------------------------------------------------------------------
373	0.81	GAACCCcaggcatgagccactgaTCacA	pae-PA0013		hypothetical protein	COG1738
----------------------------------------------------------------------------------------
374	0.81	GTACTGgagcctgctgggcctggTCgcA	pae-PA1107		hypothetical protein	COG3706
----------------------------------------------------------------------------------------
375	0.81	GAACTGgccggccagagcccgg.TCaaG	pae-PA4450	murA	UDP-N-acetylglucosamine 1-carboxyvinyltransferase	COG0766
375	0.81	GAACTGgccggccagagcccgg.TCaaG	pae-PA4449	hisG	ATP phosphoribosyltransferase	COG0040
375	0.81	GAACTGgccggccagagcccgg.TCaaG	pae-PA4448	hisD	histidinol dehydrogenase	COG0141
375	0.81	GAACTGgccggccagagcccgg.TCaaG	pae-PA4447	hisC1	histidinol-phosphate aminotransferase	COG0079
----------------------------------------------------------------------------------------
376	0.81	GAACGTtccttgctgccattgc.TCgaT	pae-PA0940		hypothetical protein	ROG3333
376	0.81	GAACGTtccttgctgccattgc.TCgaT	pae-PA0939		hypothetical protein	COG4568
----------------------------------------------------------------------------------------
377	0.81	GGAGTTcagtcaggtcgaaaaggTCtaA	pae-PA4274	rplK	50S ribosomal protein L11	COG0080
377	0.81	GGAGTTcagtcaggtcgaaaaggTCtaA	pae-PA4273	rplA	50S ribosomal protein L1	COG0081
----------------------------------------------------------------------------------------
378	0.81	GAACCTccgggcctggacgccc.TCcgG	pae-PA5023		hypothetical protein	COG0397
----------------------------------------------------------------------------------------
379	0.81	GAACTTccacgatggggacaag.TGtt	pae-PA4938	purA	adenylosuccinate synthetase	COG0104
----------------------------------------------------------------------------------------
380	0.81	GTAGTTctgacctgtggctatctTCgaA	pae-PA2591		transcriptional regulator
----------------------------------------------------------------------------------------
381	0.81	GGACCTgatcggctgcgacctggTCgaA	pae-PA1420		hypothetical protein	COG4319
381	0.81	GGACCTgatcggctgcgacctggTCgaA	pae-PA1419		transporter	COG1457
381	0.81	GGACCTgatcggctgcgacctggTCgaA	pae-PA1418		sodium:solute symport protein	COG0591
381	0.81	GGACCTgatcggctgcgacctggTCgaA	pae-PA1417		hypothetical protein	COG0028
381	0.81	GGACCTgatcggctgcgacctggTCgaA	pae-PA1416		hypothetical protein	COG0277
381	0.81	GGACCTgatcggctgcgacctggTCgaA	pae-PA1415		hypothetical protein	COG0491
----------------------------------------------------------------------------------------
382	0.81	GAAATTtctgcgtattgtgcac.TCatT	pae-PA1379		short-chain dehydrogenase	COG1028
----------------------------------------------------------------------------------------
383	0.81	GAACAGggcctggagctgctcggTCtgA	pae-PA5052		hypothetical protein	COG3087
----------------------------------------------------------------------------------------
384	0.81	GAACGGccggtatttcattgat.TCctA	pae-PA3877	narK1	nitrite extrusion protein 1	COG2223
384	0.81	GAACGGccggtatttcattgat.TCctA	pae-PA3876	narK2	nitrite extrusion protein 2	COG2223
384	0.81	GAACGGccggtatttcattgat.TCctA	pae-PA3875	narG	respiratory nitrate reductase subunit alpha	COG5013
384	0.81	GAACGGccggtatttcattgat.TCctA	pae-PA3874	narH	respiratory nitrate reductase subunit beta	COG1140
384	0.81	GAACGGccggtatttcattgat.TCctA	pae-PA3873	narJ	respiratory nitrate reductase subunit delta	COG2180
384	0.81	GAACGGccggtatttcattgat.TCctA	pae-PA3872	narI	respiratory nitrate reductase subunit gamma	COG2181
384	0.81	GAACGGccggtatttcattgat.TCctA	pae-PA3871		PpiC-type peptidyl-prolyl cis-trans isomerase	COG0760
384	0.81	GAACGGccggtatttcattgat.TCctA	pae-PA3870	moaA1	molybdenum cofactor biosynthesis protein A	COG2896
----------------------------------------------------------------------------------------
385	0.81	GTACCTtcaagagtgctccggc.TCgcA	pae-PA4238	rpoA	DNA-directed RNA polymerase subunit alpha	COG0202
385	0.81	GTACCTtcaagagtgctccggc.TCgcA	pae-PA4237	rplQ	50S ribosomal protein L17	COG0203
----------------------------------------------------------------------------------------
386	0.81	GAACTGaacccggcgctggtga.TCctC	pae-PA4720	trmA	tRNA (uracil-5-)-methyltransferase	COG2265
----------------------------------------------------------------------------------------
387	0.81	GAAATTacaaccaaagctatttaTCgtC	pae-PA0611	prtR	HTH-type transcriptional regulator PrtR	COG2932
----------------------------------------------------------------------------------------
388	0.81	GGAGTTcgcggatcatccaagccTCgaA	pae-PA0817		ring-cleaving dioxygenase	COG3565
----------------------------------------------------------------------------------------
389	0.81	GAACCAgtcccctctgccgagg.TCgaA	pae-PA2071	fusA2	elongation factor G	COG0480
----------------------------------------------------------------------------------------
390	0.81	GAACTGctgaaaggcgtgttcgaTCgcT	pae-PA1622		hydrolase	COG0596
390	0.81	GAACTGctgaaaggcgtgttcgaTCgcT	pae-PA1623		hypothetical protein	COG0625
390	0.81	GAACTGctgaaaggcgtgttcgaTCgcT	pae-PA1624		hypothetical protein	ROG3970
----------------------------------------------------------------------------------------
391	0.81	GAACCTgcgccgcgcgctgtcgaTCtcC	pae-PA0751		hypothetical protein	COG3180
----------------------------------------------------------------------------------------
392	0.81	GGACTTcggagccttcaaggtt.TCgcC	pae-PA1585	sucA	2-oxoglutarate dehydrogenase subunit E1	COG0567
392	0.81	GGACTTcggagccttcaaggtt.TCgcC	pae-PA1586	sucB	2-oxoglutarate dehydrogenase complex dihydrolipoyllysine-residue succinyltransferase	COG0508
392	0.81	GGACTTcggagccttcaaggtt.TCgcC	pae-PA1587	lpdG	2-oxoglutarate dehydrogenase complex dihydrolipoyl dehydrogenase	COG1249
----------------------------------------------------------------------------------------
393	0.81	GAACCTcgacaaccgcatcaagtTCcgC	pae-PA0152	pcaQ	transcriptional regulator PcaQ	COG0583
----------------------------------------------------------------------------------------
394	0.81	GTAGTTgctacagggtgtgcaa.TCgcA	pae-PA3690		metal-transporting P-type ATPase	COG2217
----------------------------------------------------------------------------------------
395	0.81	GCACTTcctcccccgatccggcgTCgcC	pae-PA4334		manganese transporter MntH	COG1914
----------------------------------------------------------------------------------------
396	0.81	GAACAGccggccccttcgtacacTCcaA	pae-PA5245		glutamine amidotransferase	COG3155
----------------------------------------------------------------------------------------
397	0.81	GAACATgggcgatatccaggccaTCcgC	pae-PA1337	ansB	glutaminase-asparaginase	COG0252
397	0.81	GAACATgggcgatatccaggccaTCcgC	pae-PA1336		two-component sensor	COG4191
397	0.81	GAACATgggcgatatccaggccaTCcgC	pae-PA1335		two-component response regulator	COG2204
----------------------------------------------------------------------------------------
398	0.81	GAACGTgctgtcctatgcggtgaTCtaC	pae-PA3021		hypothetical protein	COG3755
----------------------------------------------------------------------------------------
399	0.81	GGACATctgacccgttacccct.TCgcA	pae-PA4711		hypothetical protein	COG2146
----------------------------------------------------------------------------------------
400	0.81	GAACCAtcgcccgctgcgggat.TCcgA	pae-PA2185	katN	non-heme catalase KatN	COG3546
----------------------------------------------------------------------------------------
401	0.81	GAAGTTcatcgagtcgccttcgcTCatC	pae-PA1386		ABC transporter ATP-binding protein	COG1134
----------------------------------------------------------------------------------------
402	0.81	GAACGAgttgctgaagaaaaagcTCgaA	pae-PA4485		hypothetical protein
402	0.81	GAACGAgttgctgaagaaaaagcTCgaA	pae-PA4486		hypothetical protein	COG0599
----------------------------------------------------------------------------------------
403	0.81	GAAACTgccgcgttccggtttttTCtcA	pae-PA2047		transcriptional regulator	COG2207
----------------------------------------------------------------------------------------
404	0.81	GAACCTcgacggcactccggcg.TCttC	pae-PA2181		glutamate--cysteine ligase	COG2170
----------------------------------------------------------------------------------------
405	0.81	GGACTTgtggctgcaccattag.TCtgG	pae-PA4798		hypothetical protein	COG2320
----------------------------------------------------------------------------------------
406	0.81	GCACTTttttacccgcgtattttTCacC	pae-PA4481	mreB	rod shape-determining protein MreB	COG1077
406	0.81	GCACTTttttacccgcgtattttTCacC	pae-PA4480	mreC	rod shape-determining protein MreC	COG1792
406	0.81	GCACTTttttacccgcgtattttTCacC	pae-PA4479	mreD	rod shape-determining protein MreD	COG2891
406	0.81	GCACTTttttacccgcgtattttTCacC	pae-PA4478		hypothetical protein	COG0424
406	0.81	GCACTTttttacccgcgtattttTCacC	pae-PA4477	cafA	cytoplasmic axial filament protein	COG1530
406	0.81	GCACTTttttacccgcgtattttTCacC	pae-PA4476		hypothetical protein	COG3164
406	0.81	GCACTTttttacccgcgtattttTCacC	pae-PA4475		hypothetical protein	COG0388
406	0.81	GCACTTttttacccgcgtattttTCacC	pae-PA4474		hypothetical protein	COG0312
----------------------------------------------------------------------------------------
407	0.81	GAACTCaaggccgccctgtggt.TCtgC	pae-PA0676	vreR	sigma factor regulator VreR	COG3712
----------------------------------------------------------------------------------------
408	0.81	GAACAAccacaatcgagtgtgagTCtcA	pae-PA3156	wbpD	UDP-2-acetamido-3-amino-2,3-dideoxy-D-glucuronate N-acetyltransferase	COG0110
408	0.81	GAACAAccacaatcgagtgtgagTCtcA	pae-PA3155	wbpE	UDP-2-acetamido-2-deoxy-3-oxo-D-glucuronate aminotransferase	COG0399
408	0.81	GAACAAccacaatcgagtgtgagTCtcA	pae-PA3154	wzy	B-band O-antigen polymerase
408	0.81	GAACAAccacaatcgagtgtgagTCtcA	pae-PA3153	wzx	O-antigen translocase	COG2244
408	0.81	GAACAAccacaatcgagtgtgagTCtcA	pae-PA3152	hisH2	imidazole glycerol phosphate synthase subunit HisH	COG0118
408	0.81	GAACAAccacaatcgagtgtgagTCtcA	pae-PA3151	hisF2	imidazole glycerol phosphate synthase subunit HisF	COG0107
408	0.81	GAACAAccacaatcgagtgtgagTCtcA	pae-PA3150	wbpG	LPS biosynthesis protein WbpG
408	0.81	GAACAAccacaatcgagtgtgagTCtcA	pae-PA3149	wbpH	glycosyltransferase WbpH	COG0438
408	0.81	GAACAAccacaatcgagtgtgagTCtcA	pae-PA3148	wbpI	UDP-2,3-diacetamido-2,3-dideoxy-D-glucuronate 2-epimeras	COG0381
408	0.81	GAACAAccacaatcgagtgtgagTCtcA	pae-PA3147	wbpJ	glycosyl transferase WbpJ	COG0438
408	0.81	GAACAAccacaatcgagtgtgagTCtcA	pae-PA3146	wbpK	NAD-dependent epimerase/dehydratase	COG0451
408	0.81	GAACAAccacaatcgagtgtgagTCtcA	pae-PA3145	wbpL	glycosyltransferase WbpL	COG0472
----------------------------------------------------------------------------------------
409	0.81	GTACTTcgcgaacccgcgtcca.TCgcG	pae-PA2119		alcohol dehydrogenase	COG1063
----------------------------------------------------------------------------------------
410	0.81	GAACCTtggcctggacaccctg.TCcaT	pae-PA0393	proC	pyrroline-5-carboxylate reductase	COG0345
410	0.81	GAACCTtggcctggacaccctg.TCcaT	pae-PA0392		hypothetical protein	COG0762
----------------------------------------------------------------------------------------
411	0.81	GAACCGcggcgccctctgccgg.TCggA	pae-PA3969a		hypothetical protein
----------------------------------------------------------------------------------------
412	0.81	GAACGCaagcgcacccaccgcccTCctA	pae-PA1243		sensor/response regulator hybrid protein	COG0642
----------------------------------------------------------------------------------------
413	0.81	GAAACTttcctgccaatcgatccTCtgA	pae-PA0805		hypothetical protein
----------------------------------------------------------------------------------------
414	0.81	GAATCTcatccccgatgggatt.TCccA	pae-PA0083		hypothetical protein	COG3516
414	0.81	GAATCTcatccccgatgggatt.TCccA	pae-PA0084		hypothetical protein	COG3517
414	0.81	GAATCTcatccccgatgggatt.TCccA	pae-PA0085	hcp1	protein secretion apparatus assembly protein	COG3157
414	0.81	GAATCTcatccccgatgggatt.TCccA	pae-PA0086		hypothetical protein	COG4455
414	0.81	GAATCTcatccccgatgggatt.TCccA	pae-PA0087		hypothetical protein	COG3518
414	0.81	GAATCTcatccccgatgggatt.TCccA	pae-PA0088		hypothetical protein	COG3519
414	0.81	GAATCTcatccccgatgggatt.TCccA	pae-PA0089		hypothetical protein	COG3520
414	0.81	GAATCTcatccccgatgggatt.TCccA	pae-PA0090	clpV1	secretion protein ClpV1	COG0542
414	0.81	GAATCTcatccccgatgggatt.TCccA	pae-PA0091	vgrG1	type VI secretion system protein VgrG	COG3501
----------------------------------------------------------------------------------------
415	0.81	GAACTGgcccgcaagctgggca.TCagC	pae-PA4726.1		P36
----------------------------------------------------------------------------------------
416	0.81	GAACCCtgggctattccggcac.TCgaA	pae-PA5198		LD-carboxypeptidase	COG1619
----------------------------------------------------------------------------------------
417	0.81	GAACTAcctgatctccctcggcaTCggC	pae-PA0863		oxidoreductase	COG0604
----------------------------------------------------------------------------------------
418	0.81	GGACTTccgtttccctaggagt.TCccC	pae-PA4047	ribA	GTP cyclohydrolase II	COG0807
418	0.81	GGACTTccgtttccctaggagt.TCccC	pae-PA4046		hypothetical protein
418	0.81	GGACTTccgtttccctaggagt.TCccC	pae-PA4045		hypothetical protein	COG0614
----------------------------------------------------------------------------------------
419	0.81	GAATTCctgagaaaaaaacacg.TCat	pae-PA2485		hypothetical protein
419	0.81	GAATTCctgagaaaaaaacacg.TCat	pae-PA2486		hypothetical protein
----------------------------------------------------------------------------------------
420	0.81	GAAGTTcggggcggcggtggtc.TCtgG	pae-PA1793	ppiB	peptidyl-prolyl cis-trans isomerase B	COG0652
420	0.81	GAAGTTcggggcggcggtggtc.TCtgG	pae-PA1792		UDP-2,3-diacylglucosamine hydrolase	COG2908
----------------------------------------------------------------------------------------
421	0.81	GGACTGctcggcctgcaccgggcTCtcA	pae-PA5353	glcF	glycolate oxidase iron-sulfur subunit	COG0247
421	0.81	GGACTGctcggcctgcaccgggcTCtcA	pae-PA5352		hypothetical protein	COG3193
----------------------------------------------------------------------------------------
422	0.81	GAACTGggcatgtaccgtgcggtTCcaG	pae-PA3199		hypothetical protein	COG0009
----------------------------------------------------------------------------------------
423	0.81	GAACACcggggcgctggccctt.TCgaA	pae-PA0265	gabD	glutarate-semialdehyde dehydrogenase DavD	COG1012
423	0.81	GAACACcggggcgctggccctt.TCgaA	pae-PA0266		5-aminovalerate aminotransferase DavT	COG0160
----------------------------------------------------------------------------------------
424	0.81	GAATTTaagctcgacttaaatt.TCagC	pae-PA4498		metallopeptidase	COG0006
----------------------------------------------------------------------------------------
425	0.81	GAATTTccgccagtctagtcga.TCgtC	pae-PA4718		hypothetical protein
----------------------------------------------------------------------------------------
426	0.81	GAACTTcatcccgaagctgatcgACgtA	pae-PA0664		hypothetical protein	COG1664
----------------------------------------------------------------------------------------
427	0.81	GGAATTtccctcgattgcgacggTCacA	pae-PA5526		hypothetical protein
----------------------------------------------------------------------------------------
428	0.81	GGAGTTcgcagaacttggtgattTCacA	pae-PA0428		ATP-dependent RNA helicase	COG0513
----------------------------------------------------------------------------------------
429	0.81	GAATTTttgccattggaaaaag.TCtgT	pae-PA2559a		hypothetical protein
----------------------------------------------------------------------------------------
430	0.81	GCAGTTcacctgagggcgcgcg.TCcc	pae-PA1841		hypothetical protein	COG3760
----------------------------------------------------------------------------------------
431	0.81	GAACTCggcggccgcctgcagg.TCgcC	pae-PA5511	mifR	DNA-binding response regulator MifR	COG2204
----------------------------------------------------------------------------------------
432	0.81	GATCTTtatataacgctcgtta.TCcaA	pae-PA2767		enoyl-CoA hydratase	COG1024
432	0.81	GATCTTtatataacgctcgtta.TCcaA	pae-PA2768		hypothetical protein
----------------------------------------------------------------------------------------
433	0.81	GGACTTctgcggggtcgcgcgggTCggC	pae-PA0475		transcriptional regulator	COG1309
----------------------------------------------------------------------------------------
434	0.81	GCACATcaggacagcagatcgctTCccA	pae-PA3488		hypothetical protein	ROG3814
----------------------------------------------------------------------------------------
435	0.81	GAACCTtccgcgccacgagccttTCccC	pae-PA2489		transcriptional regulator	COG2207
----------------------------------------------------------------------------------------
436	0.81	GAACTTcacgccagcgcaaatg.TTcaA	pae-PA1592		hypothetical protein
----------------------------------------------------------------------------------------
437	0.81	GAAGTAtcctggcgagccgtta.TCttA	pae-PA3104	xcpP	type II secretion system protein N
437	0.81	GAAGTAtcctggcgagccgtta.TCttA	pae-PA3105	xcpQ	type II secretion system protein D	COG1450
----------------------------------------------------------------------------------------
438	0.81	GAACATcccggcacgcactcgccTCgcC	pae-PA1347		transcriptional regulator	COG2771
438	0.81	GAACATcccggcacgcactcgccTCgcC	pae-PA1346		hypothetical protein	COG1982
----------------------------------------------------------------------------------------
439	0.81	GAACGCcgtccacggttccgat.TCcgA	pae-PA3806		23S rRNA (adenine(2503)-C(2))-methyltransferase RlmN	COG0820
439	0.81	GAACGCcgtccacggttccgat.TCcgA	pae-PA3805	pilF	type 4 fimbrial biogenesis protein PilF	COG3063
439	0.81	GAACGCcgtccacggttccgat.TCcgA	pae-PA3804		hypothetical protein	COG1426
439	0.81	GAACGCcgtccacggttccgat.TCcgA	pae-PA3803	gcpE	4-hydroxy-3-methylbut-2-en-1-yl diphosphate synthase (flavodoxin)	COG0821
439	0.81	GAACGCcgtccacggttccgat.TCcgA	pae-PA3802	hisS	histidine--tRNA ligase	COG0124
439	0.81	GAACGCcgtccacggttccgat.TCcgA	pae-PA3801		hypothetical protein	COG2976
439	0.81	GAACGCcgtccacggttccgat.TCcgA	pae-PA3800		outer membrane protein assembly factor BamB	COG1520
439	0.81	GAACGCcgtccacggttccgat.TCcgA	pae-PA3799		GTPase Der	COG1160
----------------------------------------------------------------------------------------
440	0.81	GAACTGgcggaactggcgtaag.TCggC	pae-PA1827		short-chain dehydrogenase	COG1028
----------------------------------------------------------------------------------------
441	0.81	GCACTCattcccccgtaacggagTCacA	pae-PA1379		short-chain dehydrogenase	COG1028
----------------------------------------------------------------------------------------
442	0.81	GAACGAagcgtttcgccaggcggTCggA	pae-PA1242		hypothetical protein	COG1404
----------------------------------------------------------------------------------------
443	0.81	GAAATTtaagtcgagcttaaat.TCagG	pae-PA4499		transcriptional regulator	COG1396
----------------------------------------------------------------------------------------
444	0.81	GAAGTTgctcgccgaggcccaccTCgaC	pae-PA0987		hypothetical protein	COG2801
----------------------------------------------------------------------------------------
445	0.81	GAACTGccagcggccagcctgtcTCcgG	pae-PA2199		dehydrogenase	COG2084
----------------------------------------------------------------------------------------
446	0.81	GAAGGTtaccgctgaagtggtt.TCccA	pae-PA4567	rpmA	50S ribosomal protein L27	COG0211
446	0.81	GAAGGTtaccgctgaagtggtt.TCccA	pae-PA4566	obg	GTPase ObgE	COG0536
446	0.81	GAAGGTtaccgctgaagtggtt.TCccA	pae-PA4565	proB	gamma-glutamyl kinase	COG0263
446	0.81	GAAGGTtaccgctgaagtggtt.TCccA	pae-PA4564		hypothetical protein	COG3045
----------------------------------------------------------------------------------------
447	0.81	GTACTCcgtcaccacgaccggg.TCcgA	pae-PA2170		hypothetical protein
----------------------------------------------------------------------------------------
448	0.81	GAACCAggcccgtccggaaacccTCggA	pae-PA5564	gidB	16S rRNA methyltransferase GidB	COG0357
448	0.81	GAACCAggcccgtccggaaacccTCggA	pae-PA5563	soj	chromosome partitioning protein Soj	COG1192
448	0.81	GAACCAggcccgtccggaaacccTCggA	pae-PA5562	spoOJ	chromosome partitioning protein	COG1475
----------------------------------------------------------------------------------------
449	0.81	GGACTAttcctaggaaggaatttTCctA	pae-PA5191		hypothetical protein	COG3539
----------------------------------------------------------------------------------------
450	0.81	GAAGTTcgcggcgccggcgtgg.TCggC	pae-PA0590	apaH	bis(5'-nucleosyl)-tetraphosphatase	COG0639
450	0.81	GAAGTTcgcggcgccggcgtgg.TCggC	pae-PA0589		thiosulfate sulfurtransferase	COG0607
----------------------------------------------------------------------------------------
451	0.81	GAACAGatagtttttccgcctt.TCccA	pae-PA0572		hypothetical protein
----------------------------------------------------------------------------------------
452	0.81	GAACTCcagcgcttcgcgcagg.TCcgT	pae-PA2415		hypothetical protein	COG4244
452	0.81	GAACTCcagcgcttcgcgcagg.TCcgT	pae-PA2414		L-sorbosone dehydrogenase	COG2133
----------------------------------------------------------------------------------------
453	0.81	AAACTTtctgcacccatcgccggTCagA	pae-PA1206		hypothetical protein	ROG2225
453	0.81	AAACTTtctgcacccatcgccggTCagA	pae-PA1207	kefB	glutathione-regulated potassium-efflux system protein KefB	COG0475
----------------------------------------------------------------------------------------
454	0.81	GGAGTTccggggcgtctgcccgtTCccA	pae-PA0007		hypothetical protein	COG1858
----------------------------------------------------------------------------------------
455	0.81	GAACCTtgtccggagtatggcttTCgaT	pae-PA2176		hypothetical protein
455	0.81	GAACCTtgtccggagtatggcttTCgaT	pae-PA2175		hypothetical protein	COG0392
----------------------------------------------------------------------------------------
456	0.81	GCACTGgccgggcgttcgccgg.TCcaA	pae-PA1170		hypothetical protein	COG0861
----------------------------------------------------------------------------------------
457	0.81	GAACGTcttctactggtatgtt.TCagC	pae-PA0230	pcaB	3-carboxy-cis,cis-muconate cycloisomerase	COG0015
457	0.81	GAACGTcttctactggtatgtt.TCagC	pae-PA0231	pcaD	3-oxoadipate enol-lactonase	COG0596
457	0.81	GAACGTcttctactggtatgtt.TCagC	pae-PA0232	pcaC	4-carboxymuconolactone decarboxylase	COG0599
----------------------------------------------------------------------------------------
458	0.81	GAACGGatgccgcggtcggcgg.TCtaA	pae-PA4481	mreB	rod shape-determining protein MreB	COG1077
458	0.81	GAACGGatgccgcggtcggcgg.TCtaA	pae-PA4480	mreC	rod shape-determining protein MreC	COG1792
458	0.81	GAACGGatgccgcggtcggcgg.TCtaA	pae-PA4479	mreD	rod shape-determining protein MreD	COG2891
458	0.81	GAACGGatgccgcggtcggcgg.TCtaA	pae-PA4478		hypothetical protein	COG0424
458	0.81	GAACGGatgccgcggtcggcgg.TCtaA	pae-PA4477	cafA	cytoplasmic axial filament protein	COG1530
458	0.81	GAACGGatgccgcggtcggcgg.TCtaA	pae-PA4476		hypothetical protein	COG3164
458	0.81	GAACGGatgccgcggtcggcgg.TCtaA	pae-PA4475		hypothetical protein	COG0388
458	0.81	GAACGGatgccgcggtcggcgg.TCtaA	pae-PA4474		hypothetical protein	COG0312
----------------------------------------------------------------------------------------
459	0.81	GAACCTtcggcaggcgttcgggtTCtgT	pae-PA3672		ABC transporter ATP-binding protein	COG1131
459	0.81	GAACCTtcggcaggcgttcgggtTCtgT	pae-PA3671		ABC transporter permease	COG1277
459	0.81	GAACCTtcggcaggcgttcgggtTCtgT	pae-PA3670		hypothetical protein	COG3225
459	0.81	GAACCTtcggcaggcgttcgggtTCtgT	pae-PA3669		hypothetical protein	ROG2673
----------------------------------------------------------------------------------------
460	0.81	GAACTGctggcccggccaaggcgTCcgC	pae-PA1848		major facilitator superfamily transporter	COG0477
----------------------------------------------------------------------------------------
461	0.81	GAACCGtctggcttcggaccgg.TCggA	pae-PA4845	dipZ	thiol:disulfide interchange protein	COG4232
----------------------------------------------------------------------------------------
462	0.81	GAACTCggcctgcgcaacgcgc.TCtaG	pae-PA4659		transcriptional regulator	COG0789
462	0.81	GAACTCggcctgcgcaacgcgc.TCtaG	pae-PA4660	phr	deoxyribodipyrimidine photolyase	COG0415
----------------------------------------------------------------------------------------
463	0.81	GAAGTCcggttgggacggtatt.TCgcA	pae-PA1096		hypothetical protein	ROG0925
----------------------------------------------------------------------------------------
464	0.81	GATCTTcgccgagtagcaggtg.TCgcA	pae-PA0318		hypothetical protein	COG0179
----------------------------------------------------------------------------------------
465	0.81	GGACTTcgagaacgggcgcttcaTCcgC	pae-PA2419		hydrolase	COG1335
----------------------------------------------------------------------------------------
466	0.81	GAACGTgctggccattggctgg.TCtaC	pae-PA0537		hypothetical protein	COG1704
466	0.81	GAACGTgctggccattggctgg.TCtaC	pae-PA0536		hypothetical protein	COG1512
----------------------------------------------------------------------------------------
467	0.81	GCATTTcagcgtgcaggcgagctTCtgA	pae-PA0693	exbB2	transporter ExbB	COG0811
467	0.81	GCATTTcagcgtgcaggcgagctTCtgA	pae-PA0694	exbD2	transporter ExbD	COG0848
467	0.81	GCATTTcagcgtgcaggcgagctTCtgA	pae-PA0695		hypothetical protein	COG0810
----------------------------------------------------------------------------------------
468	0.81	GGAATTtacattctttacaatttTCtcA	pae-PA4515		hydroxylase	COG3128
468	0.81	GGAATTtacattctttacaatttTCtcA	pae-PA4516		hypothetical protein	COG0790
----------------------------------------------------------------------------------------
469	0.81	GAAGCTcgccgacgccggcctgaTCtgA	pae-PA0416	chpD	transcriptional regulator	COG2207
469	0.81	GAAGCTcgccgacgccggcctgaTCtgA	pae-PA0417	chpE	chemotactic transduction protein ChpE	COG1280
----------------------------------------------------------------------------------------
470	0.81	GAACTTcagctggatacgcctg.GCgcA	pae-PA1232		hypothetical protein	COG1289
470	0.81	GAACTTcagctggatacgcctg.GCgcA	pae-PA1233		hypothetical protein
----------------------------------------------------------------------------------------
471	0.81	GAATTAaaagtgtttttatttt.TCagA	pae-PA5482		hypothetical protein	COG5487
471	0.81	GAATTAaaagtgtttttatttt.TCagA	pae-PA5481		hypothetical protein	ROG7878
----------------------------------------------------------------------------------------
472	0.81	GCATTTggataatgccggcctctTCgaA	pae-PA4390		hypothetical protein	ROG1193
----------------------------------------------------------------------------------------
473	0.81	GAACAGcggcgacgagttgctgcTCgaA	pae-PA0319		hypothetical protein	COG3204
473	0.81	GAACAGcggcgacgagttgctgcTCgaA	pae-PA0320		hypothetical protein	COG3111
----------------------------------------------------------------------------------------
474	0.81	GAACCTggtcaccgcggtgctggTCacC	pae-PA3838		ABC transporter ATP-binding protein	COG1101
----------------------------------------------------------------------------------------
475	0.81	GAACCAttcgcttgaccgggcagTCggA	pae-PA0962		DNA-binding stress protein	COG0783
----------------------------------------------------------------------------------------
476	0.81	GAACTCctcctcgtgcgaggcg.TCagT	pae-PA4874		hypothetical protein	ROG1291
----------------------------------------------------------------------------------------
477	0.81	GAACTCgtcggcgcggtttggg.TCtgC	pae-PA4713		hypothetical protein
----------------------------------------------------------------------------------------
478	0.81	GAGCTTcccgggtacgtggtca.TCccA	pae-PA2672		type II secretion system protein
478	0.81	GAGCTTcccgggtacgtggtca.TCccA	pae-PA2671		hypothetical protein
478	0.81	GAGCTTcccgggtacgtggtca.TCccA	pae-PA2670		hypothetical protein
478	0.81	GAGCTTcccgggtacgtggtca.TCccA	pae-PA2669		hypothetical protein	ROG3384
----------------------------------------------------------------------------------------
479	0.81	GAACGCtgccgtcgccctgtgacTCggA	pae-PA1254		dihydrodipicolinate synthetase	COG0329
479	0.81	GAACGCtgccgtcgccctgtgacTCggA	pae-PA1253		semialdehyde dehydrogenase	COG1012
----------------------------------------------------------------------------------------
480	0.81	GGAATTcctgagaaaaaaacacgTCat	pae-PA2485		hypothetical protein
480	0.81	GGAATTcctgagaaaaaaacacgTCat	pae-PA2486		hypothetical protein
----------------------------------------------------------------------------------------
481	0.81	GAACTGgtcaaggaacagatgtaTCcgT	pae-PA2704		transcriptional regulator	COG2207
----------------------------------------------------------------------------------------
482	0.81	GAACCCgagcagccaaggagat.TCcc	pae-PA2515	xylL	1,6-dihydroxycyclohexa-2,4-diene-1-carboxylate dehydrogenase	COG1028
----------------------------------------------------------------------------------------
483	0.81	GAACGAaatggcgagacacaaggTCgaA	pae-PA5227		hypothetical protein	COG3027
483	0.81	GAACGAaatggcgagacacaaggTCgaA	pae-PA5227.1	ssrS	6S RNA
483	0.81	GAACGAaatggcgagacacaaggTCgaA	pae-PA5228		5-formyltetrahydrofolate cyclo-ligase	COG0212
----------------------------------------------------------------------------------------
484	0.81	GCACTTccgtcccggatacgcggTCaaT	pae-PA3023		lipid kinase	COG1597
----------------------------------------------------------------------------------------
485	0.81	GAATATttttctagaataaatt.TCtaA	pae-PA1835		hypothetical protein	COG2050
----------------------------------------------------------------------------------------
486	0.81	GAACTGatcgacagctacgcct.TCggT	pae-PA0710	gloA2	lactoylglutathione lyase	COG0346
----------------------------------------------------------------------------------------
487	0.81	GAACCCggcggctaatctctga.TCcaA	pae-PA0490		hypothetical protein	ROG7110
----------------------------------------------------------------------------------------
488	0.81	GAACATttgcaatatacgctgc.TCcaT	pae-PA0805		hypothetical protein
----------------------------------------------------------------------------------------
489	0.81	GAACTCcgcgaaactccagcgcaTCgtT	pae-PA3047		D-alanyl-D-alanine carboxypeptidase	COG2027
----------------------------------------------------------------------------------------
490	0.81	GAACTGatcgccagcggcgccg.TCaaG	pae-PA1464		purine-binding chemotaxis protein	COG0835
490	0.81	GAACTGatcgccagcggcgccg.TCaaG	pae-PA1465		hypothetical protein
----------------------------------------------------------------------------------------
491	0.81	GAACAAcaacaataaggcgggggTCgc	pae-PA3079		hypothetical protein	COG1033
----------------------------------------------------------------------------------------
492	0.81	GAACATttgcgctggcgtgaagtTCcaC	pae-PA1593		hypothetical protein	COG2050
492	0.81	GAACATttgcgctggcgtgaagtTCcaC	pae-PA1594		hypothetical protein	COG2050
492	0.81	GAACATttgcgctggcgtgaagtTCcaC	pae-PA1595		hypothetical protein	COG0340
----------------------------------------------------------------------------------------
493	0.81	GCACTTgtggaatcgattgaaaaTCcgC	pae-PA0020		hypothetical protein	COG1652
493	0.81	GCACTTgtggaatcgattgaaaaTCcgC	pae-PA0021		hypothetical protein	COG0758
493	0.81	GCACTTgtggaatcgattgaaaaTCcgC	pae-PA0022		threonylcarbamoyl-AMP synthase	COG0009
----------------------------------------------------------------------------------------
494	0.81	GAACCCgtgaccgctccccccggTCgaA	pae-PA5489	dsbA	thiol:disulfide interchange protein DsbA	COG0526
494	0.81	GAACCCgtgaccgctccccccggTCgaA	pae-PA5488		hypothetical protein	COG3568
494	0.81	GAACCCgtgaccgctccccccggTCgaA	pae-PA5487		hypothetical protein	COG2199
----------------------------------------------------------------------------------------
495	0.81	GAACTTtcacccgccgaggtcc.GCcc	pae-PA1831		hypothetical protein	COG0406
495	0.81	GAACTTtcacccgccgaggtcc.GCcc	pae-PA1830		hypothetical protein	COG3255
----------------------------------------------------------------------------------------
496	0.81	GAAAATagaaaagaacgagatt.TCatA	pae-PA0692		hypothetical protein	COG2831
496	0.81	GAAAATagaaaagaacgagatt.TCatA	pae-PA0693	exbB2	transporter ExbB	COG0811
496	0.81	GAAAATagaaaagaacgagatt.TCatA	pae-PA0694	exbD2	transporter ExbD	COG0848
496	0.81	GAAAATagaaaagaacgagatt.TCatA	pae-PA0695		hypothetical protein	COG0810
----------------------------------------------------------------------------------------
497	0.81	GAACTCaacgacccccgcatcctTCagG	pae-PA1119	yfiB	hypothetical protein	COG2885
----------------------------------------------------------------------------------------
498	0.81	GAAGTGgctggcaccagcgctg.TCacA	pae-PA2938		transporter	COG2233
----------------------------------------------------------------------------------------
499	0.81	GTACGTctcaaattggcttcca.TCtgA	pae-PA0026	plcB	phospholipase C	ROG0671
499	0.81	GTACGTctcaaattggcttcca.TCtgA	pae-PA0027		hypothetical protein	COG0760
499	0.81	GTACGTctcaaattggcttcca.TCtgA	pae-PA0028		hypothetical protein	ROG0951
----------------------------------------------------------------------------------------
500	0.81	GCACTTccaggcgtccttcacctTCctC	pae-PA1078	flgC	flagellar basal body rod protein FlgC	COG1558
500	0.81	GCACTTccaggcgtccttcacctTCctC	pae-PA1079	flgD	flagellar basal body rod modification protein	COG1843
500	0.81	GCACTTccaggcgtccttcacctTCctC	pae-PA1080	flgE	flagellar hook protein FlgE	COG1749
500	0.81	GCACTTccaggcgtccttcacctTCctC	pae-PA1081	flgF	flagellar basal body rod protein FlgF	COG4787
500	0.81	GCACTTccaggcgtccttcacctTCctC	pae-PA1082	flgG	flagellar basal body rod protein FlgG	COG4786
500	0.81	GCACTTccaggcgtccttcacctTCctC	pae-PA1083	flgH	flagellar basal body L-ring protein	COG2063
500	0.81	GCACTTccaggcgtccttcacctTCctC	pae-PA1084	flgI	flagellar basal body P-ring protein	COG1706
500	0.81	GCACTTccaggcgtccttcacctTCctC	pae-PA1085	flgJ	peptidoglycan hydrolase FlgJ	COG1705
500	0.81	GCACTTccaggcgtccttcacctTCctC	pae-PA1086	flgK	flagellar hook-associated protein FlgK	COG1256
500	0.81	GCACTTccaggcgtccttcacctTCctC	pae-PA1087	flgL	flagellar hook-associated protein FlgL	COG1344
500	0.81	GCACTTccaggcgtccttcacctTCctC	pae-PA1088		hypothetical protein	COG0500
500	0.81	GCACTTccaggcgtccttcacctTCctC	pae-PA1089		hypothetical protein	COG0560
500	0.81	GCACTTccaggcgtccttcacctTCctC	pae-PA1090		hypothetical protein	COG1213
500	0.81	GCACTTccaggcgtccttcacctTCctC	pae-PA1091	fgtA	flagellar glycosyl transferase FgtA	COG1216
----------------------------------------------------------------------------------------
501	0.81	GGACTTtctcgaaagcggtcactTCgtC	pae-PA4189		aldehyde dehydrogenase	COG1012
501	0.81	GGACTTtctcgaaagcggtcactTCgtC	pae-PA4190	pqsL	monooxygenase	COG0654
----------------------------------------------------------------------------------------
502	0.81	GAAGTGgggtacgcttgatgcgtTCgaA	pae-PA0965	ruvC	crossover junction endodeoxyribonuclease RuvC	COG0817
502	0.81	GAAGTGgggtacgcttgatgcgtTCgaA	pae-PA0966	ruvA	Holliday junction ATP-dependent DNA helicase RuvA	COG0632
502	0.81	GAAGTGgggtacgcttgatgcgtTCgaA	pae-PA0967	ruvB	Holliday junction ATP-dependent DNA helicase RuvB	COG2255
502	0.81	GAAGTGgggtacgcttgatgcgtTCgaA	pae-PA0968		hypothetical protein	COG0824
502	0.81	GAAGTGgggtacgcttgatgcgtTCgaA	pae-PA0969	tolQ	translocation protein TolQ	COG0811
502	0.81	GAAGTGgggtacgcttgatgcgtTCgaA	pae-PA0970	tolR	translocation protein TolR	COG0848
502	0.81	GAAGTGgggtacgcttgatgcgtTCgaA	pae-PA0971	tolA	translocation protein TolA	COG0532
502	0.81	GAAGTGgggtacgcttgatgcgtTCgaA	pae-PA0972	tolB	translocation protein TolB	COG0823
502	0.81	GAAGTGgggtacgcttgatgcgtTCgaA	pae-PA0973	oprL	peptidoglycan associated lipoprotein OprL	COG2885
502	0.81	GAAGTGgggtacgcttgatgcgtTCgaA	pae-PA0974		hypothetical protein	COG1729
502	0.81	GAAGTGgggtacgcttgatgcgtTCgaA	pae-PA0975		radical activating enzyme	COG0602
502	0.81	GAAGTGgggtacgcttgatgcgtTCgaA	pae-PA0976		7-cyano-7-deazaguanine synthase	COG0603
502	0.81	GAAGTGgggtacgcttgatgcgtTCgaA	pae-PA0976.1		tRNA-Lys
----------------------------------------------------------------------------------------
503	0.81	GCACTCgcttccaccccaccaccTCgcA	pae-PA4355		major facilitator superfamily transporter	COG2814
503	0.81	GCACTCgcttccaccccaccaccTCgcA	pae-PA4356	xenB	xenobiotic reductase	COG1902
----------------------------------------------------------------------------------------
504	0.81	GAAATTcgactgccacgctaccgTCgaC	pae-PA3644	lpxA	acyl-[acyl-carrier-protein]--UDP-N-acetylglucosamine O-acyltransferase	COG1043
504	0.81	GAAATTcgactgccacgctaccgTCgaC	pae-PA3643	lpxB	lipid-A-disaccharide synthase	COG0763
504	0.81	GAAATTcgactgccacgctaccgTCgaC	pae-PA3642	rnhB	ribonuclease HII	COG0164
----------------------------------------------------------------------------------------
505	0.81	GAACCTctgagccgcgccgcgggTCagT	pae-PA1193		hypothetical protein	COG2818
----------------------------------------------------------------------------------------
506	0.81	GAACTCatgatcgacggagggc.TCctC	pae-PA3051		hypothetical protein	ROG1925
506	0.81	GAACTCatgatcgacggagggc.TCctC	pae-PA3050	pyrD	dihydroorotate dehydrogenase	COG0167
----------------------------------------------------------------------------------------
507	0.81	GAACTGcgggtcgaatggctga.TCgtC	pae-PA4776	pmrA	two-component regulator system response regulator PmrA	COG0745
507	0.81	GAACTGcgggtcgaatggctga.TCgtC	pae-PA4777	pmrB	two-component regulator system signal sensor kinase PmrB	COG0642
507	0.81	GAACTGcgggtcgaatggctga.TCgtC	pae-PA4778	cueR	protein CueR	COG0789
----------------------------------------------------------------------------------------
508	0.81	GTACTGttcctgctgctgatcg.TCctA	pae-PA0660		hypothetical protein	COG2070
----------------------------------------------------------------------------------------
509	0.81	GAACTCaatcgccccgagcgctgTCtgT	pae-PA4154		hypothetical protein	COG3103
----------------------------------------------------------------------------------------
510	0.81	GAACCTtgggcgggacaggcag.TCccT	pae-PA1985	pqqA	coenzyme PQQ synthesis protein A
510	0.81	GAACCTtgggcgggacaggcag.TCccT	pae-PA1986	pqqB	coenzyme PQQ synthesis protein B	COG1235
510	0.81	GAACCTtgggcgggacaggcag.TCccT	pae-PA1987	pqqC	pyrroloquinoline-quinone synthase	COG5424
510	0.81	GAACCTtgggcgggacaggcag.TCccT	pae-PA1988	pqqD	coenzyme PQQ synthesis protein D
510	0.81	GAACCTtgggcgggacaggcag.TCccT	pae-PA1989	pqqE	coenzyme PQQ synthesis protein E	COG0535
510	0.81	GAACCTtgggcgggacaggcag.TCccT	pae-PA1990	pqqH	peptidase	COG1506
----------------------------------------------------------------------------------------
511	0.81	CAACTTccaagcgccgccgggagTCtcA	pae-PA2883		hypothetical protein
----------------------------------------------------------------------------------------
512	0.81	GAAATTccccaggaagccttcc.TCgcC	pae-PA0768	lepB	signal peptidase I	COG0681
512	0.81	GAAATTccccaggaagccttcc.TCgcC	pae-PA0769		hypothetical protein	ROG0100
512	0.81	GAAATTccccaggaagccttcc.TCgcC	pae-PA0770	rnc	ribonuclease III	COG0571
512	0.81	GAAATTccccaggaagccttcc.TCgcC	pae-PA0771	era	GTPase Era	COG1159
512	0.81	GAAATTccccaggaagccttcc.TCgcC	pae-PA0772	recO	DNA repair protein RecO	COG1381
512	0.81	GAAATTccccaggaagccttcc.TCgcC	pae-PA0773	pdxJ	pyridoxine 5'-phosphate synthase	COG0854
----------------------------------------------------------------------------------------
513	0.81	GGACTTccagcacctggcctcggTCtaC	pae-PA5281		hydrolase	COG1011
----------------------------------------------------------------------------------------
514	0.81	GGACATgaacttcgacaacgac.TCcaA	pae-PA2524		two-component sensor	COG0642
----------------------------------------------------------------------------------------
515	0.81	GAACTCcgtgaccccggctcgggTCgaC	pae-PA4441		hypothetical protein	COG3105
----------------------------------------------------------------------------------------
516	0.81	GAACTGcatggcgtctggcagt.TCaaG	pae-PA4766		hypothetical protein	COG2914
----------------------------------------------------------------------------------------
517	0.81	GAAGTTcgccgacatggagctgaTCggC	pae-PA0955		hypothetical protein	COG4238
----------------------------------------------------------------------------------------
518	0.81	GAAGTTatcggaaacgtaattt.TCcaC	pae-PA2506		hypothetical protein
----------------------------------------------------------------------------------------
519	0.81	GAACTGgtcgacggcggccggc.TCggC	pae-PA2661		hypothetical protein
----------------------------------------------------------------------------------------
520	0.81	GAACTAaaaggtaggtagatct.TCccC	pae-PA2460		hypothetical protein
----------------------------------------------------------------------------------------
521	0.81	GAACTGctcggcgcccgcggct.TCgcC	pae-PA4663	moeB	molybdopterin biosynthesis protein MoeB	COG0476
521	0.81	GAACTGctcggcgcccgcggct.TCgcC	pae-PA4662	murI	glutamate racemase	COG0796
----------------------------------------------------------------------------------------
522	0.81	GAACTCaaccgggaagccaacacTCtaG	pae-PA5336	gmk	guanylate kinase	COG0194
522	0.81	GAACTCaaccgggaagccaacacTCtaG	pae-PA5337	rpoZ	DNA-directed RNA polymerase subunit omega	COG1758
522	0.81	GAACTCaaccgggaagccaacacTCtaG	pae-PA5338	spoT	guanosine-3',5'-bis(diphosphate) 3'-pyrophosphohydrolase	COG0317
522	0.81	GAACTCaaccgggaagccaacacTCtaG	pae-PA5339		hypothetical protein	COG0251
522	0.81	GAACTCaaccgggaagccaacacTCtaG	pae-PA5340		hypothetical protein
----------------------------------------------------------------------------------------
523	0.81	GTACTTctacaacaaggccatccTCgaC	pae-PA5141	hisA	1-(5-phosphoribosyl)-5-[(5-phosphoribosylamino)methylideneamino] imidazole-4-carboxamide isomerase	COG0106
523	0.81	GTACTTctacaacaaggccatccTCgaC	pae-PA5140	hisF1	imidazole glycerol phosphate synthase subunit HisF	COG0107
----------------------------------------------------------------------------------------
524	0.81	GAAGTGttcgagaaggtcgaag.TCgcA	pae-PA4743	rbfA	ribosome-binding factor A	COG0858
524	0.81	GAAGTGttcgagaaggtcgaag.TCgcA	pae-PA4742	truB	tRNA pseudouridine synthase B	COG0130
524	0.81	GAAGTGttcgagaaggtcgaag.TCgcA	pae-PA4741	rpsO	30S ribosomal protein S15	COG0184
524	0.81	GAAGTGttcgagaaggtcgaag.TCgcA	pae-PA4740	pnp	polynucleotide phosphorylase	COG1185
----------------------------------------------------------------------------------------
525	0.81	GAAGTTgatctccaccgcgaataTCacC	pae-PA1964		ABC-F family ATPase	COG0488
----------------------------------------------------------------------------------------
526	0.81	GAAGATcgggcatcatcggtgc.TCggA	pae-PA3317		hypothetical protein	ROG4076
----------------------------------------------------------------------------------------
527	0.81	GAATCTctctaccccgaccacc.TCatA	pae-PA4541.1		tRNA-Lys
----------------------------------------------------------------------------------------
528	0.81	GAAGCTctgtgcgacccggcag.TCagA	pae-PA1999	dhcA	dehydrocarnitine CoA transferase subunit A	COG1788
528	0.81	GAAGCTctgtgcgacccggcag.TCagA	pae-PA2000	dhcB	dehydrocarnitine CoA transferase subunit B	COG2057
528	0.81	GAAGCTctgtgcgacccggcag.TCagA	pae-PA2001	atoB	acetyl-CoA acetyltransferase	COG0183
----------------------------------------------------------------------------------------
529	0.81	GAAATTggaatagaccagattt.TCgaT	pae-PA1145		transcriptional regulator	COG0583
----------------------------------------------------------------------------------------
530	0.81	GCACTTcgccaaggtcaacgagaTCatG	pae-PA5340		hypothetical protein
----------------------------------------------------------------------------------------
531	0.81	GAACGAaaccgcgccgtgctag.TCctA	pae-PA0462		hypothetical protein	COG4067
----------------------------------------------------------------------------------------
532	0.81	GAACGTgaccgcagccggcgtt.TCtcG	pae-PA0736		hypothetical protein	COG4006
532	0.81	GAACGTgaccgcagccggcgtt.TCtcG	pae-PA0735		hypothetical protein
532	0.81	GAACGTgaccgcagccggcgtt.TCtcG	pae-PA0734		hypothetical protein	ROG6667
532	0.81	GAACGTgaccgcagccggcgtt.TCtcG	pae-PA0733		16S rRNA pseudouridine(516) synthase	COG1187
----------------------------------------------------------------------------------------
533	0.81	GAACGTggcgccgtggtcgacg.TCaaG	pae-PA3646	lpxD	UDP-3-O-acylglucosamine N-acyltransferase	COG1044
533	0.81	GAACGTggcgccgtggtcgacg.TCaaG	pae-PA3645	fabZ	3-hydroxyacyl-[acyl-carrier-protein] dehydratase FabZ	COG0764
533	0.81	GAACGTggcgccgtggtcgacg.TCaaG	pae-PA3644	lpxA	acyl-[acyl-carrier-protein]--UDP-N-acetylglucosamine O-acyltransferase	COG1043
533	0.81	GAACGTggcgccgtggtcgacg.TCaaG	pae-PA3643	lpxB	lipid-A-disaccharide synthase	COG0763
533	0.81	GAACGTggcgccgtggtcgacg.TCaaG	pae-PA3642	rnhB	ribonuclease HII	COG0164
----------------------------------------------------------------------------------------
534	0.81	GAATATatcgacatttatgcag.TCatA	pae-PA4457		arabinose-5-phosphate isomerase KdsD	COG0794
534	0.81	GAATATatcgacatttatgcag.TCatA	pae-PA4458		hypothetical protein	COG1778
534	0.81	GAATATatcgacatttatgcag.TCatA	pae-PA4459		hypothetical protein	COG3117
534	0.81	GAATATatcgacatttatgcag.TCatA	pae-PA4460		hypothetical protein	COG1934
534	0.81	GAATATatcgacatttatgcag.TCatA	pae-PA4461		ABC transporter ATP-binding protein	COG1137
534	0.81	GAATATatcgacatttatgcag.TCatA	pae-PA4462	rpoN	RNA polymerase factor sigma-54	COG1508
534	0.81	GAATATatcgacatttatgcag.TCatA	pae-PA4463		hypothetical protein	COG1544
534	0.81	GAATATatcgacatttatgcag.TCatA	pae-PA4464	ptsN	nitrogen regulatory IIA protein	COG1762
534	0.81	GAATATatcgacatttatgcag.TCatA	pae-PA4465		hypothetical protein	COG1660
534	0.81	GAATATatcgacatttatgcag.TCatA	pae-PA4466		phosphoryl carrier protein	COG1925
----------------------------------------------------------------------------------------
535	0.81	GCACGTgccttgccaactgcctgTCcaA	pae-PA4813	lipC	lipase LipC	COG1075
----------------------------------------------------------------------------------------
536	0.81	GAACCTggcgccgccgcggaag.TCtgC	pae-PA2694		thioredoxin	COG0526
----------------------------------------------------------------------------------------
537	0.81	GAACTGttgagggaattcggca.TCccT	pae-PA4477	cafA	cytoplasmic axial filament protein	COG1530
537	0.81	GAACTGttgagggaattcggca.TCccT	pae-PA4476		hypothetical protein	COG3164
537	0.81	GAACTGttgagggaattcggca.TCccT	pae-PA4475		hypothetical protein	COG0388
537	0.81	GAACTGttgagggaattcggca.TCccT	pae-PA4474		hypothetical protein	COG0312
----------------------------------------------------------------------------------------
538	0.81	GAACCGttcgccacagaggtta.TCcc	pae-PA1282		major facilitator superfamily transporter	COG0477
----------------------------------------------------------------------------------------
539	0.81	GAACTGgcggccgaggacttgg.TCttC	pae-PA3811	hscB	co-chaperone HscB	COG1076
539	0.81	GAACTGgcggccgaggacttgg.TCttC	pae-PA3810	hscA	chaperone protein HscA	COG0443
539	0.81	GAACTGgcggccgaggacttgg.TCttC	pae-PA3809	fdx2	(2Fe-2S) ferredoxin	COG0633
539	0.81	GAACTGgcggccgaggacttgg.TCttC	pae-PA3808		hypothetical protein	COG2975
----------------------------------------------------------------------------------------
540	0.81	GAACTGgtagagtgcgccggcaaTCcgG	pae-PA3046		hypothetical protein	COG3171
----------------------------------------------------------------------------------------
541	0.81	GAACCTtgcgcttccttcaatt.TCagC	pae-PA2760		hypothetical protein	ROG8456
----------------------------------------------------------------------------------------
542	0.81	GAACTGgtcggcggcagcgaca.TCctC	pae-PA3532		hypothetical protein	COG0477
----------------------------------------------------------------------------------------
543	0.81	GAACCTccgcgaacgacgaacggTCaaC	pae-PA3888		ABC transporter permease	COG1174
543	0.81	GAACCTccgcgaacgacgaacggTCaaC	pae-PA3889		ABC transporter	COG1732
543	0.81	GAACCTccgcgaacgacgaacggTCaaC	pae-PA3890		ABC transporter permease	COG1174
543	0.81	GAACCTccgcgaacgacgaacggTCaaC	pae-PA3891		ABC transporter ATP-binding protein	COG1125
----------------------------------------------------------------------------------------
544	0.81	GCACTGtgatggcagagataattTCaaA	pae-PA0958	oprD	porin D	ROG8456
----------------------------------------------------------------------------------------
545	0.81	GAACTTtcgcaagggtgtcggagTGtcA	pae-PA4142		secretion protein	COG0845
545	0.81	GAACTTtcgcaagggtgtcggagTGtcA	pae-PA4143		toxin transporter	COG2274
545	0.81	GAACTTtcgcaagggtgtcggagTGtcA	pae-PA4144		hypothetical protein	COG1538
545	0.81	GAACTTtcgcaagggtgtcggagTGtcA	pae-PA4145		transcriptional regulator	COG0583
----------------------------------------------------------------------------------------
546	0.81	GAAATTcgtcgcgcgaggctttcTCtaT	pae-PA1697		type III secretion system ATPase	COG1157
546	0.81	GAAATTcgtcgcgcgaggctttcTCtaT	pae-PA1696	pscO	translocation protein in type III secretion	ROG3826
546	0.81	GAAATTcgtcgcgcgaggctttcTCtaT	pae-PA1695	pscP	translocation protein in type III secretion	ROG2123
546	0.81	GAAATTcgtcgcgcgaggctttcTCtaT	pae-PA1694	pscQ	type III secretion system protein
546	0.81	GAAATTcgtcgcgcgaggctttcTCtaT	pae-PA1693	pscR	type III secretion system protein	COG4790
546	0.81	GAAATTcgtcgcgcgaggctttcTCtaT	pae-PA1692		translocation protein in type III secretion	COG4794
546	0.81	GAAATTcgtcgcgcgaggctttcTCtaT	pae-PA1691	pscT	translocation protein in type III secretion	COG4791
546	0.81	GAAATTcgtcgcgcgaggctttcTCtaT	pae-PA1690	pscU	translocation protein in type III secretion	COG4792
----------------------------------------------------------------------------------------
547	0.81	GTACTGatggtcagcaagccgc.TCtgA	pae-PA0333		hypothetical protein	COG0702
----------------------------------------------------------------------------------------
548	0.81	GAACGTgatgtcgccgccgctgaTCctC	pae-PA4804		amino acid permease	COG0531
548	0.81	GAACGTgatgtcgccgccgctgaTCctC	pae-PA4803		hypothetical protein	COG0500
----------------------------------------------------------------------------------------
549	0.81	GAAATTcatcggaccgaaccaggTCcgC	pae-PA0366		coniferyl aldehyde dehydrogenase	COG1012
549	0.81	GAAATTcatcggaccgaaccaggTCcgC	pae-PA0365		hypothetical protein
549	0.81	GAAATTcatcggaccgaaccaggTCcgC	pae-PA0364		oxidoreductase	COG2303
----------------------------------------------------------------------------------------
550	0.81	GAACTCcaaccagctctcagtt.TCgaC	pae-PA4617		hypothetical protein	COG2813
----------------------------------------------------------------------------------------
551	0.81	GTATTTcgtcggctgcgctggc.TCtgA	pae-PA1774	crfX	hypothetical protein
551	0.81	GTATTTcgtcggctgcgctggc.TCtgA	pae-PA1775	cmpX	hypothetical protein	COG0668
----------------------------------------------------------------------------------------
552	0.81	GTACTTttagtccagtaacgattTCtcG	pae-PA3867		DNA invertase	COG1961
----------------------------------------------------------------------------------------
553	0.81	GAAATGttcctcgacaaaggca.TCcaA	pae-PA0594	surA	chaperone SurA	COG0760
553	0.81	GAAATGttcctcgacaaaggca.TCcaA	pae-PA0593	pdxA	4-hydroxythreonine-4-phosphate dehydrogenase	COG1995
553	0.81	GAAATGttcctcgacaaaggca.TCcaA	pae-PA0592	ksgA	ribosomal RNA small subunit methyltransferase A	COG0030
553	0.81	GAAATGttcctcgacaaaggca.TCcaA	pae-PA0591		protein ApaG	COG2967
553	0.81	GAAATGttcctcgacaaaggca.TCcaA	pae-PA0590	apaH	bis(5'-nucleosyl)-tetraphosphatase	COG0639
553	0.81	GAAATGttcctcgacaaaggca.TCcaA	pae-PA0589		thiosulfate sulfurtransferase	COG0607
----------------------------------------------------------------------------------------
554	0.81	GAACCCacggcggcagtgatgg.TCagA	pae-PA2988		hypothetical protein	COG4591
554	0.81	GAACCCacggcggcagtgatgg.TCagA	pae-PA2987		lipoprotein-releasing system ABC transporter ATP-binding protein	COG1136
554	0.81	GAACCCacggcggcagtgatgg.TCagA	pae-PA2986		hypothetical protein	COG4591
----------------------------------------------------------------------------------------
555	0.81	GCACTAcatccaccaggtgacc.TCtgA	pae-PA0645		hypothetical protein
----------------------------------------------------------------------------------------
556	0.81	GAACCGgcctgggaggtggcct.TCgc	pae-PA4992		hypothetical protein	COG0667
----------------------------------------------------------------------------------------
557	0.81	GAACTAaagcgtttggtctagtaTCtgC	pae-PA4661	pagL	lipid A 3-O-deacylase	ROG0756
----------------------------------------------------------------------------------------
558	0.81	GAACCCaaggcttttctacactgTCccA	pae-PA5424		hypothetical protein	COG2261
----------------------------------------------------------------------------------------
559	0.81	GAACTGaaccagtacgtggtaggTCatG	pae-PA0708		transcriptional regulator	COG0583
----------------------------------------------------------------------------------------
560	0.81	GAACCGtcggtcgctgcgccct.TCccA	pae-PA4557	lytB	4-hydroxy-3-methylbut-2-enyl diphosphate reductase	COG0761
----------------------------------------------------------------------------------------
561	0.81	GTACTCgatcaagcgcaacccg.TCgcA	pae-PA5435		pyruvate carboxylase subunit B	COG5016
----------------------------------------------------------------------------------------
562	0.81	GCACTAaacgcggccgctacgc.TCtgA	pae-PA3270		hypothetical protein	COG1670
562	0.81	GCACTAaacgcggccgctacgc.TCtgA	pae-PA3269		transcriptional regulator	COG2207
----------------------------------------------------------------------------------------
563	0.81	GAACTCcctcccaacctgtctccTCggG	pae-PA4138	tyrS	tyrosine--tRNA ligase	COG0162
----------------------------------------------------------------------------------------
564	0.81	GAAATAatccgccctcgcaacaaTCtgA	pae-PA3895		transcriptional regulator	COG0583
564	0.81	GAAATAatccgccctcgcaacaaTCtgA	pae-PA3896		2-hydroxyacid dehydrogenase	COG1052
----------------------------------------------------------------------------------------
565	0.81	GCACTCcatggcgttcggcaaa.TCcgA	pae-PA0878		hypothetical protein	COG3777
565	0.81	GCACTCcatggcgttcggcaaa.TCcgA	pae-PA0879		acyl-CoA dehydrogenase	COG1960
565	0.81	GCACTCcatggcgttcggcaaa.TCcgA	pae-PA0880		ring-cleaving dioxygenase	COG0346
565	0.81	GCACTCcatggcgttcggcaaa.TCcgA	pae-PA0881		hypothetical protein	COG2079
565	0.81	GCACTCcatggcgttcggcaaa.TCcgA	pae-PA0882		hypothetical protein	COG1804
565	0.81	GCACTCcatggcgttcggcaaa.TCcgA	pae-PA0883		acyl-CoA lyase subunit beta	COG2301
565	0.81	GCACTCcatggcgttcggcaaa.TCcgA	pae-PA0884		C4-dicarboxylate-binding protein	COG1638
565	0.81	GCACTCcatggcgttcggcaaa.TCcgA	pae-PA0885		C4-dicarboxylate transporter	COG3090
565	0.81	GCACTCcatggcgttcggcaaa.TCcgA	pae-PA0886		C4-dicarboxylate transporter	COG1593
----------------------------------------------------------------------------------------
566	0.81	GAACCTtggaggcgcctcgcctcTCcaT	pae-PA1745		hypothetical protein	COG0777
----------------------------------------------------------------------------------------
567	0.81	GAACCTgtgaattccggtagtt.TCccT	pae-PA1131		major facilitator superfamily transporter	COG0477
567	0.81	GAACCTgtgaattccggtagtt.TCccT	pae-PA1130	rhlC	rhamnosyltransferase	COG1216
----------------------------------------------------------------------------------------
568	0.81	GAACTAccctacgacgccttcg.TCaaG	pae-PA1207	kefB	glutathione-regulated potassium-efflux system protein KefB	COG0475
----------------------------------------------------------------------------------------
569	0.81	GAACTCgccgcgctgcgcgacc.TCgaG	pae-PA0228	pcaF	beta-ketoadipyl CoA thiolase	COG0183
569	0.81	GAACTCgccgcgctgcgcgacc.TCgaG	pae-PA0229	pcaT	dicarboxylic acid transporter PcaT	COG0477
569	0.81	GAACTCgccgcgctgcgcgacc.TCgaG	pae-PA0230	pcaB	3-carboxy-cis,cis-muconate cycloisomerase	COG0015
569	0.81	GAACTCgccgcgctgcgcgacc.TCgaG	pae-PA0231	pcaD	3-oxoadipate enol-lactonase	COG0596
569	0.81	GAACTCgccgcgctgcgcgacc.TCgaG	pae-PA0232	pcaC	4-carboxymuconolactone decarboxylase	COG0599
----------------------------------------------------------------------------------------
570	0.81	GAACCCaacggcctggctccgg.TCcaA	pae-PA4204	ppgL	gluconolactonase PpgL	COG2706
----------------------------------------------------------------------------------------
571	0.81	GAACTGatcagccccgtctctc.TCctG	pae-PA1608		chemotaxis transducer	COG0840
----------------------------------------------------------------------------------------
572	0.81	GAACTCccccggcgcacagggccTCcaC	pae-PA2139		pseudogene
572	0.81	GAACTCccccggcgcacagggccTCcaC	pae-PA2140		metallothionein	ROG1758
572	0.81	GAACTCccccggcgcacagggccTCcaC	pae-PA2141		hypothetical protein	COG1546
572	0.81	GAACTCccccggcgcacagggccTCcaC	pae-PA2142		short-chain dehydrogenase	COG1028
----------------------------------------------------------------------------------------
573	0.81	GAATTAttataaatttaatgattTCatA	pae-PA2387	fpvI	RNA polymerase sigma factor	COG1595
----------------------------------------------------------------------------------------
574	0.81	GAACATttcgccgcgacgcggc.TCtaT	pae-PA1068		heat shock protein	COG0326
574	0.81	GAACATttcgccgcgacgcggc.TCtaT	pae-PA1069		hypothetical protein	COG0457
----------------------------------------------------------------------------------------
575	0.81	GAACTGctcggccacgccgaca.TCgcC	pae-PA5281		hydrolase	COG1011
----------------------------------------------------------------------------------------
576	0.81	GAACGCtttcgccacggcgccagTCaaA	pae-PA0345		hypothetical protein	ROG1033
576	0.81	GAACGCtttcgccacggcgccagTCaaA	pae-PA0344		hypothetical protein	COG3596
576	0.81	GAACGCtttcgccacggcgccagTCaaA	pae-PA0343		hypothetical protein
----------------------------------------------------------------------------------------
577	0.81	GAACCTgtgggcgacgacgctttTCctG	pae-PA2282		hypothetical protein	ROG7884
577	0.81	GAACCTgtgggcgacgacgctttTCctG	pae-PA2283		hypothetical protein	COG0501
577	0.81	GAACCTgtgggcgacgacgctttTCctG	pae-PA2284		hypothetical protein
577	0.81	GAACCTgtgggcgacgacgctttTCctG	pae-PA2285		hypothetical protein
577	0.81	GAACCTgtgggcgacgacgctttTCctG	pae-PA2286		hypothetical protein	COG0501
577	0.81	GAACCTgtgggcgacgacgctttTCctG	pae-PA2287		hypothetical protein	ROG7285
----------------------------------------------------------------------------------------
578	0.81	GAACTGatgctgcgcaagaaag.TCctC	pae-PA1295		hypothetical protein	COG3100
----------------------------------------------------------------------------------------
579	0.81	GGACTTgccacggcgaggccgtcTCcgG	pae-PA4697		hypothetical protein	ROG2579
----------------------------------------------------------------------------------------
580	0.81	GAACGTgctgcgcatgtccaacaTCgaT	pae-PA2739	pheT	phenylalanine--tRNA ligase subunit beta	COG0072
580	0.81	GAACGTgctgcgcatgtccaacaTCgaT	pae-PA2738	himA	integration host factor subunit alpha	COG0776
580	0.81	GAACGTgctgcgcatgtccaacaTCgaT	pae-PA2737		hypothetical protein	COG0789
----------------------------------------------------------------------------------------
581	0.81	GAACTTgaagacggcaagatcaaGCgcA	pae-PA4212	phzC1	phenazine biosynthesis protein PhzC	COG3200
581	0.81	GAACTTgaagacggcaagatcaaGCgcA	pae-PA4213	phzD1	phenazine biosynthesis protein PhzD	COG1535
581	0.81	GAACTTgaagacggcaagatcaaGCgcA	pae-PA4214	phzE1	phenazine biosynthesis protein PhzE	COG0512
581	0.81	GAACTTgaagacggcaagatcaaGCgcA	pae-PA4215	phzF1	trans-2,3-dihydro-3-hydroxyanthranilate isomerase	COG0384
581	0.81	GAACTTgaagacggcaagatcaaGCgcA	pae-PA4216	phzG1	pyridoxamine 5'-phosphate oxidase	COG0259
----------------------------------------------------------------------------------------
582	0.81	GGACCTgttcttcaagcgcgattTCtgA	pae-PA2541		CDP-alcohol phosphatidyltransferase	COG0558
582	0.81	GGACCTgttcttcaagcgcgattTCtgA	pae-PA2540		hypothetical protein	COG2267
582	0.81	GGACCTgttcttcaagcgcgattTCtgA	pae-PA2539		hypothetical protein	COG2453
582	0.81	GGACCTgttcttcaagcgcgattTCtgA	pae-PA2538		hypothetical protein
582	0.81	GGACCTgttcttcaagcgcgattTCtgA	pae-PA2537		acyltransferase	COG0204
582	0.81	GGACCTgttcttcaagcgcgattTCtgA	pae-PA2536		phosphatidate cytidylyltransferase	COG4589
----------------------------------------------------------------------------------------
583	0.81	GAACATcctgttcaagtcggac.TCcgT	pae-PA3084		hypothetical protein	ROG0204
583	0.81	GAACATcctgttcaagtcggac.TCcgT	pae-PA3083	pepN	aminopeptidase	COG0308
----------------------------------------------------------------------------------------
584	0.81	GAATTTttgcccggaacagcac.TCagC	pae-PA1812	mltD	membrane-bound lytic murein transglycosylase D	COG1388
584	0.81	GAATTTttgcccggaacagcac.TCagC	pae-PA1811		solute-binding protein	COG4166
584	0.81	GAATTTttgcccggaacagcac.TCagC	pae-PA1810		ABC transporter	COG4166
584	0.81	GAATTTttgcccggaacagcac.TCagC	pae-PA1809		ABC transporter permease	COG4174
584	0.81	GAATTTttgcccggaacagcac.TCagC	pae-PA1808		ABC transporter permease	COG4239
584	0.81	GAATTTttgcccggaacagcac.TCagC	pae-PA1807		ABC transporter ATP-binding protein	COG1123
584	0.81	GAATTTttgcccggaacagcac.TCagC	pae-PA1806	fabI	NADH-dependent enoyl-ACP reductase	COG0623
----------------------------------------------------------------------------------------
585	0.81	GAAGTAcgcagattgatggaaa.TCaaA	pae-PA0844	plcH	hemolytic phospholipase C	COG3511
585	0.81	GAAGTAcgcagattgatggaaa.TCaaA	pae-PA0843	plcR	phospholipase C accessory protein PlcR	COG0514
----------------------------------------------------------------------------------------
586	0.81	GAACTGgtctgggacatcaact.TCgaT	pae-PA1438		two-component sensor	COG0642
----------------------------------------------------------------------------------------
587	0.81	GAACATgccgttgcgcgctagcgTCgcG	pae-PA1001	phnA	anthranilate synthase component I	COG0147
587	0.81	GAACATgccgttgcgcgctagcgTCgcG	pae-PA1002	phnB	anthranilate synthase component II	COG0512
----------------------------------------------------------------------------------------
588	0.81	GAACTGcgcaatccggttcaag.TCggC	pae-PA0417	chpE	chemotactic transduction protein ChpE	COG1280
----------------------------------------------------------------------------------------
589	0.81	GTACTTgtcgcggcacccactc.TCccG	pae-PA0563		hypothetical protein	COG3152
----------------------------------------------------------------------------------------
590	0.81	GAATTTcatgccaggttcttct.TCggG	pae-PA3754		hypothetical protein	COG0494
590	0.81	GAATTTcatgccaggttcttct.TCggG	pae-PA3753		hypothetical protein	COG0663
590	0.81	GAATTTcatgccaggttcttct.TCggG	pae-PA3752		hypothetical protein	COG3313
590	0.81	GAATTTcatgccaggttcttct.TCggG	pae-PA3751	purT	phosphoribosylglycinamide formyltransferase	COG0027
590	0.81	GAATTTcatgccaggttcttct.TCggG	pae-PA3750		hypothetical protein	COG2755
----------------------------------------------------------------------------------------
591	0.81	GAACCAttccggcgaggctccggTCagA	pae-PA2433		hypothetical protein	ROG4208
----------------------------------------------------------------------------------------
592	0.81	GAACGCggctattgtccgacga.TCgaA	pae-PA3662		hypothetical protein
----------------------------------------------------------------------------------------
593	0.81	GAAATGgcgtcccggagagggg.TCgaA	pae-PA3368		acetyltransferase	COG0454
----------------------------------------------------------------------------------------
594	0.81	GGACTTcaccggccttcgccggtTCtgT	pae-PA0333		hypothetical protein	COG0702
----------------------------------------------------------------------------------------
595	0.81	GAAATGgccaggcagggctatcgTCtgA	pae-PA0934	relA	GTP pyrophosphokinase	COG0317
595	0.81	GAAATGgccaggcagggctatcgTCtgA	pae-PA0935		nucleoside triphosphate pyrophosphohydrolase	COG3956
----------------------------------------------------------------------------------------
596	0.81	GAACATcatttatgaagcgaaa.TCatC	pae-PA3124		transcriptional regulator	COG0583
596	0.81	GAACATcatttatgaagcgaaa.TCatC	pae-PA3123		hypothetical protein	COG0251
----------------------------------------------------------------------------------------
597	0.81	GAACAGaagtaagagaaaggtt.TCtg	pae-PA4746.2		tRNA-Leu
597	0.81	GAACAGaagtaagagaaaggtt.TCtg	pae-PA4746.1		tRNA-Met
----------------------------------------------------------------------------------------
598	0.81	GAACTTcccccgccacgatctt.GCagA	pae-PA0657		ATPase	COG0464
----------------------------------------------------------------------------------------
599	0.81	GCACTTcgaaccttgcgcttcctTCaaT	pae-PA2760		hypothetical protein	ROG8456
----------------------------------------------------------------------------------------
600	0.81	GGACTTgctcagcctggccggctTCgcC	pae-PA3684		hypothetical protein
600	0.81	GGACTTgctcagcctggccggctTCgcC	pae-PA3683		hypothetical protein	COG1801
----------------------------------------------------------------------------------------
601	0.81	GAACACtgtgtttctcggaggagTCgtA	pae-PA2017		hypothetical protein	COG3204
----------------------------------------------------------------------------------------
602	0.81	GAAATTagagtagtaaaaataaaTCtgT	pae-PA0041a		transposase	COG1943
----------------------------------------------------------------------------------------
603	0.81	GAACTGgcctccatgctgttgc.TCgcG	pae-PA2646	nuoK	NADH-quinone oxidoreductase subunit K	COG0713
603	0.81	GAACTGgcctccatgctgttgc.TCgcG	pae-PA2647	nuoL	NADH-quinone oxidoreductase subunit L	COG1009
603	0.81	GAACTGgcctccatgctgttgc.TCgcG	pae-PA2648	nuoM	NADH-quinone oxidoreductase subunit M	COG1008
603	0.81	GAACTGgcctccatgctgttgc.TCgcG	pae-PA2649	nuoN	NADH-quinone oxidoreductase subunit N	COG1007
603	0.81	GAACTGgcctccatgctgttgc.TCgcG	pae-PA2650		hypothetical protein	COG0500
----------------------------------------------------------------------------------------
604	0.81	GAACGAcaaaaattcgtcgttatTCttA	pae-PA1424		hypothetical protein	COG3148
----------------------------------------------------------------------------------------
605	0.81	GAACGTcccggtcagagcggtg.TCttC	pae-PA3893		hypothetical protein	COG1289
605	0.81	GAACGTcccggtcagagcggtg.TCttC	pae-PA3892		hypothetical protein	COG1566
----------------------------------------------------------------------------------------
606	0.81	GAAGTTttcctgactcgagaggtTCctG	pae-PA0953		thioredoxin	COG0526
606	0.81	GAAGTTttcctgactcgagaggtTCctG	pae-PA0954		acylphosphatase	COG1254
----------------------------------------------------------------------------------------
607	0.81	GGACTTcgaccagcgcgatgcctTCgtC	pae-PA3292		hypothetical protein	ROG0479
----------------------------------------------------------------------------------------
608	0.81	GCACTTttccggctcggctagtgTCcaT	pae-PA0038		hypothetical protein	COG3360
----------------------------------------------------------------------------------------
609	0.81	GAACCCggggccccgccggcgcgTCcaA	pae-PA3992		hypothetical protein	COG2951
----------------------------------------------------------------------------------------
610	0.81	GCACTAgtacatccgagctatt.TCatA	pae-PA3661		hypothetical protein	COG5455
----------------------------------------------------------------------------------------
611	0.81	GAACCCgacaggttttagaggatTCcg	pae-PA2614	lolA	outer-membrane lipoprotein carrier protein	COG2834
611	0.81	GAACCCgacaggttttagaggatTCcg	pae-PA2613		recombination factor protein RarA	COG2256
611	0.81	GAACCCgacaggttttagaggatTCcg	pae-PA2612	serS	serine--tRNA ligase	COG0172
611	0.81	GAACCCgacaggttttagaggatTCcg	pae-PA2611	cysG	siroheme synthase	COG0007
----------------------------------------------------------------------------------------
612	0.81	GGACTCgcacctggaccgcaactTCgaA	pae-PA5449	wbpX	glycosyltransferase WbpX	COG0438
612	0.81	GGACTCgcacctggaccgcaactTCgaA	pae-PA5448	wbpY	glycosyltransferase WbpY	COG0438
612	0.81	GGACTCgcacctggaccgcaactTCgaA	pae-PA5447	wbpZ	glycosyltransferase WbpZ	COG0438
----------------------------------------------------------------------------------------
613	0.81	GAACTGgcggtcggcgccctgc.TCcgG	pae-PA0584	cca	multifunctional tRNA nucleotidyl transferase/2'3'-cyclic phosphodiesterase/2'nucleotidase/phosphatase	COG0617
----------------------------------------------------------------------------------------
614	0.81	GAACTCcatgcgccgggccggc.TCcaT	pae-PA3005	nagZ	beta-hexosaminidase	COG1472
614	0.81	GAACTCcatgcgccgggccggc.TCcaT	pae-PA3004		S-methyl-5'-thioinosine phosphorylase	COG0005
----------------------------------------------------------------------------------------
615	0.81	GAACATgcagatctacccgcaggTCtcC	pae-PA3087		hypothetical protein	COG0639
615	0.81	GAACATgcagatctacccgcaggTCtcC	pae-PA3086		hypothetical protein	COG0705
----------------------------------------------------------------------------------------
616	0.81	GAACTGgccgagatcgccacgc.TCacC	pae-PA2895		hypothetical protein
----------------------------------------------------------------------------------------
617	0.81	GAATGTccatactccgccctttgTCcgA	pae-PA1293		hypothetical protein	COG3386
----------------------------------------------------------------------------------------
618	0.81	GAAATTccagtgcgagggtatctTCgaT	pae-PA2988		hypothetical protein	COG4591
618	0.81	GAAATTccagtgcgagggtatctTCgaT	pae-PA2987		lipoprotein-releasing system ABC transporter ATP-binding protein	COG1136
618	0.81	GAAATTccagtgcgagggtatctTCgaT	pae-PA2986		hypothetical protein	COG4591
----------------------------------------------------------------------------------------
619	0.81	GAACTGggcaagatggacttcc.TCggC	pae-PA0054		RNA 2'-phosphotransferase-like protein	COG1859
----------------------------------------------------------------------------------------
620	0.81	GAACTGgctgaagccagcggtc.TCcgC	pae-PA1317	cyoA	cytochrome o ubiquinol oxidase subunit II	COG1622
620	0.81	GAACTGgctgaagccagcggtc.TCcgC	pae-PA1318	cyoB	cytochrome o ubiquinol oxidase subunit I	COG0843
620	0.81	GAACTGgctgaagccagcggtc.TCcgC	pae-PA1319	cyoC	cytochrome o ubiquinol oxidase subunit III	COG1845
620	0.81	GAACTGgctgaagccagcggtc.TCcgC	pae-PA1320	cyoD	cytochrome o ubiquinol oxidase subunit IV	COG3125
620	0.81	GAACTGgctgaagccagcggtc.TCcgC	pae-PA1321	cyoE	protoheme IX farnesyltransferase	COG0109
----------------------------------------------------------------------------------------
* Number of predicted AlgU promoters in the genome of P. aeruginosa PAO1. Repeated numbers denote the genes belonging to the same transcripitional unit based on the ProOPDB database (Taboada B et al 2012. doi:10.1093/nar/gkq254). The first gene is the head of the predicted operon and thus, showing the AlgU motif in its regulatory region.
** The promoter score was obtained by multiplying the values associated with the nucleotides of the region analysed based on our PSSM in such a way that sequences with 100% conserved nucleotides obtained a score of 1, sequences with a substitution of one nucleotide in one position obtained a score of 0.9 and sequences with one substitution in a highly conserved region or two substitutions in cons…
