# Supplementary material for: The Azotobacter vinelandii AlgU regulon during vegetative growth and encysting conditions: A proteomic approach
Source: PLoS One. 2023 Nov 15;18(11):e0286440. doi: 10.1371/journal.pone.0286440 (PMC10651043; doi:10.1371/journal.pone.0286440)
Supplement: S10 Table — (XLSX) [file pone.0286440.s014.xlsx]

## Sheet: Hoja1
S10 Table. Predicted AlgU-dependent promoters in the A. vinelandii DJ genome
NUMBER*	SCORE**	AlgU PROMOTER SEQUENCE	LOCUS TAG***	GENE	PRODUCT	COG0545
1	1	GAACTTcaggaagttcgacgtc.TCcgA	avn-Avin_05460		Cardiolipin synthase	COG1502
----------------------------------------------------------------------------------------
2	1	GAACTTattcactgtcaccgggcTCctA	avn-Avin_35210		Peptidyl-prolyl cis-trans isomerase	COG0545
----------------------------------------------------------------------------------------
3	1	GAACTTccgctgcaatcgttcccTCtcA	avn-Avin_20190		Short-chain dehydrogenase/reductase SDR	COG1028
3	1	GAACTTccgctgcaatcgttcccTCtcA	avn-Avin_20180		conserved hypothetical protein	COG1752
----------------------------------------------------------------------------------------
4	1	GAACTTgtccgtcccgctcccc.TCtgA	avn-Avin_01800	osmC	OsmC-like protein	COG1764
----------------------------------------------------------------------------------------
5	1	GAACTTgctccagacacgggggcTCtgA	avn-Avin_23020		Lytic transglycosylase protein	COG4623
----------------------------------------------------------------------------------------
6	1	GAACTTtttccacgcatccgccaTCggA	avn-Avin_28010	glgE	family 13 glycosyl hydrolase	COG0366
6	1	GAACTTtttccacgcatccgccaTCggA	avn-Avin_28000	treS	trehalose synthase, maltokinase fusion protein	COG3281
6	1	GAACTTtttccacgcatccgccaTCggA	avn-Avin_27990	glgB	1,4-alpha-glucan branching enzyme	COG0296
----------------------------------------------------------------------------------------
7	1	GAACTTcgggtcggctgcttgccTCgaA	avn-Avin_23920		hypothetical protein
----------------------------------------------------------------------------------------
8	1	GAACTTccggcgttccgccatatTCgaA	avn-Avin_11150		conserved hypothetical protein	COG1981
----------------------------------------------------------------------------------------
9	0.9	GAACTTcggcgacatcttcgccgTCgtC	avn-Avin_49430		hypothetical protein
----------------------------------------------------------------------------------------
10	0.9	GAATTTctcctgtatcacggca.TCgaA	avn-Avin_42570		conserved hypothetical protein	COG0645
----------------------------------------------------------------------------------------
11	0.9	GAACTGgaaatcaccgatctcaaTCgcA	avn-Avin_15950	rfbC	dTDP-4-dehydrorhamnose 3,5-epimerase	COG1898
11	0.9	GAACTGgaaatcaccgatctcaaTCgcA	avn-Avin_15960		ABC-2 transporter, permease component	COG1682
11	0.9	GAACTGgaaatcaccgatctcaaTCgcA	avn-Avin_15970		ABC transporter, ATP binding component	COG1134
11	0.9	GAACTGgaaatcaccgatctcaaTCgcA	avn-Avin_15980		Glycosyl transferase, family 2	COG1216
11	0.9	GAACTGgaaatcaccgatctcaaTCgcA	avn-Avin_15990		hydrolase (HAD superfamily) protein	COG5610
----------------------------------------------------------------------------------------
12	0.9	GAACTTtccgatatggcgcggt.TCtcT	avn-Avin_41270		Peptidase M48, Ste24p family	COG4784
----------------------------------------------------------------------------------------
13	0.9	GGACTTcctccgcgccggccat.TCcaA	avn-Avin_43080		conserved hypothetical protein	COG0247
13	0.9	GGACTTcctccgcgccggccat.TCcaA	avn-Avin_43090		iron-sulfur cluster binding protein-like protein	COG1139
13	0.9	GGACTTcctccgcgccggccat.TCcaA	avn-Avin_43100		conserved hypothetical protein	COG1556
13	0.9	GGACTTcctccgcgccggccat.TCcaA	avn-Avin_43110		Fe-S/FAD domain protein	COG0247
----------------------------------------------------------------------------------------
14	0.9	GAACCTggcgccgccgccccgc.TCgcA	avn-Avin_00200	yrdC	RNA binding yrdC protein	COG0009
----------------------------------------------------------------------------------------
15	0.9	GAACGTtgtgccatgccaggta.TCgaA	avn-Avin_32700	talB-3	transaldolase	COG0176
----------------------------------------------------------------------------------------
16	0.9	GAACTTcaagcgggtgatcagc.TCctG	avn-Avin_48850	spuC	Putrescine aminotransferase	COG0161
----------------------------------------------------------------------------------------
17	0.9	GAACTTaccggcgaggatctac.TCgaT	avn-Avin_30310		hypothetical protein
17	0.9	GAACTTaccggcgaggatctac.TCgaT	avn-Avin_30300	zipA	cell division protein ZipA	COG3115
17	0.9	GAACTTaccggcgaggatctac.TCgaT	avn-Avin_30290	ligA	DNA ligase, NAD-dependent	COG0272
----------------------------------------------------------------------------------------
18	0.9	GGACTTcatgtcgcaagtgcaa.TCgcA	avn-Avin_06470		30S ribosomal protein S13	COG0099
18	0.9	GGACTTcatgtcgcaagtgcaa.TCgcA	avn-Avin_06480		30S ribosomal protein S11	COG0100
18	0.9	GGACTTcatgtcgcaagtgcaa.TCgcA	avn-Avin_06490	rpsD	30S ribosomal protein S4	COG0522
18	0.9	GGACTTcatgtcgcaagtgcaa.TCgcA	avn-Avin_06500	rpoA	DNA-directed RNA polymerase, alpha subunit	COG0202
18	0.9	GGACTTcatgtcgcaagtgcaa.TCgcA	avn-Avin_06510	rplQ	50S ribosomal protein L17	COG0203
----------------------------------------------------------------------------------------
19	0.9	GAACTCccggccggtgatccataTCggA	avn-Avin_18120		conserved hypothetical protein
----------------------------------------------------------------------------------------
20	0.9	GAACATacgcttgacgctcgcc.TCggA	avn-Avin_01340		AAS bifunctional protein	COG0318
20	0.9	GAACATacgcttgacgctcgcc.TCggA	avn-Avin_01330		major facilitator superfamily (MFS_1) protein	COG0477
20	0.9	GAACATacgcttgacgctcgcc.TCggA	avn-Avin_01320		conserved hypothetical protein	COG0662
----------------------------------------------------------------------------------------
21	0.9	GTACTTtttcataagaaattcccTCggA	avn-Avin_22190	pykA-2	Pyruvate kinase	COG0469
21	0.9	GTACTTtttcataagaaattcccTCggA	avn-Avin_22200		hypothetical protein
21	0.9	GTACTTtttcataagaaattcccTCggA	avn-Avin_22210	eno-2	Enolase	COG0148
----------------------------------------------------------------------------------------
22	0.9	GAATTTcccgccgttttcgtgt.TCcaA	avn-Avin_41140		OmpA family protein	COG2885
----------------------------------------------------------------------------------------
23	0.9	GAACTCttcgagcagcaattcc.TCgaA	avn-Avin_04000		Fusaric acid resistance domain protein	COG1289
23	0.9	GAACTCttcgagcagcaattcc.TCgaA	avn-Avin_03990		conserved hypothetical protein	ROG4895
23	0.9	GAACTCttcgagcagcaattcc.TCgaA	avn-Avin_03980		HlyD family secretion protein	COG1566
----------------------------------------------------------------------------------------
24	0.9	GAACTCcatggagtcgttatgc.TCgaA	avn-Avin_49990	pykA-5	Pyruvate kinase	COG0469
24	0.9	GAACTCcatggagtcgttatgc.TCgaA	avn-Avin_49980		hypothetical protein
24	0.9	GAACTCcatggagtcgttatgc.TCgaA	avn-Avin_49970	eno-5	Enolase	COG0148
24	0.9	GAACTCcatggagtcgttatgc.TCgaA	avn-Avin_49960	tpiA-1	triosephosphate isomerase	COG0149
24	0.9	GAACTCcatggagtcgttatgc.TCgaA	avn-Avin_49950		Aldehyde dehydrogenase	COG1012
24	0.9	GAACTCcatggagtcgttatgc.TCgaA	avn-Avin_49940		DUF6 family membrane protein	COG0697
----------------------------------------------------------------------------------------
25	0.9	GAACATgcacgttcctttcgggcTCgaA	avn-Avin_39590		Cytochrome c assembly-like protein	COG4137
25	0.9	GAACATgcacgttcctttcgggcTCgaA	avn-Avin_39600		Mg/Co transporter-like protein	COG4536
----------------------------------------------------------------------------------------
26	0.9	GAACATgctatagaaatcctta.TCctA	avn-Avin_03320	hipA	conserved hypothetical protein	COG3550
----------------------------------------------------------------------------------------
27	0.9	GAACTTcactggtgaccctgctgTCagG	avn-Avin_08410	mltB	lytic murein transglycosylase B	COG2951
27	0.9	GAACTTcactggtgaccctgctgTCagG	avn-Avin_08420		Rare lipoprotein, RlpA family	COG0797
27	0.9	GAACTTcactggtgaccctgctgTCagG	avn-Avin_08430	dacA	D-Alanyl-D-Alanine carboxypeptidase	COG1686
27	0.9	GAACTTcactggtgaccctgctgTCagG	avn-Avin_08440		conserved hypothetical protein	COG2921
27	0.9	GAACTTcactggtgaccctgctgTCagG	avn-Avin_08450	lipB	Lipoate-protein ligase B	COG0321
27	0.9	GAACTTcactggtgaccctgctgTCagG	avn-Avin_08460	lipA	lipoic acid synthetase	COG0320
27	0.9	GAACTTcactggtgaccctgctgTCagG	avn-Avin_08470		hypothetical protein
27	0.9	GAACTTcactggtgaccctgctgTCagG	avn-Avin_08480		thiamine diphosphate-dependent enzyme	COG0028
----------------------------------------------------------------------------------------
28	0.9	GAACTAggcgaaggaggtctag.TCtgA	avn-Avin_19330		hypothetical protein
----------------------------------------------------------------------------------------
29	0.9	GAACTTgacgaaaacatccatgaTCccT	avn-Avin_41170		hypothetical protein	ROG3201
----------------------------------------------------------------------------------------
30	0.9	GAACGTcgcggcgccgagcctc.TCcaA	avn-Avin_11050		Cytochrome bd ubiquinol oxidase, subunit I	COG1271
30	0.9	GAACGTcgcggcgccgagcctc.TCcaA	avn-Avin_11040		Cytochrome bd ubiquinol oxidase, subunit II	COG1294
----------------------------------------------------------------------------------------
31	0.9	GAACTCcgcgccgtcccggcca.TCcaA	avn-Avin_02910	algC	Phosphomannomutase/phosphoglucomutase AlgC	COG1109
----------------------------------------------------------------------------------------
32	0.9	GAACTTcgaagatggaaatcga.TCggT	avn-Avin_43260	lldp	L-lactate permease, Lldp	COG1620
32	0.9	GAACTTcgaagatggaaatcga.TCggT	avn-Avin_43250	maeB2	malate dehydrogenase (oxaloacetate decarboxylating) (NADP+)	COG0281
----------------------------------------------------------------------------------------
33	0.9	GAACCTttgccggactggcggc.TCctA	avn-Avin_05450	pckA	phosphoenolpyruvate carboxykinase	COG1866
----------------------------------------------------------------------------------------
34	0.9	GAACATccaagattgaggaacgaTCaaA	avn-Avin_13480	groEL	chaperonin GroEL/Hsp60	COG0459
34	0.9	GAACATccaagattgaggaacgaTCaaA	avn-Avin_65190		IIC RNA structure
----------------------------------------------------------------------------------------
35	0.9	GAACCTgccggtacctccgcat.TCctA	avn-Avin_13070	petB	Cytochrome b/b6	COG1290
35	0.9	GAACCTgccggtacctccgcat.TCctA	avn-Avin_13080	petC	ubiquinol--cytochrome c reductase, cytochrome c1	COG2857
35	0.9	GAACCTgccggtacctccgcat.TCctA	avn-Avin_13090	sspA	Stringent starvation protein A	COG0625
35	0.9	GAACCTgccggtacctccgcat.TCctA	avn-Avin_13100	sspB	Stringent starvation protein B	COG2969
----------------------------------------------------------------------------------------
36	0.9	GAACTAgaacatatgtgggctatTCcc	avn-Avin_07510		N-acetylmuramoyl-L-alanine amidase	COG0860
36	0.9	GAACTAgaacatatgtgggctatTCcc	avn-Avin_07520		DNA mismatch repair protein	COG0323
36	0.9	GAACTAgaacatatgtgggctatTCcc	avn-Avin_07530	miaA	tRNA delta(2)-isopentenylpyrophosphate transferase	COG0324
36	0.9	GAACTAgaacatatgtgggctatTCcc	avn-Avin_07540	hfq	RNA chaperone Hfq	COG1923
36	0.9	GAACTAgaacatatgtgggctatTCcc	avn-Avin_07550	hflX	GTP-binding protein HflX	COG2262
36	0.9	GAACTAgaacatatgtgggctatTCcc	avn-Avin_07560	hflK	membrane bound protease regulator HflK	COG0330
36	0.9	GAACTAgaacatatgtgggctatTCcc	avn-Avin_07570	hflC	membrane bound protease regulator HflC	COG0330
----------------------------------------------------------------------------------------
37	0.9	GAACTTttgcttaatacccatg.TCaaT	avn-Avin_13660		pseudogene
37	0.9	GAACTTttgcttaatacccatg.TCaaT	avn-Avin_13670		transposase	COG3676
----------------------------------------------------------------------------------------
38	0.9	GAACCTgaccgacaggagcgcctTCcaA	avn-Avin_23180		conserved hypothetical protein	ROG0406
38	0.9	GAACCTgaccgacaggagcgcctTCcaA	avn-Avin_23170		conserved hypothetical protein	COG0189
38	0.9	GAACCTgaccgacaggagcgcctTCcaA	avn-Avin_23160	pabB	para-aminobenzoate synthase, component I	COG0147
38	0.9	GAACCTgaccgacaggagcgcctTCcaA	avn-Avin_23150	cysH	Phosphoadenosine phosphosulfate reductase CysH-type	COG0175
----------------------------------------------------------------------------------------
39	0.9	GAACTCgtcgtggagtgcctcctTCcaA	avn-Avin_13600		transposase	COG2771
39	0.9	GAACTCgtcgtggagtgcctcctTCcaA	avn-Avin_13580		pseudogene
----------------------------------------------------------------------------------------
40	0.9	GAACTTcacccatgacggaatg.TCcgG	avn-Avin_00770		transmembrane protein
----------------------------------------------------------------------------------------
41	0.9	GAACTTcggccaggagcggggcgTCctG	avn-Avin_27030		Inositol monophosphatase	COG0483
----------------------------------------------------------------------------------------
42	0.9	GAATTTatgacgctttttcgcttTCgcA	avn-Avin_41390		FAD dependent oxidoreductase	COG3380
----------------------------------------------------------------------------------------
43	0.9	GAACTGattttttcggcggggc.TCtcA	avn-Avin_47760		Conserved hypothetical protein	ROG7927
----------------------------------------------------------------------------------------
44	0.9	GGACTTtctcaacgccgcccgc.TCgcA	avn-Avin_07290		amino acid ABC transporter, ATP binding component	COG1126
44	0.9	GGACTTtctcaacgccgcccgc.TCgcA	avn-Avin_07280		L-asparaginase, type II	COG0252
----------------------------------------------------------------------------------------
45	0.9	GGACTTcgccgacctgcgcgactTCgaA	avn-Avin_42090		Bacterial outer membrane porin, OprD family	ROG8456
----------------------------------------------------------------------------------------
46	0.9	GAACTGtgtcggagtcgcaatc.TCcgA	avn-Avin_30840		Conserved hypothetical protein	COG4313
----------------------------------------------------------------------------------------
47	0.9	GAACTGgtagtgagcgaaccgg.TCatA	avn-Avin_11630		conserved hypothetical protein
----------------------------------------------------------------------------------------
48	0.9	GAACTGgccgccgggctggaca.TCgcA	avn-Avin_45600		conserved hypothetical protein	COG0824
----------------------------------------------------------------------------------------
49	0.9	GAACTTgcgagtccgctatccgcTCcaT	avn-Avin_06610	oprG-1	OmpW family outer membrane porin	COG3047
----------------------------------------------------------------------------------------
50	0.9	GAACCTcgacgccagcctcaaa.TCgtA	avn-Avin_14100		hypothetical protein
----------------------------------------------------------------------------------------
51	0.9	GAACTTcatcaatacgacctatgTCtaC	avn-Avin_18740		Acetyl-CoA hydrolase/transferase	COG0427
51	0.9	GAACTTcatcaatacgacctatgTCtaC	avn-Avin_65200		IIC RNA structure
51	0.9	GAACTTcatcaatacgacctatgTCtaC	avn-Avin_18750		RNA-directed DNA polymerase	COG3344
----------------------------------------------------------------------------------------
52	0.9	GAACTAcaggaaaccatgttctaTCccA	avn-Avin_45900	ntrC	nitrogen regulation protein, sigma 54-dependent response regulator NtrC (NR(I))	COG2204
----------------------------------------------------------------------------------------
53	0.9	GCACTTcaaaggatttctgggcgTCccA	avn-Avin_09010		conserved hypothetical protein	ROG1153
53	0.9	GCACTTcaaaggatttctgggcgTCccA	avn-Avin_09020		conserved hypothetical protein	COG1434
----------------------------------------------------------------------------------------
54	0.9	GCACTTtactattaaatgggaatTCatA	avn-Avin_37020		TonB-dependent ferrisiderophore receptor protein	COG4771
54	0.9	GCACTTtactattaaatgggaatTCatA	avn-Avin_37010		TonB-dependent ferrisiderophore receptor protein	COG4771
54	0.9	GCACTTtactattaaatgggaatTCatA	avn-Avin_37000		SAM-dependent methyltransferase	COG0500
54	0.9	GCACTTtactattaaatgggaatTCatA	avn-Avin_36990		esterase	COG2819
----------------------------------------------------------------------------------------
55	0.9	GAACTAtttcggagaaagtatt.TCttA	avn-Avin_10970	algD	GDP-mannose 6-dehydrogenase	COG1004
55	0.9	GAACTAtttcggagaaagtatt.TCttA	avn-Avin_10960	alg8	alginate biosynthesis protein Alg8	COG1215
55	0.9	GAACTAtttcggagaaagtatt.TCttA	avn-Avin_10950	alg44	alginate biosynthesis protein Alg44	COG0845
55	0.9	GAACTAtttcggagaaagtatt.TCttA	avn-Avin_10940	algK	Alginate biosynthetic protein AlgK	COG0790
55	0.9	GAACTAtttcggagaaagtatt.TCttA	avn-Avin_10930	algJ	alginate biosynthesis outer membrane protein AlgJ
55	0.9	GAACTAtttcggagaaagtatt.TCttA	avn-Avin_10920	algG	Mannuronan C-5-Epimerase	ROG6138
55	0.9	GAACTAtttcggagaaagtatt.TCttA	avn-Avin_10910	algX	alginate biosynthesis protein AlgX	ROG0869
55	0.9	GAACTAtttcggagaaagtatt.TCttA	avn-Avin_10900	algL	alginate lyase; Poly(beta-D-mannuronate) lyase
----------------------------------------------------------------------------------------
56	0.9	GGACTTttgccccgcccggcgg.TCggA	avn-Avin_47870		SNase-like protein	COG1525
----------------------------------------------------------------------------------------
57	0.9	GAACTGggcgccgagggtctgcgTCcgA	avn-Avin_30960		Rhodanese-like protein	COG0607
57	0.9	GAACTGggcgccgagggtctgcgTCcgA	avn-Avin_30950		hypothetical protein
57	0.9	GAACTGggcgccgagggtctgcgTCcgA	avn-Avin_30940		hypothetical protein	COG0782
----------------------------------------------------------------------------------------
58	0.9	GAACTTaccaagtcccgagggagTCcaT	avn-Avin_43670		Transport-associated protein	COG2823
----------------------------------------------------------------------------------------
59	0.9	GAACCTgcgccggccgttccgg.TCtgA	avn-Avin_45640	fbp	fructose-1,6-bisphosphatase	COG0158
----------------------------------------------------------------------------------------
60	0.9	GAACTTgctgcgccgctgcctg.TCcaT	avn-Avin_10800		conserved hypothetical protein
----------------------------------------------------------------------------------------
61	0.9	GCACTTtgagcctgtcgtgcgg.TCacA	avn-Avin_11740		hypothetical protein
----------------------------------------------------------------------------------------
62	0.9	GAACTCtggccggaaaacgccagTCccA	avn-Avin_00350		Conserved Hypothetical Protein
----------------------------------------------------------------------------------------
63	0.9	GAACTTgtgcgccttctccaca.TCctG	avn-Avin_42990	recN	DNA repair protein RecN	COG0497
----------------------------------------------------------------------------------------
64	0.9	GAACTGctcgcctggggactgg.TCggA	avn-Avin_03250		YceI-like protein	COG2353
----------------------------------------------------------------------------------------
65	0.9	GCACTTtcggtgggttcgactg.TCacA	avn-Avin_02320		hypothetical protein
----------------------------------------------------------------------------------------
66	0.9	GAACTTctggaataacccgttgaTCcaT	avn-Avin_03290		hypothetical protein
----------------------------------------------------------------------------------------
67	0.9	GAACGTcggctgtgcccggaggcTCtcA	avn-Avin_38450		hypothetical protein	ROG4851
67	0.9	GAACGTcggctgtgcccggaggcTCtcA	avn-Avin_38460		Conserved Hypothetical Protein	COG1720
----------------------------------------------------------------------------------------
68	0.9	GAACATtaagcaggacttgcagaTCaaA	avn-Avin_23600		histone-like bacterial DNA-binding protein	COG0776
----------------------------------------------------------------------------------------
69	0.9	GAACTTttattagttccaacctgTCccT	avn-Avin_26760		hypothetical protein
69	0.9	GAACTTttattagttccaacctgTCccT	avn-Avin_26770		conserved hypothetical protein	COG3456
69	0.9	GAACTTttattagttccaacctgTCccT	avn-Avin_26780		Protein phosphatase 2C-like protein	COG0631
----------------------------------------------------------------------------------------
70	0.9	GAACTGatcgagccggatgattgTCcgA	avn-Avin_34230		conserved hypothetical protein	COG3170
70	0.9	GAACTGatcgagccggatgattgTCcgA	avn-Avin_34220	truA	tRNA pseudouridine synthase A	COG0101
70	0.9	GAACTGatcgagccggatgattgTCcgA	avn-Avin_34210	trpF	phosphoribosylanthranilate isomerase	COG0135
70	0.9	GAACTGatcgagccggatgattgTCcgA	avn-Avin_34200		hypothetical protein
----------------------------------------------------------------------------------------
71	0.9	GAAATTactgtcgcagccgcgg.TCtgA	avn-Avin_16740		conserved hypothetical protein	COG5637
----------------------------------------------------------------------------------------
72	0.9	GAACCTtttgtcgggccatggccTCacA	avn-Avin_48640		conserved hypothetical protein
----------------------------------------------------------------------------------------
73	0.9	GAACTCcagcagaaaaccatgcaTCtgA	avn-Avin_40520		Integrase, catalytic domain-containing protein	COG2801
----------------------------------------------------------------------------------------
74	0.9	GAACTTgccgatggccagacca.TCgcC	avn-Avin_02980	thiG	Thiazole biosynthesis (protein ThiG	COG2022
74	0.9	GAACTTgccgatggccagacca.TCgcC	avn-Avin_02990	trmB	tRNA (guanine-N(7)-)-methyltransferase	COG0220
----------------------------------------------------------------------------------------
75	0.9	GAACTGgccgatggctaccata.TCgaA	avn-Avin_28510	nuoI	NADH-quinone oxidoreductase, chain I	COG1143
75	0.9	GAACTGgccgatggctaccata.TCgaA	avn-Avin_28520	nuoJ	NADH-ubiquinone/plastoquinone oxidoreductase, chain J	COG0839
75	0.9	GAACTGgccgatggctaccata.TCgaA	avn-Avin_28530	nuoK	NADH-ubiquinone oxidoreductase, chain K	COG0713
75	0.9	GAACTGgccgatggctaccata.TCgaA	avn-Avin_28540	nuoL	NADH-plastoquinone oxidoreductase, chain L	COG1009
75	0.9	GAACTGgccgatggctaccata.TCgaA	avn-Avin_28550	nuoM	Proton-translocating NADH-quinone oxidoreductase, chain M	COG1008
75	0.9	GAACTGgccgatggctaccata.TCgaA	avn-Avin_28560	nuoN	Proton-translocating NADH-quinone oxidoreductase, chain N	COG1007
----------------------------------------------------------------------------------------
76	0.9	GAACTTgatgatgctcaccttg.TCgtG	avn-Avin_40800		hypothetical protein
----------------------------------------------------------------------------------------
77	0.9	GAACTTgatcgccagcggcaaggTCgaT	avn-Avin_16600		transcriptional regulator, AraC family	COG2207
77	0.9	GAACTTgatcgccagcggcaaggTCgaT	avn-Avin_16610		PfkB-family carbohydrate kinase	COG0524
----------------------------------------------------------------------------------------
78	0.9	GAACTTgcccgccgcccgccgctTCggC	avn-Avin_41250		conserved hypothetical protein	COG2119
78	0.9	GAACTTgcccgccgcccgccgctTCggC	avn-Avin_41260		conserved hypothetical protein	COG2119
----------------------------------------------------------------------------------------
79	0.9	GAACTCcgttattagcactttggTCccA	avn-Avin_45530	mdoG1	Periplasmic glucan biosynthesis protein, MdoG	COG3131
79	0.9	GAACTCcgttattagcactttggTCccA	avn-Avin_45520	mdoH1	Periplasmic glucans biosynthesis protein mdoH	COG2943
79	0.9	GAACTCcgttattagcactttggTCccA	avn-Avin_45510	mdoG2	Periplasmic glucan biosynthesis protein, MdoG	COG3131
79	0.9	GAACTCcgttattagcactttggTCccA	avn-Avin_45500	mdoH2	Periplasmic glucans biosynthesis protein MdoH	COG2943
----------------------------------------------------------------------------------------
80	0.9	GAACTGgccaccctgcgcgaagcTCaaA	avn-Avin_35180		conserved hypothetical protein
----------------------------------------------------------------------------------------
81	0.9	GCACTTccccgtctgactttcg.TCgtA	avn-Avin_05920	glcB	malate synthase G	COG2225
----------------------------------------------------------------------------------------
82	0.9	GAACTTtgccggccgccgtcga.TCtgG	avn-Avin_48930		GGDEF domain protein	COG2199
82	0.9	GAACTTtgccggccgccgtcga.TCtgG	avn-Avin_48920		Bacterial outer membrane porin	ROG8456
----------------------------------------------------------------------------------------
83	0.9	GAAATTcgctctggaggggtac.TCggA	avn-Avin_28920		pseudogene
----------------------------------------------------------------------------------------
84	0.9	GAACATcccccagaacaccgagcTCtgA	avn-Avin_26640		conserved hypothetical protein	COG3518
84	0.9	GAACATcccccagaacaccgagcTCtgA	avn-Avin_26630		conserved hypothetical protein	COG3519
84	0.9	GAACATcccccagaacaccgagcTCtgA	avn-Avin_26620		conserved hypothetical protein	COG3520
84	0.9	GAACATcccccagaacaccgagcTCtgA	avn-Avin_26610		ClpA/B-type protease	COG0542
84	0.9	GAACATcccccagaacaccgagcTCtgA	avn-Avin_26600		Rhs element Vgr protein	COG3501
----------------------------------------------------------------------------------------
85	0.9	GAACGTtatgccatcgtgcacg.TCgaA	avn-Avin_46500		alginate lyase	ROG3185
----------------------------------------------------------------------------------------
86	0.9	GAACTCctgatttgcaccgcct.TCtcA	avn-Avin_44400		Conserved hypothetical protein	ROG1921
----------------------------------------------------------------------------------------
87	0.9	GAACTCcagcagaaaaccatgcaTCtgA	avn-Avin_41860		Integrase, catalytic domain-containing protein	COG2801
----------------------------------------------------------------------------------------
88	0.9	GAACTCtcgttccaactcgggg.TCgcA	avn-Avin_02360		hypothetical protein
----------------------------------------------------------------------------------------
89	0.9	GAACTTttgcttaatacccatg.TCaaT	avn-Avin_13670		transposase	COG3676
----------------------------------------------------------------------------------------
90	0.9	GAACTCgacagtatgctggttgcTCagA	avn-Avin_06320	rplP	ribosomal protein L16	COG0197
90	0.9	GAACTCgacagtatgctggttgcTCagA	avn-Avin_06330	rpmC	50S ribosomal protein L29	COG0255
90	0.9	GAACTCgacagtatgctggttgcTCagA	avn-Avin_06340		30S ribosomal protein S17	COG0186
90	0.9	GAACTCgacagtatgctggttgcTCagA	avn-Avin_06350	rplN	50S ribosomal protein L14	COG0093
90	0.9	GAACTCgacagtatgctggttgcTCagA	avn-Avin_06360	rplX	50S ribosomal protein L24	COG0198
90	0.9	GAACTCgacagtatgctggttgcTCagA	avn-Avin_06370		50S ribosomal protein L5	COG0094
90	0.9	GAACTCgacagtatgctggttgcTCagA	avn-Avin_06380		30S ribosomal protein S14	COG0199
90	0.9	GAACTCgacagtatgctggttgcTCagA	avn-Avin_06390		30S ribosomal protein S8	COG0096
90	0.9	GAACTCgacagtatgctggttgcTCagA	avn-Avin_06400		50S ribosomal protein L6	COG0097
90	0.9	GAACTCgacagtatgctggttgcTCagA	avn-Avin_06410	rplR	50S ribosomal protein L18	COG0256
90	0.9	GAACTCgacagtatgctggttgcTCagA	avn-Avin_06420	rpsE	30S ribosomal protein S5	COG0098
90	0.9	GAACTCgacagtatgctggttgcTCagA	avn-Avin_06430	rpmD	50S ribosomal protein L30	COG1841
90	0.9	GAACTCgacagtatgctggttgcTCagA	avn-Avin_06440	rplO	50S ribosomal protein L15	COG0200
90	0.9	GAACTCgacagtatgctggttgcTCagA	avn-Avin_06450	secY	Sec-dependent preprotein translocase, SecY subunit	COG0201
90	0.9	GAACTCgacagtatgctggttgcTCagA	avn-Avin_06460	rpmJ	50S ribosomal protein L36	COG0257
90	0.9	GAACTCgacagtatgctggttgcTCagA	avn-Avin_06470		30S ribosomal protein S13	COG0099
90	0.9	GAACTCgacagtatgctggttgcTCagA	avn-Avin_06480		30S ribosomal protein S11	COG0100
90	0.9	GAACTCgacagtatgctggttgcTCagA	avn-Avin_06490	rpsD	30S ribosomal protein S4	COG0522
90	0.9	GAACTCgacagtatgctggttgcTCagA	avn-Avin_06500	rpoA	DNA-directed RNA polymerase, alpha subunit	COG0202
90	0.9	GAACTCgacagtatgctggttgcTCagA	avn-Avin_06510	rplQ	50S ribosomal protein L17	COG0203
----------------------------------------------------------------------------------------
91	0.9	GAACTGggcggcttggacagcctTCatA	avn-Avin_28950		Transcriptional regulator, TetR family	COG1309
----------------------------------------------------------------------------------------
92	0.9	GAACCTtagcttgacagctagccTCttA	avn-Avin_23330	oprF	major outer membrane porin OprF	COG2885
----------------------------------------------------------------------------------------
93	0.9	GAACGTcagccggctgtcatcggTCtgA	avn-Avin_10200		Glycosyl transferase, group 1	COG0438
----------------------------------------------------------------------------------------
94	0.9	GAACATctatgccgcccaggct.TCggA	avn-Avin_46890		SpoVR-like protein	COG2719
94	0.9	GAACATctatgccgcccaggct.TCggA	avn-Avin_46900		t-RNA nucleotidyltransferase/poly(A) polymerase	COG0617
----------------------------------------------------------------------------------------
95	0.9	GAACTTtgcggtctcggttata.TCggC	avn-Avin_23160	pabB	para-aminobenzoate synthase, component I	COG0147
95	0.9	GAACTTtgcggtctcggttata.TCggC	avn-Avin_23150	cysH	Phosphoadenosine phosphosulfate reductase CysH-type	COG0175
----------------------------------------------------------------------------------------
96	0.9	GAACATgtcttttcgcccccgatTCaaA	avn-Avin_03210	bioA	Adenosylmethionine--8-amino-7-oxononanoate aminotransferase	COG0161
----------------------------------------------------------------------------------------
97	0.9	GAACCTgctgcgcaaggccttccTCgaA	avn-Avin_22280	xdhB	xanthine dehydrogenase, molybdopterin binding subunit	COG4631
97	0.9	GAACCTgctgcgcaaggccttccTCgaA	avn-Avin_22270	xdhC	xanthine dehydrogenase accessory protein	COG1975
97	0.9	GAACCTgctgcgcaaggccttccTCgaA	avn-Avin_22260		guanine deaminase	COG0402
----------------------------------------------------------------------------------------
98	0.9	GAACTAttaacccactacacttgTCggA	avn-Avin_44640		conserved hypothetical protein
----------------------------------------------------------------------------------------
99	0.9	GAACTGgacgacctggccgccc.TCgaA	avn-Avin_04520	yggX	Fe(II) trafficking YggX	COG2924
----------------------------------------------------------------------------------------
100	0.9	GGACTTggcgggacaggaccgg.TCttA	avn-Avin_49880		Cold-shock domain-containing protein	COG1544
100	0.9	GGACTTggcgggacaggaccgg.TCttA	avn-Avin_49870		hypothetical protein
----------------------------------------------------------------------------------------
101	0.9	GAACATgctatagaaatcctta.TCctA	avn-Avin_03330		transcriptional regulator, XRE family
101	0.9	GAACATgctatagaaatcctta.TCctA	avn-Avin_03320	hipA	conserved hypothetical protein	COG3550
----------------------------------------------------------------------------------------
102	0.9	GAACTTtcaaagatcgggcggatTCtaC	avn-Avin_11100		conserved hypothetical protein	COG3685
----------------------------------------------------------------------------------------
103	0.9	GAAATTctcttctcgggaatat.TCgaA	avn-Avin_43400	gcl	glyoxylate carboligase	COG3960
103	0.9	GAAATTctcttctcgggaatat.TCgaA	avn-Avin_43410		hydroxypyruvate isomerase	COG3622
103	0.9	GAAATTctcttctcgggaatat.TCgaA	avn-Avin_43420	garR	2-hydroxy-3-oxopropionate reductase	COG2084
103	0.9	GAAATTctcttctcgggaatat.TCgaA	avn-Avin_43430		hypothetical protein
----------------------------------------------------------------------------------------
104	0.9	GAACGTcggctgtgcccggaggcTCtcA	avn-Avin_38460		Conserved Hypothetical Protein	COG1720
----------------------------------------------------------------------------------------
105	0.9	GAACTTctggaggcagaggccgaTCtgC	avn-Avin_28080		secretion protein, HlyD family	COG1566
----------------------------------------------------------------------------------------
106	0.9	GAACTCgaaaggctttccgtgggTCggA	avn-Avin_49400	algY	Secreted mannuronan C5-epimerase-like protein
----------------------------------------------------------------------------------------
107	0.9	GAACTCcagttcgacgacgttgtTCagA	avn-Avin_48270	ilvA	Threonine dehydratase	COG1171
107	0.9	GAACTCcagttcgacgacgttgtTCagA	avn-Avin_48260		Conserved hypothetical protein	COG5528
----------------------------------------------------------------------------------------
108	0.9	GAACTTttccggcgttttcgcaaTCcaC	avn-Avin_34630		conserved hypothetical protein	COG1767
----------------------------------------------------------------------------------------
109	0.9	GAACTGagccccgaggaggtgt.TCgaA	avn-Avin_11550		ATP-dependent dsDNA exonuclease SbcC	COG0419
----------------------------------------------------------------------------------------
110	0.9	GGACTTgggctgtgcgccacca.TCcaA	avn-Avin_27750		conserved hypothetical protein	COG0500
----------------------------------------------------------------------------------------
111	0.9	GAACTTcgatagcactgttattaTCtcT	avn-Avin_26240		hypothetical protein
----------------------------------------------------------------------------------------
112	0.9	GAACTTagcctgctgatcgaac.TCgaT	avn-Avin_12030		conserved hypothetical protein	ROG4355
112	0.9	GAACTTagcctgctgatcgaac.TCgaT	avn-Avin_12040		conserved hypothetical protein	COG3235
----------------------------------------------------------------------------------------
113	0.9	GGACTTcatgtcgcaagtgcaa.TCgcA	avn-Avin_06460	rpmJ	50S ribosomal protein L36	COG0257
113	0.9	GGACTTcatgtcgcaagtgcaa.TCgcA	avn-Avin_06470		30S ribosomal protein S13	COG0099
113	0.9	GGACTTcatgtcgcaagtgcaa.TCgcA	avn-Avin_06480		30S ribosomal protein S11	COG0100
113	0.9	GGACTTcatgtcgcaagtgcaa.TCgcA	avn-Avin_06490	rpsD	30S ribosomal protein S4	COG0522
113	0.9	GGACTTcatgtcgcaagtgcaa.TCgcA	avn-Avin_06500	rpoA	DNA-directed RNA polymerase, alpha subunit	COG0202
113	0.9	GGACTTcatgtcgcaagtgcaa.TCgcA	avn-Avin_06510	rplQ	50S ribosomal protein L17	COG0203
----------------------------------------------------------------------------------------
114	0.9	GAACTCctgatttgcaccgcct.TCtcA	avn-Avin_44390		conserved hypothetical protein
----------------------------------------------------------------------------------------
115	0.9	GAACTCtatccggccatgcaag.TCgtA	avn-Avin_11110		conserved hypothetical protein	COG3652
----------------------------------------------------------------------------------------
116	0.9	GAACTTtctcttgagttcttcg.TCatG	avn-Avin_32030		ISRSO17-transposase protein	COG5659
----------------------------------------------------------------------------------------
117	0.9	GAACTTcgcccgagccctggcctTCacC	avn-Avin_34670		Transmembrane transport protein	COG0477
117	0.9	GAACTTcgcccgagccctggcctTCacC	avn-Avin_34680	ggpS	glucosylglycerol-phosphate synthase	COG0380
----------------------------------------------------------------------------------------
118	0.81	GGACTTggcgagggagtgccat.TCccT	avn-Avin_40240	engA	Small GTP-binding protein EngA	COG1160
----------------------------------------------------------------------------------------
119	0.81	GAACTGttcctgtcgctgccgc.TCgaG	avn-Avin_30680		arsenical-resistance protein	COG0798
119	0.81	GAACTGttcctgtcgctgccgc.TCgaG	avn-Avin_30670	arsE	arsenate reductase	COG1393
----------------------------------------------------------------------------------------
120	0.81	GAACTGcgccgcgaacagcgca.TCcaG	avn-Avin_28460	nuocd	NADH-ubiquinone oxidoreductase, chain cd	COG0649
120	0.81	GAACTGcgccgcgaacagcgca.TCcaG	avn-Avin_28470	nuoE	NADH-ubiquinone oxidoreductase, chain E	COG1905
120	0.81	GAACTGcgccgcgaacagcgca.TCcaG	avn-Avin_28480	nuoF	NADH-quinone oxidoreductase, F subunit	COG1894
120	0.81	GAACTGcgccgcgaacagcgca.TCcaG	avn-Avin_28490	nuoG	NADH-quinone oxidoreductase, chain G	COG1034
120	0.81	GAACTGcgccgcgaacagcgca.TCcaG	avn-Avin_28500	nuoH	Respiratory-chain NADH dehydrogenase, subunit 1, NuoH	COG1005
120	0.81	GAACTGcgccgcgaacagcgca.TCcaG	avn-Avin_28510	nuoI	NADH-quinone oxidoreductase, chain I	COG1143
120	0.81	GAACTGcgccgcgaacagcgca.TCcaG	avn-Avin_28520	nuoJ	NADH-ubiquinone/plastoquinone oxidoreductase, chain J	COG0839
120	0.81	GAACTGcgccgcgaacagcgca.TCcaG	avn-Avin_28530	nuoK	NADH-ubiquinone oxidoreductase, chain K	COG0713
120	0.81	GAACTGcgccgcgaacagcgca.TCcaG	avn-Avin_28540	nuoL	NADH-plastoquinone oxidoreductase, chain L	COG1009
120	0.81	GAACTGcgccgcgaacagcgca.TCcaG	avn-Avin_28550	nuoM	Proton-translocating NADH-quinone oxidoreductase, chain M	COG1008
120	0.81	GAACTGcgccgcgaacagcgca.TCcaG	avn-Avin_28560	nuoN	Proton-translocating NADH-quinone oxidoreductase, chain N	COG1007
----------------------------------------------------------------------------------------
121	0.81	GAACCCcgaattgttcggattcaTCcgA	avn-Avin_42530		conserved hypothetical protein	ROG2579
----------------------------------------------------------------------------------------
122	0.81	GAATTCggcaccgtggaacagtaTCcgA	avn-Avin_20440	rpmI	50S ribosomal protein L35	COG0291
122	0.81	GAATTCggcaccgtggaacagtaTCcgA	avn-Avin_20450	rplT	50S ribosomal protein L20	COG0292
122	0.81	GAATTCggcaccgtggaacagtaTCcgA	avn-Avin_20460	pheS	phenylalanyl-tRNA synthetase, alpha subunit	COG0016
122	0.81	GAATTCggcaccgtggaacagtaTCcgA	avn-Avin_20470	pheT	phenylalanyl-tRNA synthetase, beta subunit	COG0072
122	0.81	GAATTCggcaccgtggaacagtaTCcgA	avn-Avin_20480	ihfA	integration host factor, alpha subunit	COG0776
122	0.81	GAATTCggcaccgtggaacagtaTCcgA	avn-Avin_20490		transcriptional regulator, MerR family	COG0789
----------------------------------------------------------------------------------------
123	0.81	GAACATacgtaaccggacaccttTCcaT	avn-Avin_52230	atpI	ATP synthase I chain	COG3312
123	0.81	GAACATacgtaaccggacaccttTCcaT	avn-Avin_52220	atpB	F0 sector of membrane-bound ATP synthase, subunit A	COG0356
123	0.81	GAACATacgtaaccggacaccttTCcaT	avn-Avin_52210	atpE	F0 sector of membrane-bound ATP synthase, subunit C	COG0636
123	0.81	GAACATacgtaaccggacaccttTCcaT	avn-Avin_52200	atpF	F0 sector of membrane-bound ATP synthase, subunit B	COG0711
123	0.81	GAACATacgtaaccggacaccttTCcaT	avn-Avin_52190	atpH	F1 sector of membrane-bound ATP synthase, delta subunit	COG0712
123	0.81	GAACATacgtaaccggacaccttTCcaT	avn-Avin_52180	atpA	ATP synthase F1, alpha subunit	COG0056
123	0.81	GAACATacgtaaccggacaccttTCcaT	avn-Avin_52170	atpG	F1 sector of membrane-bound ATP synthase, gamma subunit	COG0224
123	0.81	GAACATacgtaaccggacaccttTCcaT	avn-Avin_52160	atpD	ATP synthase F1, beta subunit	COG0055
123	0.81	GAACATacgtaaccggacaccttTCcaT	avn-Avin_52150	atpC	F1 sector of membrane-bound ATP synthase, epsilon subunit	COG0355
----------------------------------------------------------------------------------------
124	0.81	GAACATttccaagagcacggtcgTCtcG	avn-Avin_03880		Anti-sigma factor protein, FecR family	COG3712
----------------------------------------------------------------------------------------
125	0.81	GAACCGaccggcaatctcgacagTCagA	avn-Avin_23050		conserved hypothetical membrane protein	COG3127
----------------------------------------------------------------------------------------
126	0.81	GTACATccccaacgcggcgaagaTCgaA	avn-Avin_41750	acoC	dihydrolipoamide acetyltransferase,acetoin dehydrogeanse E2 component, AcoC	COG0596
126	0.81	GTACATccccaacgcggcgaagaTCgaA	avn-Avin_41760	adh	2,3-butanediol dehydrogenase	COG1063
----------------------------------------------------------------------------------------
127	0.81	GAACTGctgctcgaagagacgc.TCgcC	avn-Avin_09460	dctA-2	C4-dicarboxylate transport protein	COG1301
127	0.81	GAACTGctgctcgaagagacgc.TCgcC	avn-Avin_09450		hypothetical protein
----------------------------------------------------------------------------------------
128	0.81	AAACTTtttctgcagtcattgcgTCgtA	avn-Avin_34960	asnB	asparagine synthase (glutamine-hydrolyzing)	COG0367
128	0.81	AAACTTtttctgcagtcattgcgTCgtA	avn-Avin_34970		Acetyltransferase GNAT family	COG1181
128	0.81	AAACTTtttctgcagtcattgcgTCgtA	avn-Avin_34980		Glutamyl aminopeptidase familiy M42	COG1363
----------------------------------------------------------------------------------------
129	0.81	GAACGAaatcgccaggcacaaggTCgaA	avn-Avin_47360		conserved hypothetical protein	COG3027
129	0.81	GAACGAaatcgccaggcacaaggTCgaA	avn-Avin_65160		SsrS RNA 6S; predicted by Infernal
----------------------------------------------------------------------------------------
130	0.81	GAAACTccatctctaccccctt.TCgaA	avn-Avin_48200		Conserved hypothetical protein	COG3332
----------------------------------------------------------------------------------------
131	0.81	GAACGCcgtgcacggttccgac.TCcgA	avn-Avin_40320		Conserved hypothetical protein	COG0820
131	0.81	GAACGCcgtgcacggttccgac.TCcgA	avn-Avin_40310	pilF	type IV pilus biogenesis protein PilF	COG3063
131	0.81	GAACGCcgtgcacggttccgac.TCcgA	avn-Avin_40300		conserved hypothetical protein	COG1426
131	0.81	GAACGCcgtgcacggttccgac.TCcgA	avn-Avin_40290	ispG	4-hydroxy-3-methylbut-2-en-1-yl diphosphate synthase	COG0821
131	0.81	GAACGCcgtgcacggttccgac.TCcgA	avn-Avin_40280	hisS	histidyl-tRNA synthetase	COG0124
131	0.81	GAACGCcgtgcacggttccgac.TCcgA	avn-Avin_40270		YfgM-like protein	COG2976
131	0.81	GAACGCcgtgcacggttccgac.TCcgA	avn-Avin_40260		YfgL-like phosphoquinolipoprotein kinase	COG1520
131	0.81	GAACGCcgtgcacggttccgac.TCcgA	avn-Avin_40250		hypothetical protein
131	0.81	GAACGCcgtgcacggttccgac.TCcgA	avn-Avin_40240	engA	Small GTP-binding protein EngA	COG1160
----------------------------------------------------------------------------------------
132	0.81	GAACGCccggcataagcggccgaTCcgA	avn-Avin_26950		hypothetical protein
----------------------------------------------------------------------------------------
133	0.81	GAAATCgggacggcgatcttctaTCacA	avn-Avin_08790	dmpI	4-oxalocrotonate tautomerase	COG1942
----------------------------------------------------------------------------------------
134	0.81	GAACTTctacaccatcacccgc.TAcaA	avn-Avin_08420		Rare lipoprotein, RlpA family	COG0797
134	0.81	GAACTTctacaccatcacccgc.TAcaA	avn-Avin_08430	dacA	D-Alanyl-D-Alanine carboxypeptidase	COG1686
134	0.81	GAACTTctacaccatcacccgc.TAcaA	avn-Avin_08440		conserved hypothetical protein	COG2921
134	0.81	GAACTTctacaccatcacccgc.TAcaA	avn-Avin_08450	lipB	Lipoate-protein ligase B	COG0321
134	0.81	GAACTTctacaccatcacccgc.TAcaA	avn-Avin_08460	lipA	lipoic acid synthetase	COG0320
134	0.81	GAACTTctacaccatcacccgc.TAcaA	avn-Avin_08470		hypothetical protein
134	0.81	GAACTTctacaccatcacccgc.TAcaA	avn-Avin_08480		thiamine diphosphate-dependent enzyme	COG0028
----------------------------------------------------------------------------------------
135	0.81	GAATTGgccgggcgatgagggatTCgcA	avn-Avin_48200		Conserved hypothetical protein	COG3332
----------------------------------------------------------------------------------------
136	0.81	GAATTGgttgcagccgcccctg.TCcgA	avn-Avin_36790		thioredoxin	COG0526
136	0.81	GAATTGgttgcagccgcccctg.TCcgA	avn-Avin_36780		Acylphosphatase	COG1254
----------------------------------------------------------------------------------------
137	0.81	GATCTTttgccgggggagacgc.TCaaA	avn-Avin_32710		antisigma-factor antagonist STAS domain protein
----------------------------------------------------------------------------------------
138	0.81	GAACTCctgcaacggagtgatt.TCagT	avn-Avin_11130		hypothetical protein	COG3729
----------------------------------------------------------------------------------------
139	0.81	GAAGTTcgacgtctccgacgccaTCcgC	avn-Avin_05460		Cardiolipin synthase	COG1502
----------------------------------------------------------------------------------------
140	0.81	GTATTTccattgctctacgtagcTCggA	avn-Avin_16580		major facilitator superfamily protein	COG0477
140	0.81	GTATTTccattgctctacgtagcTCggA	avn-Avin_16590		xylitol dehydrogenase, zinc-containing alcohol dehydrogenase superfamily	COG1063
140	0.81	GTATTTccattgctctacgtagcTCggA	avn-Avin_16600		transcriptional regulator, AraC family	COG2207
140	0.81	GTATTTccattgctctacgtagcTCggA	avn-Avin_16610		PfkB-family carbohydrate kinase	COG0524
----------------------------------------------------------------------------------------
141	0.81	GAAGTTccgatggcccggacgc.TCtgC	avn-Avin_44920		Cation transportingP-type ATPase	COG0474
141	0.81	GAAGTTccgatggcccggacgc.TCtgC	avn-Avin_44930		Usp-like protein	COG0589
----------------------------------------------------------------------------------------
142	0.81	GAATTCgaccggcaggcgccggtTCgcA	avn-Avin_17230		hypothetical protein
----------------------------------------------------------------------------------------
143	0.81	GGATTTttcatttctcttcagt.TCagA	avn-Avin_32010		hypothetical protein
----------------------------------------------------------------------------------------
144	0.81	GAAAATccggtttagtgttttc.TCacA	avn-Avin_51350	dgoR	transcriptional regulator protein DgoR	COG1414
144	0.81	GAAAATccggtttagtgttttc.TCacA	avn-Avin_51340	dgoK	2-keto-3-deoxy-galactonokinase	COG3734
144	0.81	GAAAATccggtttagtgttttc.TCacA	avn-Avin_51330	dgoA	2-keto-3-deoxy-6-phosphogalactonate aldolase	COG0800
144	0.81	GAAAATccggtttagtgttttc.TCacA	avn-Avin_51320	galD	galactonate dehydratase	COG4948
----------------------------------------------------------------------------------------
145	0.81	TAACTTtcctgggtatttccctgTCttA	avn-Avin_40790	rplU	ribosomal protein L21	COG0261
145	0.81	TAACTTtcctgggtatttccctgTCttA	avn-Avin_40780	rpmA	ribosomal protein L27	COG0211
145	0.81	TAACTTtcctgggtatttccctgTCttA	avn-Avin_40770	obgE	GTPase	COG0536
145	0.81	TAACTTtcctgggtatttccctgTCttA	avn-Avin_40760	proB	Glutamate 5-kinase, bacterial form	COG0263
145	0.81	TAACTTtcctgggtatttccctgTCttA	avn-Avin_40750		CreA family protein	COG3045
145	0.81	TAACTTtcctgggtatttccctgTCttA	avn-Avin_40740		hypothetical protein
145	0.81	TAACTTtcctgggtatttccctgTCttA	avn-Avin_40730		Methylated-DNA-(protein)-cysteine S-methyltransferase	COG0350
----------------------------------------------------------------------------------------
146	0.81	GCAGTTgcaatgaaacgtgtaggTCtgA	avn-Avin_34250	asd	aspartate-semialdehyde dehydrogenase, Asd	COG0136
146	0.81	GCAGTTgcaatgaaacgtgtaggTCtgA	avn-Avin_34240		aspartate-semialdehyde dehydrogenase	COG0136
146	0.81	GCAGTTgcaatgaaacgtgtaggTCtgA	avn-Avin_34230		conserved hypothetical protein	COG3170
146	0.81	GCAGTTgcaatgaaacgtgtaggTCtgA	avn-Avin_34220	truA	tRNA pseudouridine synthase A	COG0101
146	0.81	GCAGTTgcaatgaaacgtgtaggTCtgA	avn-Avin_34210	trpF	phosphoribosylanthranilate isomerase	COG0135
146	0.81	GCAGTTgcaatgaaacgtgtaggTCtgA	avn-Avin_34200		hypothetical protein
----------------------------------------------------------------------------------------
147	0.81	GAACGGgccgcgccactacccgaTCtgA	avn-Avin_14250	fcs	feruoyl-CoA synthetase	COG0318
147	0.81	GAACGGgccgcgccactacccgaTCtgA	avn-Avin_14260	aat1	beta-ketothiolase	COG0183
147	0.81	GAACGGgccgcgccactacccgaTCtgA	avn-Avin_14270		acyl-CoA dehydrogenase	COG1960
147	0.81	GAACGGgccgcgccactacccgaTCtgA	avn-Avin_14280	etfB1	Electron transfer flavoprotein beta-subunit	COG2086
147	0.81	GAACGGgccgcgccactacccgaTCtgA	avn-Avin_14290	eftA1	Electron transfer flavoprotein, alpha subunit	COG2025
----------------------------------------------------------------------------------------
148	0.81	GAACTGgggcgaggccgtgcacaTCcaC	avn-Avin_35120	minD	septum site-determining protein MinD	COG2894
148	0.81	GAACTGgggcgaggccgtgcacaTCcaC	avn-Avin_35130	minE	cell division topological specificity factor MinE	COG0851
----------------------------------------------------------------------------------------
149	0.81	GGACTTtcctcatcagttttgt.TCtgC	avn-Avin_34290		Transcriptional regualtor, LysR family	COG0583
----------------------------------------------------------------------------------------
150	0.81	GAACTGatgcggaaatacctga.TCatC	avn-Avin_03460		Gamma-glutamyltranspeptidase precursor	COG0405
----------------------------------------------------------------------------------------
151	0.81	GAACTGggcaagggcttcagcg.TCgcC	avn-Avin_47140		Periplasmic binding protein	COG0614
151	0.81	GAACTGggcaagggcttcagcg.TCgcC	avn-Avin_47150		Bacterial transport system permease protein	COG0609
151	0.81	GAACTGggcaagggcttcagcg.TCgcC	avn-Avin_47160		ABC transporter	COG1120
151	0.81	GAACTGggcaagggcttcagcg.TCgcC	avn-Avin_47170		RNA polymerase sigma factor, FecI family	COG1595
151	0.81	GAACTGggcaagggcttcagcg.TCgcC	avn-Avin_47180		Anti-sigma factor, FecR family	COG3712
151	0.81	GAACTGggcaagggcttcagcg.TCgcC	avn-Avin_47190	fecA	Fe(III) dicitrate transport protein FecA	COG4772
----------------------------------------------------------------------------------------
152	0.81	GAACAGcggaccggggcctttcaTCcgA	avn-Avin_46130	trpGD	Glutamine amidotransferase of anthranilate synthase	COG0512
152	0.81	GAACAGcggaccggggcctttcaTCcgA	avn-Avin_46120	trpD	Anthranilate phosphoribosyl transferase	COG0547
152	0.81	GAACAGcggaccggggcctttcaTCcgA	avn-Avin_46110	trpC	Indole-3-glycerol-phosphate synthase	COG0134
----------------------------------------------------------------------------------------
153	0.81	GAAATCttcattctctgccggg.TCgaA	avn-Avin_03880		Anti-sigma factor protein, FecR family	COG3712
----------------------------------------------------------------------------------------
154	0.81	GAACTCggctggaaagggcctg.TCacC	avn-Avin_34610		hypothetical protein	ROG2007
----------------------------------------------------------------------------------------
155	0.81	GAACGTcttccccgacggcggcgTCagC	avn-Avin_21100		Ureidoglycolate hydrolase	COG3194
155	0.81	GAACGTcttccccgacggcggcgTCagC	avn-Avin_21090		conserved hypothetical protein	COG3748
----------------------------------------------------------------------------------------
156	0.81	GCACCTgcacgtgcgctacatgaTCgaA	avn-Avin_11460		HAD-superfamily hydrolase, subfamily IA, variant 3	COG0637
----------------------------------------------------------------------------------------
157	0.81	GAATTTtcgtctcctttgtccg.TCttT	avn-Avin_17270		hypothetical protein	COG0457
----------------------------------------------------------------------------------------
158	0.81	GATCTTccttctggcaagggagaTCtcA	avn-Avin_36170		pseudogene
----------------------------------------------------------------------------------------
159	0.81	GAACGCcgaaccgtacttttcgcTCcgA	avn-Avin_17140		Bacterial outer membrane porin	ROG8456
----------------------------------------------------------------------------------------
160	0.81	GAAGGTcatgcgcgctggacgc.TCaaA	avn-Avin_30790		pseudogene
----------------------------------------------------------------------------------------
161	0.81	GAACCTgctggtcagctacgacaTCaaC	avn-Avin_07990		hypothetical protein
161	0.81	GAACCTgctggtcagctacgacaTCaaC	avn-Avin_07980		Iron-containing alcohol dehydrogenase	COG1454
----------------------------------------------------------------------------------------
162	0.81	GAACTGttccgcttcaaggcct.TCctG	avn-Avin_23170		conserved hypothetical protein	COG0189
162	0.81	GAACTGttccgcttcaaggcct.TCctG	avn-Avin_23160	pabB	para-aminobenzoate synthase, component I	COG0147
162	0.81	GAACTGttccgcttcaaggcct.TCctG	avn-Avin_23150	cysH	Phosphoadenosine phosphosulfate reductase CysH-type	COG0175
----------------------------------------------------------------------------------------
163	0.81	GAACATgcgaagagagccccga.TCagG	avn-Avin_15160		electron-transferring-flavoprotein ubiquinone oxido-reductase	COG0644
----------------------------------------------------------------------------------------
164	0.81	GCAATTgccacgcccgatgcgctTCgaA	avn-Avin_27080		PHB de-polymerase	COG3243
----------------------------------------------------------------------------------------
165	0.81	GGACTTcacccggcgccaggccgTCgcC	avn-Avin_22560		OprE-like outer membrane porin	ROG8456
----------------------------------------------------------------------------------------
166	0.81	GAACTGgtcaagaagctgcaca.TCccC	avn-Avin_02600	vnfG	vanadium nitrogenase, delta subunit, VnfG	ROG6784
166	0.81	GAACTGgtcaagaagctgcaca.TCccC	avn-Avin_02590	vnfK	vanadium nitrogenase beta subunit, vnfK	COG2710
----------------------------------------------------------------------------------------
167	0.81	GAACTGcggccgttcgtcgcag.TCctC	avn-Avin_23880		membrane protein	COG0679
----------------------------------------------------------------------------------------
168	0.81	GAAGTTatccaggccgaccacc.TCgtG	avn-Avin_05420		hypothetical protein
----------------------------------------------------------------------------------------
169	0.81	GAATTTttcgccgagccgcttt.TCccG	avn-Avin_34500	argD	Acetylornithine and succinylornithine aminotransferase	COG4992
169	0.81	GAATTTttcgccgagccgcttt.TCccG	avn-Avin_34490		arginine N-succinyltransferase	COG3138
169	0.81	GAATTTttcgccgagccgcttt.TCccG	avn-Avin_34480		arginine N-succinyltransferase	COG3138
----------------------------------------------------------------------------------------
170	0.81	GAACGTgaccgcaggaccattc.TCctG	avn-Avin_23140	cysB	LysR family transcriptional regulator protein	COG0583
----------------------------------------------------------------------------------------
171	0.81	GAACATcatcggcccgatcttcgTCgaG	avn-Avin_50180		Glyoxalase/bleomycin resistance protein/dioxygenase	COG0346
171	0.81	GAACATcatcggcccgatcttcgTCgaG	avn-Avin_50190	fahA	fumarylacetoacetase	COG0179
171	0.81	GAACATcatcggcccgatcttcgTCgaG	avn-Avin_50200	maiA	maleylacetoacetate isomerase	COG0625
----------------------------------------------------------------------------------------
172	0.81	GAACTGgtgcgtcagctctgca.TCacC	avn-Avin_01470	nifN	nitrogenase MoFe cofactor biosynthesis protein NifN	COG2710
172	0.81	GAACTGgtgcgtcagctctgca.TCacC	avn-Avin_01480	nifX	Nitrogenase MoFe cofactor biosynthesis protein NifX
172	0.81	GAACTGgtgcgtcagctctgca.TCacC	avn-Avin_01490		conserved hypothetical protein	ROG0157
172	0.81	GAACTGgtgcgtcagctctgca.TCacC	avn-Avin_01500		conserved hypothetical protein
----------------------------------------------------------------------------------------
173	0.81	GGACTTccaactgcaggaagagtTCggT	avn-Avin_32280		hypothetical protein
----------------------------------------------------------------------------------------
174	0.81	GAACACgctggcgcccttcatcgTCccA	avn-Avin_01780		Na/Pi cotransporter II protein	COG1283
----------------------------------------------------------------------------------------
175	0.81	GAACTCgaaaaaacgggtcgag.TCtgC	avn-Avin_11090		Short-chain dehydrogenase/reductase	COG1028
----------------------------------------------------------------------------------------
176	0.81	GAACTCcgcctgctgccggcgc.TCggC	avn-Avin_01550		conserved hypothetical protein	COG2014
176	0.81	GAACTCcgcctgctgccggcgc.TCggC	avn-Avin_01560		conserved hypothetical protein
----------------------------------------------------------------------------------------
177	0.81	GCACTGcgaagcgattcgtgaa.TCcgA	avn-Avin_47240		Conserved hypothetical protein	ROG1706
----------------------------------------------------------------------------------------
178	0.81	GAAATGccgggctggagtcatcgTCaaA	avn-Avin_36130		transposase of insertion sequence ISRm10-1, orfB C-terminus protein	COG3335
----------------------------------------------------------------------------------------
179	0.81	GAACCGagtcagccaggagata.TCcc	avn-Avin_50180		Glyoxalase/bleomycin resistance protein/dioxygenase	COG0346
179	0.81	GAACCGagtcagccaggagata.TCcc	avn-Avin_50190	fahA	fumarylacetoacetase	COG0179
179	0.81	GAACCGagtcagccaggagata.TCcc	avn-Avin_50200	maiA	maleylacetoacetate isomerase	COG0625
----------------------------------------------------------------------------------------
180	0.81	GGACCTgctgtttcgccgcaac.TCgcA	avn-Avin_39100		cysteine desulfurase, sufS	COG0520
180	0.81	GGACCTgctgtttcgccgcaac.TCgcA	avn-Avin_39110		Fe-S metabolism associated SufE	COG2166
----------------------------------------------------------------------------------------
181	0.81	GAACATccagggcgagggcgaggTCcgC	avn-Avin_11790	lspA	lipoprotein signal peptidase, LspA	COG0597
181	0.81	GAACATccagggcgagggcgaggTCcgC	avn-Avin_11800		Peptidylprolyl isomerase, FKBP-type	COG1047
181	0.81	GAACATccagggcgagggcgaggTCcgC	avn-Avin_11810	ispH	4-hydroxy-3-methylbut-2-enyl diphosphate reductase	COG0761
----------------------------------------------------------------------------------------
182	0.81	GAAGGTcatgcgcgctggacgc.TCaaA	avn-Avin_49690		pseudogene
182	0.81	GAAGGTcatgcgcgctggacgc.TCaaA	avn-Avin_49680		hypothetical protein	COG3302
182	0.81	GAAGGTcatgcgcgctggacgc.TCaaA	avn-Avin_49670		hypothetical protein	COG0582
----------------------------------------------------------------------------------------
183	0.81	GGAATTtcccgccgttttcgtgtTCcaA	avn-Avin_41140		OmpA family protein	COG2885
----------------------------------------------------------------------------------------
184	0.81	GAACTTggttccgataataggggTGgaA	avn-Avin_30240		Bacterial regulatory protein, IclR family	COG1414
----------------------------------------------------------------------------------------
185	0.81	GAGCTTttatggcccgctccgg.TCgaA	avn-Avin_40410	iscR	Iron-sulphur cluster assembly transcription factor IscR	COG1959
185	0.81	GAGCTTttatggcccgctccgg.TCgaA	avn-Avin_40400	iscS	Cysteine desulfurase IscS	COG1104
185	0.81	GAGCTTttatggcccgctccgg.TCgaA	avn-Avin_40390	iscU	Iron-sulfur cluster assembly scaffold protein	COG0822
185	0.81	GAGCTTttatggcccgctccgg.TCgaA	avn-Avin_40380	iscA	Iron-sulfur biogenesis protein	COG0316
185	0.81	GAGCTTttatggcccgctccgg.TCgaA	avn-Avin_40370	hscB	Co-chaperone Hsc20	COG1076
185	0.81	GAGCTTttatggcccgctccgg.TCgaA	avn-Avin_40360	hscA	Fe-S protein assembly chaperone HscA	COG0443
185	0.81	GAGCTTttatggcccgctccgg.TCgaA	avn-Avin_40350	fdx	Isc ferredoxin	COG0633
185	0.81	GAGCTTttatggcccgctccgg.TCgaA	avn-Avin_40340	iscX	conserved hypothetical protein	COG2975
----------------------------------------------------------------------------------------
186	0.81	GAACTGgcagtgccgcgaacga.TCcgC	avn-Avin_01330		major facilitator superfamily (MFS_1) protein	COG0477
186	0.81	GAACTGgcagtgccgcgaacga.TCcgC	avn-Avin_01320		conserved hypothetical protein	COG0662
----------------------------------------------------------------------------------------
187	0.81	GAAAATgcgcacaaataattgatTCgaA	avn-Avin_02610	vnfD	vanadium nitrogenase, alpha subunit, vnfD	COG2710
187	0.81	GAAAATgcgcacaaataattgatTCgaA	avn-Avin_02600	vnfG	vanadium nitrogenase, delta subunit, VnfG	ROG6784
187	0.81	GAAAATgcgcacaaataattgatTCgaA	avn-Avin_02590	vnfK	vanadium nitrogenase beta subunit, vnfK	COG2710
----------------------------------------------------------------------------------------
188	0.81	GAACATgtcatcagactggacacTCatC	avn-Avin_31420		myo-inositol 2-dehydrogenase	COG0673
188	0.81	GAACATgtcatcagactggacacTCatC	avn-Avin_31430		Xylose isomerase-like TIM barrel protein, probably inolved in myo-inositol catabolism	COG3622
----------------------------------------------------------------------------------------
189	0.81	GAACATcgtcacggggtcctgg.TCatT	avn-Avin_50010		hypothetical protein
----------------------------------------------------------------------------------------
190	0.81	GAACTTttcatttgtcgagtcgaTAagA	avn-Avin_06200	rpsG	30S ribosomal protein S7	COG0049
----------------------------------------------------------------------------------------
191	0.81	GAACCTccatgacgaagaatct.TCatG	avn-Avin_20650		Glycosyl transferase, family 2	COG1215
----------------------------------------------------------------------------------------
192	0.81	GAACATtccgcagttgacctactTCatC	avn-Avin_23170		conserved hypothetical protein	COG0189
192	0.81	GAACATtccgcagttgacctactTCatC	avn-Avin_23160	pabB	para-aminobenzoate synthase, component I	COG0147
192	0.81	GAACATtccgcagttgacctactTCatC	avn-Avin_23150	cysH	Phosphoadenosine phosphosulfate reductase CysH-type	COG0175
----------------------------------------------------------------------------------------
193	0.81	GCATTTtgcgccatatccttggcTCcgA	avn-Avin_45990	tyrS	tyrosyl-tRNA synthetase	COG0162
----------------------------------------------------------------------------------------
194	0.81	GAACCTgatcgacatgctggtgaTCaaC	avn-Avin_03050		conserved hypothetical protein	COG1872
----------------------------------------------------------------------------------------
195	0.81	GAACGTcatgcacgaaaggaaa.TCccC	avn-Avin_43650		Acyl-CoA dehydrogenase	COG1960
195	0.81	GAACGTcatgcacgaaaggaaa.TCccC	avn-Avin_43660		D-isomer specific 2-hydroxyacid dehydrogenase	COG1052
----------------------------------------------------------------------------------------
196	0.81	GAACTGctcacgaccggcgggg.TCgtG	avn-Avin_28580		Response regulator	COG0745
196	0.81	GAACTGctcacgaccggcgggg.TCgtG	avn-Avin_28570		sensory histidine protein kinase	COG0642
----------------------------------------------------------------------------------------
197	0.81	GGACTAtaggcctcccattgcc.TCgcA	avn-Avin_42710	panB	3-methyl-2-oxobutanoate hydroxymethyltransferase; PanB	COG0413
197	0.81	GGACTAtaggcctcccattgcc.TCgcA	avn-Avin_42720	panC	Pantoate-beta-alanine ligase; PanC	COG0414
197	0.81	GGACTAtaggcctcccattgcc.TCgcA	avn-Avin_42730	panD	aspartate 1-decarboxylase precursor; PanD	COG0853
----------------------------------------------------------------------------------------
198	0.81	GCACGTcacgcatacgaaatat.TCccA	avn-Avin_08170		sulfate ester transport system substrate-binding protein	COG0715
----------------------------------------------------------------------------------------
199	0.81	GAACTGcccgtttttcgatcat.TCcgG	avn-Avin_12580		membrane protein, Auxin Efflux Carrier family	COG0679
----------------------------------------------------------------------------------------
200	0.81	GAACCTgtacaggaagagcatttTCatT	avn-Avin_22950		conserved hypothetical protein	ROG5093
----------------------------------------------------------------------------------------
201	0.81	GAACGGatcgctgcatgtcccg.TCgaA	avn-Avin_41670	pqqB	coenzyme PQQ biosynthesis protein B	COG1235
201	0.81	GAACGGatcgctgcatgtcccg.TCgaA	avn-Avin_41660	pqqC	coenzyme PQQ biosynthesis protein C	COG5424
----------------------------------------------------------------------------------------
202	0.81	GAACAGgccggaagaaggaggtaTCcc	avn-Avin_25930		hypothetical protein
----------------------------------------------------------------------------------------
203	0.81	GAAATCcgtatccacggatagccTCaaA	avn-Avin_36010		lipoprotein	ROG1825
----------------------------------------------------------------------------------------
204	0.81	GAACGGctgggcgtcggcgcgt.TCgcA	avn-Avin_35860		Major facilitator superfamily transporter	COG2814
204	0.81	GAACGGctgggcgtcggcgcgt.TCgcA	avn-Avin_35850		Regulatory protein, LysR-family	COG0583
204	0.81	GAACGGctgggcgtcggcgcgt.TCgcA	avn-Avin_35840		lipoprotein
----------------------------------------------------------------------------------------
205	0.81	GAAAATagacgccaccgagcta.TCtcA	avn-Avin_19380		non-conserved hypothetical protein
----------------------------------------------------------------------------------------
206	0.81	GAACTCgacgagccgctaagccaTCccC	avn-Avin_29840		Conserved hypothetical protein	COG3169
----------------------------------------------------------------------------------------
207	0.81	GAGCTTttgcgatggcttgcag.TCgaA	avn-Avin_48070	rpoH	RNA polymerase sigma-32 factor	COG0568
----------------------------------------------------------------------------------------
208	0.81	GATCTTcttgtaggtgtgatgg.TCggA	avn-Avin_02100		hypothetical protein
----------------------------------------------------------------------------------------
209	0.81	GAACTCgatccttgatcggcgacTCgtG	avn-Avin_32790		Transcriptional regulator MarR family protein	COG1846
----------------------------------------------------------------------------------------
210	0.81	GCACTTcgacagcgggaccaacgTCgtG	avn-Avin_15520		heavy metal sensor histidine protein kinase, two-component	COG0642
----------------------------------------------------------------------------------------
211	0.81	GTACTTctcctgatcctcggtc.TCctG	avn-Avin_23700		mutS-related protein	COG2840
----------------------------------------------------------------------------------------
212	0.81	GAACCGgatttccccatgcttt.TCctA	avn-Avin_24230	fliF	flagellar M-ring protein	COG1766
212	0.81	GAACCGgatttccccatgcttt.TCctA	avn-Avin_24220	fliG	flagellar motor switch protein	COG1536
212	0.81	GAACCGgatttccccatgcttt.TCctA	avn-Avin_24210	fliH	Flagellar assembly protein	COG1317
212	0.81	GAACCGgatttccccatgcttt.TCctA	avn-Avin_24200	fliI	Flagellum-specific ATPase	COG1157
212	0.81	GAACCGgatttccccatgcttt.TCctA	avn-Avin_24190	fliJ	flagellar export protein	COG2882
212	0.81	GAACCGgatttccccatgcttt.TCctA	avn-Avin_24180	fliK	Flagellar hook-length control protein	COG3144
212	0.81	GAACCGgatttccccatgcttt.TCctA	avn-Avin_24170	fliL	Flagellar basal body-associated protein	COG1580
212	0.81	GAACCGgatttccccatgcttt.TCctA	avn-Avin_24160	fliM	flagellar motor switch protein	COG1868
212	0.81	GAACCGgatttccccatgcttt.TCctA	avn-Avin_24150	fliN	Flagellar motor switch protein
212	0.81	GAACCGgatttccccatgcttt.TCctA	avn-Avin_24140	fliO	Flagellar biosynthesis protein	COG3190
212	0.81	GAACCGgatttccccatgcttt.TCctA	avn-Avin_24130	fliP	flagellar biosynthetic protein	COG1338
212	0.81	GAACCGgatttccccatgcttt.TCctA	avn-Avin_24120	fliQ	flagellar biosynthetic protein	COG1987
212	0.81	GAACCGgatttccccatgcttt.TCctA	avn-Avin_24110	fliR	flagellar biosynthetic protein	COG1684
----------------------------------------------------------------------------------------
213	0.81	GAAGGTcatgcgcgctggacgc.TCaaA	avn-Avin_13520		pseudogene
----------------------------------------------------------------------------------------
214	0.81	GAACGAgacaggttctcccccacTCcgA	avn-Avin_26290	hutH	histidine ammonia-lyase	COG2986
214	0.81	GAACGAgacaggttctcccccacTCcgA	avn-Avin_26300	hutF	formiminoglutamate deiminase	COG0402
214	0.81	GAACGAgacaggttctcccccacTCcgA	avn-Avin_26310		Alpha/beta hydrolase fold protein	COG0596
----------------------------------------------------------------------------------------
215	0.81	GGACTCattgccgtactgtcgt.TCgcA	avn-Avin_41180		Staphylococcus nuclease (SNase-like)	COG1525
----------------------------------------------------------------------------------------
216	0.81	GAACCTtgcccggtggactgca.TCgaC	avn-Avin_19250	rnfC	Electron transport complex, subunit C	COG4656
216	0.81	GAACCTtgcccggtggactgca.TCgaC	avn-Avin_19240	rnfD	Electron transport complex, subunit D	COG4658
216	0.81	GAACCTtgcccggtggactgca.TCgaC	avn-Avin_19230	rnfG	Electron transport complex, subunit G	COG4659
216	0.81	GAACCTtgcccggtggactgca.TCgaC	avn-Avin_19220	rnfE	Electron transport complex, subunit E	COG4660
216	0.81	GAACCTtgcccggtggactgca.TCgaC	avn-Avin_19210		endonuclease III/Nth	COG0177
----------------------------------------------------------------------------------------
217	0.81	GAACTTatggaaatcggtgcgaaCCaaA	avn-Avin_51680		hypothetical protein
----------------------------------------------------------------------------------------
218	0.81	GAATTTaccggacggtccggcggTCtcT	avn-Avin_39070		conserved hypothetical protein	COG1196
218	0.81	GAATTTaccggacggtccggcggTCtcT	avn-Avin_39060		conserved hypothetical protein	COG1841
218	0.81	GAATTTaccggacggtccggcggTCtcT	avn-Avin_39050		conserved hypothetical protein	ROG3417
218	0.81	GAATTTaccggacggtccggcggTCtcT	avn-Avin_39040		conserved hypothetical protein	ROG8223
----------------------------------------------------------------------------------------
219	0.81	GAATCTtgtggggtatgagaac.TCtaA	avn-Avin_13810	alyA3	Alginate lyase	COG2931
----------------------------------------------------------------------------------------
220	0.81	GAAGTGcgcccagtcgatatgcaTCgcA	avn-Avin_01960		cytochrome c family protein	ROG0255
----------------------------------------------------------------------------------------
221	0.81	GAACTAcagggcgtcgaaaccaaTCtcC	avn-Avin_01800	osmC	OsmC-like protein	COG1764
----------------------------------------------------------------------------------------
222	0.81	GAATGTccagaagtcgccatggaTCggA	avn-Avin_29640		oligopeptide ABC transporter, periplasmic substrate binding protein	COG4166
222	0.81	GAATGTccagaagtcgccatggaTCggA	avn-Avin_29650		oligopeptide ABC transporter, periplasmic substrate binding protein	COG4166
222	0.81	GAATGTccagaagtcgccatggaTCggA	avn-Avin_29660		oligopeptide ABC transporter, inner membrane permease component	COG4174
222	0.81	GAATGTccagaagtcgccatggaTCggA	avn-Avin_29670		oligopeptide ABC transporter, inner membrane permease component	COG4239
222	0.81	GAATGTccagaagtcgccatggaTCggA	avn-Avin_29680		ABC transporter, ATP binding component	COG4172
222	0.81	GAATGTccagaagtcgccatggaTCggA	avn-Avin_29690	fabI	NADH-dependent enoyl-ACP reductase	COG0623
----------------------------------------------------------------------------------------
223	0.81	GCATTTccgatggcggaaatgtaTCgaA	avn-Avin_08180		Transcriptional regulator, LysR family	COG0583
223	0.81	GCATTTccgatggcggaaatgtaTCgaA	avn-Avin_08170		sulfate ester transport system substrate-binding protein	COG0715
----------------------------------------------------------------------------------------
224	0.81	GGACGTacgcatgttgaaggaaaTCcc	avn-Avin_39610	purT	Phosphoribosylglycinamide formyltransferase	COG0027
----------------------------------------------------------------------------------------
225	0.81	GAACTTgccgataattcgggagaTTgaA	avn-Avin_38620	ibpA	heat shock protein Hsp20	COG0071
225	0.81	GAACTTgccgataattcgggagaTTgaA	avn-Avin_38610	ibpB	heat shock protein Hsp20	COG0071
----------------------------------------------------------------------------------------
226	0.81	GCAGTTctaccaggtctgtaac.TCcgA	avn-Avin_01660		conserved hypothetical protein
226	0.81	GCAGTTctaccaggtctgtaac.TCcgA	avn-Avin_01670	nifW	Nitrogen fixation protein NifW	ROG0177
226	0.81	GCAGTTctaccaggtctgtaac.TCcgA	avn-Avin_01680	nifZ	nitrogen fixation protein NifZ	ROG0176
226	0.81	GCAGTTctaccaggtctgtaac.TCcgA	avn-Avin_01690	nifM	Nitrogen fixation cis-trans peptidyl prolyl isomerase, NifM	COG0760
226	0.81	GCAGTTctaccaggtctgtaac.TCcgA	avn-Avin_01700	clpXnif	Nitrogen fixation protein orf9, ClpX	COG1219
----------------------------------------------------------------------------------------
227	0.81	GAACTCcacgcaggcctccagg.TCcgG	avn-Avin_25010	gor	glutathione-disulfide reductase	COG1249
----------------------------------------------------------------------------------------
228	0.81	GCACTAacgcccggcggcaaag.TCgtA	avn-Avin_02370		non-heme chloroperoxidase (abhydrolase_1 family)	COG0596
----------------------------------------------------------------------------------------
229	0.81	GAACTGggtctgctggcgcagc.TCgaC	avn-Avin_21510	metC	Cystathionine beta-lyase	COG0626
----------------------------------------------------------------------------------------
230	0.81	GAACAGggaaatggggtgaata.TCgaA	avn-Avin_33480		pseudogene
----------------------------------------------------------------------------------------
231	0.81	GTACTTcccggccgagccggca.TCgcT	avn-Avin_11570		Integral membrane protein, TerC family	COG1253
----------------------------------------------------------------------------------------
232	0.81	GAATTTgctttaagagggcgca.TCgtC	avn-Avin_12790	rpoN	RNA polymerase sigma-54 factor	COG1508
232	0.81	GAATTTgctttaagagggcgca.TCgtC	avn-Avin_12780		Sigma 54 modulation protein/ribosomal protein S30EA	COG1544
232	0.81	GAATTTgctttaagagggcgca.TCgtC	avn-Avin_12770	ptsN	PTS IIA-like nitrogen-regulatory protein	COG1762
232	0.81	GAATTTgctttaagagggcgca.TCgtC	avn-Avin_12760		Uncharacterized P-loop ATPase protein family UPF0042	COG1660
232	0.81	GAATTTgctttaagagggcgca.TCgtC	avn-Avin_12750	ptsO	Phosphocarrier NPr protein	COG1925
----------------------------------------------------------------------------------------
233	0.81	GAACGGagttcatgtccatggt.TCcaA	avn-Avin_00520	uvrD	DNA helicase II, UvrD	COG0210
----------------------------------------------------------------------------------------
234	0.81	GAACTAtagaataagctttttatTCcaT	avn-Avin_30530		peroxidase	COG0450
234	0.81	GAACTAtagaataagctttttatTCcaT	avn-Avin_30520	ssuE	FMN reductase	COG0431
234	0.81	GAACTAtagaataagctttttatTCcaT	avn-Avin_30510	ssuA	ABC transporter periplasmic aliphatic sulfonate-binding protein	COG0715
234	0.81	GAACTAtagaataagctttttatTCcaT	avn-Avin_30500	ssuD	alkanesulfonate monooxygenase	COG2141
234	0.81	GAACTAtagaataagctttttatTCcaT	avn-Avin_30490	ssuC	aliphatic sulfonate ABC transporter permease protein	COG0600
234	0.81	GAACTAtagaataagctttttatTCcaT	avn-Avin_30480	ssuB	aliphatic sulfonate ABC transporter ATP-binding protein	COG1116
----------------------------------------------------------------------------------------
235	0.81	GAATTGaataatcctggcaattcTCgcA	avn-Avin_06560		Short-chain dehydrogenase/reductase SDR	COG1028
----------------------------------------------------------------------------------------
236	0.81	GAACAGgccctggatgcgctct.TCgaA	avn-Avin_41060		conserved hypothetical protein	COG2020
----------------------------------------------------------------------------------------
237	0.81	GAACGCcagacaggagtggtcatTCcc	avn-Avin_02780	vnfA	vanadium nitrogenase sigma54-dependent transcriptional activator, VnfA	COG3604
237	0.81	GAACGCcagacaggagtggtcatTCcc	avn-Avin_02770	vnfE	nitrogenase vanadium iron cofactor biosynthesis protein vnfE	COG2710
237	0.81	GAACGCcagacaggagtggtcatTCcc	avn-Avin_02750	vnfN	nitrogenase vanadiun-iron cofactor biosynthesis protein vnfN	COG2710
237	0.81	GAACGCcagacaggagtggtcatTCcc	avn-Avin_02740	vnfX	nitrogenase biosynthetic protein vnfX	COG1433
----------------------------------------------------------------------------------------
238	0.81	GAACATccgcctgccggcccggcTCgcC	avn-Avin_17830		phosphoglycerate mutase family protein	COG2062
----------------------------------------------------------------------------------------
239	0.81	GAACTGgcctgacccgcccccg.TCctT	avn-Avin_33900		Aldo/Keto reductase with a Twin-arginine translocation pathway signal	COG0667
----------------------------------------------------------------------------------------
240	0.81	GAACTTatggaaatcggtgcga.ACcaA	avn-Avin_51680		hypothetical protein
----------------------------------------------------------------------------------------
241	0.81	GAAGTCgccatggatcggaccc.TCctA	avn-Avin_29640		oligopeptide ABC transporter, periplasmic substrate binding protein	COG4166
241	0.81	GAAGTCgccatggatcggaccc.TCctA	avn-Avin_29650		oligopeptide ABC transporter, periplasmic substrate binding protein	COG4166
241	0.81	GAAGTCgccatggatcggaccc.TCctA	avn-Avin_29660		oligopeptide ABC transporter, inner membrane permease component	COG4174
241	0.81	GAAGTCgccatggatcggaccc.TCctA	avn-Avin_29670		oligopeptide ABC transporter, inner membrane permease component	COG4239
241	0.81	GAAGTCgccatggatcggaccc.TCctA	avn-Avin_29680		ABC transporter, ATP binding component	COG4172
241	0.81	GAAGTCgccatggatcggaccc.TCctA	avn-Avin_29690	fabI	NADH-dependent enoyl-ACP reductase	COG0623
----------------------------------------------------------------------------------------
242	0.81	GCACTCtattcgagaacaattc.TCgaA	avn-Avin_12420		2-oxoglutarate and Fe(II)-dependent oxygenase superfamily	COG3128
242	0.81	GCACTCtattcgagaacaattc.TCgaA	avn-Avin_12410		tetratricopeptide-like helical protein	COG0790
----------------------------------------------------------------------------------------
243	0.81	GAAATGcagtcccacgagttcc.TCgcA	avn-Avin_13030	nfi	endonuclease V	COG1515
----------------------------------------------------------------------------------------
244	0.81	GCACTTtggcaagtctttactccTCggG	avn-Avin_35250		hypothetical protein	COG0790
----------------------------------------------------------------------------------------
245	0.81	GAATTTgaaaaaaagcaacttttTCatG	avn-Avin_48810		Conserved hypothetical protein
----------------------------------------------------------------------------------------
246	0.81	GAAACTgagctgccggttggtggTCccA	avn-Avin_42400	otsB	trehalose-phosphatase	COG1877
246	0.81	GAAACTgagctgccggttggtggTCccA	avn-Avin_42390	otsA	alpha,alpha-trehalose-phosphate synthase (UDP-forming)	COG0380
----------------------------------------------------------------------------------------
247	0.81	GCACCTgcgcgtgctgcacctg.TCcgA	avn-Avin_41940		transcriptional regulatory protein LysR family	COG0583
----------------------------------------------------------------------------------------
248	0.81	GAACCCaggtacggcgggtcga.TCcgA	avn-Avin_19040		Dienelactone hydrolase	COG0412
----------------------------------------------------------------------------------------
249	0.81	GAATTTttacaaaacaactatt.TCccC	avn-Avin_51360	pykA-4	Pyruvate kinase	COG0469
249	0.81	GAATTTttacaaaacaactatt.TCccC	avn-Avin_51370		pseudogene
----------------------------------------------------------------------------------------
250	0.81	GGACTTggccaaatccactgcaaTCtgT	avn-Avin_48770		Conserved hypothetical protein
----------------------------------------------------------------------------------------
251	0.81	GGACTTgcaaccttatccgcctcTCtgG	avn-Avin_23710		conserved hypothetical protein
251	0.81	GGACTTgcaaccttatccgcctcTCtgG	avn-Avin_23700		mutS-related protein	COG2840
----------------------------------------------------------------------------------------
252	0.81	GAACCGgaggtggataaatcta.TCtcA	avn-Avin_25870		LysR family transcriptional regulator protein	COG0583
----------------------------------------------------------------------------------------
253	0.81	GAACCTatgaaatcggtggtcgtTCcgT	avn-Avin_01910		conserved hypothetical protein
----------------------------------------------------------------------------------------
254	0.81	GAACGTggtgctggctcccgtc.TCgcG	avn-Avin_26800		conserved hypothetical protein	ROG1652
----------------------------------------------------------------------------------------
255	0.81	GCACATtctcgccgcgcgctga.TCcgA	avn-Avin_39960		hypothetical protein	COG1359
----------------------------------------------------------------------------------------
256	0.81	GAACTCaaggagttcgaactga.TCtcC	avn-Avin_24420		Binding-protein-dependent transport systems inner membrane component	COG1173
256	0.81	GAACTCaaggagttcgaactga.TCtcC	avn-Avin_24410		ABC transporter	COG1123
256	0.81	GAACTCaaggagttcgaactga.TCtcC	avn-Avin_24400		hypothetical protein
----------------------------------------------------------------------------------------
257	0.81	GAACGTatcgccggaggactga.TCgaC	avn-Avin_23970	flgN	Flagella synthesis protein	COG3418
----------------------------------------------------------------------------------------
258	0.81	GTACTTcagttggattctcggcaTCctG	avn-Avin_19860		hypothetical protein	COG3790
----------------------------------------------------------------------------------------
259	0.81	GAATTTcctgcaccccggcctccTCgcT	avn-Avin_35380		Peptidase, M48 family	COG4783
----------------------------------------------------------------------------------------
260	0.81	GAAGTTctgctgcgcctcctcg.TCgcG	avn-Avin_02440		hypothetical protein
----------------------------------------------------------------------------------------
261	0.81	GAACTCagcagcctgcccacta.TCaaT	avn-Avin_43150		hypothetical protein
----------------------------------------------------------------------------------------
262	0.81	GAACGGaacttgtatgtgcacc.TCcgA	avn-Avin_09700		lantibiotic modifying enzyme	COG4403
----------------------------------------------------------------------------------------
263	0.81	GAACAActtgaacgtccctgat.TCgtA	avn-Avin_06960	accB	acetyl-CoA carboxylase, biotin carboxyl carrier protein	COG0511
263	0.81	GAACAActtgaacgtccctgat.TCgtA	avn-Avin_06950	accC	acetyl-CoA carboxylase, biotin carboxylase	COG0439
----------------------------------------------------------------------------------------
264	0.81	GAAGTTctcggcagcaagtccg.TCttG	avn-Avin_47940	cycB	cytochrome c5 protein	COG3245
----------------------------------------------------------------------------------------
265	0.81	GGACATcgagaagtccggcgct.TCccA	avn-Avin_08540		heavy metal efflux pump CzcA family	COG3696
----------------------------------------------------------------------------------------
266	0.81	GAATTTgaaaggacggactcga.TCgtT	avn-Avin_26820		major facilitator transporter	COG0477
----------------------------------------------------------------------------------------
267	0.81	GGACTTtacgatcccgtggcggaTCggC	avn-Avin_12170		alkaline phosphatase	COG3540
----------------------------------------------------------------------------------------
268	0.81	GAACTGaacccggcgctgctga.TCctC	avn-Avin_07800	trmA	tRNA (uracil-5-)-methyltransferase	COG2265
----------------------------------------------------------------------------------------
269	0.81	GAAGGTccgctcgggccgggcg.TCggA	avn-Avin_37020		TonB-dependent ferrisiderophore receptor protein	COG4771
269	0.81	GAAGGTccgctcgggccgggcg.TCggA	avn-Avin_37010		TonB-dependent ferrisiderophore receptor protein	COG4771
269	0.81	GAAGGTccgctcgggccgggcg.TCggA	avn-Avin_37000		SAM-dependent methyltransferase	COG0500
269	0.81	GAAGGTccgctcgggccgggcg.TCggA	avn-Avin_36990		esterase	COG2819
----------------------------------------------------------------------------------------
270	0.81	GAACAGtccgaggagttggcca.TCgtA	avn-Avin_36490		Integrase, catalytic domain-containing protein
270	0.81	GAACAGtccgaggagttggcca.TCgtA	avn-Avin_36480		transposase, helix-turn-helix, Fis-type	COG4584
270	0.81	GAACAGtccgaggagttggcca.TCgtA	avn-Avin_36470		IstB-like ATP-binding protein	COG1484
270	0.81	GAACAGtccgaggagttggcca.TCgtA	avn-Avin_36460		Integrase, catalytic domain-containing protein	COG2801
----------------------------------------------------------------------------------------
271	0.81	GAACATttgaagtcggtgggccaTCtgG	avn-Avin_31630		CRISPR-associated helicase Cas3	COG1203
271	0.81	GAACATttgaagtcggtgggccaTCtgG	avn-Avin_31620	cas5d	CRISPR-associated protein Cas5d	ROG0033
271	0.81	GAACATttgaagtcggtgggccaTCtgG	avn-Avin_31610	csd1	CRISPR-associated protein Csd1	ROG0081
271	0.81	GAACATttgaagtcggtgggccaTCtgG	avn-Avin_31600	csd2	CRISPR-associated protein Csd2	COG3649
271	0.81	GAACATttgaagtcggtgggccaTCtgG	avn-Avin_31590	cas4	CRISPR-associated protein Cas4	COG1468
271	0.81	GAACATttgaagtcggtgggccaTCtgG	avn-Avin_31580	cas1	CRISPR-associated protein Cas1	COG1518
271	0.81	GAACATttgaagtcggtgggccaTCtgG	avn-Avin_31570	cas2	CRISPR-associated protein Cas2	COG1343
----------------------------------------------------------------------------------------
272	0.81	GAATTTgccgccccgccccggc.TCtgC	avn-Avin_20610	xseB-2	exodeoxyribonuclease VII small subunit	COG1722
272	0.81	GAATTTgccgccccgccccggc.TCtgC	avn-Avin_20600	ispA-2	geranyltranstransferase	COG0142
272	0.81	GAATTTgccgccccgccccggc.TCtgC	avn-Avin_20590	dxs-2	1-deoxy-D-xylulose-5-phosphate synthase	COG1154
272	0.81	GAATTTgccgccccgccccggc.TCtgC	avn-Avin_20580		hypothetical protein
----------------------------------------------------------------------------------------
273	0.81	GAACTGcccagggacccgcgca.TCagC	avn-Avin_03830	fdhI	formate dehydrogenase, gamma subunit	COG2864
273	0.81	GAACTGcccagggacccgcgca.TCagC	avn-Avin_03840	fdhE	formate dehydrogenase accessory protein FdhE	COG3058
----------------------------------------------------------------------------------------
274	0.81	GAAATGactattggtgtaatcggTCgtA	avn-Avin_06250		50S ribosomal protein L3	COG0087
274	0.81	GAAATGactattggtgtaatcggTCgtA	avn-Avin_06260		Ribosomal protein L4/L1e	COG0088
274	0.81	GAAATGactattggtgtaatcggTCgtA	avn-Avin_06270		50S ribosomal protein L23	COG0089
274	0.81	GAAATGactattggtgtaatcggTCgtA	avn-Avin_06280	rplB	50S ribosomal protein L2	COG0090
274	0.81	GAAATGactattggtgtaatcggTCgtA	avn-Avin_06290	rpsS	30S ribosomal protein S19	COG0185
274	0.81	GAAATGactattggtgtaatcggTCgtA	avn-Avin_06300	rplV	50S ribosomal protein L22	COG0091
274	0.81	GAAATGactattggtgtaatcggTCgtA	avn-Avin_06310	rpsC	30S ribosomal protein S3	COG0092
274	0.81	GAAATGactattggtgtaatcggTCgtA	avn-Avin_06320	rplP	ribosomal protein L16	COG0197
274	0.81	GAAATGactattggtgtaatcggTCgtA	avn-Avin_06330	rpmC	50S ribosomal protein L29	COG0255
274	0.81	GAAATGactattggtgtaatcggTCgtA	avn-Avin_06340		30S ribosomal protein S17	COG0186
274	0.81	GAAATGactattggtgtaatcggTCgtA	avn-Avin_06350	rplN	50S ribosomal protein L14	COG0093
274	0.81	GAAATGactattggtgtaatcggTCgtA	avn-Avin_06360	rplX	50S ribosomal protein L24	COG0198
274	0.81	GAAATGactattggtgtaatcggTCgtA	avn-Avin_06370		50S ribosomal protein L5	COG0094
274	0.81	GAAATGactattggtgtaatcggTCgtA	avn-Avin_06380		30S ribosomal protein S14	COG0199
274	0.81	GAAATGactattggtgtaatcggTCgtA	avn-Avin_06390		30S ribosomal protein S8	COG0096
274	0.81	GAAATGactattggtgtaatcggTCgtA	avn-Avin_06400		50S ribosomal protein L6	COG0097
274	0.81	GAAATGactattggtgtaatcggTCgtA	avn-Avin_06410	rplR	50S ribosomal protein L18	COG0256
274	0.81	GAAATGactattggtgtaatcggTCgtA	avn-Avin_06420	rpsE	30S ribosomal protein S5	COG0098
274	0.81	GAAATGactattggtgtaatcggTCgtA	avn-Avin_06430	rpmD	50S ribosomal protein L30	COG1841
274	0.81	GAAATGactattggtgtaatcggTCgtA	avn-Avin_06440	rplO	50S ribosomal protein L15	COG0200
274	0.81	GAAATGactattggtgtaatcggTCgtA	avn-Avin_06450	secY	Sec-dependent preprotein translocase, SecY subunit	COG0201
274	0.81	GAAATGactattggtgtaatcggTCgtA	avn-Avin_06460	rpmJ	50S ribosomal protein L36	COG0257
274	0.81	GAAATGactattggtgtaatcggTCgtA	avn-Avin_06470		30S ribosomal protein S13	COG0099
274	0.81	GAAATGactattggtgtaatcggTCgtA	avn-Avin_06480		30S ribosomal protein S11	COG0100
274	0.81	GAAATGactattggtgtaatcggTCgtA	avn-Avin_06490	rpsD	30S ribosomal protein S4	COG0522
274	0.81	GAAATGactattggtgtaatcggTCgtA	avn-Avin_06500	rpoA	DNA-directed RNA polymerase, alpha subunit	COG0202
274	0.81	GAAATGactattggtgtaatcggTCgtA	avn-Avin_06510	rplQ	50S ribosomal protein L17	COG0203
----------------------------------------------------------------------------------------
275	0.81	GAACATgcgcgcccggcacgct.TCccG	avn-Avin_10010		DEAD/DEAH box ATP-dependent RNA helicase	COG0513
----------------------------------------------------------------------------------------
276	0.81	GGAGTTccgccggctgcgtcct.TCgcA	avn-Avin_43040		conserved hypothetical protein	COG2867
276	0.81	GGAGTTccgccggctgcgtcct.TCgcA	avn-Avin_43030		conserved hypothetical protein	COG2914
----------------------------------------------------------------------------------------
277	0.81	GAACCAagccccggcgcgcctt.TCtcA	avn-Avin_17490		conserved hypothetical protein	COG4329
277	0.81	GAACCAagccccggcgcgcctt.TCtcA	avn-Avin_17480		conserved hypothetical protein	COG3336
----------------------------------------------------------------------------------------
278	0.81	GAACTGgccgtggctgcggcca.TCggC	avn-Avin_30670	arsE	arsenate reductase	COG1393
----------------------------------------------------------------------------------------
279	0.81	GAACTGcagcggcgcggcattt.TCcgC	avn-Avin_43960		periplasmic substrate binding protein	COG0715
279	0.81	GAACTGcagcggcgcggcattt.TCcgC	avn-Avin_43970		class II aldolase protein	COG0235
----------------------------------------------------------------------------------------
280	0.81	GAACTGgcgaaagccggctacggTCcgG	avn-Avin_44950		hypothetical protein
----------------------------------------------------------------------------------------
281	0.81	GAACGAggcctggccatgtcggaTCaaA	avn-Avin_27560		hypothetical protein
281	0.81	GAACGAggcctggccatgtcggaTCaaA	avn-Avin_27550		Peptidase, S49 family	COG0616
----------------------------------------------------------------------------------------
282	0.81	GGACTCcagattggccagggtt.TCcaA	avn-Avin_31000		Short-chain dehydrogenase/reductase SDR	COG1028
282	0.81	GGACTCcagattggccagggtt.TCcaA	avn-Avin_31010		NADP oxidoreductase, coenzyme F420-dependent protein	COG2085
----------------------------------------------------------------------------------------
283	0.81	GAACCGccacttccgccaccag.TCcgA	avn-Avin_00820		Transglutaminase-like Super Family Protein	COG1305
283	0.81	GAACCGccacttccgccaccag.TCcgA	avn-Avin_00810		ribonucleotide-diphosphate reductase, adenosylcobalamin-dependent	COG0209
283	0.81	GAACCGccacttccgccaccag.TCcgA	avn-Avin_00800		conserved hypothetical protein
----------------------------------------------------------------------------------------
284	0.81	GTATTTgttcatgccatttggtgTCgaA	avn-Avin_48820		hypothetical protein
284	0.81	GTATTTgttcatgccatttggtgTCgaA	avn-Avin_48810		Conserved hypothetical protein
----------------------------------------------------------------------------------------
285	0.81	GAACGTcataatgcgccggacggTCtgC	avn-Avin_03930		phasin family protein	ROG0790
----------------------------------------------------------------------------------------
286	0.81	GATCTTcatgggggctgccggt.TCgaA	avn-Avin_28870		GCN5-related N-acetyltransferase	COG0454
----------------------------------------------------------------------------------------
287	0.81	GAACCTgtgagccggtgcgtctgTCgcG	avn-Avin_28760	nfuA	NfuA protein	COG0694
----------------------------------------------------------------------------------------
288	0.81	GAAGTCaacatgaaaatcaagcgTCtgA	avn-Avin_06480		30S ribosomal protein S11	COG0100
288	0.81	GAAGTCaacatgaaaatcaagcgTCtgA	avn-Avin_06490	rpsD	30S ribosomal protein S4	COG0522
288	0.81	GAAGTCaacatgaaaatcaagcgTCtgA	avn-Avin_06500	rpoA	DNA-directed RNA polymerase, alpha subunit	COG0202
288	0.81	GAAGTCaacatgaaaatcaagcgTCtgA	avn-Avin_06510	rplQ	50S ribosomal protein L17	COG0203
----------------------------------------------------------------------------------------
289	0.81	GAAGGTcatgcgcgctggacgc.TCaaA	avn-Avin_25490		pseudogene
----------------------------------------------------------------------------------------
290	0.81	GCAATTgctgcgcgaattgcccaTCctA	avn-Avin_31970		conserved hypothetical protein	COG2026
290	0.81	GCAATTgctgcgcgaattgcccaTCctA	avn-Avin_31960		transcriptional regulator protein	COG2944
----------------------------------------------------------------------------------------
291	0.81	GAACTGcgcgatgcggcgggct.TCgaC	avn-Avin_02200		conserved hypothetical protein	ROG0188
----------------------------------------------------------------------------------------
292	0.81	GAATCTgagccatggatcatcc.TCcgA	avn-Avin_25540		hypothetical protein
----------------------------------------------------------------------------------------
293	0.81	GCACATgagtttccgacggggcgTCgtA	avn-Avin_10640		OprE-like outer membrane porin	ROG8456
----------------------------------------------------------------------------------------
294	0.81	GAACACcgcccgcccgaatgag.TCcgA	avn-Avin_46840	apaG	ApaG-protein	COG2967
294	0.81	GAACACcgcccgcccgaatgag.TCcgA	avn-Avin_46850	apaH	bis(5-nucleosyl)-tetraphosphatase	COG0639
294	0.81	GAACACcgcccgcccgaatgag.TCcgA	avn-Avin_46860	glpE	Thiosulfate sulfurtransferase	COG0607
----------------------------------------------------------------------------------------
295	0.81	GAAATGcggcagagcctgcagccTCcgA	avn-Avin_45480	tatC	twin arginine-targeting protein translocase	COG0805
295	0.81	GAAATGcggcagagcctgcagccTCcgA	avn-Avin_45490		Conserved hypothetical protein	COG1385
----------------------------------------------------------------------------------------
296	0.81	GAAATCagctcctcggatatcc.TCtcA	avn-Avin_22080		periplasmic sugar-binding protein	COG1879
296	0.81	GAAATCagctcctcggatatcc.TCtcA	avn-Avin_22070		Short-chain dehydrogenase/reductase SDR protein	COG1028
296	0.81	GAAATCagctcctcggatatcc.TCtcA	avn-Avin_22060		Glycerone kinase	COG2376
296	0.81	GAAATCagctcctcggatatcc.TCtcA	avn-Avin_22050		dihydroxyacetone kinase, L subunit	COG2376
----------------------------------------------------------------------------------------
297	0.81	GCACTCccgctgccattccagc.TCcgA	avn-Avin_04050		conserved hypothetical protein	COG2378
----------------------------------------------------------------------------------------
298	0.81	GTACTTgagccggatggatcgttTCcaG	avn-Avin_12310		hypothetical protein
----------------------------------------------------------------------------------------
299	0.81	GAACGTgcgcaagaaggacctgaTCcaC	avn-Avin_09870		hypothetical protein
----------------------------------------------------------------------------------------
300	0.81	GGACATgggcacctcgacaaca.TCaaA	avn-Avin_45070		conserved hypothetical protein	COG0477
300	0.81	GGACATgggcacctcgacaaca.TCaaA	avn-Avin_45080		4-oxalocrotonate tautomerase	COG1942
----------------------------------------------------------------------------------------
301	0.81	GCACATccgcctcagggttgcc.TCatA	avn-Avin_46000		metallopeptidase	COG0739
301	0.81	GCACATccgcctcagggttgcc.TCatA	avn-Avin_46010		conserved hypothetical protein	COG2377
301	0.81	GCACATccgcctcagggttgcc.TCatA	avn-Avin_65250		IIC RNA structure
----------------------------------------------------------------------------------------
302	0.81	GAACGCttgagccagcgcatgg.TCgaA	avn-Avin_07910		intracellular signalling protein with diguanylate cyclase and phosphodiesterase activities	COG5001
----------------------------------------------------------------------------------------
303	0.81	GAATTTttgttccatatagagt.TCaaT	avn-Avin_50320		ABC transporter substrate binding protein	COG1879
303	0.81	GAATTTttgttccatatagagt.TCaaT	avn-Avin_50310		ABC transporter ATP-binding protein	COG1129
303	0.81	GAATTTttgttccatatagagt.TCaaT	avn-Avin_50300		ABC transporter permease	COG4211
303	0.81	GAATTTttgttccatatagagt.TCaaT	avn-Avin_50290		oxidoreductase	COG0673
----------------------------------------------------------------------------------------
304	0.81	GAACTGcagcggcgcggcctgt.TCcgG	avn-Avin_21730		Oxidoreductase aldo/keto reductase family	COG0667
304	0.81	GAACTGcagcggcgcggcctgt.TCcgG	avn-Avin_21720		ABC transporter, aliphatic sulfonate binding protein	COG0715
304	0.81	GAACTGcagcggcgcggcctgt.TCcgG	avn-Avin_21710		TonB-like protein, ferric siderophore transporter	COG0810
304	0.81	GAACTGcagcggcgcggcctgt.TCcgG	avn-Avin_21700		ExbB proton channel	COG0811
304	0.81	GAACTGcagcggcgcggcctgt.TCcgG	avn-Avin_21690		Biopolymer transport protein ExbD	COG0848
----------------------------------------------------------------------------------------
305	0.81	GTACTGcccgaactgccgccgc.TCtgA	avn-Avin_49040		conserved hypothetical protein	COG3467
----------------------------------------------------------------------------------------
306	0.81	GCATTTtttgcagaactggcgg.TCgaA	avn-Avin_15920	rfbB	dTDP-glucose 4,6-dehydratase	COG1088
306	0.81	GCATTTtttgcagaactggcgg.TCgaA	avn-Avin_15930	rfbD	dTDP-4-dehydrorhamnose reductase	COG1091
306	0.81	GCATTTtttgcagaactggcgg.TCgaA	avn-Avin_15940	rfbA	glucose-1-phosphate thymidylyltransferase	COG1209
306	0.81	GCATTTtttgcagaactggcgg.TCgaA	avn-Avin_15950	rfbC	dTDP-4-dehydrorhamnose 3,5-epimerase	COG1898
306	0.81	GCATTTtttgcagaactggcgg.TCgaA	avn-Avin_15960		ABC-2 transporter, permease component	COG1682
306	0.81	GCATTTtttgcagaactggcgg.TCgaA	avn-Avin_15970		ABC transporter, ATP binding component	COG1134
306	0.81	GCATTTtttgcagaactggcgg.TCgaA	avn-Avin_15980		Glycosyl transferase, family 2	COG1216
306	0.81	GCATTTtttgcagaactggcgg.TCgaA	avn-Avin_15990		hydrolase (HAD superfamily) protein	COG5610
----------------------------------------------------------------------------------------
307	0.81	GAACTCtgcctataggcttctc.TCagT	avn-Avin_07380		conserved hypothetical protein	COG3729
----------------------------------------------------------------------------------------
308	0.81	GCACGTcaaacaaggattctga.TCggA	avn-Avin_15560		hypothetical protein
----------------------------------------------------------------------------------------
309	0.81	GGACTTttctctatcgtacccacTCtgG	avn-Avin_49730		hypothetical protein
----------------------------------------------------------------------------------------
310	0.81	GAAGGTtcaggaggtcccgctcgTCgaA	avn-Avin_39150	dapE	succinyl-diaminopimelate desuccinylase	COG0624
310	0.81	GAAGGTtcaggaggtcccgctcgTCgaA	avn-Avin_39160	rrmA	rRNA (guanine-N(1)-)-methyltransferase	COG0500
310	0.81	GAAGGTtcaggaggtcccgctcgTCgaA	avn-Avin_39170		conserved hypothetical protein	ROG3137
----------------------------------------------------------------------------------------
311	0.81	GAAGTTttttagggtggcacggtTCctG	avn-Avin_43810	seuA	monoxygenase, NtaA/DszA family	COG2141
311	0.81	GAAGTTttttagggtggcacggtTCctG	avn-Avin_43800		conserved hypothetical protein	COG1960
311	0.81	GAAGTTttttagggtggcacggtTCctG	avn-Avin_43790		conserved hypothetical protein	COG1022
311	0.81	GAAGTTttttagggtggcacggtTCctG	avn-Avin_43780		ABC transporter, LivG family	COG0411
311	0.81	GAAGTTttttagggtggcacggtTCctG	avn-Avin_43770	livH	Bacterial inner-membrane translocator	COG0559
311	0.81	GAAGTTttttagggtggcacggtTCctG	avn-Avin_43760		Bacterial inner-membrane translocator, LivM family	COG4177
311	0.81	GAAGTTttttagggtggcacggtTCctG	avn-Avin_43750		conserved hypothetical protein	ROG0672
311	0.81	GAAGTTttttagggtggcacggtTCctG	avn-Avin_43740		monooxygenase, NtaA/SnaA/SoxA/DszA family	COG2141
311	0.81	GAAGTTttttagggtggcacggtTCctG	avn-Avin_43730		conserved hypothetical protein	COG0683
311	0.81	GAAGTTttttagggtggcacggtTCctG	avn-Avin_43720		conserved hypothetical protein	COG0683
311	0.81	GAAGTTttttagggtggcacggtTCctG	avn-Avin_43710		ABC transporter, LivF family	COG0410
----------------------------------------------------------------------------------------
312	0.81	GAATTTcgccgccactcatgcgcTCgcG	avn-Avin_06520	uvrA	Uvr excinuclease subunit A	COG0178
----------------------------------------------------------------------------------------
313	0.81	GAACGTgtgctgtccacccccgtTCccT	avn-Avin_18600		conserved hypothetical protein	ROG0465
313	0.81	GAACGTgtgctgtccacccccgtTCccT	avn-Avin_18610		Short-chain dehydrogenase/reductase, SDR family protein	COG0300
313	0.81	GAACGTgtgctgtccacccccgtTCccT	avn-Avin_18620		hypothetical protein
313	0.81	GAACGTgtgctgtccacccccgtTCccT	avn-Avin_18630		Response regulator, two-component	COG0745
313	0.81	GAACGTgtgctgtccacccccgtTCccT	avn-Avin_18640		sensory histidine protein kinase,two-component	COG0642
----------------------------------------------------------------------------------------
314	0.81	GAACTTcgttcaggccttggca.TGgcA	avn-Avin_36530		hypothetical protein
314	0.81	GAACTTcgttcaggccttggca.TGgcA	avn-Avin_36540		Fic (filamentation induced by cAMP) protein	COG3177
----------------------------------------------------------------------------------------
315	0.81	GAAAATacccaggcgcaaacct.TCccA	avn-Avin_29280		sugar ABC transport system, periplasmic substrate-binding protein	COG1653
315	0.81	GAAAATacccaggcgcaaacct.TCccA	avn-Avin_29290		hybrid histidine protein kinase	COG0784
315	0.81	GAAAATacccaggcgcaaacct.TCccA	avn-Avin_29300		Response regulator	COG3706
----------------------------------------------------------------------------------------
316	0.81	GGACTGgcgcttcaggcaattgcTCtgA	avn-Avin_28840		Sodium:alanine symporter	COG1115
----------------------------------------------------------------------------------------
317	0.81	GAACGGatttttccgtcccgct.TCcgA	avn-Avin_34100		hypothetical protein
----------------------------------------------------------------------------------------
318	0.81	GAACTGtgccggctgctcgagcaTCagG	avn-Avin_34340		KHG/KDPG aldolase	COG0800
318	0.81	GAACTGtgccggctgctcgagcaTCagG	avn-Avin_34330		Thioesterase superfamily protein	COG0824
318	0.81	GAACTGtgccggctgctcgagcaTCagG	avn-Avin_34320	dusC	tRNA-dihydrouridine synthase C	COG0042
----------------------------------------------------------------------------------------
319	0.81	GAGCTTtattcgtcgcgcaggc.TCtaA	avn-Avin_48620		Aldose 1-epimerase family protein	COG0676
----------------------------------------------------------------------------------------
320	0.81	GAACTGctggtagtgcacgccggTCtgG	avn-Avin_02950	mtgA	monofunctional biosynthetic peptidoglycan transglycosylase	COG0744
----------------------------------------------------------------------------------------
321	0.81	GAACCCgcaatgctttgctgttgTCgcA	avn-Avin_38810	pyrG	CTP synthase	COG0504
321	0.81	GAACCCgcaatgctttgctgttgTCgcA	avn-Avin_38800	kdsA	3-deoxy-8-phosphooctulonate synthase	COG2877
321	0.81	GAACCCgcaatgctttgctgttgTCgcA	avn-Avin_38790	eno-6	Enolase	COG0148
321	0.81	GAACCCgcaatgctttgctgttgTCgcA	avn-Avin_38780	ftsB	cell division protein-Septum formation initiator	COG2919
321	0.81	GAACCCgcaatgctttgctgttgTCgcA	avn-Avin_38770	ispD	2-C-methyl-D-erythritol 4-phosphate cytidylyltransferase	COG1211
----------------------------------------------------------------------------------------
322	0.81	GGACGTtctcgcccgctcctcttTCcaA	avn-Avin_51230	algE6	Secreted mannuronan C-5 epimerase	COG2931
----------------------------------------------------------------------------------------
323	0.81	GCAGTTtatagctattagtggcaTCtaA	avn-Avin_49860		transposase	COG3293
323	0.81	GCAGTTtatagctattagtggcaTCtaA	avn-Avin_49850		transposase IS4 family
----------------------------------------------------------------------------------------
324	0.81	GAATTGtggattgaggcataag.TCgtA	avn-Avin_31760		conserved hypothetical protein	COG3781
----------------------------------------------------------------------------------------
325	0.81	GAACCGccaacacccaaaagct.TCaaA	avn-Avin_46870	prkA	serine protein kinase; PrkA	COG2766
325	0.81	GAACCGccaacacccaaaagct.TCaaA	avn-Avin_46880		Conserved hypothetical protein	COG2718
325	0.81	GAACCGccaacacccaaaagct.TCaaA	avn-Avin_46890		SpoVR-like protein	COG2719
325	0.81	GAACCGccaacacccaaaagct.TCaaA	avn-Avin_46900		t-RNA nucleotidyltransferase/poly(A) polymerase	COG0617
----------------------------------------------------------------------------------------
326	0.81	GAAGTTacaacttccgtataactTCcgG	avn-Avin_03970		hypothetical protein
----------------------------------------------------------------------------------------
327	0.81	GGATTTcatttccaccagcggctTCtgA	avn-Avin_29020	sixA	phosphohistidine phosphatase SixA	COG2062
----------------------------------------------------------------------------------------
328	0.81	GAACTCcgcgcctcacggaagg.TCtcT	avn-Avin_03670		conserved hypothetical protein	ROG2021
----------------------------------------------------------------------------------------
329	0.81	GAACTGctcgccttcgccggct.TCgaC	avn-Avin_43480	parE	DNA topoisomerase IV, B subunit	COG0187
329	0.81	GAACTGctcgccttcgccggct.TCgaC	avn-Avin_43470		Conserved hypothetical protein
----------------------------------------------------------------------------------------
330	0.81	GAACTGctcaaacggccggacagTCcgG	avn-Avin_43610		ABC transporter	COG1129
330	0.81	GAACTGctcaaacggccggacagTCcgG	avn-Avin_43600		Bacterial inner-membrane translocator, araH family	COG1172
330	0.81	GAACTGctcaaacggccggacagTCcgG	avn-Avin_43590		Bacterial inner-membrane translocator	COG1172
----------------------------------------------------------------------------------------
331	0.81	GCATTTcccgctcatgggagcg.TCggA	avn-Avin_03600	fucP	L-fucose: permease	COG0738
----------------------------------------------------------------------------------------
332	0.81	GAAAATccgtcgcatgacggccaTCcgA	avn-Avin_03860		hypothetical protein
332	0.81	GAAAATccgtcgcatgacggccaTCcgA	avn-Avin_03870		RNA polymerase sigma factor, FecI family	COG1595
332	0.81	GAAAATccgtcgcatgacggccaTCcgA	avn-Avin_03880		Anti-sigma factor protein, FecR family	COG3712
----------------------------------------------------------------------------------------
333	0.81	GAACAGgcgccgcaagttcagt.TCcg	avn-Avin_47040		Conserved hypothetical protein, DUF477	COG1512
333	0.81	GAACAGgcgccgcaagttcagt.TCcg	avn-Avin_47050		Conserved hypothetical protein, DUF477	COG3762
----------------------------------------------------------------------------------------
334	0.81	GAACTActatggtgggcccatttTCccC	avn-Avin_17820		conserved hypothetical protein	COG4067
----------------------------------------------------------------------------------------
335	0.81	GCACTTcacctgccggcctgct.TCtgG	avn-Avin_60400		tRNA-Gly
----------------------------------------------------------------------------------------
336	0.81	GAACTCtaccgcgtggagatgc.TCgcC	avn-Avin_10910	algX	alginate biosynthesis protein AlgX	ROG0869
336	0.81	GAACTCtaccgcgtggagatgc.TCgcC	avn-Avin_10900	algL	alginate lyase; Poly(beta-D-mannuronate) lyase
----------------------------------------------------------------------------------------
337	0.81	GAAGTCtgatagccgctccggttTCagA	avn-Avin_01390	nifD	Nitrogenase molybdenum-iron protein alpha chain:Nitrogenase component I, alpha chain	COG2710
337	0.81	GAAGTCtgatagccgctccggttTCagA	avn-Avin_01400	nifK	Nitrogenase molybdenum-iron protein beta chain	COG2710
337	0.81	GAAGTCtgatagccgctccggttTCagA	avn-Avin_01410	nifT	Nitrogen fixation protein	COG5554
337	0.81	GAAGTCtgatagccgctccggttTCagA	avn-Avin_01420	nifY	Nitrogenase iron molybdenum cofactor biosynthesis protein	ROG0129
337	0.81	GAAGTCtgatagccgctccggttTCagA	avn-Avin_01430		conserved hypothetical protein	ROG2926
337	0.81	GAAGTCtgatagccgctccggttTCagA	avn-Avin_01440	lrv	Nitrogen fixing leucine rich variant repeat 4Fe-4S cluster protein	COG1413
----------------------------------------------------------------------------------------
338	0.81	GAAATTctgagataaatcagta.TCatG	avn-Avin_60410		tRNA-Lys
----------------------------------------------------------------------------------------
339	0.81	GAACTGctcggccatgccgata.TCgcC	avn-Avin_47740		haloacid dehalogenase-like hydrolase protein	COG1011
339	0.81	GAACTGctcggccatgccgata.TCgcC	avn-Avin_47750		Abortive infection like protein	COG1266
----------------------------------------------------------------------------------------
340	0.81	GAACTGccggtgatcccggtgc.TCttC	avn-Avin_51950		Binding-protein-dependent transport systems inner membrane component	COG0601
340	0.81	GAACTGccggtgatcccggtgc.TCttC	avn-Avin_51960		Binding-protein-dependent transport systems inner membrane component	COG1173
340	0.81	GAACTGccggtgatcccggtgc.TCttC	avn-Avin_51970		ATP binding protein of ABC transporter	COG1123
----------------------------------------------------------------------------------------
341	0.81	GGAGTTtctcacgcccttccaa.TCggA	avn-Avin_49710		transposase	COG2771
341	0.81	GGAGTTtctcacgcccttccaa.TCggA	avn-Avin_49690		pseudogene
341	0.81	GGAGTTtctcacgcccttccaa.TCggA	avn-Avin_49680		hypothetical protein	COG3302
341	0.81	GGAGTTtctcacgcccttccaa.TCggA	avn-Avin_49670		hypothetical protein	COG0582
----------------------------------------------------------------------------------------
342	0.81	GGACTTacccgctctcaccgggcTCctG	avn-Avin_00720		acetyltransferase, GNAT family	COG1670
----------------------------------------------------------------------------------------
343	0.81	GGACTTgcccagcggggaatct.TCggC	avn-Avin_15530		heavy metal response regulator, two-component	COG0745
343	0.81	GGACTTgcccagcggggaatct.TCggC	avn-Avin_15520		heavy metal sensor histidine protein kinase, two-component	COG0642
----------------------------------------------------------------------------------------
344	0.81	GAACGCcccaaggaggaatccg.TCccA	avn-Avin_49180		Alpha/beta hydrolase fold protein	COG0596
----------------------------------------------------------------------------------------
345	0.81	GAACTGcgcaaacaggtggcggcTCtgG	avn-Avin_52190	atpH	F1 sector of membrane-bound ATP synthase, delta subunit	COG0712
345	0.81	GAACTGcgcaaacaggtggcggcTCtgG	avn-Avin_52180	atpA	ATP synthase F1, alpha subunit	COG0056
345	0.81	GAACTGcgcaaacaggtggcggcTCtgG	avn-Avin_52170	atpG	F1 sector of membrane-bound ATP synthase, gamma subunit	COG0224
345	0.81	GAACTGcgcaaacaggtggcggcTCtgG	avn-Avin_52160	atpD	ATP synthase F1, beta subunit	COG0055
345	0.81	GAACTGcgcaaacaggtggcggcTCtgG	avn-Avin_52150	atpC	F1 sector of membrane-bound ATP synthase, epsilon subunit	COG0355
----------------------------------------------------------------------------------------
346	0.81	GTACTGgctgttcacccggctgtTCtgA	avn-Avin_04890		hypothetical protein
----------------------------------------------------------------------------------------
347	0.81	GAACTCgaggacgcgttcgata.TCtcC	avn-Avin_44240		8-amino-7-oxononanoate synthase-like protein	COG0156
347	0.81	GAACTCgaggacgcgttcgata.TCtcC	avn-Avin_44230		ABC transporter protein	COG1132
----------------------------------------------------------------------------------------
348	0.81	GAAGTTttcgcgggttcgcgttgTCcaT	avn-Avin_18180		conserved hypothetical protein
----------------------------------------------------------------------------------------
349	0.81	GAAAATccatgtttcgaggttttTCcgA	avn-Avin_50990	nifL	Nitrogen fixation regulatory protein, NifL	COG0642
349	0.81	GAAAATccatgtttcgaggttttTCcgA	avn-Avin_51000	nifA	Nif-specific sigma54-dependent transcriptional activator protein, NifA	COG3604
349	0.81	GAAAATccatgtttcgaggttttTCcgA	avn-Avin_51010	nifB	Nitrogenase cofactor biosynthesis protein	COG0535
349	0.81	GAAAATccatgtttcgaggttttTCcgA	avn-Avin_51020		Ferredoxin protein
349	0.81	GAAAATccatgtttcgaggttttTCcgA	avn-Avin_51030	nifO	nitrogenase-associated protein	COG1393
349	0.81	GAAAATccatgtttcgaggttttTCcgA	avn-Avin_51040	nifQ	Nitrogen fixation cofactor assembly protein	ROG0359
349	0.81	GAAAATccatgtttcgaggttttTCcgA	avn-Avin_51050		rhodanese/sulfurtransferase-like protein	COG0607
349	0.81	GAAAATccatgtttcgaggttttTCcgA	avn-Avin_51060		glutaredoxin-related protein	COG0278
----------------------------------------------------------------------------------------
350	0.81	GGAATTacggaaacggcgacggcTCgcA	avn-Avin_47910		hypothetical protein	ROG4528
----------------------------------------------------------------------------------------
351	0.81	GAAGTTcgcggcggcgggagtc.TCggG	avn-Avin_23510		peptidylprolyl isomerase	COG0652
351	0.81	GAAGTTcgcggcggcgggagtc.TCggG	avn-Avin_23500	lpxH	UDP-2,3-diacylglucosamine hydrolase	COG2908
----------------------------------------------------------------------------------------
352	0.81	GCACTGgtgtttcgagctcgaa.TCcgA	avn-Avin_20760		squalene-hopene cyclase	COG1657
----------------------------------------------------------------------------------------
353	0.81	GAAATCctcgaggtcagggccg.TCtgA	avn-Avin_11810	ispH	4-hydroxy-3-methylbut-2-enyl diphosphate reductase	COG0761
----------------------------------------------------------------------------------------
354	0.81	GTACTGggccagggtgacaaga.TCgaA	avn-Avin_25150		hypothetical protein
----------------------------------------------------------------------------------------
355	0.81	GAAAATaccctcacgctcagtc.TCgaA	avn-Avin_32590		pseudogene
----------------------------------------------------------------------------------------
356	0.81	GAAATTcgccggacggactcca.TCtgG	avn-Avin_34300		heat shock protein IbpA	COG0071
----------------------------------------------------------------------------------------
357	0.81	GAAGTGatcgtctatcgttcgc.TCcgA	avn-Avin_28960		Short-chain dehydrogenase/reductase, SDR family	COG1028
----------------------------------------------------------------------------------------
358	0.81	GCACTCtataacaactcaccgg.TCgaA	avn-Avin_34410	amrZ	AmrZ-like DNA binding protein	ROG6594
----------------------------------------------------------------------------------------
359	0.81	GAACATccgatgattcgtatctcTCtcC	avn-Avin_29190		hypothetical protein
359	0.81	GAACATccgatgattcgtatctcTCtcC	avn-Avin_29180		6-pyruvoyl-tetrahydropterin synthase	COG0720
----------------------------------------------------------------------------------------
360	0.81	GAACTAcgacttgcgcaatcag.TCatC	avn-Avin_09960		transcriptional regulator, AsnC/Lrp family	COG1522
360	0.81	GAACTAcgacttgcgcaatcag.TCatC	avn-Avin_09950		conserved hypothetical protein	ROG0736
----------------------------------------------------------------------------------------
361	0.81	GAACATacgtctccgcgaatgagTCggC	avn-Avin_25920		regulatory protein, ArsR family	COG0640
361	0.81	GAACATacgtctccgcgaatgagTCggC	avn-Avin_25910		Low molecular weight phosphotyrosine protein phosphatase	COG0394
361	0.81	GAACATacgtctccgcgaatgagTCggC	avn-Avin_25900		conserved hypothetical protein	COG1742
361	0.81	GAACATacgtctccgcgaatgagTCggC	avn-Avin_25890	gapA	glyceraldehyde-3-phosphate dehydrogenase	COG0057
----------------------------------------------------------------------------------------
362	0.81	GAATTAcggaaacggcgacggc.TCgcA	avn-Avin_47910		hypothetical protein	ROG4528
----------------------------------------------------------------------------------------
363	0.81	GAATTTccagcggtttgccgaatTCgaC	avn-Avin_07970		hypothetical protein
----------------------------------------------------------------------------------------
364	0.81	GAACAGgaagaccgcgccttct.TCgaA	avn-Avin_14980	holB	DNA polymerase III delta prime subunit	COG0470
364	0.81	GAACAGgaagaccgcgccttct.TCgaA	avn-Avin_14990	pilZ	type IV pilus assembly protein	COG3215
364	0.81	GAACAGgaagaccgcgccttct.TCgaA	avn-Avin_15000		hydrolase, TatD-family	COG0084
----------------------------------------------------------------------------------------
365	0.81	GAACACcttgaaggtggaatcc.TCgaA	avn-Avin_43840		hypothetical protein
----------------------------------------------------------------------------------------
366	0.81	GAACCAgctcaatcccgtgtgggTCaaA	avn-Avin_10860	algA	mannose-1-phosphate guanylyltransferase/mannose-6-phosphate isomerase	COG0836
----------------------------------------------------------------------------------------
367	0.81	GAAGGTcatgcgcgctggacgc.TCaaA	avn-Avin_20710		pseudogene
----------------------------------------------------------------------------------------
368	0.81	GGACTGgtcggtgcgggcggta.TCggA	avn-Avin_17500		phosphonoacetate hydrolase	COG1524
----------------------------------------------------------------------------------------
369	0.81	GAACGAcagttccacccctattaTCggA	avn-Avin_30250		Fumarate reductase/succinate dehydrogenase flavoprotein family	COG1053
----------------------------------------------------------------------------------------
370	0.81	GAATTTgaagcttcagttcaat.TCtcG	avn-Avin_24470		adinene-specific DNA-methyltransferase	COG2189
370	0.81	GAATTTgaagcttcagttcaat.TCtcG	avn-Avin_24480		pseudogene
----------------------------------------------------------------------------------------
371	0.81	GAAATTatggggtcggagttcgcTCtcT	avn-Avin_23620	ppiD	PpiC-type peptidyl-prolyl cis-trans isomerase	COG0760
----------------------------------------------------------------------------------------
372	0.81	GAAGGTcatgcgcgctggacgc.TCaaA	avn-Avin_41560		pseudogene
----------------------------------------------------------------------------------------
373	0.81	GAACCGcagccgcaaggcctggaTCtgA	avn-Avin_26450		ABC transporter protein	COG1120
----------------------------------------------------------------------------------------
374	0.81	GAACTCgatcccggcgatgaga.TCggC	avn-Avin_01540		conserved hypothetical protein	ROG6299
374	0.81	GAACTCgatcccggcgatgaga.TCggC	avn-Avin_01550		conserved hypothetical protein	COG2014
374	0.81	GAACTCgatcccggcgatgaga.TCggC	avn-Avin_01560		conserved hypothetical protein
----------------------------------------------------------------------------------------
375	0.81	GAACTCggctaccagggctaca.TCacC	avn-Avin_50260		Oxidoreductase	COG0673
----------------------------------------------------------------------------------------
376	0.81	GAACTTgaaaccgaggctagtgtTAtgA	avn-Avin_49710		transposase	COG2771
376	0.81	GAACTTgaaaccgaggctagtgtTAtgA	avn-Avin_49690		pseudogene
376	0.81	GAACTTgaaaccgaggctagtgtTAtgA	avn-Avin_49680		hypothetical protein	COG3302
376	0.81	GAACTTgaaaccgaggctagtgtTAtgA	avn-Avin_49670		hypothetical protein	COG0582
----------------------------------------------------------------------------------------
377	0.81	GAAATTtcttcatgcggggttg.TCctC	avn-Avin_37610		Phage P2 terminase ATPase subunit, gpP-like protein	COG5484
377	0.81	GAAATTtcttcatgcggggttg.TCctC	avn-Avin_37620		Phage portal protein	COG5518
----------------------------------------------------------------------------------------
378	0.81	GAAGGTcatgcgcgctggacgc.TCaaA	avn-Avin_16520		pseudogene
----------------------------------------------------------------------------------------
379	0.81	GAACTTccggcgttccgccata.TTcgA	avn-Avin_11150		conserved hypothetical protein	COG1981
----------------------------------------------------------------------------------------
380	0.81	GCACTAcaaccatcggagaaga.TCgaA	avn-Avin_17040		pseudogene
----------------------------------------------------------------------------------------
381	0.81	AAACTTaaaaggattcgttcca.TCttA	avn-Avin_29610		conserved hypothetical protein	COG0500
381	0.81	AAACTTaaaaggattcgttcca.TCttA	avn-Avin_29600		Ribonuclease H	COG0328
381	0.81	AAACTTaaaaggattcgttcca.TCttA	avn-Avin_29590	dnaQ	DNA polymerase III, epsilon subunit	COG0847
----------------------------------------------------------------------------------------
382	0.81	GAACAGtccgaggagttggcca.TCgtA	avn-Avin_20540		Integrase, catalytic domain-containing protein	COG2801
----------------------------------------------------------------------------------------
383	0.81	GAAGGTggagggcgtggtcaagtTCgaA	avn-Avin_40770	obgE	GTPase	COG0536
383	0.81	GAAGGTggagggcgtggtcaagtTCgaA	avn-Avin_40760	proB	Glutamate 5-kinase, bacterial form	COG0263
383	0.81	GAAGGTggagggcgtggtcaagtTCgaA	avn-Avin_40750		CreA family protein	COG3045
383	0.81	GAAGGTggagggcgtggtcaagtTCgaA	avn-Avin_40740		hypothetical protein
383	0.81	GAAGGTggagggcgtggtcaagtTCgaA	avn-Avin_40730		Methylated-DNA-(protein)-cysteine S-methyltransferase	COG0350
----------------------------------------------------------------------------------------
384	0.81	GAACATggtgctgcaggggatt.TCcaT	avn-Avin_27640	motD	Flagellar motor protein	COG1360
----------------------------------------------------------------------------------------
385	0.81	GAACTCtatatggaacaaaaat.TCcaT	avn-Avin_50330	fhuC	iron(III)-siderophore ABC transporter ATP-binding protein	COG1120
385	0.81	GAACTCtatatggaacaaaaat.TCcaT	avn-Avin_50340	fhuD	iron(III)-siderophore-binding periplasmic protein	COG4594
385	0.81	GAACTCtatatggaacaaaaat.TCcaT	avn-Avin_50350	fhuB	iron(III)-siderophore ABC transporter permease	COG0609
----------------------------------------------------------------------------------------
386	0.81	GAACGGgacgagttgaacgtgacTCtcA	avn-Avin_33930		hypothetical protein
----------------------------------------------------------------------------------------
387	0.81	GAACTCgaagctgtagcggcgt.TCctG	avn-Avin_03560		hypothetical protein
----------------------------------------------------------------------------------------
388	0.81	GAACCTtctccttgccagtcgtcTCatG	avn-Avin_44310		nucleotidyltransferase family protein	COG1213
----------------------------------------------------------------------------------------
389	0.81	GCAGTTcgaagcagaactctcgtTCcaA	avn-Avin_02360		hypothetical protein
----------------------------------------------------------------------------------------
390	0.81	GAACTGagcctgcaggcgatga.TCgcC	avn-Avin_18720		hypothetical protein	ROG0204
----------------------------------------------------------------------------------------
391	0.81	GGACTCcggtcgcggcactccgcTCgcA	avn-Avin_08480		thiamine diphosphate-dependent enzyme	COG0028
----------------------------------------------------------------------------------------
392	0.81	GAACTTcatcgtgaatcctcgcaTGggA	avn-Avin_32850	cysK	Cysteine synthase K/M:Cysteine synthase K	COG0031
----------------------------------------------------------------------------------------
393	0.81	GAACTCggcgccgccctggaag.TCgcC	avn-Avin_36290		conserved hypothetical protein
393	0.81	GAACTCggcgccgccctggaag.TCgcC	avn-Avin_36300		DSBA oxidoreductase	COG1651
----------------------------------------------------------------------------------------
394	0.81	GCAATTgctaagattccaccccgTCgaA	avn-Avin_18530		hypothetical protein	ROG4484
----------------------------------------------------------------------------------------
395	0.81	GCACTGccgaaggggcatgcgccTCatA	avn-Avin_15940	rfbA	glucose-1-phosphate thymidylyltransferase	COG1209
395	0.81	GCACTGccgaaggggcatgcgccTCatA	avn-Avin_15950	rfbC	dTDP-4-dehydrorhamnose 3,5-epimerase	COG1898
395	0.81	GCACTGccgaaggggcatgcgccTCatA	avn-Avin_15960		ABC-2 transporter, permease component	COG1682
395	0.81	GCACTGccgaaggggcatgcgccTCatA	avn-Avin_15970		ABC transporter, ATP binding component	COG1134
395	0.81	GCACTGccgaaggggcatgcgccTCatA	avn-Avin_15980		Glycosyl transferase, family 2	COG1216
395	0.81	GCACTGccgaaggggcatgcgccTCatA	avn-Avin_15990		hydrolase (HAD superfamily) protein	COG5610
----------------------------------------------------------------------------------------
396	0.81	GAACCTtgctgggacccggact.TCcaG	avn-Avin_37770		Phospholipid/glycerol acyltransferase protein	COG0204
----------------------------------------------------------------------------------------
397	0.81	GAACGTcgtgcggtgatgcgaa.TCtgG	avn-Avin_44880	ilvE	Branched-chain amino acid aminotransferase I	COG0115
----------------------------------------------------------------------------------------
398	0.81	GAACTGatcaaggaatcgctgg.TCgaG	avn-Avin_15670	scpB	chromosome segregation and condensation protein B	COG1386
398	0.81	GAACTGatcaaggaatcgctgg.TCgaG	avn-Avin_15680	edd-1	6-phosphogluconate dehydratase	COG0129
398	0.81	GAACTGatcaaggaatcgctgg.TCgaG	avn-Avin_15690	glk-1	glucokinase	COG0837
----------------------------------------------------------------------------------------
399	0.81	GAACTCagcagtgaaacgacgcaTCgcC	avn-Avin_42470	pqiA	Paraquat-inducible protein A	COG2995
399	0.81	GAACTCagcagtgaaacgacgcaTCgcC	avn-Avin_42460	pqiA	Paraquat-inducible protein A	COG2995
399	0.81	GAACTCagcagtgaaacgacgcaTCgcC	avn-Avin_42450		conserved hypothetical protein	COG3008
----------------------------------------------------------------------------------------
400	0.81	GCATTTgaaagtgcatgtaaataTCgaA	avn-Avin_17900		sulphate transporter	COG0659
----------------------------------------------------------------------------------------
401	0.81	GAACTCgggcatcgcgccgggg.TCtgC	avn-Avin_00870		lipoprotein
----------------------------------------------------------------------------------------
402	0.81	GCACTTgcagcaaaaaactctc.TCcgC	avn-Avin_27700	fliC	Flagellin	COG1344
----------------------------------------------------------------------------------------
403	0.81	GAACAGaacgccgcggcggacggTCccA	avn-Avin_45390	hslU	heat shock protein HslU	COG1220
403	0.81	GAACAGaacgccgcggcggacggTCccA	avn-Avin_45400		conserved hypothetical protein	COG3536
----------------------------------------------------------------------------------------
404	0.81	GAACATcagtaggctccgggtgaTCaaC	avn-Avin_26830		conserved hypothetical protein	COG0579
----------------------------------------------------------------------------------------
405	0.81	GAACTCcgcaacgctcacctccaTCctG	avn-Avin_02140		glycosyl transferase protein
----------------------------------------------------------------------------------------
406	0.81	GAACTGcccgcaccaatgcgac.TCcaT	avn-Avin_02300		conserved hypothetical protein	COG3729
----------------------------------------------------------------------------------------
407	0.81	GAACGGcgccggatcagccgca.TCgaA	avn-Avin_16070	gspD	general secretion pathway protein D	COG1450
----------------------------------------------------------------------------------------
408	0.81	GGACTGcgactgctgcaacgcaaTCagA	avn-Avin_51470	aglA-1	Alpha-glucosidase	COG0366
----------------------------------------------------------------------------------------
409	0.81	GCACTTccgtccagagaagccagTCacC	avn-Avin_27710		glycosyl transferase,TPR repeat protein	COG3914
----------------------------------------------------------------------------------------
410	0.81	GAACAGaaggccgaagcgcagg.TCgaA	avn-Avin_23960	alyA2	alginate lyase	ROG4690
----------------------------------------------------------------------------------------
411	0.81	GAACTGgacgacgagcgcatcg.TCcaC	avn-Avin_16900		RNA binding protein, S1 family	COG2996
----------------------------------------------------------------------------------------
412	0.81	GCACTTgcctgttgaaatagataTCcaT	avn-Avin_27010		hypothetical protein
----------------------------------------------------------------------------------------
413	0.81	GAGCTTcgctcagtaactaaattTCcaA	avn-Avin_25600		L-ornithine N5-oxygenase-PvdA-like protein	COG3486
----------------------------------------------------------------------------------------
414	0.81	GAACATcccgccggacacctta.TCctT	avn-Avin_33000		hypothetical protein	ROG5491
414	0.81	GAACATcccgccggacacctta.TCctT	avn-Avin_33010		conserved hypothetical protein	ROG5491
414	0.81	GAACATcccgccggacacctta.TCctT	avn-Avin_33020		conserved hypothetical protein	COG1145
----------------------------------------------------------------------------------------
415	0.81	GAAATTatagtgttcgccgccg.TCggT	avn-Avin_34750	hppD	4-hydroxyphenylpyruvate dioxygenase	COG3185
----------------------------------------------------------------------------------------
416	0.81	GAACTCcaggggctcggcgata.TCcaG	avn-Avin_17730		hypothetical protein
----------------------------------------------------------------------------------------
417	0.81	GCACTTcgaggggtctctgccccTCtgT	avn-Avin_20020		conserved hypothetical protein	COG3571
----------------------------------------------------------------------------------------
418	0.81	GAACTGgtgcaactgaagtaaa.TCccT	avn-Avin_38450		hypothetical protein	ROG4851
418	0.81	GAACTGgtgcaactgaagtaaa.TCccT	avn-Avin_38460		Conserved Hypothetical Protein	COG1720
----------------------------------------------------------------------------------------
419	0.81	GAACCCgccgtcatgcctgtgc.TCgcA	avn-Avin_19830	dnaX	DNA-directed DNA polymerase III, gamma and tau subunits	COG2812
419	0.81	GAACCCgccgtcatgcctgtgc.TCgcA	avn-Avin_19840		Conserved hypothetical protein 103	COG0718
419	0.81	GAACCCgccgtcatgcctgtgc.TCgcA	avn-Avin_19850	recR	RecR protein	COG0353
----------------------------------------------------------------------------------------
420	0.81	GATCTTcacaccgggcggggcctTCcgA	avn-Avin_37070	rumA	23S rRNA (uracil-5-)-methyltransferase RumA	COG2265
420	0.81	GATCTTcacaccgggcggggcctTCcgA	avn-Avin_37060	ilvM	RelA/SpoT protein	COG0317
----------------------------------------------------------------------------------------
421	0.81	GAACTAaagttccggcattcccgTCccT	avn-Avin_50330	fhuC	iron(III)-siderophore ABC transporter ATP-binding protein	COG1120
421	0.81	GAACTAaagttccggcattcccgTCccT	avn-Avin_50340	fhuD	iron(III)-siderophore-binding periplasmic protein	COG4594
421	0.81	GAACTAaagttccggcattcccgTCccT	avn-Avin_50350	fhuB	iron(III)-siderophore ABC transporter permease	COG0609
----------------------------------------------------------------------------------------
422	0.81	GAACTGccgtacaggcgggggc.TCtcG	avn-Avin_33930		hypothetical protein
----------------------------------------------------------------------------------------
423	0.81	GAACGCattccaggcaggtcgc.TCgtA	avn-Avin_25030	gacA	Response regulator GacA	COG2197
423	0.81	GAACGCattccaggcaggtcgc.TCgtA	avn-Avin_25040	uvrC	excinuclease ABC, C subunit	COG0322
423	0.81	GAACGCattccaggcaggtcgc.TCgtA	avn-Avin_25050	pgsA	CDP-diacylglycerol--glycerol-3-phosphate 3-phosphatidyltransferase	COG0558
----------------------------------------------------------------------------------------
424	0.81	GAAATTgacctgtccgacggcttTCtcT	avn-Avin_52480	rpmH	ribosomal protein L34	COG0230
424	0.81	GAAATTgacctgtccgacggcttTCtcT	avn-Avin_52470		Bacterial ribonuclease P protein	COG0594
424	0.81	GAAATTgacctgtccgacggcttTCtcT	avn-Avin_52460		conserved hypothetical protein	COG0759
424	0.81	GAAATTgacctgtccgacggcttTCtcT	avn-Avin_52450		inner membrane protein, translocase subunit YidC	COG0706
424	0.81	GAAATTgacctgtccgacggcttTCtcT	avn-Avin_52440	trmE	tRNA modification GTPase TrmE	COG0486
----------------------------------------------------------------------------------------
425	0.81	GGACTGaaagaccgcatggattaTCtgA	avn-Avin_48970	anfK	Fe-only nitrogenase, beta subunit	COG2710
----------------------------------------------------------------------------------------
426	0.81	GGACTTccaggtggccgacgtgtTCatC	avn-Avin_37770		Phospholipid/glycerol acyltransferase protein	COG0204
----------------------------------------------------------------------------------------
427	0.81	GAAGTTgtgtatggatagtatg.TCgaT	avn-Avin_30190		hypothetical protein
427	0.81	GAAGTTgtgtatggatagtatg.TCgaT	avn-Avin_30180		conserved hypothetical protein
----------------------------------------------------------------------------------------
428	0.81	GAACTTgcccggccatccgctg.CCaaA	avn-Avin_39140		Glycosyl transferase, family 2	COG1215
428	0.81	GAACTTgcccggccatccgctg.CCaaA	avn-Avin_39150	dapE	succinyl-diaminopimelate desuccinylase	COG0624
428	0.81	GAACTTgcccggccatccgctg.CCaaA	avn-Avin_39160	rrmA	rRNA (guanine-N(1)-)-methyltransferase	COG0500
428	0.81	GAACTTgcccggccatccgctg.CCaaA	avn-Avin_39170		conserved hypothetical protein	ROG3137
----------------------------------------------------------------------------------------
429	0.81	GAACCTgccgctggccgagtcg.TCgcC	avn-Avin_52340		cytoplasmic protein	COG3943
429	0.81	GAACCTgccgctggccgagtcg.TCgcC	avn-Avin_52330		Type III restriction enzyme, res subunit	COG1061
----------------------------------------------------------------------------------------
430	0.81	GGACTTggcaagggaatgccat.TCccT	avn-Avin_27140		hypothetical protein
----------------------------------------------------------------------------------------
431	0.81	GAACAGtccgaggagttggcca.TCgtA	avn-Avin_16550		Integrase, catalytic domain-containing protein	COG2801
----------------------------------------------------------------------------------------
432	0.81	GAAATTacacgccgaaagcgaatTCgaG	avn-Avin_52330		Type III restriction enzyme, res subunit	COG1061
----------------------------------------------------------------------------------------
433	0.81	AAACTTttccttttgcctgtgt.TCtcA	avn-Avin_18230		conserved hypothetical protein
433	0.81	AAACTTttccttttgcctgtgt.TCtcA	avn-Avin_18240		conserved hypothetical protein	COG3027
----------------------------------------------------------------------------------------
434	0.81	GAACGAccgggcgggcacaata.TCcaA	avn-Avin_46210		ribose-phosphate pyrophosphokinase	COG0462
434	0.81	GAACGAccgggcgggcacaata.TCcaA	avn-Avin_46220	pncA	nicotinamidase	COG1335
----------------------------------------------------------------------------------------
435	0.81	GAACATctggacatgcacggtcgTCggG	avn-Avin_36590		phage integrase	COG0582
----------------------------------------------------------------------------------------
436	0.81	GAACTCctccacagccgggcacaTCggT	avn-Avin_02000	cycA	Cytochrome c4	COG2863
----------------------------------------------------------------------------------------
437	0.81	GGAATTacacccggccgccctcgTCggA	avn-Avin_27410		hypothetical protein
437	0.81	GGAATTacacccggccgccctcgTCggA	avn-Avin_27420	mtlR	transcriptional regulator MtlR (AraC family)	COG2207
----------------------------------------------------------------------------------------
438	0.81	GAACAGcgccctggtcgccccggTCgaA	avn-Avin_51910		Ankyrin	COG3973
----------------------------------------------------------------------------------------
439	0.81	GAAAATcggcatgcaagccccatTCctA	avn-Avin_48880		glutamine synthetase	COG0174
439	0.81	GAAAATcggcatgcaagccccatTCctA	avn-Avin_48890		Nitrilase/cyanide hydratase and apolipoprotein N-acyltransferase	COG0388
439	0.81	GAAAATcggcatgcaagccccatTCctA	avn-Avin_48900		Porphyromonas-type peptidyl-arginine deiminase	COG2957
----------------------------------------------------------------------------------------
440	0.81	GAAGTAtcgcgaatgagtccgc.TCccA	avn-Avin_49240		Bacterial regulatory protein, GntR family	COG2186
440	0.81	GAAGTAtcgcgaatgagtccgc.TCccA	avn-Avin_49230		Periplasmic binding protein/LacI transcriptional regulator	COG1879
----------------------------------------------------------------------------------------
441	0.81	GAACACccggcaggctccggccgTCtgA	avn-Avin_15400	htpX	heat shock protein HtpX	COG0501
----------------------------------------------------------------------------------------
442	0.81	GAACTGgtcgactacctcgactaTCacT	avn-Avin_42030		antitoxin protein	COG3093
----------------------------------------------------------------------------------------
443	0.81	GAACTGgacatcgcctccggct.TCgtC	avn-Avin_00140	trkA	potassium uptake protein	COG0569
----------------------------------------------------------------------------------------
444	0.81	GATCTTccgcgccggctgagcc.TCgtA	avn-Avin_32920		conserved hypothetical protein
----------------------------------------------------------------------------------------
445	0.81	GCACTTcatccgcagctcgctgcTCgaC	avn-Avin_03990		conserved hypothetical protein	ROG4895
445	0.81	GCACTTcatccgcagctcgctgcTCgaC	avn-Avin_03980		HlyD family secretion protein	COG1566
----------------------------------------------------------------------------------------
446	0.81	GGACTTctccgcgatcgtcaaccTCtaC	avn-Avin_10690		Enoyl-CoA hydratase/isomerase	COG1024
446	0.81	GGACTTctccgcgatcgtcaaccTCtaC	avn-Avin_10680		acyl-CoA dehydrogenase	COG1960
----------------------------------------------------------------------------------------
447	0.81	GAAATAatggatgacagaccca.TCcgA	avn-Avin_03690	dctB2	C4-dicarboxylate sensory histidine protein kinase, two component; DctB2	COG4191
447	0.81	GAAATAatggatgacagaccca.TCcgA	avn-Avin_03680	dctD2	C4 dicarboxylate two-component response regulator, sigma54-dependent; DctD2	COG2204
----------------------------------------------------------------------------------------
448	0.81	GAACGAcacagagaaccatcat.TCtgA	avn-Avin_36080		ATP binding/ATPase (HATPase_c) domain-containing protein	COG0642
448	0.81	GAACGAcacagagaaccatcat.TCtgA	avn-Avin_36070		hypothetical protein
----------------------------------------------------------------------------------------
449	0.81	CAACTTcccgatcgccccggcggTCgaA	avn-Avin_11210		amidohydrolase	COG1228
----------------------------------------------------------------------------------------
450	0.81	GAACTGgtgatcaccgcgagtc.TCgaG	avn-Avin_29550	arsB	Type III polyketide synthase	COG3424
450	0.81	GAACTGgtgatcaccgcgagtc.TCgaG	avn-Avin_29530	arsC	Type III polyketide synthase	COG3424
450	0.81	GAACTGgtgatcaccgcgagtc.TCgaG	avn-Avin_29520	arsD	Type I fatty acid synthase ArsD	COG2091
----------------------------------------------------------------------------------------
451	0.81	GAACCTggcccgcccgcgcctcaTCgaG	avn-Avin_32620		hypothetical non-conserved protein
----------------------------------------------------------------------------------------
452	0.81	GAACATcgcagcggcatcggccaTCcgG	avn-Avin_36220		conserved hypothetical protein
452	0.81	GAACATcgcagcggcatcggccaTCcgG	avn-Avin_36230		conserved hypothetical protein
452	0.81	GAACATcgcagcggcatcggccaTCcgG	avn-Avin_36240		conserved hypothetical protein	ROG0991
452	0.81	GAACATcgcagcggcatcggccaTCcgG	avn-Avin_36250		conserved hypothetical protein	ROG0907
452	0.81	GAACATcgcagcggcatcggccaTCcgG	avn-Avin_36260		conserved hypothetical protein
452	0.81	GAACATcgcagcggcatcggccaTCcgG	avn-Avin_36270		conserved hypothetical protein	ROG0899
452	0.81	GAACATcgcagcggcatcggccaTCcgG	avn-Avin_36280		lipoprotein	COG3451
452	0.81	GAACATcgcagcggcatcggccaTCcgG	avn-Avin_36290		conserved hypothetical protein
452	0.81	GAACATcgcagcggcatcggccaTCcgG	avn-Avin_36300		DSBA oxidoreductase	COG1651
----------------------------------------------------------------------------------------
453	0.81	GAACATctgcaggtacatggccaTCcaG	avn-Avin_35410		hypothetical protein
----------------------------------------------------------------------------------------
454	0.81	GAAGGTacttttgccgtggggagTCtcA	avn-Avin_24694		adenylylsulfate kinase	COG0529
454	0.81	GAAGGTacttttgccgtggggagTCtcA	avn-Avin_24700		major facilitator transporter	COG0477
----------------------------------------------------------------------------------------
455	0.81	GAAAATtcgaacaagttctttttTCgcA	avn-Avin_09690		Non-ribosomal peptide synthetase, with condensation, AMP binding and thioesterase modules	COG1020
----------------------------------------------------------------------------------------
456	0.81	GAATTTctcatcgaaccggcttaTCacC	avn-Avin_14020		ABC transporter, ATP binding component	COG3842
----------------------------------------------------------------------------------------
457	0.81	GAACTAcgcgacaagtggcggg.TCgcC	avn-Avin_28850		conserved hypothetical protein	COG2911
----------------------------------------------------------------------------------------
458	0.81	GGACCTttcaggttcaatcaatcTCccA	avn-Avin_01300	modA2	periplasmic molybdate-binding protein, ModA2	COG0725
458	0.81	GGACCTttcaggttcaatcaatcTCccA	avn-Avin_01290		ABC transporter, membrane spanning protein	COG4149
458	0.81	GGACCTttcaggttcaatcaatcTCccA	avn-Avin_01280		ABC transporter, membrane spanning protein	COG4148
----------------------------------------------------------------------------------------
459	0.81	GAAGGTcatgcgcgctggacgc.TCaaA	avn-Avin_24560		pseudogene
----------------------------------------------------------------------------------------
460	0.81	GAACTCggtgaactcgggcgac.TCgtC	avn-Avin_31890		Retron-type reverse transcriptase protein
----------------------------------------------------------------------------------------
461	0.81	GAAGTTcaacgcgatatccgggtTCgaC	avn-Avin_06750	ribH	6,7-dimethyl-8-ribityllumazine synthase	COG0054
461	0.81	GAAGTTcaacgcgatatccgggtTCgaC	avn-Avin_06760	nusB	transcription antitermination factor NusB	COG0781
461	0.81	GAAGTTcaacgcgatatccgggtTCgaC	avn-Avin_06770	thiL	thiamine-monophosphate kinase	COG0611
461	0.81	GAAGTTcaacgcgatatccgggtTCgaC	avn-Avin_06780		Phosphatidylglycerophosphatase A	COG1267
461	0.81	GAAGTTcaacgcgatatccgggtTCgaC	avn-Avin_06790		conserved hypothetical protein	ROG3504
----------------------------------------------------------------------------------------
462	0.81	GAACGCaaccggcgtcgacgggtTCgaA	avn-Avin_26460		NADP oxidoreductase, coenzyme F420-dependent protein	COG2085
----------------------------------------------------------------------------------------
463	0.81	GAAGGTccaggtggcgcgttcgcTCtgA	avn-Avin_42810	rbfA	ribosome-binding factor A	COG0858
463	0.81	GAAGGTccaggtggcgcgttcgcTCtgA	avn-Avin_42800	truB	tRNA pseudouridine synthase B	COG0130
463	0.81	GAAGGTccaggtggcgcgttcgcTCtgA	avn-Avin_42790	rpsO	ribosomal protein S15	COG0184
463	0.81	GAAGGTccaggtggcgcgttcgcTCtgA	avn-Avin_42780	pnp	polyribonucleotide nucleotidyltransferase	COG1185
----------------------------------------------------------------------------------------
464	0.81	GCACTGagacccgaggagccacgTCtgA	avn-Avin_27170	fagA	fur associated gene A protein	ROG8394
464	0.81	GCACTGagacccgaggagccacgTCtgA	avn-Avin_27180	fumC1	Fumarate hydratase class II protein	COG0114
----------------------------------------------------------------------------------------
465	0.81	GAACTCcgctgcggcttgccca.TCcgC	avn-Avin_19300	dcd	deoxycytidine triphosphate deaminase	COG0717
----------------------------------------------------------------------------------------
466	0.81	GACCTTtcaggttcaatcaatc.TCccA	avn-Avin_01300	modA2	periplasmic molybdate-binding protein, ModA2	COG0725
466	0.81	GACCTTtcaggttcaatcaatc.TCccA	avn-Avin_01290		ABC transporter, membrane spanning protein	COG4149
466	0.81	GACCTTtcaggttcaatcaatc.TCccA	avn-Avin_01280		ABC transporter, membrane spanning protein	COG4148
----------------------------------------------------------------------------------------
467	0.81	GCAGTTcggcgaggatgcgcaggTCgtA	avn-Avin_65070		Pseudomonas sRNA P24; predicted by Infernal
----------------------------------------------------------------------------------------
468	0.81	GAACGCgccggtgccagtagcg.TCgc	avn-Avin_18240		conserved hypothetical protein	COG3027
----------------------------------------------------------------------------------------
469	0.81	GAACTGctgctgccgatcatga.TCggC	avn-Avin_32820		conserved hypothetical protein	COG2832
----------------------------------------------------------------------------------------
470	0.81	AAACTTcacagatttctccctacTCcgA	avn-Avin_31990		hypothetical protein
----------------------------------------------------------------------------------------
471	0.81	GCAGTTcggaatccaactccccaTCtgA	avn-Avin_36330		transposase
----------------------------------------------------------------------------------------
472	0.81	GCATTTttgatcgacgatgattaTCacA	avn-Avin_41590		conserved hypothetical protein	COG4190
472	0.81	GCATTTttgatcgacgatgattaTCacA	avn-Avin_41600		DNA methylase	COG0286
----------------------------------------------------------------------------------------
473	0.81	GGACTTccgccacggcgtgcacaTCacC	avn-Avin_11260	moaC	molybdenum cofactor biosynthesis protein C	COG0315
473	0.81	GGACTTccgccacggcgtgcacaTCacC	avn-Avin_11270	moaD	Molybdopterin converting factor, small subunit	COG1977
473	0.81	GGACTTccgccacggcgtgcacaTCacC	avn-Avin_11280	moaE	Molybdopterin converting factor, large subunit	COG0314
----------------------------------------------------------------------------------------
474	0.81	GAATTAcacccggccgccctcg.TCggA	avn-Avin_27410		hypothetical protein
474	0.81	GAATTAcacccggccgccctcg.TCggA	avn-Avin_27420	mtlR	transcriptional regulator MtlR (AraC family)	COG2207
----------------------------------------------------------------------------------------
475	0.81	GAGCTTtgcttccgttccccgccTCcgA	avn-Avin_11120	algB	Response regulator, sigma54-dependent regulatory protein; AlgB	COG2204
----------------------------------------------------------------------------------------
476	0.81	GAACAAtgcgccccacacttcccTCtcA	avn-Avin_30990		Transcriptional regulator LysR family protein	COG0583
----------------------------------------------------------------------------------------
477	0.81	GAACGAatccatcggccaggtccTCatA	avn-Avin_33400		hypothetical protein
----------------------------------------------------------------------------------------
478	0.81	GAACTGcgccgccgcggcctgt.TCcgC	avn-Avin_22390		Taurine dioxygenase protein	COG2175
478	0.81	GAACTGcgccgccgcggcctgt.TCcgC	avn-Avin_22380		Glutathione S-transferase protein	COG0625
478	0.81	GAACTGcgccgccgcggcctgt.TCcgC	avn-Avin_22370		Aldo/keto reductase	COG0667
----------------------------------------------------------------------------------------
479	0.81	GAAATTgtacgctaatcatttt.TCtaT	avn-Avin_26410		TonB-dependent siderophore receptor	COG1629
479	0.81	GAAATTgtacgctaatcatttt.TCtaT	avn-Avin_26420		hypothetical protein	COG0500
479	0.81	GAAATTgtacgctaatcatttt.TCtaT	avn-Avin_26430		Periplasmic binding protein	COG0614
479	0.81	GAAATTgtacgctaatcatttt.TCtaT	avn-Avin_26440		iron(III) ABC transporter-permease protein	COG0609
479	0.81	GAAATTgtacgctaatcatttt.TCtaT	avn-Avin_26450		ABC transporter protein	COG1120
----------------------------------------------------------------------------------------
480	0.81	GAAATGattccggagatccaga.TCgaA	avn-Avin_09890	ureB	Urease, beta subunit	COG0832
480	0.81	GAAATGattccggagatccaga.TCgaA	avn-Avin_09880	ureC	urease, alpha subunit	COG0804
480	0.81	GAAATGattccggagatccaga.TCgaA	avn-Avin_09870		hypothetical protein
----------------------------------------------------------------------------------------
481	0.81	GAACTGgcgcggcatctgcggc.TCgaT	avn-Avin_39410		pseudogene
----------------------------------------------------------------------------------------
482	0.81	GCACTAtccagccgacgaggtg.TCat	avn-Avin_27310	gntK-2	gluconokinase	COG3265
----------------------------------------------------------------------------------------
483	0.81	GAATTTgagttattccctgcaagTCccT	avn-Avin_34280	leuC	3-isopropylmalate dehydratase large subunit LeuC	COG0065
483	0.81	GAATTTgagttattccctgcaagTCccT	avn-Avin_34270	leuD	3-isopropylmalate dehydratase small subunit, LeuD	COG0066
483	0.81	GAATTTgagttattccctgcaagTCccT	avn-Avin_34260	leuB	3-isopropylmalate dehydrogenase, LeuB	COG0473
483	0.81	GAATTTgagttattccctgcaagTCccT	avn-Avin_34250	asd	aspartate-semialdehyde dehydrogenase, Asd	COG0136
483	0.81	GAATTTgagttattccctgcaagTCccT	avn-Avin_34240		aspartate-semialdehyde dehydrogenase	COG0136
483	0.81	GAATTTgagttattccctgcaagTCccT	avn-Avin_34230		conserved hypothetical protein	COG3170
483	0.81	GAATTTgagttattccctgcaagTCccT	avn-Avin_34220	truA	tRNA pseudouridine synthase A	COG0101
483	0.81	GAATTTgagttattccctgcaagTCccT	avn-Avin_34210	trpF	phosphoribosylanthranilate isomerase	COG0135
483	0.81	GAATTTgagttattccctgcaagTCccT	avn-Avin_34200		hypothetical protein
----------------------------------------------------------------------------------------
484	0.81	GGACCTcgtcatcagccatcgttTCgaA	avn-Avin_26680		ImpA domain-containing protein	COG3515
484	0.81	GGACCTcgtcatcagccatcgttTCgaA	avn-Avin_26670		conserved hypothetical protein (UCP028301)	COG3516
484	0.81	GGACCTcgtcatcagccatcgttTCgaA	avn-Avin_26660		conserved hypothetical protein	COG3517
484	0.81	GGACCTcgtcatcagccatcgttTCgaA	avn-Avin_26650		conserved hypothetical protein	COG3157
484	0.81	GGACCTcgtcatcagccatcgttTCgaA	avn-Avin_26640		conserved hypothetical protein	COG3518
484	0.81	GGACCTcgtcatcagccatcgttTCgaA	avn-Avin_26630		conserved hypothetical protein	COG3519
484	0.81	GGACCTcgtcatcagccatcgttTCgaA	avn-Avin_26620		conserved hypothetical protein	COG3520
484	0.81	GGACCTcgtcatcagccatcgttTCgaA	avn-Avin_26610		ClpA/B-type protease	COG0542
484	0.81	GGACCTcgtcatcagccatcgttTCgaA	avn-Avin_26600		Rhs element Vgr protein	COG3501
----------------------------------------------------------------------------------------
485	0.81	GAACTGctcgggcgggtgatcg.TCatC	avn-Avin_10440		TonB-dependent siderophore receptor	COG1629
----------------------------------------------------------------------------------------
486	0.81	GAAGTTcttcaccccaccttat.TCacC	avn-Avin_26320		FAD-dependent pyridine nucleotide-disulphide oxidoreductase	COG3634
----------------------------------------------------------------------------------------
487	0.81	GAAATAgagcagtggcccatgt.TCggA	avn-Avin_23120		conserved hypothetical protein	COG2388
----------------------------------------------------------------------------------------
488	0.81	GCACTTtatgcctgcctcgttc.TCacT	avn-Avin_22010		LamB type porin	COG4580
----------------------------------------------------------------------------------------
489	0.81	GAACGTaccccgccgggcggtt.TCccC	avn-Avin_07400		HAMP domain protein	COG3726
----------------------------------------------------------------------------------------
490	0.81	GAATTTttgacttgagccaatatTCgaC	avn-Avin_31780		hypothetical protein
490	0.81	GAATTTttgacttgagccaatatTCgaC	avn-Avin_31770		hypothetical protein
----------------------------------------------------------------------------------------
491	0.81	GAACCTcggtcagggaagggaagTCggG	avn-Avin_48240	nudH	NUDIX hydrolase	COG0494
491	0.81	GAACCTcggtcagggaagggaagTCggG	avn-Avin_48230	ptsP	Phosphoenolpyruvate-protein phosphotransferase	COG3605
----------------------------------------------------------------------------------------
492	0.81	GAACCTatccgacggcgcgtccgTCctG	avn-Avin_03440		conserved hypothetical protein	COG3794
492	0.81	GAACCTatccgacggcgcgtccgTCctG	avn-Avin_03430		DUF1615 family hypothetical protein
----------------------------------------------------------------------------------------
493	0.81	GAACGCttcgatcccggcgtcccTCtaA	avn-Avin_02280		hypothetical protein
----------------------------------------------------------------------------------------
494	0.81	TAACTTcaggcgagtgccactgaTCtaA	avn-Avin_37120		hypothetical protein	COG1595
----------------------------------------------------------------------------------------
495	0.81	GAACAAggcggcttcctcttaacTCgaA	avn-Avin_01750		conserved hypothetical protein	ROG0643
----------------------------------------------------------------------------------------
496	0.81	GAAGGTcatgcgcgctggacgc.TCaaA	avn-Avin_13580		pseudogene
----------------------------------------------------------------------------------------
497	0.81	GAAATAtgcgtcgctctgaacg.TCggA	avn-Avin_48580	pstA	phosphate ABC transporter, permease protein PstA	COG4985
497	0.81	GAAATAtgcgtcgctctgaacg.TCggA	avn-Avin_48570	pstB	phosphate ABC transporter, ATP-binding protein	COG1117
497	0.81	GAAATAtgcgtcgctctgaacg.TCggA	avn-Avin_48560	phoU	phosphate transport system regulatory protein PhoU	COG0704
----------------------------------------------------------------------------------------
498	0.81	GGACTCccgaggacttgatgaacTCcaA	avn-Avin_12860		organic solvent tolerance ABC efflux transporter, permease component	COG0767
498	0.81	GGACTCccgaggacttgatgaacTCcaA	avn-Avin_12870		organic solvent tolerance ABC efflux transporter, substrate binding protein	COG1463
498	0.81	GGACTCccgaggacttgatgaacTCcaA	avn-Avin_12880		organic solvent tolerance ABC efflux transporter, auxiliary component	COG2854
498	0.81	GGACTCccgaggacttgatgaacTCcaA	avn-Avin_12890		STAS family protein	COG1366
----------------------------------------------------------------------------------------
499	0.81	GGACTAtattcgcataaataga.TCatA	avn-Avin_26270		conserved hypothetical protein	ROG0123
499	0.81	GGACTAtattcgcataaataga.TCatA	avn-Avin_26280		conserved hypothetical protein	ROG0113
----------------------------------------------------------------------------------------
500	0.81	GCATTTccgatggcggaaatgtaTCgaA	avn-Avin_24730		LysR family transcriptional regulator protein	COG0583
500	0.81	GCATTTccgatggcggaaatgtaTCgaA	avn-Avin_65220		IIC RNA structure
----------------------------------------------------------------------------------------
501	0.81	GAAGTGctgttcctgccccagaaTCaaA	avn-Avin_24660		Transposase, IS4	COG3039
----------------------------------------------------------------------------------------
502	0.81	GAACTCgcgccgccattgcagg.TCatG	avn-Avin_31440		hydrolase, isochorismatase family	COG1335
----------------------------------------------------------------------------------------
503	0.81	GTACTTgagcatttccgccagcaTCggC	avn-Avin_44720		conserved hypothetical protein	ROG7319
----------------------------------------------------------------------------------------
504	0.81	GAACGTtgcgatcgggtgctgt.TCtgC	avn-Avin_33050	cobU	Nicotinate-nucleotide-dimethylbenzimidazole phosphoribosyltransferase protein	COG2038
504	0.81	GAACGTtgcgatcgggtgctgt.TCtgC	avn-Avin_33040	cobC	alpha-ribazole-5-phosphate phosphatase protein	COG0406
504	0.81	GAACGTtgcgatcgggtgctgt.TCtgC	avn-Avin_33030	cobS	cobalamin 5-phosphate synthase protein	COG0368
----------------------------------------------------------------------------------------
505	0.81	GAACATgggacaggcgcaaagg.TCaaT	avn-Avin_26240		hypothetical protein
----------------------------------------------------------------------------------------
506	0.81	GAACGGatcgccgacaagctgt.TCctA	avn-Avin_16890		conserved hypothetical protein	COG2133
506	0.81	GAACGGatcgccgacaagctgt.TCctA	avn-Avin_16900		RNA binding protein, S1 family	COG2996
----------------------------------------------------------------------------------------
507	0.81	GCACTTctccgtcccgccgcttgTCgcG	avn-Avin_41690	acoR	Sigma54-dependent transcriptional activator protein, AcoR	COG3284
----------------------------------------------------------------------------------------
508	0.81	GAAGTTgccagcctggtgctttaTCtaC	avn-Avin_22060		Glycerone kinase	COG2376
508	0.81	GAAGTTgccagcctggtgctttaTCtaC	avn-Avin_22050		dihydroxyacetone kinase, L subunit	COG2376
----------------------------------------------------------------------------------------
509	0.81	GCACGTtttatacaatggctggcTCccA	avn-Avin_41200		conserved hypothetical protein	ROG0079
----------------------------------------------------------------------------------------
510	0.81	GAATATcggtatcagcgatcct.TCgcA	avn-Avin_30340		potassium channel	COG1226
510	0.81	GAATATcggtatcagcgatcct.TCgcA	avn-Avin_30350		potassium channel
----------------------------------------------------------------------------------------
511	0.81	GAACTTcgcacgggatacgccc.TTtcA	avn-Avin_18310		Peptidase, U32 family	COG0826
----------------------------------------------------------------------------------------
512	0.81	GAATTTccatcatctaatgatgcTCtgT	avn-Avin_31330		alkanesulfonate monooxygenase	COG2141
512	0.81	GAATTTccatcatctaatgatgcTCtgT	avn-Avin_31340	dszA	dibenzothiophene sulfone monooxygenase	COG2141
512	0.81	GAATTTccatcatctaatgatgcTCtgT	avn-Avin_31350		DszC-like desulfurization enzyme	COG1960
512	0.81	GAATTTccatcatctaatgatgcTCtgT	avn-Avin_31360		ABC transporter periplasmic aliphatic sulfonate-binding protein	COG0715
512	0.81	GAATTTccatcatctaatgatgcTCtgT	avn-Avin_31370		Class II aldolase family protein	COG0235
512	0.81	GAATTTccatcatctaatgatgcTCtgT	avn-Avin_31380		ABC nitrate/sulfonate/bicarbonate family transporter, periplasmic ligand binding protein	COG0715
512	0.81	GAATTTccatcatctaatgatgcTCtgT	avn-Avin_31390		ABC nitrate/sulfonate/bicarbonate family transporter, periplasmic ligand binding protein	COG0715
512	0.81	GAATTTccatcatctaatgatgcTCtgT	avn-Avin_31400		ABC nitrate/sulfonate/bicarbonate family transporter, periplasmic ligand binding protein	COG0715
----------------------------------------------------------------------------------------
513	0.81	GCACTCgggatcgccgccgggg.TCggA	avn-Avin_18980		conserved hypothetical protein	COG5393
513	0.81	GCACTCgggatcgccgccgggg.TCggA	avn-Avin_18970		hypothetical protein
513	0.81	GCACTCgggatcgccgccgggg.TCggA	avn-Avin_18960		Deoxyguanosinetriphosphate triphosphohydrolase	COG0232
----------------------------------------------------------------------------------------
514	0.81	GAACTTgacctggagcggcacg.CCgc	avn-Avin_30440	ccmB	Cytochrome c-type biogenesis protein CcmB	COG2386
514	0.81	GAACTTgacctggagcggcacg.CCgc	avn-Avin_30430	ccmC	cytochrome c-type biogenesis protein	COG0755
514	0.81	GAACTTgacctggagcggcacg.CCgc	avn-Avin_30420	ccmD	Cytochrome c-type biogenesis protein	COG3114
514	0.81	GAACTTgacctggagcggcacg.CCgc	avn-Avin_30410	ccmE	Cytochrome c-type biogenesis protein CcmE	COG2332
514	0.81	GAACTTgacctggagcggcacg.CCgc	avn-Avin_30400	ccmF	cytochrome c-type biogenesis protein CcmF	COG1138
514	0.81	GAACTTgacctggagcggcacg.CCgc	avn-Avin_30390	ccmG	cytochrome C biogenesis protein	COG0526
514	0.81	GAACTTgacctggagcggcacg.CCgc	avn-Avin_30380	ccmH	Cytochrome C biogenesis protein	COG3088
514	0.81	GAACTTgacctggagcggcacg.CCgc	avn-Avin_30370	cycH	cytochrome c biogenesis protein	COG4235
514	0.81	GAACTTgacctggagcggcacg.CCgc	avn-Avin_30360		hypothetical protein
----------------------------------------------------------------------------------------
515	0.81	GAACCTgttcgcgatgctccgg.TCttC	avn-Avin_16120		hypothetical protein	COG4795
515	0.81	GAACCTgttcgcgatgctccgg.TCttC	avn-Avin_16110		hypothetical protein	COG3156
----------------------------------------------------------------------------------------
516	0.81	GAACATgccgccgatcatcgccgTCagC	avn-Avin_17890		hypothetical protein
----------------------------------------------------------------------------------------
517	0.81	GAACATatccgtgaatggcggctTCctC	avn-Avin_00420		GGDEF domain protein	COG2199
----------------------------------------------------------------------------------------
518	0.81	GAACTTctaaaaaggccttggtaTAtgA	avn-Avin_32600		hypothetical protein
----------------------------------------------------------------------------------------
519	0.81	GAACCTcggcagcagcggcgtggTCccG	avn-Avin_12520		dipeptide ABC transporter, periplasmic substrate-binding component	COG0747
519	0.81	GAACCTcggcagcagcggcgtggTCccG	avn-Avin_12510		dipeptide ABC transporter, inner membrane permease component	COG0601
519	0.81	GAACCTcggcagcagcggcgtggTCccG	avn-Avin_12500		dipeptide ABC transporter, inner membrane permease component	COG1173
519	0.81	GAACCTcggcagcagcggcgtggTCccG	avn-Avin_12490		Oligopeptide/dipeptide ABC transporter, ATP-binding component	COG0444
519	0.81	GAACCTcggcagcagcggcgtggTCccG	avn-Avin_12480		Oligopeptide/dipeptide ABC transporter, ATP-binding component	COG4608
----------------------------------------------------------------------------------------
520	0.81	GAACAGggcaaggccatccaac.TCtgA	avn-Avin_31430		Xylose isomerase-like TIM barrel protein, probably inolved in myo-inositol catabolism	COG3622
----------------------------------------------------------------------------------------
521	0.81	GGACTTtgacgacatcgcgggc.TCggT	avn-Avin_32480		Transcriptional regulator LysR family protein	COG0583
521	0.81	GGACTTtgacgacatcgcgggc.TCggT	avn-Avin_32470		Transcriptional regulator LysR family protein	COG0583
----------------------------------------------------------------------------------------
522	0.81	GGACTTcctgcaccgctgcgccaTCtgG	avn-Avin_01320		conserved hypothetical protein	COG0662
----------------------------------------------------------------------------------------
523	0.81	GGACCTaccatttctgctggat.TCatA	avn-Avin_12730		conserved hypothetical protein	COG3028
----------------------------------------------------------------------------------------
524	0.81	GGACTTctacggcgccctggcttTCgaG	avn-Avin_17200		CRISPR-associated protein, CT1975	ROG0031
524	0.81	GGACTTctacggcgccctggcttTCgaG	avn-Avin_17210		CRISPR-associated protein, CT1976	ROG0047
524	0.81	GGACTTctacggcgccctggcttTCgaG	avn-Avin_17220		CRISPR-associated protein, CT1974	ROG0140
----------------------------------------------------------------------------------------
525	0.81	GAATTTccccgatgtcccgcatgTCcgC	avn-Avin_38130		OprD family outer membrane porin	ROG8456
----------------------------------------------------------------------------------------
526	0.81	GAACTGctcgacagcccggtgt.TCgaG	avn-Avin_46220	pncA	nicotinamidase	COG1335
----------------------------------------------------------------------------------------
527	0.81	GATCTTccagttgggctccgtggTCtgA	avn-Avin_12070	pilD	type IV Pilus Prepilin peptidase, PilD	COG1989
----------------------------------------------------------------------------------------
528	0.81	GAACCGttgtagcccgttccag.TCagA	avn-Avin_38680	rpoS	RNA polymerase sigma factor	COG0568
----------------------------------------------------------------------------------------
529	0.81	GAAATCcctttctataaacttacTCgcA	avn-Avin_14930	acpP	acyl carrier protein	COG0236
529	0.81	GAAATCcctttctataaacttacTCgcA	avn-Avin_14940	fabF	Beta-ketoacyl-acyl carrier protein synthase	COG0304
529	0.81	GAAATCcctttctataaacttacTCgcA	avn-Avin_14950	pabC	4-amino-4-deoxychorismate lyase	COG0115
529	0.81	GAAATCcctttctataaacttacTCgcA	avn-Avin_14960		Conserved hypothetical protein, DUF175	COG1559
529	0.81	GAAATCcctttctataaacttacTCgcA	avn-Avin_14970	tmk	thymidylate kinase	COG0125
529	0.81	GAAATCcctttctataaacttacTCgcA	avn-Avin_14980	holB	DNA polymerase III delta prime subunit	COG0470
529	0.81	GAAATCcctttctataaacttacTCgcA	avn-Avin_14990	pilZ	type IV pilus assembly protein	COG3215
529	0.81	GAAATCcctttctataaacttacTCgcA	avn-Avin_15000		hydrolase, TatD-family	COG0084
----------------------------------------------------------------------------------------
530	0.81	GGACTGgcaatactggcggccaaTCcgA	avn-Avin_24520	kdpD	osmosensory K+channel histidine protein kinase, KdpD	COG2205
530	0.81	GGACTGgcaatactggcggccaaTCcgA	avn-Avin_24530	kdpE	Response regulator KdpE	COG0745
530	0.81	GGACTGgcaatactggcggccaaTCcgA	avn-Avin_24540	kup	potassium uptake protein	COG3158
----------------------------------------------------------------------------------------
531	0.81	TAACTTgggcagggctttctgc.TCagA	avn-Avin_32250		Major facilitator family transporter protein	COG0477
----------------------------------------------------------------------------------------
532	0.81	GCACTTttcccaagccggatgcaTCgaT	avn-Avin_47550	algQ	Regulator of RNA polymerase sigma(70) subunit, Rsd/AlgQ	COG3160
----------------------------------------------------------------------------------------
533	0.81	GAACTTtcaaagatcgggcgga.TTctA	avn-Avin_11100		conserved hypothetical protein	COG3685
----------------------------------------------------------------------------------------
534	0.81	GAACTAttggcgatggacgccccTCtaC	avn-Avin_47080	katN	Mn-containing catalase	COG3546
----------------------------------------------------------------------------------------
535	0.81	GGACTTcatgggatcggctcctcTCgaC	avn-Avin_46550		response regulator	COG0745
535	0.81	GGACTTcatgggatcggctcctcTCgaC	avn-Avin_46560		periplasmic sensory histidine protein kinase	COG0642
----------------------------------------------------------------------------------------
536	0.81	GAACCCggatcgcacgccgatgaTCtcA	avn-Avin_04820		conserved hypothetical protein	ROG5948
----------------------------------------------------------------------------------------
537	0.81	GAACATcgtcggcccctgcccggTCaaC	avn-Avin_41120	ackA-2	acetate kinase	COG0282
537	0.81	GAACATcgtcggcccctgcccggTCaaC	avn-Avin_41130	pta-2	phosphate acetyltransferase	COG0280
----------------------------------------------------------------------------------------
* Number of predicted AlgU promoters in the genome of A. vinelandii DJ. Repeated numbers denote the genes belonging to the same transcripitional unit based on the ProOPDB database (Taboada B et al 2012. doi:10.1093/nar/gkq254). The first gene is the head of the predicted operon and thus, showing the AlgU motif in its regulatory region.
** The promoter score was obtained by multiplying the values associated with the nucleotides of the region analysed based on our PSSM in such a way that sequences with 100% conserved nucleotides obtained a score of 1, sequences with a substitution of one nucleotide in one position obtained a score of 0.9 and sequences with one substitution in a highly conserved region or two substitutions in cons…
*** Genes encoding proteins positively controled by AlgU under vegetative, encystment or under both conditions are in red, purple or blue, respectively.
