# Supplementary material for: The Azotobacter vinelandii AlgU regulon during vegetative growth and encysting conditions: A proteomic approach
Source: PLoS One. 2023 Nov 15;18(11):e0286440. doi: 10.1371/journal.pone.0286440 (PMC10651043; doi:10.1371/journal.pone.0286440)
Supplement: S11 Table — (XLSX) [file pone.0286440.s015.xlsx]

## Sheet: Hoja1
S11 Table. Predicted AlgU-dependent promoters in the P. fluorescens SBW25 genome
NUMBER*	SCORE**	AlgU PROMOTER SEQUENCE	LOCUS TAG	GENE	PRODUCT	COG0545
1	1	GAACTTatcagaagtttcctgc.TCagA	pfs-PFLU_2027	fklB	FKBP-type peptidyl-prolyl cis-trans isomerase	COG0545
----------------------------------------------------------------------------------------
2	1	GAACTTgactgaccgcagcgcctTCcaA	pfs-PFLU_4635		conserved hypothetical membrane protein	ROG0406
2	1	GAACTTgactgaccgcagcgcctTCcaA	pfs-PFLU_4636		conserved hypothetical protein	COG0189
2	1	GAACTTgactgaccgcagcgcctTCcaA	pfs-PFLU_4637		para-aminobenzoate synthase component I	COG0147
----------------------------------------------------------------------------------------
3	1	GAACTTcgaccgtttgtttcaa.TCctA	pfs-PFLU_3759		conserved hypothetical protein	ROG5645
----------------------------------------------------------------------------------------
4	1	GAACTTttatcgacggcacaggtTCggA	pfs-PFLU_2761		putative alpha-amylase	COG0366
4	1	GAACTTttatcgacggcacaggtTCggA	pfs-PFLU_2762		putative trehalose synthase protein	COG3281
4	1	GAACTTttatcgacggcacaggtTCggA	pfs-PFLU_2763		1,4-alpha-glucan branching enzyme	COG0296
----------------------------------------------------------------------------------------
5	1	GAACTTttgaaaaaagcctccggTCacA	pfs-PFLU_1237		putative membrane protein
5	1	GAACTTttgaaaaaagcctccggTCacA	pfs-PFLU_1236		putative lipoprotein	COG2885
----------------------------------------------------------------------------------------
6	1	GAACTTcattaagcacgtttcc.TCctA	pfs-PFLU_1809		conserved hypothetical exported protein	ROG2241
6	1	GAACTTcattaagcacgtttcc.TCctA	pfs-PFLU_1808		putative lipoprotein	COG2853
----------------------------------------------------------------------------------------
7	1	GAACTTcactgcaattcgcctc.TCtcA	pfs-PFLU_0183		conserved GGDEF domain protein	COG2199
----------------------------------------------------------------------------------------
8	1	GAACTTtgccgggccgtctatccTCagA	pfs-PFLU_0042	osmC	osmotically inducible protein c	COG1764
----------------------------------------------------------------------------------------
9	1	GAACTTaggctatacgcaaccc.TCcgA	pfs-PFLU_4325		putative dehydrogenase	COG1028
----------------------------------------------------------------------------------------
10	1	GAACTTtgtcggcgccccgcgcgTCacA	pfs-PFLU_1752		putative lipoprotein
----------------------------------------------------------------------------------------
11	1	GAACTTctcctcctccgcccgccTCctA	pfs-PFLU_1313		conserved hypothetical protein	COG1236
11	1	GAACTTctcctcctccgcccgccTCctA	pfs-PFLU_1312		putative ATP-dependent DNA ligase	COG1793
----------------------------------------------------------------------------------------
12	1	GAACTTgagctgtacgcaatgccTCaaA	pfs-PFLU_4149		conserved hypothetical protein
----------------------------------------------------------------------------------------
13	1	GAACTTgctggagtgccgcttgaTCgaA	pfs-PFLU_4083		putative TetR-family transcriptional regulator	COG1309
----------------------------------------------------------------------------------------
14	1	GAACTTcccgtcaggctgatcacTCtgA	pfs-PFLU_4783		putative MCP-type signal transduction protein	COG0840
----------------------------------------------------------------------------------------
15	1	GAACTTcacccacccccgattctTCtaA	pfs-PFLU_3134		conserved hypothetical protein
----------------------------------------------------------------------------------------
16	0.9	GCACTTgttgaatgagcataaggTCagA	pfs-PFLU_1140	glpD	aerobic glycerol-3-phosphate dehydrogenase	COG0578
----------------------------------------------------------------------------------------
17	0.9	GAACTGgcgcaagcaattctcg.TCcaA	pfs-PFLU_0104		putative exported protein	ROG7685
----------------------------------------------------------------------------------------
18	0.9	GAACATcttaaagtttatttca.TCcaA	pfs-PFLU_2246		conserved hypothetical protein	ROG5553
----------------------------------------------------------------------------------------
19	0.9	GAACTTcccctgcgcgcggccagTCagC	pfs-PFLU_2089		putative dehydrogenase	COG1028
19	0.9	GAACTTcccctgcgcgcggccagTCagC	pfs-PFLU_2088		putative hydrolase	COG3387
----------------------------------------------------------------------------------------
20	0.9	GAACCTctcctacacgccagggcTCagA	pfs-PFLU_4283		conserved hypothetical protein	COG0702
----------------------------------------------------------------------------------------
21	0.9	GCACTTgtctattcacgacatgtTCatA	pfs-PFLU_5893	glpT	glycerol-3-phosphate transporter	COG2271
----------------------------------------------------------------------------------------
22	0.9	GAACTGgccaagttgcacatccgTCatA	pfs-PFLU_5822		putative membrane protein	COG5528
----------------------------------------------------------------------------------------
23	0.9	GAACTTcgaacaagccaacgcctTCaaG	pfs-PFLU_0843		putative ubiquinol--cytochrome C reductase, cytochrome C1	COG2857
23	0.9	GAACTTcgaacaagccaacgcctTCaaG	pfs-PFLU_0844	sspA	stringent starvation protein A	COG0625
23	0.9	GAACTTcgaacaagccaacgcctTCaaG	pfs-PFLU_0845	sspB	stringent starvation protein B	COG2969
----------------------------------------------------------------------------------------
24	0.9	GAACCTgcccgtcgacatgaac.TCcgA	pfs-PFLU_5190		catechol 1,2-dioxygenase	COG3485
----------------------------------------------------------------------------------------
25	0.9	GAACTCgtgttttgtaagtgtggTCctA	pfs-PFLU_0043		conserved exported hypothetical protein
----------------------------------------------------------------------------------------
26	0.9	GGACTTgcccccgatgaagccc.TCacA	pfs-PFLU_5646	fdhA	glutathione-independent formaldehyde dehydrogenase	COG1063
----------------------------------------------------------------------------------------
27	0.9	GAACTTggccacccagttcacc.TCtcC	pfs-PFLU_2471	tsx	nucleoside-specific channel-forming protein precursor	COG3248
27	0.9	GAACTTggccacccagttcacc.TCtcC	pfs-PFLU_2470		putative nucleoside-sepcific transport system, substrate-binding protein	COG5042
----------------------------------------------------------------------------------------
28	0.9	GAACTTgaccagccatttgcat.TCgaC	pfs-PFLU_1909		conserved hypothetical protein	COG1993
----------------------------------------------------------------------------------------
29	0.9	GAACTTctggaaggtgtttgcctTCccG	pfs-PFLU_5632		putative ornithine cyclodeaminase	COG2423
29	0.9	GAACTTctggaaggtgtttgcctTCccG	pfs-PFLU_5633		putative ABC transport system, substrate-binding exported protein	COG0834
29	0.9	GAACTTctggaaggtgtttgcctTCccG	pfs-PFLU_5634		putative amino acid BAC transport system, membrane protein	COG4215
29	0.9	GAACTTctggaaggtgtttgcctTCccG	pfs-PFLU_5635		putative ABC transport system, membrane protein	COG4160
29	0.9	GAACTTctggaaggtgtttgcctTCccG	pfs-PFLU_5636		putative ABC transport system, ATP-binding protein	COG1126
----------------------------------------------------------------------------------------
30	0.9	GAATTTggcgaaggtaatgttt.TCgaA	pfs-PFLU_4620		putative phosphoenolpyruvate synthase	COG0574
30	0.9	GAATTTggcgaaggtaatgttt.TCgaA	pfs-PFLU_4619		putative esterase/lipase	COG0596
----------------------------------------------------------------------------------------
31	0.9	GAACTTtcctacgtcacaaacagTCacT	pfs-PFLU_5003		conserved hypothetical protein
----------------------------------------------------------------------------------------
32	0.9	GCACTTcctgaaccctccgttctTCtcA	pfs-PFLU_5800		putative ECF-sigma factor	COG1595
32	0.9	GCACTTcctgaaccctccgttctTCtcA	pfs-PFLU_5799		putative iron acquisition-related protein	COG3712
32	0.9	GCACTTcctgaaccctccgttctTCtcA	pfs-PFLU_5798		putative iron receptor exported protein	COG4773
----------------------------------------------------------------------------------------
33	0.9	GAACATacggtcgatctgatcg.TCgaA	pfs-PFLU_5237		putative response regulator in two-component regulatory system with ZraS, regulates zraP expression (EBP family)	COG2204
----------------------------------------------------------------------------------------
34	0.9	GAACTAcaagaattacttgatctTCgaA	pfs-PFLU_2535		putative regulatory protein	COG2331
34	0.9	GAACTAcaagaattacttgatctTCgaA	pfs-PFLU_2536		putative carbon-nitrogen hydrolase	COG0388
34	0.9	GAACTAcaagaattacttgatctTCgaA	pfs-PFLU_2537		putative ATP-binding protein	COG0542
34	0.9	GAACTAcaagaattacttgatctTCgaA	pfs-PFLU_2538		putative transport-related, membrane protein	COG0534
----------------------------------------------------------------------------------------
35	0.9	GAACTCcaggaaaccatcttcttTCccA	pfs-PFLU_0343	glnG	nitrogen regulation protein NR(I)	COG2204
----------------------------------------------------------------------------------------
36	0.9	GAACTTacgccgacattttttc.TCtaT	pfs-PFLU_2985		UTP--glucose-1-phosphate uridylyltransferase	COG1210
----------------------------------------------------------------------------------------
37	0.9	GAACTGccgagtgccgacgatggTCtcA	pfs-PFLU_5390		putative membrane protein	ROG4287
37	0.9	GAACTGccgagtgccgacgatggTCtcA	pfs-PFLU_5391		putative cation transport membrane protein	COG0053
----------------------------------------------------------------------------------------
38	0.9	GAAATTaaaatgaaacatgaatgTCctA	pfs-PFLU_2963		putative membrane protein	COG1296
38	0.9	GAAATTaaaatgaaacatgaatgTCctA	pfs-PFLU_2964		putative membrane protein	COG4392
38	0.9	GAAATTaaaatgaaacatgaatgTCctA	pfs-PFLU_2965		conserved hypothetical protein	COG3126
----------------------------------------------------------------------------------------
39	0.9	GAACTCgattggcctaactacaaTCatA	pfs-PFLU_5870		putative exported protein
----------------------------------------------------------------------------------------
40	0.9	GAACTTtctgacacgcggtgcgtTCatT	pfs-PFLU_3431		putative membrane protein	COG4244
40	0.9	GAACTTtctgacacgcggtgcgtTCatT	pfs-PFLU_3432		putative exported protein	COG2133
----------------------------------------------------------------------------------------
41	0.9	GAACGTacccagcagattttccgTCtcA	pfs-PFLU_5362		putative transmembrane sensor protein	COG3712
----------------------------------------------------------------------------------------
42	0.9	GAACTGtcgccccccgcgcaggcTCacA	pfs-PFLU_4523		putative lipoprotein
----------------------------------------------------------------------------------------
43	0.9	GAAATTattactaaatcggcggtTCagA	pfs-PFLU_4259		putative GntR-family transcriptional regulator	COG2186
43	0.9	GAAATTattactaaatcggcggtTCagA	pfs-PFLU_4258		conserved hypothetical protein	COG2384
----------------------------------------------------------------------------------------
44	0.9	GAACTTgcgtcgaagcggctggaTCtaT	pfs-PFLU_2949A		hypothetical protein
----------------------------------------------------------------------------------------
45	0.9	GCACTTcagtgtgcaggcgacttTCtgA	pfs-PFLU_2434		putative transport-related membrane protein	COG0811
45	0.9	GCACTTcagtgtgcaggcgacttTCtgA	pfs-PFLU_2435		putative transport-related membrane protein	COG0848
45	0.9	GCACTTcagtgtgcaggcgacttTCtgA	pfs-PFLU_2436		putative membrane protein	COG0810
45	0.9	GCACTTcagtgtgcaggcgacttTCtgA	pfs-PFLU_2437		putative exported protein	ROG0404
45	0.9	GCACTTcagtgtgcaggcgacttTCtgA	pfs-PFLU_2438		putative exported protein
45	0.9	GCACTTcagtgtgcaggcgacttTCtgA	pfs-PFLU_2439		conserved hypothetical protein	COG4843
45	0.9	GCACTTcagtgtgcaggcgacttTCtgA	pfs-PFLU_2440		putative peptidylprolyl isomerase	COG0760
----------------------------------------------------------------------------------------
46	0.9	GAACCTtcaccgacgccggtgacTCgaA	pfs-PFLU_1746		conserved hypothetical protein	COG4575
46	0.9	GAACCTtcaccgacgccggtgacTCgaA	pfs-PFLU_1745		putative membrane protein	COG5393
46	0.9	GAACCTtcaccgacgccggtgacTCgaA	pfs-PFLU_1744		conserved hypothetical protein
----------------------------------------------------------------------------------------
47	0.9	GAACTCtattgggtttaaatcc.TCtgA	pfs-PFLU_0355	fbp	fructose-1,6-bisphosphatase	COG0158
----------------------------------------------------------------------------------------
48	0.9	GAATTTattttctcaatcgaattTCgcA	pfs-tRNA-Met-2		tRNA-Met
48	0.9	GAATTTattttctcaatcgaattTCgcA	pfs-tRNA-Met-3		tRNA-Met
----------------------------------------------------------------------------------------
49	0.9	GAACCTgcacgcgacgcttgctcTCaaA	pfs-PFLU_3131		putative cation transport related protein	COG0025
49	0.9	GAACCTgcacgcgacgcttgctcTCaaA	pfs-PFLU_3131A		hypothetical protein
----------------------------------------------------------------------------------------
50	0.9	GAACTTcgctggtgacattgctgTCagC	pfs-PFLU_5421		putative peptidoglycan-related protein	COG2951
50	0.9	GAACTTcgctggtgacattgctgTCagC	pfs-PFLU_5420		putative lipoprotein	COG0797
50	0.9	GAACTTcgctggtgacattgctgTCagC	pfs-PFLU_5419		putative cell division-related protein	COG1686
50	0.9	GAACTTcgctggtgacattgctgTCagC	pfs-PFLU_5418		conserved hypothetical protein	COG2921
50	0.9	GAACTTcgctggtgacattgctgTCagC	pfs-PFLU_5417	lipB	lipoyltransferase	COG0321
50	0.9	GAACTTcgctggtgacattgctgTCagC	pfs-PFLU_5416	lipA	lipoyl synthase	COG0320
----------------------------------------------------------------------------------------
51	0.9	GAACGTggacgttgagcctgaggTCgaA	pfs-PFLU_4876		conserved hypothetical protein	COG3313
----------------------------------------------------------------------------------------
52	0.9	GAACTCtaccgcgccacaaccc.TCccA	pfs-PFLU_2588		conserved hypothetical protein	ROG0207
----------------------------------------------------------------------------------------
53	0.9	GCACTTcggcgataggacggcggTCatA	pfs-PFLU_1809		conserved hypothetical exported protein	ROG2241
53	0.9	GCACTTcggcgataggacggcggTCatA	pfs-PFLU_1808		putative lipoprotein	COG2853
----------------------------------------------------------------------------------------
54	0.9	GAACTTtccagacgttcgcgcccTCaaC	pfs-PFLU_4525		conserved hypothetical protein	ROG1785
----------------------------------------------------------------------------------------
55	0.9	GAAATTtcggaaccgtttcttc.TCaaA	pfs-PFLU_1235		hypothetical protein
----------------------------------------------------------------------------------------
56	0.9	GAACTGactttccggcggcaca.TCgcA	pfs-PFLU_2451		putative transport-related membrane protein	COG0697
----------------------------------------------------------------------------------------
57	0.9	GAAGTTgtgtctcttttttgag.TCtcA	pfs-PFLU_1384		putative anthranilate synthase component I	COG0147
57	0.9	GAAGTTgtgtctcttttttgag.TCtcA	pfs-PFLU_1385	trpG	anthranilate synthase component II	COG0512
----------------------------------------------------------------------------------------
58	0.9	GAAGTTaagaaatcatttccat.TCgaA	pfs-PFLU_0079	polA	DNA polymerase I	COG0749
----------------------------------------------------------------------------------------
59	0.9	GAACTGaacgaagcgctgcacgcTCacA	pfs-PFLU_1263		putative cysteine desulfurase	COG0520
59	0.9	GAACTGaacgaagcgctgcacgcTCacA	pfs-PFLU_1262		putative post-transcriptional cysteine desulfuration regulatory protein	COG2166
----------------------------------------------------------------------------------------
60	0.9	GAACCTgttcccggatcggtct.TCtgA	pfs-PFLU_4546		isocitrate dehydrogenase kinase/phosphatase	COG4579
----------------------------------------------------------------------------------------
61	0.9	GAACTGactgccgtgctggcag.TCgaA	pfs-PFLU_0494		putative lipoprotein	ROG3382
----------------------------------------------------------------------------------------
62	0.9	GGACTTcatgtcccaagtacaa.TCgcA	pfs-PFLU_5506	rpmJ	50S ribosomal protein L36	COG0257
62	0.9	GGACTTcatgtcccaagtacaa.TCgcA	pfs-PFLU_5505	rpsM	30S ribosomal protein S13	COG0099
62	0.9	GGACTTcatgtcccaagtacaa.TCgcA	pfs-PFLU_5504	rpsK	30S ribosomal protein S11	COG0100
62	0.9	GGACTTcatgtcccaagtacaa.TCgcA	pfs-PFLU_5503	rpsD	30S ribosomal protein S4	COG0522
62	0.9	GGACTTcatgtcccaagtacaa.TCgcA	pfs-PFLU_5502	rpoA	DNA-directed RNA polymerase alpha chain	COG0202
62	0.9	GGACTTcatgtcccaagtacaa.TCgcA	pfs-PFLU_5501	rplQ	50S ribosomal protein L17	COG0203
----------------------------------------------------------------------------------------
63	0.9	GAAGTTagagtttatgcgtgctaTCaaA	pfs-PFLU_1658	fnl2	NAD dependent epimerase/dehydratase	COG1898
63	0.9	GAAGTTagagtttatgcgtgctaTCaaA	pfs-PFLU_1659	fnl3	UDP-N-acetylglucosamine2-epimerase	COG0381
63	0.9	GAAGTTagagtttatgcgtgctaTCaaA	pfs-PFLU_1660		putative glycosyltransferase	COG0438
----------------------------------------------------------------------------------------
64	0.9	GAACTTgaacctcttctccatcaTCgcT	pfs-PFLU_3515		putative exported protein
----------------------------------------------------------------------------------------
65	0.9	GAACCTggtgcgcctgaccctgcTCaaA	pfs-PFLU_1564		conserved hypothetical protein	COG3093
65	0.9	GAACCTggtgcgcctgaccctgcTCaaA	pfs-PFLU_1563		putative helicase	COG0553
----------------------------------------------------------------------------------------
66	0.9	GAACATtccttcaaacagtgca.TCcc	pfs-PFLU_5239	pcnB	putative polynucleotide adenylyltransferase	COG0617
66	0.9	GAACATtccttcaaacagtgca.TCcc	pfs-PFLU_5240		2-amino-4-hydroxy-6-hydroxymethyldihydropteridi ne pyrophosphokinase	COG0801
----------------------------------------------------------------------------------------
67	0.9	GAACTGacctcctattgaggtt.TCggA	pfs-PFLU_2290		putative acetyl-CoA synthetase	COG0365
----------------------------------------------------------------------------------------
68	0.9	GGACTTcgctgtcgttgtaagg.TCggA	pfs-PFLU_0913		conserved hypothetical protein	ROG0144
68	0.9	GGACTTcgctgtcgttgtaagg.TCggA	pfs-PFLU_0914		conserved hypothetical protein	ROG3974
68	0.9	GGACTTcgctgtcgttgtaagg.TCggA	pfs-PFLU_0915		conserved hypothetical protein	COG2135
----------------------------------------------------------------------------------------
69	0.9	GAACATttaccgcggtaccgagtTCccA	pfs-PFLU_0884		putative exported protein	COG1934
69	0.9	GAACATttaccgcggtaccgagtTCccA	pfs-PFLU_0883		putative ABC transport system, ATP-binding protein	COG1137
69	0.9	GAACATttaccgcggtaccgagtTCccA	pfs-PFLU_0882	rpoN	RNA polymerase sigma-54 factor	COG1508
69	0.9	GAACATttaccgcggtaccgagtTCccA	pfs-PFLU_0881	rpoX	putative sigma-54 modulation protein	COG1544
69	0.9	GAACATttaccgcggtaccgagtTCccA	pfs-PFLU_0880	ptsN	phosphotransferase enzyme IIA component	COG1762
69	0.9	GAACATttaccgcggtaccgagtTCccA	pfs-PFLU_0879		conserved hypothetical protein	COG1660
69	0.9	GAACATttaccgcggtaccgagtTCccA	pfs-PFLU_0878		putative phosphocarrier protein	COG1925
----------------------------------------------------------------------------------------
70	0.9	GAACGTccaggctttatccaattTCgcA	pfs-PFLU_6067		putative acetyltransferase	COG1670
----------------------------------------------------------------------------------------
71	0.9	GAACGTgagggtgtacgtggtc.TCgtA	pfs-PFLU_0583		putative uerase accessory protein	COG0829
71	0.9	GAACGTgagggtgtacgtggtc.TCgtA	pfs-PFLU_0582	ureA	urease gamma subunit	COG0831
71	0.9	GAACGTgagggtgtacgtggtc.TCgtA	pfs-PFLU_0581		putative acetyltransferase	COG1247
71	0.9	GAACGTgagggtgtacgtggtc.TCgtA	pfs-PFLU_0580		putative acetyltransferase	COG0454
71	0.9	GAACGTgagggtgtacgtggtc.TCgtA	pfs-PFLU_0579	ureB	urease beta subunit	COG0832
71	0.9	GAACGTgagggtgtacgtggtc.TCgtA	pfs-PFLU_0578	ureC	urease alpha subunit	COG0804
----------------------------------------------------------------------------------------
72	0.9	GCACTTagcaaaaattggcact.TCaaA	pfs-PFLU_2924		putative membrane protein	COG0477
----------------------------------------------------------------------------------------
73	0.9	GAACTTctcctggaccacagcg.TCgaG	pfs-PFLU_5224		conserved hypothetical protein	COG2187
73	0.9	GAACTTctcctggaccacagcg.TCgaG	pfs-PFLU_5225		conserved hypothetical protein
----------------------------------------------------------------------------------------
74	0.9	GAAATTccatcgtggtggtcac.TCgcA	pfs-PFLU_5561	trpE	anthranilate synthase component I	COG0147
74	0.9	GAAATTccatcgtggtggtcac.TCgcA	pfs-PFLU_5560	trpG	anthranilate synthase component II	COG0512
74	0.9	GAAATTccatcgtggtggtcac.TCgcA	pfs-PFLU_5559	trpD	anthranilate phosphoribosyltransferase (ec 2.4.2.18)	COG0547
74	0.9	GAAATTccatcgtggtggtcac.TCgcA	pfs-PFLU_5558	trpC	indole-3-glycerol phosphate synthase	COG0134
----------------------------------------------------------------------------------------
75	0.9	GAACATtttcctgccggaagagtTCatA	pfs-PFLU_2709		conserved hypothetical protein	ROG1801
----------------------------------------------------------------------------------------
76	0.9	GAACCTtgagacgaacaggcgc.TCttA	pfs-PFLU_1702	oprI	major outer membrane lipoprotein precursor
----------------------------------------------------------------------------------------
77	0.9	GCACTTctctgagctgccgggg.TCacA	pfs-PFLU_1605		putative two-component system, sensor kinase	COG0642
77	0.9	GCACTTctctgagctgccgggg.TCacA	pfs-PFLU_1606		putative two-component system LuxR-family response regulator	COG2197
----------------------------------------------------------------------------------------
78	0.9	GAACTTcgttgcaggctcggaggTCatT	pfs-PFLU_5119		heme oxygenase bpho	COG3230
78	0.9	GAACTTcgttgcaggctcggaggTCatT	pfs-PFLU_5120		putative phytochrome/sensor histidine kinase	COG4251
----------------------------------------------------------------------------------------
79	0.9	GAACTGccggccttcgagcggcaTCgcA	pfs-PFLU_3832		putative DNA-binding protein	COG2944
----------------------------------------------------------------------------------------
80	0.9	GAACTTcgctttaaactgccac.TCccT	pfs-PFLU_0337	gpmI	2,3-bisphosphoglycerate-independent phosphoglycerate mutase	COG0696
----------------------------------------------------------------------------------------
81	0.9	GGACTTgctaaggtcgccgccttTCcaA	pfs-PFLU_4650		putative membrane protein
----------------------------------------------------------------------------------------
82	0.9	GAATTTcttgctataaacgcac.TCcgA	pfs-PFLU_2586		putative DnaK suppressor protein	COG1734
----------------------------------------------------------------------------------------
83	0.9	GAACGTcgcagattacgtgcgctTCccA	pfs-PFLU_3623		putative SCO1/SenC family protein	COG1999
83	0.9	GAACGTcgcagattacgtgcgctTCccA	pfs-PFLU_3624		putative exported protein	COG2847
----------------------------------------------------------------------------------------
84	0.9	GAACCTtcaccgacgccggtgacTCgaA	pfs-PFLU_1745		putative membrane protein	COG5393
84	0.9	GAACCTtcaccgacgccggtgacTCgaA	pfs-PFLU_1744		conserved hypothetical protein
----------------------------------------------------------------------------------------
85	0.9	GGACTTcttcgtcgacatgctg.TCgaA	pfs-PFLU_0293		conserved hypothetical protein	COG2957
----------------------------------------------------------------------------------------
86	0.9	GTACTTcctgcacttggaccgc.TCtaA	pfs-PFLU_5136		protoheme IX farnesyltransferase	COG0109
----------------------------------------------------------------------------------------
87	0.9	GAACCTgtgccgtcgataaaagtTCag	pfs-PFLU_2760		conserved hypothetical protein
----------------------------------------------------------------------------------------
88	0.9	GAACTCtcgtgttaaacgtcaacTCatA	pfs-PFLU_0410		pseudogene
88	0.9	GAACTCtcgtgttaaacgtcaacTCatA	pfs-PFLU_0411	aroK	shikimate kinase I	COG0703
88	0.9	GAACTCtcgtgttaaacgtcaacTCatA	pfs-PFLU_0412	aroB	3-dehydroquinate synthase	COG0337
88	0.9	GAACTCtcgtgttaaacgtcaacTCatA	pfs-PFLU_0413		conserved hypothetical protein	COG3266
----------------------------------------------------------------------------------------
89	0.9	GAACGTgatgttgatgaacgtc.TCggA	pfs-PFLU_3849		putative outer membrane lipoprotein precursor	COG1538
89	0.9	GAACGTgatgttgatgaacgtc.TCggA	pfs-PFLU_3850		putative exported protein	COG0845
----------------------------------------------------------------------------------------
90	0.9	GAACCTggaactcccctttacg.TCaaA	pfs-PFLU_4126B		hypothetical protein
90	0.9	GAACCTggaactcccctttacg.TCaaA	pfs-PFLU_4126C		hypothetical protein
----------------------------------------------------------------------------------------
91	0.9	GAACTCatccctttagactgggcTCcaA	pfs-PFLU_3795		conserved hypothetical protein	COG0435
----------------------------------------------------------------------------------------
92	0.9	GAATTTggtgcccaggagaagacTCgaA	pfs-PFLU_0530	rnr	ribonuclease R	COG0557
92	0.9	GAATTTggtgcccaggagaagacTCgaA	pfs-PFLU_0531	rlmB	23s rRNA (guanosine-2'-o-)-methyltransferase	COG0566
----------------------------------------------------------------------------------------
93	0.9	GAACTGgcttacaaagccgtgt.TCcgA	pfs-PFLU_1272	pyrH	uridylate kinase	COG0528
93	0.9	GAACTGgcttacaaagccgtgt.TCcgA	pfs-PFLU_1273	rrf	ribosome recycling factor	COG0233
93	0.9	GAACTGgcttacaaagccgtgt.TCcgA	pfs-PFLU_1274	uppS	undecaprenyl pyrophosphate synthetase	COG0020
93	0.9	GAACTGgcttacaaagccgtgt.TCcgA	pfs-PFLU_1275	cdsA	phosphatidate cytidylyltransferase	COG0575
93	0.9	GAACTGgcttacaaagccgtgt.TCcgA	pfs-PFLU_1276	dxr	1-deoxy-D-xylulose 5-phosphate reductoisomerase	COG0743
93	0.9	GAACTGgcttacaaagccgtgt.TCcgA	pfs-PFLU_1277	ecfE	protease	COG0750
93	0.9	GAACTGgcttacaaagccgtgt.TCcgA	pfs-PFLU_1278		putative surface exported protein	COG4775
93	0.9	GAACTGgcttacaaagccgtgt.TCcgA	pfs-PFLU_1279		putative outer membrane protein	COG2825
93	0.9	GAACTGgcttacaaagccgtgt.TCcgA	pfs-PFLU_1280	lpxD	UDP-3-O-[3-hydroxymyristoyl] glucosamine N-acyltransferase	COG1044
93	0.9	GAACTGgcttacaaagccgtgt.TCcgA	pfs-PFLU_1281	fabZ	(3R)-hydroxymyristoyl-[acyl carrier protein] dehydratase	COG0764
93	0.9	GAACTGgcttacaaagccgtgt.TCcgA	pfs-PFLU_1282	lpxA	acyl-[acyl-carrier-protein]--UDP-N-acetylglucos am ine O-acyltransferase	COG1043
93	0.9	GAACTGgcttacaaagccgtgt.TCcgA	pfs-PFLU_1283	lpxB	lipid-A-disaccharide synthase	COG0763
93	0.9	GAACTGgcttacaaagccgtgt.TCcgA	pfs-PFLU_1284	rnhB	ribonuclease HII	COG0164
93	0.9	GAACTGgcttacaaagccgtgt.TCcgA	pfs-PFLU_1285	dnaE	DNA polymerase III alpha subunit	COG0587
93	0.9	GAACTGgcttacaaagccgtgt.TCcgA	pfs-PFLU_1286	accA	acetyl-coenzyme A carboxylase carboxyl transferase subunit alpha	COG0825
----------------------------------------------------------------------------------------
94	0.9	GAACTGgtcggcgcgctgggca.TCgcA	pfs-PFLU_0193		conserved hypothetical protein	COG2351
----------------------------------------------------------------------------------------
95	0.9	GCACTTtttgccgctcgcgctagTCttA	pfs-PFLU_5935	algR	positive alginate biosynthesis regulatory protein	COG3279
95	0.9	GCACTTtttgccgctcgcgctagTCttA	pfs-PFLU_5934	hemC	porphobilinogen deaminase	COG0181
95	0.9	GCACTTtttgccgctcgcgctagTCttA	pfs-PFLU_5933	hemD	uroporphyrinogen-III synthase	COG1587
95	0.9	GCACTTtttgccgctcgcgctagTCttA	pfs-PFLU_5932		putative uroporphyrin-III C-methyltransferase	COG2959
95	0.9	GCACTTtttgccgctcgcgctagTCttA	pfs-PFLU_5931		putative HemY domain protein	COG3071
----------------------------------------------------------------------------------------
96	0.9	GCACTTccactacgacgaaagcgTCgtA	pfs-PFLU_5251		tRNA pseudouridine synthase B	COG0130
96	0.9	GCACTTccactacgacgaaagcgTCgtA	pfs-PFLU_5250		30S ribosomal protein S15	COG0184
96	0.9	GCACTTccactacgacgaaagcgTCgtA	pfs-PFLU_5249		polynucleotide phosphorylase/polyadenylase	COG1185
----------------------------------------------------------------------------------------
97	0.9	GAATTTttaccgtttgtcgcgt.TCaaA	pfs-PFLU_0931		conserved hypothetical protein	COG2885
----------------------------------------------------------------------------------------
98	0.9	GAACGTggttttgtcattgcca.TCtcA	pfs-PFLU_2551		conserved hypothetical protein
----------------------------------------------------------------------------------------
99	0.9	GAAGTTtctgaatgcccagtgttTCggA	pfs-PFLU_2244		putative two-component system, response regulator	COG2197
----------------------------------------------------------------------------------------
100	0.9	GAATTTtccaccaggggcaccagTCggA	pfs-PFLU_4326		putative membrane protein
----------------------------------------------------------------------------------------
101	0.9	GAACTTcaatgtgaacggcttggTCgcT	pfs-PFLU_2878		phage-related conserved hypothetical protein	ROG6496
----------------------------------------------------------------------------------------
102	0.9	GAACTGccgagtataagacaggcTCaaA	pfs-PFLU_1255		putative glycerol-3-phosphate acyltransferase	COG2937
102	0.9	GAACTGccgagtataagacaggcTCaaA	pfs-PFLU_1254		putative lipoprotein	COG3126
102	0.9	GAACTGccgagtataagacaggcTCaaA	pfs-PFLU_1253		putative exported protein	ROG0041
----------------------------------------------------------------------------------------
103	0.9	GAACGTatgtcgtttcgccacacTCacA	pfs-PFLU_2170		putative membrane protein	ROG3147
----------------------------------------------------------------------------------------
104	0.9	GAACGTctgtagcgggcaacag.TCtgA	pfs-PFLU_2028		conserved hypothetical protein
----------------------------------------------------------------------------------------
105	0.9	GAACTGgaaaagtcgctgaccatTCtgA	pfs-PFLU_3339		putative short-chain dehydrogenase/reductase	COG1028
----------------------------------------------------------------------------------------
106	0.9	GAAGTTttttatgtcaaatcga.TCaaA	pfs-PFLU_2009		putative threonine synthase	COG0498
106	0.9	GAAGTTttttatgtcaaatcga.TCaaA	pfs-PFLU_2010		putative AsnC-family regulatory protein	COG1522
----------------------------------------------------------------------------------------
107	0.9	GAACTTcgactgcgacaccaacgTCgtG	pfs-PFLU_0700		putative two-component system, sensor kinase	COG0642
----------------------------------------------------------------------------------------
108	0.9	GAACTTttgcgaaaagaccgag.TCtaT	pfs-PFLU_1467	algU	alternative ECF subfamily sigma factor	COG1595
108	0.9	GAACTTttgcgaaaagaccgag.TCtaT	pfs-PFLU_1468	mucA	sigma factor negative regulatory protein	COG3073
108	0.9	GAACTTttgcgaaaagaccgag.TCtaT	pfs-PFLU_1469	mucB	sigma factor regulatory protein precursor	COG3026
----------------------------------------------------------------------------------------
109	0.9	GAATTTttcagaattgtctgagtTCtaA	pfs-PFLU_3880		putative exported protein	COG0729
109	0.9	GAATTTttcagaattgtctgagtTCtaA	pfs-PFLU_3879		putative exported protein	COG2911
----------------------------------------------------------------------------------------
110	0.9	GAACTTgtcctacggttcccgg.TCaaT	pfs-PFLU_5777	rpoH	RNA polymerase sigma-32 factor	COG0568
----------------------------------------------------------------------------------------
111	0.9	GCACTTgattgcccatggtatt.TCcaA	pfs-PFLU_4817		putative MFS family transport protein	COG0477
----------------------------------------------------------------------------------------
112	0.9	GAACATcaacaagggcgatgat.TCcaA	pfs-PFLU_4689		hypothetical protein
----------------------------------------------------------------------------------------
113	0.9	GCACTTgagcaaccctttacct.TCgaA	pfs-PFLU_0376		putative ABC transport system, exported protein	COG0834
113	0.9	GCACTTgagcaaccctttacct.TCgaA	pfs-PFLU_0377		putative ABC transport system, membrane protein	COG0765
113	0.9	GCACTTgagcaaccctttacct.TCgaA	pfs-PFLU_0378		putative ABC transport system, ATP-binding protein	COG1126
----------------------------------------------------------------------------------------
114	0.9	GAACCTttcgcgccagcaagggtTCgaA	pfs-PFLU_3833		conserved hypothetical protein	COG3637
----------------------------------------------------------------------------------------
115	0.9	GCACTTcggcttcccttgagcctTCgtA	pfs-PFLU_5067		NifU family protein	COG0822
115	0.9	GCACTTcggcttcccttgagcctTCgtA	pfs-PFLU_5066		HesB family protein	COG0316
115	0.9	GCACTTcggcttcccttgagcctTCgtA	pfs-PFLU_5065		chaperone protein HscB	COG1076
115	0.9	GCACTTcggcttcccttgagcctTCgtA	pfs-PFLU_5064		DnaK-homologue chaperone Hsc66	COG0443
115	0.9	GCACTTcggcttcccttgagcctTCgtA	pfs-PFLU_5063		adrenodoxin family ferredoxin	COG0633
115	0.9	GCACTTcggcttcccttgagcctTCgtA	pfs-PFLU_5062		conserved hypothetical protein	COG2975
----------------------------------------------------------------------------------------
116	0.9	GGACTTcaagggattaaagtct.TCtcA	pfs-PFLU_2198		putative diaminobutyrate--2-oxoglutarate transaminase	COG0160
116	0.9	GGACTTcaagggattaaagtct.TCtcA	pfs-PFLU_2197		putative acetyltransferase	COG0454
116	0.9	GGACTTcaagggattaaagtct.TCtcA	pfs-PFLU_2196		putative oxidoreductase	COG3486
116	0.9	GGACTTcaagggattaaagtct.TCtcA	pfs-PFLU_2195		putative transport-related membrane protein	COG1280
----------------------------------------------------------------------------------------
117	0.9	GAACGTcatatcctgcttgcac.TCttA	pfs-PFLU_5733		putative hemolysin	COG1272
----------------------------------------------------------------------------------------
118	0.9	GAACTTcatctacaagaccggcaTCgtC	pfs-PFLU_2072		putative membrane protein	COG0728
118	0.9	GAACTTcatctacaagaccggcaTCgtC	pfs-PFLU_2071		putative membrane protein	COG3594
----------------------------------------------------------------------------------------
119	0.9	GAACTTggcttcggcgtctttt.TCctT	pfs-PFLU_0574		putative chaperone/heat shock protein	COG0443
----------------------------------------------------------------------------------------
120	0.9	GAAATTcagcttggggctgtag.TCacA	pfs-PFLU_3622		putative membrane protein	ROG5303
----------------------------------------------------------------------------------------
121	0.9	GAAGTTcggctgattgtcgagtaTCcaA	pfs-PFLU_0701	czcR	two-component system, response regulator	COG0745
121	0.9	GAAGTTcggctgattgtcgagtaTCcaA	pfs-PFLU_0700		putative two-component system, sensor kinase	COG0642
----------------------------------------------------------------------------------------
122	0.9	GAACATcccacgcgccccttga.TCgcA	pfs-PFLU_0128		putative nodulation-related LysR-family regulatory protein	COG0583
----------------------------------------------------------------------------------------
123	0.9	GAACGTctgtacgaagagttgggTCtgA	pfs-PFLU_4141		MerR-family transcriptional regulator	COG0789
----------------------------------------------------------------------------------------
124	0.9	GAACATgcctctaccgcataatgTCcgA	pfs-PFLU_0152		hypothetical protein
----------------------------------------------------------------------------------------
125	0.9	GAACGTcatcagcaaatccacgcTCtgA	pfs-PFLU_3494		putative short-chain dehydrogenase	COG1028
----------------------------------------------------------------------------------------
126	0.9	GAACGTcgtttcactgacacca.TCagA	pfs-PFLU_5868		putative membrane protein	COG0330
126	0.9	GAACGTcgtttcactgacacca.TCagA	pfs-PFLU_5869		putative membrane protein	COG1585
----------------------------------------------------------------------------------------
127	0.9	GAACTAatgctgaacggccatgcTCgaA	pfs-PFLU_1827		putative lipoprotein
----------------------------------------------------------------------------------------
128	0.9	GAACTCtctgccgaaaacaccg.TCatA	pfs-PFLU_5986		putative phosphomannomutase/phosphoglucomutase	COG1109
128	0.9	GAACTCtctgccgaaaacaccg.TCatA	pfs-PFLU_5987	argB	acetylglutamate kinase	COG0548
----------------------------------------------------------------------------------------
129	0.9	GAACTGggagggtaaccgctgt.TCcgA	pfs-PFLU_1775		putative oxidoreductase	COG0665
129	0.9	GAACTGggagggtaaccgctgt.TCcgA	pfs-PFLU_1774		putative methyltransferase	COG2890
129	0.9	GAACTGggagggtaaccgctgt.TCcgA	pfs-PFLU_1773		putative 2-amino-3-ketobutyrate coenzyme A ligase	COG0156
129	0.9	GAACTGggagggtaaccgctgt.TCcgA	pfs-PFLU_1772		putative chorismate mutase/prephenate dehydrogenase	COG1605
129	0.9	GAACTGggagggtaaccgctgt.TCcgA	pfs-PFLU_1771		putative p-aminobenzoic acid synthase	COG0147
129	0.9	GAACTGggagggtaaccgctgt.TCcgA	pfs-PFLU_1770		putative chorismate mutase	COG0287
----------------------------------------------------------------------------------------
130	0.9	GAACTTgcgtcgaagcggctggaTCtaT	pfs-tRNA-Leu-3		tRNA-Leu
----------------------------------------------------------------------------------------
131	0.9	GAACTTtgcgtccgcgaactga.TCcaT	pfs-PFLU_2961		arsenical pump membrane protein	COG1055
131	0.9	GAACTTtgcgtccgcgaactga.TCcaT	pfs-PFLU_2960		putative arsenate reductase	COG0394
131	0.9	GAACTTtgcgtccgcgaactga.TCcaT	pfs-PFLU_2959		AraC-family transcriptional regulator	COG2207
131	0.9	GAACTTtgcgtccgcgaactga.TCcaT	pfs-PFLU_2958	chpE	chemotactic transduction protein	COG1280
----------------------------------------------------------------------------------------
132	0.9	GAACTTctgactacacgccagctTCtaT	pfs-PFLU_0742		putative exported protein	ROG0756
----------------------------------------------------------------------------------------
133	0.9	GAACTGgcgcaagcaattctcg.TCcaA	pfs-PFLU_0105		putative exported protein
133	0.9	GAACTGgcgcaagcaattctcg.TCcaA	pfs-PFLU_0104		putative exported protein	ROG7685
----------------------------------------------------------------------------------------
134	0.9	GAACTGgaaatccttgtactct.TCccA	pfs-PFLU_5940		putative ademylate cyclase	COG3072
----------------------------------------------------------------------------------------
135	0.9	GAATTTatgatgtcgatcataa.TCaaA	pfs-PFLU_3334		TetR-family transcriptional regulator	COG1309
----------------------------------------------------------------------------------------
136	0.9	GAACTAtccttaagcgcaggccaTCcgA	pfs-PFLU_5582		conserved hypothetical protein	COG2766
136	0.9	GAACTAtccttaagcgcaggccaTCcgA	pfs-PFLU_5583		conserved hypothetical protein	COG2718
136	0.9	GAACTAtccttaagcgcaggccaTCcgA	pfs-PFLU_5584		conserved hypothetical protein	COG2719
136	0.9	GAACTAtccttaagcgcaggccaTCcgA	pfs-PFLU_5585	cca	multifunctional cca protein [includes: cca-adding enzyme (ec 2.7.7.25) (ec 2.7.7.21) (trna nucleotidyltransferase) (trna adenylyl-/cytidylyl-transferase) (trna cca-pyrophosphorylase) (trna-nt); 2'-nucleotidase (ec 3.1.3.-); 2',3'-cyclic phosphodiesterase (ec 3.1.4.-); phosphatase (ec 3.1.3.-)]	COG0617
----------------------------------------------------------------------------------------
137	0.9	GAACTCctgttgaactgatccc.TCtgA	pfs-PFLU_0142		putative membrane protein	COG5339
----------------------------------------------------------------------------------------
138	0.9	GGACTTtcacgaaccttccgca.TCaaA	pfs-PFLU_3398		putative membrane protein	COG0392
----------------------------------------------------------------------------------------
139	0.9	GAACTCgtgcctttttttttgc.TCcaA	pfs-PFLU_5073		conserved hypothetical protein	COG3134
----------------------------------------------------------------------------------------
140	0.9	GCACTTgcgagtgtcgactggg.TCacA	pfs-PFLU_1353		conserved hypothetical protein
----------------------------------------------------------------------------------------
141	0.9	GAACTCatgcccgcgcagacctgTCacA	pfs-PFLU_0083	dsbA	thiol:disulfide interchange protein
141	0.9	GAACTCatgcccgcgcagacctgTCacA	pfs-PFLU_0084		putative endonuclease/exonuclease/phosphatase family protein	COG3568
141	0.9	GAACTCatgcccgcgcagacctgTCacA	pfs-PFLU_0085		conserved GGDEF domain protein	COG2199
----------------------------------------------------------------------------------------
142	0.9	GAACTTgggcaaatagcaatgagTCagG	pfs-PFLU_1547		conserved hypothetical protein
----------------------------------------------------------------------------------------
143	0.9	GAACCTctgagctgattcgatgcTCtgA	pfs-PFLU_3785		conserved hypothetical protein	COG2818
----------------------------------------------------------------------------------------
144	0.9	GGACTTcctcaactccgcccgt.TCcaA	pfs-PFLU_1136	gltL	glutamate/aspartate ABC transport system, ATP-binding protein	COG1126
----------------------------------------------------------------------------------------
145	0.9	GAACCTtccccgcaagccgacg.TCcgA	pfs-PFLU_2359		putative membrane protein	COG3781
----------------------------------------------------------------------------------------
146	0.9	GAACTGctggatgagctgcgtt.TCgaA	pfs-PFLU_6061	aphA	acetylpolyamine aminohydrolase	COG0123
146	0.9	GAACTGctggatgagctgcgtt.TCgaA	pfs-PFLU_6062	potF	putrescine/polyamine-binding periplasmic protein precursor	COG0687
----------------------------------------------------------------------------------------
147	0.9	GAACGTgggcggtgtgccactt.TCgcA	pfs-PFLU_4794		putative phosphate transporter	COG0306
----------------------------------------------------------------------------------------
148	0.9	GCACTTgaattgatggcgtgcgtTCaaA	pfs-PFLU_0621		putative GGDEF domain response regulator	COG3706
148	0.9	GCACTTgaattgatggcgtgcgtTCaaA	pfs-PFLU_0620		putative methyl-accepting chemotaxis protein	COG0840
----------------------------------------------------------------------------------------
149	0.9	GAACCTgctgcgcaaatacttcaTCgaA	pfs-PFLU_4593		putative xanthine dehydrogenase large subunit	COG1529
149	0.9	GAACCTgctgcgcaaatacttcaTCgaA	pfs-PFLU_4594		conserved hypothetical protein	COG1975
149	0.9	GAACCTgctgcgcaaatacttcaTCgaA	pfs-PFLU_4595		guanine deaminase	COG0402
----------------------------------------------------------------------------------------
150	0.9	GGACTTcgctgtcgttgtaagg.TCggA	pfs-PFLU_0914		conserved hypothetical protein	ROG3974
150	0.9	GGACTTcgctgtcgttgtaagg.TCggA	pfs-PFLU_0915		conserved hypothetical protein	COG2135
----------------------------------------------------------------------------------------
151	0.9	GAAGTTgcccatgacaaccaca.TCgaA	pfs-PFLU_5062		conserved hypothetical protein	COG2975
----------------------------------------------------------------------------------------
152	0.9	GAACCTgccgaccgttttgccc.TCctA	pfs-PFLU_1585	talB	transaldolase B	COG0176
----------------------------------------------------------------------------------------
153	0.9	GAACCTggggtcgttttcgacg.TCccA	pfs-PFLU_4926		putative transmembrane protein	COG0668
----------------------------------------------------------------------------------------
154	0.9	GCACTTgcaaaaacccaactca.TCgcA	pfs-PFLU_3155		putative helicase	COG0210
----------------------------------------------------------------------------------------
155	0.9	GAACTTggcagcggccatgccggTCtgT	pfs-PFLU_2765		putative sensor kinase/response regulator fusion protein	COG4191
----------------------------------------------------------------------------------------
156	0.9	GAATTTccatcagcggcgcagccTCgaA	pfs-PFLU_2788		heme uptake transmembrane sensor	COG3712
----------------------------------------------------------------------------------------
157	0.9	GAACTCgagtacattggcgcca.TCtaA	pfs-PFLU_4242		conserved hypothetical protein	COG3472
----------------------------------------------------------------------------------------
158	0.9	GAACCTtttgcggggctggcggcTCatA	pfs-PFLU_5715		conserved hypothetical protein	COG3686
----------------------------------------------------------------------------------------
159	0.81	GAACAAccggcgagtgcgagcagTCccA	pfs-PFLU_5272	fur	ferric uptake regulation protein	COG0735
----------------------------------------------------------------------------------------
160	0.81	GAACTGcacaatcccttagcgcaTCagG	pfs-PFLU_4401		putative chemotaxis protein	COG0784
160	0.81	GAACTGcacaatcccttagcgcaTCagG	pfs-PFLU_4400		conserved hypothetical protein	COG3217
----------------------------------------------------------------------------------------
161	0.81	GAACTCccctcaggtttactac.TCccT	pfs-PFLU_3956		putative transmembrane efflux pump protein	COG0477
161	0.81	GAACTCccctcaggtttactac.TCccT	pfs-PFLU_3955		putative HlyD-family secretion protein	COG1566
----------------------------------------------------------------------------------------
162	0.81	GAACTAtcgaatcatccactcgcTCccG	pfs-PFLU_2364		putative xenobiotic reductase	COG1902
----------------------------------------------------------------------------------------
163	0.81	GAACAAcacaacaataaaaaga.TCcgA	pfs-PFLU_4364		putative permease protein	COG2233
----------------------------------------------------------------------------------------
164	0.81	GAACAGagcggcctgatcgaat.TCgcA	pfs-PFLU_1741		putative two-component system, response regulator	COG0784
164	0.81	GAACAGagcggcctgatcgaat.TCgcA	pfs-PFLU_1740		putative two-component system, response regulator	COG2197
164	0.81	GAACAGagcggcctgatcgaat.TCgcA	pfs-PFLU_1739		putative two-component system, sensor kinase	COG0784
----------------------------------------------------------------------------------------
165	0.81	GAAAGTagacaaaatgaactat.TCgtA	pfs-PFLU_3581		putative transcriptional regulator	COG1414
----------------------------------------------------------------------------------------
166	0.81	GAACTTaccaaaaccatgcaag.TTgcA	pfs-PFLU_2572		putative two-component response regulator transcriptional regulatory protein	COG0745
166	0.81	GAACTTaccaaaaccatgcaag.TTgcA	pfs-PFLU_2571		putative two component sensor histidine kinase transcriptional regulator	COG0642
----------------------------------------------------------------------------------------
167	0.81	GAACCTtcttacccccttcccggTCgaT	pfs-PFLU_2780		putative transmembrane phosphatidylcholine synthase	COG1183
----------------------------------------------------------------------------------------
168	0.81	GAACCGggcctggcttttccag.TCtcA	pfs-PFLU_5392		putative exported protein	COG0860
----------------------------------------------------------------------------------------
169	0.81	GCAGTTggcttttaaccaattggTCgtA	pfs-tRNA-Pro-2		tRNA-Pro
----------------------------------------------------------------------------------------
170	0.81	GAACCGctacagtccgcagggg.TCtcA	pfs-PFLU_0908		putative lipoprotein	COG3056
----------------------------------------------------------------------------------------
171	0.81	GAAGCTgaacgtatagagcaatgTCgcA	pfs-PFLU_2846		hypothetical protein
----------------------------------------------------------------------------------------
172	0.81	GAACTGttcggcccgctgctgc.TCacC	pfs-PFLU_5191		muconolactone delta-isomerase	COG4829
172	0.81	GAACTGttcggcccgctgctgc.TCacC	pfs-PFLU_5190		catechol 1,2-dioxygenase	COG3485
----------------------------------------------------------------------------------------
173	0.81	GGATTTatcgcgccaaggtcgt.TCcgA	pfs-PFLU_2131		hypothetical protein
----------------------------------------------------------------------------------------
174	0.81	GAACCCtgaactaagctcacag.TCgcA	pfs-PFLU_0232		putative lipoprotein	COG0845
174	0.81	GAACCCtgaactaagctcacag.TCgcA	pfs-PFLU_0233		putative lipoprotein	COG0845
174	0.81	GAACCCtgaactaagctcacag.TCgcA	pfs-PFLU_0234		putative transport-related membrane protein	COG0841
----------------------------------------------------------------------------------------
175	0.81	GAACTCcgtgacctctcaaagggTCgaC	pfs-PFLU_0832		putative membrane protein	COG3105
----------------------------------------------------------------------------------------
176	0.81	GAACTCgattgggtggttgacggTCggG	pfs-PFLU_1724		conserved hypothetical protein	COG0421
----------------------------------------------------------------------------------------
177	0.81	GCACTAcatgaccggtacaccttTCgcA	pfs-PFLU_1484		conserved hypothetical protein
----------------------------------------------------------------------------------------
178	0.81	GGATTTgtcatcctacaactgc.TCaaA	pfs-PFLU_3436		putative hexuronate transporter	COG0477
----------------------------------------------------------------------------------------
179	0.81	GAAGCTgataaagtctcggccctTCttA	pfs-tRNA-Gln		tRNA-Gln
179	0.81	GAAGCTgataaagtctcggccctTCttA	pfs-PFLU_0732	prs	ribose-phosphate pyrophosphokinase	COG0462
179	0.81	GAAGCTgataaagtctcggccctTCttA	pfs-PFLU_0731		putative ribosomal protein L25p family	COG1825
179	0.81	GAAGCTgataaagtctcggccctTCttA	pfs-PFLU_0730	pth	peptidyl-tRNA hydrolase	COG0193
179	0.81	GAAGCTgataaagtctcggccctTCttA	pfs-PFLU_0729		putative GTP-binding protein	COG0012
----------------------------------------------------------------------------------------
180	0.81	GAATTGctcggctgattggctctTCccA	pfs-PFLU_5994	rpoZ	DNA-directed RNA polymerase omega chain	COG1758
180	0.81	GAATTGctcggctgattggctctTCccA	pfs-PFLU_5995	spoT	guanosine-3',5'-bis(diphosphate) 3'-pyrophosphohydrolase	COG0317
180	0.81	GAATTGctcggctgattggctctTCccA	pfs-PFLU_5996		conserved hypothetical protein	COG0251
180	0.81	GAATTGctcggctgattggctctTCccA	pfs-PFLU_5997		putative lipoprotein
----------------------------------------------------------------------------------------
181	0.81	GTACATggacgccatgggcatg.TCccA	pfs-PFLU_5631		putative membrane protein
----------------------------------------------------------------------------------------
182	0.81	GAAATTtcccagcgtttcggca.TCtcC	pfs-PFLU_2414		putative iron siderophore-related protein	COG3712
----------------------------------------------------------------------------------------
183	0.81	GTACCTgccgctggacaagatgaTCgaA	pfs-PFLU_0523		putative phage-related protein	COG0330
----------------------------------------------------------------------------------------
184	0.81	GAACTTgcttgcatacatcacctGCacA	pfs-PFLU_2460		putative LysR-family regulatory protein	COG0583
----------------------------------------------------------------------------------------
185	0.81	GAACGGcgcgccatcggtttatgTCccA	pfs-PFLU_3916		putative hydrolase	COG0388
185	0.81	GAACGGcgcgccatcggtttatgTCccA	pfs-PFLU_3917		putative AraC family transcriptional regulator	COG2207
----------------------------------------------------------------------------------------
186	0.81	GAACTTcacccacccccgattc.TTctA	pfs-PFLU_3134		conserved hypothetical protein
----------------------------------------------------------------------------------------
187	0.81	GCACTTgatacgtggtagccggaTCaaC	pfs-PFLU_2188		putative DNA-binding protein	COG1396
187	0.81	GCACTTgatacgtggtagccggaTCaaC	pfs-PFLU_2189	gacA	two-component system, response regulator	COG2197
187	0.81	GCACTTgatacgtggtagccggaTCaaC	pfs-PFLU_2190	uvrC	excinuclease uvrABC system protein C	COG0322
187	0.81	GCACTTgatacgtggtagccggaTCaaC	pfs-PFLU_2191	pgsA	CDP-diacylglycerol--glycerol-3-phosphate 3-phosphatidyltransferase	COG0558
----------------------------------------------------------------------------------------
188	0.81	GCACTTgaagctgaacagagtg.TCgtT	pfs-PFLU_1197		putative LysR-family regulatory protein	COG0583
----------------------------------------------------------------------------------------
189	0.81	GAACTGggccccgccgggatga.TCttC	pfs-PFLU_3988		putative amidase	COG0154
----------------------------------------------------------------------------------------
190	0.81	GAACTGggtgtggatcggataa.TCggC	pfs-PFLU_1520		conserved hypothetical protein	COG2983
190	0.81	GAACTGggtgtggatcggataa.TCggC	pfs-PFLU_1521		conserved hypothetical protein	COG3975
----------------------------------------------------------------------------------------
191	0.81	GAAATTatttttcagtgggctg.TCgaT	pfs-PFLU_4805		conserved hypothetical protein	COG4319
191	0.81	GAAATTatttttcagtgggctg.TCgaT	pfs-PFLU_4804		conserved hypothetical DGPF protein	COG3795
191	0.81	GAAATTatttttcagtgggctg.TCgaT	pfs-PFLU_4803		conserved hypothetical protein	COG3832
191	0.81	GAAATTatttttcagtgggctg.TCgaT	pfs-PFLU_4802		conserved hypothetical protein with RNA polymerase sigma factor domain	COG4941
----------------------------------------------------------------------------------------
192	0.81	GTAATTtgcagcgcggaaccgcgTCacA	pfs-PFLU_5505	rpsM	30S ribosomal protein S13	COG0099
192	0.81	GTAATTtgcagcgcggaaccgcgTCacA	pfs-PFLU_5504	rpsK	30S ribosomal protein S11	COG0100
192	0.81	GTAATTtgcagcgcggaaccgcgTCacA	pfs-PFLU_5503	rpsD	30S ribosomal protein S4	COG0522
192	0.81	GTAATTtgcagcgcggaaccgcgTCacA	pfs-PFLU_5502	rpoA	DNA-directed RNA polymerase alpha chain	COG0202
192	0.81	GTAATTtgcagcgcggaaccgcgTCacA	pfs-PFLU_5501	rplQ	50S ribosomal protein L17	COG0203
----------------------------------------------------------------------------------------
193	0.81	GAATTAatgtcgcctctatgcg.TCctA	pfs-PFLU_4165		carbon storage regulator	COG1551
----------------------------------------------------------------------------------------
194	0.81	GCAATTcccactgaccctgacctTCgaA	pfs-PFLU_0596		putative exported protein	ROG8050
----------------------------------------------------------------------------------------
195	0.81	GAACTCaagcgcctgaaattcc.TCgcC	pfs-PFLU_0663		putative dehydrogenase	COG0604
----------------------------------------------------------------------------------------
196	0.81	GAACCTtagtattcaggcctcg.TCaaC	pfs-PFLU_2242		conserved hypothetical protein	COG2885
----------------------------------------------------------------------------------------
197	0.81	GAACAGctactgtggcggcgtg.TCgtA	pfs-PFLU_5717		putative membrane protein	COG2116
----------------------------------------------------------------------------------------
198	0.81	GGATTTcaacgctgaaacaaat.TCatA	pfs-PFLU_3247		putative outer membrane adhesin activator protein	COG2831
198	0.81	GGATTTcaacgctgaaacaaat.TCatA	pfs-PFLU_3246		putative adhesin	COG3210
198	0.81	GGATTTcaacgctgaaacaaat.TCatA	pfs-PFLU_3245		hypothetical protein
----------------------------------------------------------------------------------------
199	0.81	GAAGTTtccctcatctttgtagtTCtaT	pfs-PFLU_1018		putative response regulator, receiver domain	COG2197
----------------------------------------------------------------------------------------
200	0.81	GAAGATgtccggtgaatcagctgTCgaA	pfs-PFLU_0935		hypothetical protein
----------------------------------------------------------------------------------------
201	0.81	GCAATTgtcggaaaagaccgct.TCttA	pfs-PFLU_5193		putative AraC-type regulatory protein	COG2207
----------------------------------------------------------------------------------------
202	0.81	GAAATGgtcgccaacgacatcctTCctA	pfs-PFLU_5855	ssuC	putative aliphatic sulfonates ABC transport system, permease protein	COG0600
202	0.81	GAAATGgtcgccaacgacatcctTCctA	pfs-PFLU_5854	ssuB	putative aliphatic sulfonates ABC transport system, ATP-binding protein	COG1116
202	0.81	GAAATGgtcgccaacgacatcctTCctA	pfs-PFLU_5853		putative molibdenumpterin binding protein	COG3585
----------------------------------------------------------------------------------------
203	0.81	GAACTGcccgcattgtccgggatTCgtC	pfs-PFLU_5276	smpB	SsrA-binding protein	COG0691
----------------------------------------------------------------------------------------
204	0.81	GAAGTTgatcgagtgatgcaaggTCtaG	pfs-PFLU_1660		putative glycosyltransferase	COG0438
----------------------------------------------------------------------------------------
205	0.81	GAACAGggttgcccttgacggg.TCtgA	pfs-PFLU_5702		putative lipoprotein	COG3895
----------------------------------------------------------------------------------------
206	0.81	CAACTTcccgacggcaaggcgt.TCaaA	pfs-PFLU_5002		putative lipoprotein	ROG4027
----------------------------------------------------------------------------------------
207	0.81	GGACTTgatcaaacccttcggccTCgaG	pfs-PFLU_2318		putative sarcosine oxidase delta subunit	COG4311
207	0.81	GGACTTgatcaaacccttcggccTCgaG	pfs-PFLU_2317		putative sarcosine oxidase alpha subunit	COG0404
207	0.81	GGACTTgatcaaacccttcggccTCgaG	pfs-PFLU_2316		putative sarcosine oxidase gamma subunit
----------------------------------------------------------------------------------------
208	0.81	GCAGTTgtatgcacatgtctatcTCcgA	pfs-PFLU_0327	hisB	imidazoleglycerol-phosphate dehydratase	COG0131
208	0.81	GCAGTTgtatgcacatgtctatcTCcgA	pfs-PFLU_0328	hisH	imidazole glycerol phosphate synthase subunit	COG0118
208	0.81	GCAGTTgtatgcacatgtctatcTCcgA	pfs-PFLU_0329		conserved hypothetical protein	COG5460
208	0.81	GCAGTTgtatgcacatgtctatcTCcgA	pfs-PFLU_0330	hisA	1-(5-phosphoribosyl)-5-[(5-phosphoribosylamino) me thylideneamino] imidazole-4-carboxamide isomerase	COG0106
208	0.81	GCAGTTgtatgcacatgtctatcTCcgA	pfs-PFLU_0331	hisF	imidazole glycerol phosphate synthase subunit	COG0107
208	0.81	GCAGTTgtatgcacatgtctatcTCcgA	pfs-PFLU_0332		putative exported protein	COG0834
----------------------------------------------------------------------------------------
209	0.81	GCACTGcatgcctatccaataacTCacA	pfs-PFLU_3323		putative amino-acid permease membrane protein	COG0531
209	0.81	GCACTGcatgcctatccaataacTCacA	pfs-PFLU_3324		conserved hypothetical protein	COG3938
209	0.81	GCACTGcatgcctatccaataacTCacA	pfs-PFLU_3325		putative rhizopine biosynthesis/dihydropicolinate synthase	COG0329
209	0.81	GCACTGcatgcctatccaataacTCacA	pfs-PFLU_3326		putative fatty aldehyde dehydrogenase	COG1012
209	0.81	GCACTGcatgcctatccaataacTCacA	pfs-PFLU_3327		putative D-amino acid dehydrogenase	COG0665
----------------------------------------------------------------------------------------
210	0.81	GCACGTctcaaataaaaatcgc.TCtcA	pfs-PFLU_2598		TonB-dependent siderophore receptor	COG1629
----------------------------------------------------------------------------------------
211	0.81	GAACGTcaggggtagagtggccgTCatT	pfs-PFLU_0036	trpB	tryptophan synthase beta chain	COG0133
211	0.81	GAACGTcaggggtagagtggccgTCatT	pfs-PFLU_0035	trpA	tryptophan synthase alpha chain	COG0159
----------------------------------------------------------------------------------------
212	0.81	GAAGTCgccggcggctacaaca.TCtgA	pfs-PFLU_4238		conserved hypothetical protein	COG0346
212	0.81	GAAGTCgccggcggctacaaca.TCtgA	pfs-PFLU_4239		conserved hypothetical protein	COG3268
----------------------------------------------------------------------------------------
213	0.81	GAACTAaggctaaacctaccag.TCgaT	pfs-PFLU_4081		putative exported protein
213	0.81	GAACTAaggctaaacctaccag.TCgaT	pfs-PFLU_4080		general secretion pathway protein	COG2804
213	0.81	GAACTAaggctaaacctaccag.TCgaT	pfs-PFLU_4079		putative general secretion pathway protein F	COG1459
213	0.81	GAACTAaggctaaacctaccag.TCgaT	pfs-PFLU_4078		putative export protein G for general secretion pathway (GSP); pilin-like	COG2165
213	0.81	GAACTAaggctaaacctaccag.TCgaT	pfs-PFLU_4077		putative general secretion pathway protein H precursor	COG4970
213	0.81	GAACTAaggctaaacctaccag.TCgaT	pfs-PFLU_4076		putative general secretion pathway protein I precursor
213	0.81	GAACTAaggctaaacctaccag.TCgaT	pfs-PFLU_4075		putative general secretion pathway protein J precursor	COG2165
213	0.81	GAACTAaggctaaacctaccag.TCgaT	pfs-PFLU_4074		putative general secretion pathway protein K	COG3156
213	0.81	GAACTAaggctaaacctaccag.TCgaT	pfs-PFLU_4073		putative general secretion pathway protein L	COG3166
213	0.81	GAACTAaggctaaacctaccag.TCgaT	pfs-PFLU_4072		putative general secretion pathway protein M	ROG3384
213	0.81	GAACTAaggctaaacctaccag.TCgaT	pfs-PFLU_4071		putative general secretion pathway protein N
213	0.81	GAACTAaggctaaacctaccag.TCgaT	pfs-PFLU_4070		general secretion pathway protein D	COG1450
----------------------------------------------------------------------------------------
214	0.81	GAACACactatacaagaactat.TCgcA	pfs-PFLU_1601		conserved hypothetical chain length determinant protein	COG3765
----------------------------------------------------------------------------------------
215	0.81	GTAGTTaatttttcgtcacccg.TCatA	pfs-PFLU_0113	pntAA	NAD(P) transhydrogenase subunit alpha 1	COG3288
215	0.81	GTAGTTaatttttcgtcacccg.TCatA	pfs-PFLU_0112		putative NAD(P) transhydrogenase subunit alpha 2
215	0.81	GTAGTTaatttttcgtcacccg.TCatA	pfs-PFLU_0111	pntB	NAD(P) transhydrogenase subunit beta	COG1282
----------------------------------------------------------------------------------------
216	0.81	GAACTCaacaagccgtcctcta.TCaaG	pfs-PFLU_2216		putative enterobactin receptor	COG4771
216	0.81	GAACTCaacaagccgtcctcta.TCaaG	pfs-PFLU_2215		putative monoxygenase	COG2141
216	0.81	GAACTCaacaagccgtcctcta.TCaaG	pfs-PFLU_2214		putative stationary-phase survival protein	COG0496
216	0.81	GAACTCaacaagccgtcctcta.TCaaG	pfs-PFLU_2213		putative monooxygenase	COG2141
216	0.81	GAACTCaacaagccgtcctcta.TCaaG	pfs-PFLU_2212		putative monooxygenase	COG2141
216	0.81	GAACTCaacaagccgtcctcta.TCaaG	pfs-PFLU_2211		putative monooxygenase	COG2141
216	0.81	GAACTCaacaagccgtcctcta.TCaaG	pfs-PFLU_2210		putative monooxygenase	COG2141
----------------------------------------------------------------------------------------
217	0.81	GAAATGcaaaagctccagattggTCccA	pfs-PFLU_2816		putative ABC tranmsport system, ATP-binding component	COG0488
----------------------------------------------------------------------------------------
218	0.81	GCAGTTtggagtttaggcacgt.TCcaA	pfs-PFLU_5321		putative ATP-dependent protease	COG1067
----------------------------------------------------------------------------------------
219	0.81	GAAGTTcatgaagatcgtctcgcTCgcC	pfs-PFLU_5516	rplX	50S ribosomal protein L24	COG0198
219	0.81	GAAGTTcatgaagatcgtctcgcTCgcC	pfs-PFLU_5515	rplE	50S ribosomal protein L5	COG0094
219	0.81	GAAGTTcatgaagatcgtctcgcTCgcC	pfs-PFLU_5514	rpsN	30S ribosomal protein S14	COG0199
219	0.81	GAAGTTcatgaagatcgtctcgcTCgcC	pfs-PFLU_5513	rpsH	30S ribosomal protein S8	COG0096
219	0.81	GAAGTTcatgaagatcgtctcgcTCgcC	pfs-PFLU_5512	rplF	50S ribosomal protein L6	COG0097
219	0.81	GAAGTTcatgaagatcgtctcgcTCgcC	pfs-PFLU_5511	rplR	50S ribosomal protein L18	COG0256
219	0.81	GAAGTTcatgaagatcgtctcgcTCgcC	pfs-PFLU_5510	rpsE	30S ribosomal protein S5	COG0098
219	0.81	GAAGTTcatgaagatcgtctcgcTCgcC	pfs-PFLU_5509	rpmD	50S ribosomal protein L30	COG1841
219	0.81	GAAGTTcatgaagatcgtctcgcTCgcC	pfs-PFLU_5508	rplO	50S ribosomal protein L15	COG0200
219	0.81	GAAGTTcatgaagatcgtctcgcTCgcC	pfs-PFLU_5507	secY	preprotein translocase SecY subunit	COG0201
219	0.81	GAAGTTcatgaagatcgtctcgcTCgcC	pfs-PFLU_5506	rpmJ	50S ribosomal protein L36	COG0257
219	0.81	GAAGTTcatgaagatcgtctcgcTCgcC	pfs-PFLU_5505	rpsM	30S ribosomal protein S13	COG0099
219	0.81	GAAGTTcatgaagatcgtctcgcTCgcC	pfs-PFLU_5504	rpsK	30S ribosomal protein S11	COG0100
219	0.81	GAAGTTcatgaagatcgtctcgcTCgcC	pfs-PFLU_5503	rpsD	30S ribosomal protein S4	COG0522
219	0.81	GAAGTTcatgaagatcgtctcgcTCgcC	pfs-PFLU_5502	rpoA	DNA-directed RNA polymerase alpha chain	COG0202
219	0.81	GAAGTTcatgaagatcgtctcgcTCgcC	pfs-PFLU_5501	rplQ	50S ribosomal protein L17	COG0203
----------------------------------------------------------------------------------------
220	0.81	GAATTTtccctcgacgcctttc.TCgcC	pfs-PFLU_4795		histidine kinase inhibitor antagonist	COG1984
----------------------------------------------------------------------------------------
221	0.81	GCACTGtcgctgtcgcgttaggtTCatA	pfs-PFLU_3384		putative membrane protein	COG3011
----------------------------------------------------------------------------------------
222	0.81	GAATTTttcctgctctttgcac.TCagT	pfs-PFLU_1302A	capB	cold shock protein	COG1278
----------------------------------------------------------------------------------------
223	0.81	GAATTTacccgggcacattggg.TCacC	pfs-PFLU_4113		AraC family regulatory protein	COG2207
----------------------------------------------------------------------------------------
224	0.81	CAACTTtgtctcatacaaccag.TCatA	pfs-PFLU_1622		conserved hypothetical protein
----------------------------------------------------------------------------------------
225	0.81	GAAATTcagcgcccagcccagggTCgcG	pfs-PFLU_3433		putative positive regulator of gcv operon	COG0583
----------------------------------------------------------------------------------------
226	0.81	GAAATAcggaataacaatccagcTCatA	pfs-PFLU_5163		putative membrane protein	COG2981
226	0.81	GAAATAcggaataacaatccagcTCatA	pfs-PFLU_5164		putative putative glycosyltransferase	COG0438
----------------------------------------------------------------------------------------
227	0.81	GAACACcggcagggtctatttt.TCaaA	pfs-PFLU_1725		putative enoyl-CoA hydratase/isomerase	COG1024
----------------------------------------------------------------------------------------
228	0.81	GCACTTgcagtaggttcggctgaTCcgT	pfs-PFLU_1557		conserved hypothetical protein	ROG5098
----------------------------------------------------------------------------------------
229	0.81	GAACTTgggcgtctacggcgcc.CCggA	pfs-PFLU_1765	ccmH	cytochrome C biogenesis protein precursor	COG3088
229	0.81	GAACTTgggcgtctacggcgcc.CCggA	pfs-PFLU_1766		putative cytochrome C biogenesis protein	COG4235
229	0.81	GAACTTgggcgtctacggcgcc.CCggA	pfs-PFLU_1767		putative lipoprotein
----------------------------------------------------------------------------------------
230	0.81	GGACTAgtagccggcgcactga.TCgcA	pfs-PFLU_2004		hypothetical protein
----------------------------------------------------------------------------------------
231	0.81	GGAATTtatgatgtcgatcataaTCaaA	pfs-PFLU_3334		TetR-family transcriptional regulator	COG1309
----------------------------------------------------------------------------------------
232	0.81	GAACTCgaagcatcatcgcgccaTCatG	pfs-PFLU_4338		chorismate synthase	COG0082
----------------------------------------------------------------------------------------
233	0.81	GAACTTctgactacacgccagc.TTctA	pfs-PFLU_0742		putative exported protein	ROG0756
----------------------------------------------------------------------------------------
234	0.81	GAAACTgtttatctccggctac.TCcaA	pfs-PFLU_3686		putative transferase	COG0607
----------------------------------------------------------------------------------------
235	0.81	GGACTAtttgcaaaacaactct.TCcaA	pfs-PFLU_2367		putative dihydroxy-acid dehydratase	COG0129
235	0.81	GGACTAtttgcaaaacaactct.TCcaA	pfs-PFLU_2366		putative GntR-family regulatory protein	COG2186
----------------------------------------------------------------------------------------
236	0.81	GAACTTcatccgctctgaccag.CCggA	pfs-PFLU_0077	thrB	homoserine kinase	COG2334
----------------------------------------------------------------------------------------
237	0.81	GAACAGatcatggctataccca.TCgcA	pfs-PFLU_3870		putative dihydrofolate reductase	COG0262
----------------------------------------------------------------------------------------
238	0.81	GAACTAatcttatgctttcttgtTCggT	pfs-PFLU_4388	pvdG	putative thioesterase	COG3208
238	0.81	GAACTAatcttatgctttcttgtTCggT	pfs-PFLU_4387	pvsA	pyoverdine synthetase A	COG1020
----------------------------------------------------------------------------------------
239	0.81	GAATGTtccgacctgggccaatgTCcgA	pfs-PFLU_3541		conserved hypothetical protein	ROG1779
----------------------------------------------------------------------------------------
240	0.81	GAACTAttggtttagagccttg.TCgcG	pfs-PFLU_4535		conserved hypothetical protein	COG3146
----------------------------------------------------------------------------------------
241	0.81	GAACCTgcgcagtaatccttta.TCcaC	pfs-PFLU_5114		conserved hypothetical protein	COG4692
241	0.81	GAACCTgcgcagtaatccttta.TCcaC	pfs-PFLU_5115		putative membrane protein
----------------------------------------------------------------------------------------
242	0.81	GAACCTcaagggccaccgttcggTCggT	pfs-PFLU_1645	pheA	chorismate mutase/prephenate dehydratase	COG0077
242	0.81	GAACCTcaagggccaccgttcggTCggT	pfs-PFLU_1646	hisC	histidinol-phosphate aminotransferase	COG0079
242	0.81	GAACCTcaagggccaccgttcggTCggT	pfs-PFLU_1647		putative bifunctional protein (prephenate dehydrogenase + 3-phosphoshikimate 1-carboxyvinyltransferase)	COG0128
242	0.81	GAACCTcaagggccaccgttcggTCggT	pfs-PFLU_1648	cmk	cytidylate kinase	COG0283
242	0.81	GAACCTcaagggccaccgttcggTCggT	pfs-PFLU_1649	rpsA	30S ribosomal protein S1	COG0539
----------------------------------------------------------------------------------------
243	0.81	GAACCTccctttgcacttttgc.TCctG	pfs-PFLU_4528		conserved hypothetical protein	COG0697
----------------------------------------------------------------------------------------
244	0.81	GAATTTttgcggcacgggacga.TCacT	pfs-PFLU_2466		conserved hypothetical protein
244	0.81	GAATTTttgcggcacgggacga.TCacT	pfs-PFLU_2465		conserved hypothetical protein
----------------------------------------------------------------------------------------
245	0.81	GTACTTaatcacttggagaaaacTCagG	pfs-PFLU_4295		putative putative heat shock protein A	COG0071
----------------------------------------------------------------------------------------
246	0.81	GAAATCcgggacgcgcaggtctgTCagA	pfs-PFLU_1238		conserved hypothetical protein	ROG2026
----------------------------------------------------------------------------------------
247	0.81	GTACTGgtcagcaagttccagc.TCtaA	pfs-PFLU_1437		conserved hypothetical protein	ROG6667
247	0.81	GTACTGgtcagcaagttccagc.TCtaA	pfs-PFLU_1436	rsuA	ribosomal small subunit pseudouridine synthase A	COG1187
247	0.81	GTACTGgtcagcaagttccagc.TCtaA	pfs-PFLU_1435		hypothetical protein
----------------------------------------------------------------------------------------
248	0.81	GCACATtagtagaactattccacTCaaA	pfs-PFLU_2375		putative aldose 1-epimerase	COG2017
----------------------------------------------------------------------------------------
249	0.81	GAATTTcagctgtttgatgtccaTCttC	pfs-PFLU_0281		conserved hypothetical protein	COG1652
----------------------------------------------------------------------------------------
250	0.81	TAACTTtacgtgaattcgatgg.TCtgA	pfs-PFLU_1468	mucA	sigma factor negative regulatory protein	COG3073
250	0.81	TAACTTtacgtgaattcgatgg.TCtgA	pfs-PFLU_1469	mucB	sigma factor regulatory protein precursor	COG3026
----------------------------------------------------------------------------------------
251	0.81	GAACCGatcacctatgatcggt.TCaaA	pfs-PFLU_0831		putative ABC transport system, ATP-binding protein	COG4178
----------------------------------------------------------------------------------------
252	0.81	GTACTGccaggcgtagcaggca.TCgaA	pfs-PFLU_1693		putative ABC transport system, membrane protein	COG1277
252	0.81	GTACTGccaggcgtagcaggca.TCgaA	pfs-PFLU_1692		putative membrane protein	COG3225
----------------------------------------------------------------------------------------
253	0.81	GAACTCtttttcgcgctgggca.TCttT	pfs-PFLU_1400		conserved hypothetical protein	COG1704
253	0.81	GAACTCtttttcgcgctgggca.TCttT	pfs-PFLU_1401		conserved hypothetical protein	COG1512
253	0.81	GAACTCtttttcgcgctgggca.TCttT	pfs-PFLU_1402		putative membrane protein	COG3762
----------------------------------------------------------------------------------------
254	0.81	CAACTTccacgccattgatcgttTCtgA	pfs-PFLU_2243		hypothetical protein	ROG0329
----------------------------------------------------------------------------------------
255	0.81	GTACTGaaaaagccctgcctta.TCgcA	pfs-PFLU_3932		penicillin-binding protein 7 precursor	COG1686
----------------------------------------------------------------------------------------
256	0.81	GAAAGTtcagatttactgcacttTCtgA	pfs-PFLU_0038		conserved hypothetical protein	COG4575
----------------------------------------------------------------------------------------
257	0.81	GACCTTtttttggactttgtgggTCtcA	pfs-PFLU_4935		conserved hypothetical protein	COG0433
----------------------------------------------------------------------------------------
258	0.81	GAACCCgataatgccggccaaa.TCtgA	pfs-PFLU_0127		hypothetical protein
258	0.81	GAACCCgataatgccggccaaa.TCtgA	pfs-PFLU_0128		putative nodulation-related LysR-family regulatory protein	COG0583
----------------------------------------------------------------------------------------
259	0.81	GAACTGggcggacgcctgagcg.TCggC	pfs-PFLU_4954		putative two-component system, response regulator for C4-dicarboxylate transport	COG2204
----------------------------------------------------------------------------------------
260	0.81	GAACGTttgccaagcccccaaggTCcaG	pfs-PFLU_4668		hypothetical protein
----------------------------------------------------------------------------------------
261	0.81	GAACTTtgccaggaaataaccg.CCtgA	pfs-PFLU_2635		peptidyl-prolyl cis-trans isomerase
261	0.81	GAACTTtgccaggaaataaccg.CCtgA	pfs-PFLU_2634		putative substrate-binding transport protein	COG4166
261	0.81	GAACTTtgccaggaaataaccg.CCtgA	pfs-PFLU_2633		putative binding-protein-dependent transporter	COG4174
261	0.81	GAACTTtgccaggaaataaccg.CCtgA	pfs-PFLU_2632		putative binding-protein-dependent transporter	COG4239
261	0.81	GAACTTtgccaggaaataaccg.CCtgA	pfs-PFLU_2631		putative ABC transport system, ATP-binding protein	COG4172
261	0.81	GAACTTtgccaggaaataaccg.CCtgA	pfs-PFLU_2630		putative sigma-54 dependent transcriptional regulator	COG3829
----------------------------------------------------------------------------------------
262	0.81	GCACATcaaggccaggccagcacTCaaA	pfs-PFLU_1698		putative ABC transportsystem, ATP-binding protein	COG4181
262	0.81	GCACATcaaggccaggccagcacTCaaA	pfs-PFLU_1697		putative ABC transport system, permease	COG3127
----------------------------------------------------------------------------------------
263	0.81	GAAATGacgaatgcgactacaggTCgcA	pfs-PFLU_5913	hemB	delta-aminolevulinic acid dehydratase	COG0113
263	0.81	GAAATGacgaatgcgactacaggTCgcA	pfs-PFLU_5912		putative polyphosphate kinase	COG0855
----------------------------------------------------------------------------------------
264	0.81	GAAATGcttcccctggcgactg.TCtcA	pfs-PFLU_3261		putative arginase	COG0010
----------------------------------------------------------------------------------------
265	0.81	GAACCCcaggtaacggtaatgg.TCtgA	pfs-PFLU_1572		putative lipoprotein releasing system, membrane protein	COG4591
265	0.81	GAACCCcaggtaacggtaatgg.TCtgA	pfs-PFLU_1573	lolD	lipoprotein releasing system ATP-binding protein	COG1136
265	0.81	GAACCCcaggtaacggtaatgg.TCtgA	pfs-PFLU_1574		putative lipoprotein releasing system, membrane protein	COG4591
----------------------------------------------------------------------------------------
266	0.81	GAATTCgttacactggcgaccc.TCcgA	pfs-PFLU_5697		conserved hypothetical protein	COG1451
266	0.81	GAATTCgttacactggcgaccc.TCcgA	pfs-PFLU_5696		conserved hypothetical protein	COG4519
----------------------------------------------------------------------------------------
267	0.81	GAAGTTgtgaaaacccgttttt.TCacG	pfs-PFLU_0906		hypothetical protein
----------------------------------------------------------------------------------------
268	0.81	GTACCTgcactgctcaatcaaa.TCgtA	pfs-PFLU_5092		putative methyl accepting chemotaxis protein	COG0840
268	0.81	GTACCTgcactgctcaatcaaa.TCgtA	pfs-PFLU_5091		putative chemotaxis protein CheW	COG0835
268	0.81	GTACCTgcactgctcaatcaaa.TCgtA	pfs-PFLU_5090		chemotaxis response, glutamate methyltransferase	COG1352
268	0.81	GTACCTgcactgctcaatcaaa.TCgtA	pfs-PFLU_5089		putative chemotaxis protein CheD	COG1871
268	0.81	GTACCTgcactgctcaatcaaa.TCgtA	pfs-PFLU_5088		putative chemotaxis two-component system, response regulator protein-glutamate methylesterase	COG2201
----------------------------------------------------------------------------------------
269	0.81	GAACGCtctccgaaggctggggtTCaaA	pfs-PFLU_0655		putative thiolase	COG0183
----------------------------------------------------------------------------------------
270	0.81	GAACCCttggaacgtgcctaaacTCcaA	pfs-PFLU_5322		conserved hypothetical protein	ROG0562
----------------------------------------------------------------------------------------
271	0.81	GAACCTcagcagcgaagacttgaTCccT	pfs-PFLU_5073		conserved hypothetical protein	COG3134
----------------------------------------------------------------------------------------
272	0.81	GATCTTgagtttcaggaaaagtaTCagA	pfs-PFLU_1883		hypothetical protein
----------------------------------------------------------------------------------------
273	0.81	TAACTTcaatgactcggggtaccTCca	pfs-PFLU_5550		conserved hypothetical protein	COG2070
----------------------------------------------------------------------------------------
274	0.81	GAAGTGctggtcggccgcctgcgTCgcA	pfs-PFLU_4719		two-component system sensor kinase, regulator of virulence determinants	COG0642
----------------------------------------------------------------------------------------
275	0.81	GCATTTctgaaaggccgtaccc.TCacA	pfs-PFLU_5103		hypothetical protein
----------------------------------------------------------------------------------------
276	0.81	GTACTTgccggcatgttcggctaTCagG	pfs-PFLU_2920		putative exported protein	COG2822
276	0.81	GTACTTgccggcatgttcggctaTCagG	pfs-PFLU_2919		conserved hypothetical protein	COG2837
276	0.81	GTACTTgccggcatgttcggctaTCagG	pfs-PFLU_2918		putative lipoprotein	COG2822
----------------------------------------------------------------------------------------
277	0.81	GAACGTagcctggatcgtgttctTCctG	pfs-PFLU_4882		conserved hypothetical protein	COG2350
----------------------------------------------------------------------------------------
278	0.81	GAAATTcgataacggggctcctgTCgcT	pfs-PFLU_3228		putative membrane transport protein ATP-binding component	COG4178
----------------------------------------------------------------------------------------
279	0.81	GAAATTgtaagcgttcggcgaacTCacC	pfs-PFLU_2484		pseudogene
----------------------------------------------------------------------------------------
280	0.81	GAACTGgcactggaccgtagca.TCctG	pfs-PFLU_3868		pH adaptation potassium efflux system protein F	COG2212
280	0.81	GAACTGgcactggaccgtagca.TCctG	pfs-PFLU_3868A	phaG	probable k(+)/h(+) antiporter subunit g (ph adaptation potassium efflux system protein g) (pha system subunit g)	COG1320
----------------------------------------------------------------------------------------
281	0.81	GCACTTtgtggttaacttccgctTCtcG	pfs-PFLU_2748		putative thiol peroxidase	COG2077
----------------------------------------------------------------------------------------
282	0.81	GAACCTcgcttaaggaactttg.TCggC	pfs-PFLU_1752		putative lipoprotein
----------------------------------------------------------------------------------------
283	0.81	GAAAGTcgtgcccggacggtga.TCgtA	pfs-PFLU_0846		putative GntR-family regulatory protein	COG2186
----------------------------------------------------------------------------------------
284	0.81	GAACATccggcgcctgcgggcagTCagC	pfs-PFLU_1522		conserved hypothetical protein
----------------------------------------------------------------------------------------
285	0.81	CAACTTgcatggttttggtaagtTCaaA	pfs-PFLU_2573		putative transmembrane protein	ROG1172
----------------------------------------------------------------------------------------
286	0.81	GCAATTgcattcgggacgtcca.TCccA	pfs-PFLU_5171	rplU	putative 50S ribosomal protein L21	COG0261
286	0.81	GCAATTgcattcgggacgtcca.TCccA	pfs-PFLU_5170		50S ribosomal subunit protein L27	COG0211
286	0.81	GCAATTgcattcgggacgtcca.TCccA	pfs-PFLU_5169		putative putative GTP-binding protein	COG0536
286	0.81	GCAATTgcattcgggacgtcca.TCccA	pfs-PFLU_5168		glutamate 5-kinase	COG0263
286	0.81	GCAATTgcattcgggacgtcca.TCccA	pfs-PFLU_5167		putative putative exported protein	COG3045
286	0.81	GCAATTgcattcgggacgtcca.TCccA	pfs-PFLU_5166		putative glutathione peroxidase	COG0386
----------------------------------------------------------------------------------------
287	0.81	GACCTTcttccagagcctacac.TCaaA	pfs-PFLU_1584		conserved hypothetical protein
----------------------------------------------------------------------------------------
288	0.81	GAACTGcacggaattggcttgaaTCacC	pfs-PFLU_2210		putative monooxygenase	COG2141
----------------------------------------------------------------------------------------
289	0.81	GAACTCccatccccacctcaaagTCagC	pfs-PFLU_2824		hypothetical protein
289	0.81	GAACTCccatccccacctcaaagTCagC	pfs-PFLU_2823		phage-related conserved hypothetical protein
289	0.81	GAACTCccatccccacctcaaagTCagC	pfs-PFLU_2822		putative phage-related protein
289	0.81	GAACTCccatccccacctcaaagTCagC	pfs-PFLU_2821		hypothetical protein
289	0.81	GAACTCccatccccacctcaaagTCagC	pfs-PFLU_2820		hypothetical protein	ROG2935
----------------------------------------------------------------------------------------
290	0.81	GAAGCTttacgaatattgtgtagTCaaA	pfs-PFLU_5260	hflB	cell division protein	COG0465
290	0.81	GAAGCTttacgaatattgtgtagTCaaA	pfs-PFLU_5259		dihydropteroate synthase	COG0294
290	0.81	GAAGCTttacgaatattgtgtagTCaaA	pfs-PFLU_5258		phosphoglucosamine mutase	COG1109
290	0.81	GAAGCTttacgaatattgtgtagTCaaA	pfs-PFLU_5257		triosephosphate isomerase	COG0149
290	0.81	GAAGCTttacgaatattgtgtagTCaaA	pfs-PFLU_5256		general secretory pathway, protein-export membrane protein	COG1314
290	0.81	GAAGCTttacgaatattgtgtagTCaaA	pfs-tRNA-Leu-6		tRNA-Leu
290	0.81	GAAGCTttacgaatattgtgtagTCaaA	pfs-tRNA-Met-4		tRNA-Met
----------------------------------------------------------------------------------------
291	0.81	GAACATggctaattaatatcgt.TCctT	pfs-PFLU_5100		hypothetical protein
----------------------------------------------------------------------------------------
292	0.81	GCAGTTtaaacgttccacgccg.TCttA	pfs-PFLU_4759		conserved hypothetical Leucine-rich protein	COG4886
----------------------------------------------------------------------------------------
293	0.81	GTAATTcagttcgaagaaacagtTCgcA	pfs-PFLU_1906		conserved hypothetical protein	COG1993
293	0.81	GTAATTcagttcgaagaaacagtTCgcA	pfs-PFLU_1905		hypothetical protein
----------------------------------------------------------------------------------------
294	0.81	GCAGTTtaactggctcggacattTCttA	pfs-PFLU_4569		conserved hypothetical protein
----------------------------------------------------------------------------------------
295	0.81	GATCTTacagagggcgaacgactTCgtA	pfs-PFLU_1880		hypothetical protein
295	0.81	GATCTTacagagggcgaacgactTCgtA	pfs-PFLU_1881		hypothetical protein
295	0.81	GATCTTacagagggcgaacgactTCgtA	pfs-PFLU_1881A		hypothetical protein
295	0.81	GATCTTacagagggcgaacgactTCgtA	pfs-PFLU_1883		hypothetical protein
----------------------------------------------------------------------------------------
296	0.81	GATCTTgatctcaagcgccccg.TCaaA	pfs-PFLU_2774		putative 3-phosphoshikimate 1-carboxyvinyltransferase	COG0128
296	0.81	GATCTTgatctcaagcgccccg.TCaaA	pfs-PFLU_2773		conserved hypothetical protein	ROG6268
----------------------------------------------------------------------------------------
297	0.81	GAAGCTatcgaatagcctgcta.TCgtA	pfs-PFLU_1511		putative transport related membrane protein	COG0477
----------------------------------------------------------------------------------------
298	0.81	GAACTCagtgaatttggatagt.TCaaG	pfs-PFLU_3615		putative protease	COG0693
----------------------------------------------------------------------------------------
299	0.81	GAAATGttatatgcactgcaggtTCggA	pfs-PFLU_1163	fdxA	ferredoxin I	COG1146
----------------------------------------------------------------------------------------
300	0.81	AAACTTagtgcgtggcaaatatcTCttA	pfs-PFLU_4612		putative outer membrane porin A protein	COG2885
----------------------------------------------------------------------------------------
301	0.81	GGACATtgggcagcgaaagtacaTCtaA	pfs-PFLU_1261		conserved hypothetical protein	COG1179
----------------------------------------------------------------------------------------
302	0.81	GAACTGgcaaattgttaacacc.TCgcT	pfs-PFLU_2612		conserved hypothetical protein	COG3255
----------------------------------------------------------------------------------------
303	0.81	GCACTTgaatacccaggcgctt.TCagT	pfs-PFLU_2098		conserved hypothetical protein	COG5516
----------------------------------------------------------------------------------------
304	0.81	GAAGGTtaaaagttagaggatttTCac	pfs-PFLU_0536	rplI	50S ribosomal protein L9	COG0359
304	0.81	GAAGGTtaaaagttagaggatttTCac	pfs-PFLU_0537	dnaB	replicative DNA helicase	COG0305
----------------------------------------------------------------------------------------
305	0.81	GTACTTcccggtgctgttggactTCctT	pfs-PFLU_1632		putative peptide ABC transport system, permease	COG0601
305	0.81	GTACTTcccggtgctgttggactTCctT	pfs-PFLU_1633		putative peptide ABC transport system, permease	COG1173
305	0.81	GTACTTcccggtgctgttggactTCctT	pfs-PFLU_1634		putative peptide ABC transport system, ATP-binding protein	COG0444
305	0.81	GTACTTcccggtgctgttggactTCctT	pfs-PFLU_1635		putative peptide ABC transport system, ATP-binding protein	COG4608
305	0.81	GTACTTcccggtgctgttggactTCctT	pfs-PFLU_1636		putative peptide ABC transport system, substrate-binding protein	COG0747
----------------------------------------------------------------------------------------
306	0.81	GGAGTTggcagtttatgacatgcTCtgA	pfs-PFLU_5152		conserved hypothetical protein	COG0716
----------------------------------------------------------------------------------------
307	0.81	GGACTTgagcgaacaacgggccaTCctT	pfs-PFLU_4942		putative transmembrane protein	COG1300
307	0.81	GGACTTgagcgaacaacgggccaTCctT	pfs-PFLU_4943		putative membrane protein	ROG6517
307	0.81	GGACTTgagcgaacaacgggccaTCctT	pfs-PFLU_4944		putative membrane protein	ROG5766
307	0.81	GGACTTgagcgaacaacgggccaTCctT	pfs-PFLU_4945		putative regulatory protein	COG0714
307	0.81	GGACTTgagcgaacaacgggccaTCctT	pfs-PFLU_4946		putative transmembrane protein	COG1721
----------------------------------------------------------------------------------------
308	0.81	GAAATTaacaacgattaactcg.TCagC	pfs-PFLU_3707		pseudogene
308	0.81	GAAATTaacaacgattaactcg.TCagC	pfs-PFLU_3708		putative transcriptional regulator	COG3903
----------------------------------------------------------------------------------------
309	0.81	GAACATgttgcggttaaaagttgTCagG	pfs-PFLU_4002		putative ABC transporter ATP-binding protein	COG1136
309	0.81	GAACATgttgcggttaaaagttgTCagG	pfs-PFLU_4001		putative ABC transport system, membrane protein	COG0577
309	0.81	GAACATgttgcggttaaaagttgTCagG	pfs-PFLU_4000		putative lipoprotein	COG5621
----------------------------------------------------------------------------------------
310	0.81	GAAATCtatcgttacgacagcc.TCgaA	pfs-PFLU_5304		putative ParB-like protein	COG1475
310	0.81	GAAATCtatcgttacgacagcc.TCgaA	pfs-PFLU_5305		putative plasmid partitioning protein	COG1475
----------------------------------------------------------------------------------------
311	0.81	GAAGTTtgaagtgagcgatgcgaTCaaG	pfs-PFLU_0268		putative membrane protein
----------------------------------------------------------------------------------------
312	0.81	GAACTTagaacggcaagcatcctTAaaA	pfs-PFLU_4639		conserved hypothetical protein	COG5499
----------------------------------------------------------------------------------------
313	0.81	GAACAGggttttcttcaacacg.TCtaA	pfs-PFLU_0809		hypothetical protein
----------------------------------------------------------------------------------------
314	0.81	GAACAAtacgacgtggtgctgc.TCtgA	pfs-PFLU_0868		putative conserved exported protein	COG3164
314	0.81	GAACAAtacgacgtggtgctgc.TCtgA	pfs-PFLU_0869		putative hydrolase	COG0388
314	0.81	GAACAAtacgacgtggtgctgc.TCtgA	pfs-PFLU_0870		putative modulation of DNA gyrase-related protein	COG0312
314	0.81	GAACAAtacgacgtggtgctgc.TCtgA	pfs-PFLU_0871		conserved hypothetical protein
314	0.81	GAACAAtacgacgtggtgctgc.TCtgA	pfs-PFLU_0872		putative modulation of DNA gyrase-related protein	COG0312
----------------------------------------------------------------------------------------
315	0.81	GATCTTcatgtaagaacacccc.TCgaA	pfs-PFLU_5180		putative putative gluconate permease	COG2610
315	0.81	GATCTTcatgtaagaacacccc.TCgaA	pfs-PFLU_5179		RpiR family regulatory protein	COG1737
315	0.81	GATCTTcatgtaagaacacccc.TCgaA	pfs-PFLU_5178		D-aminoacylase	COG3653
315	0.81	GATCTTcatgtaagaacacccc.TCgaA	pfs-PFLU_5177		putative putative glyoxalase	COG0346
----------------------------------------------------------------------------------------
316	0.81	GCACTCgctgtacccggaacattTCaaA	pfs-PFLU_1837		putative two-component system, sensor kinase	COG0784
----------------------------------------------------------------------------------------
317	0.81	GAAGTTaaaggtgaggccaacatTCaaT	pfs-PFLU_4815		putative glutathione S-transferase like protein	COG0625
317	0.81	GAAGTTaaaggtgaggccaacatTCaaT	pfs-PFLU_4816		conserved hypothetical protein	COG0451
317	0.81	GAAGTTaaaggtgaggccaacatTCaaT	pfs-PFLU_4817		putative MFS family transport protein	COG0477
----------------------------------------------------------------------------------------
318	0.81	GAACTAcctgggctgcgccctcaTCtaC	pfs-PFLU_1868		putative ABC transport system, ATP-binding protein	COG1131
318	0.81	GAACTAcctgggctgcgccctcaTCtaC	pfs-PFLU_1869		putative ABC transport system, membrane protein	COG0842
----------------------------------------------------------------------------------------
319	0.81	GTATTTacagataaaaaggaac.TCggA	pfs-PFLU_5107		putative colicin-E3 immunity protein
319	0.81	GTATTTacagataaaaaggaac.TCggA	pfs-PFLU_5108		conserved hypothetical protein
----------------------------------------------------------------------------------------
320	0.81	GAAATCgaatacatgaaggccg.TCaaA	pfs-PFLU_5827		putative hydrolase	COG0179
----------------------------------------------------------------------------------------
321	0.81	GAACCCaacctgttctatcgct.TCgaA	pfs-PFLU_5825		putative exported protein	COG3204
----------------------------------------------------------------------------------------
322	0.81	GCAGTTcgatgagcagccagtt.TCtcA	pfs-PFLU_1778	phnD	phosphonates ABC transport system, substrate-binding periplasmic protein precursor	COG3221
322	0.81	GCAGTTcgatgagcagccagtt.TCtcA	pfs-PFLU_1779	phnE	phosphonates ABC transport system permease protein	COG3639
322	0.81	GCAGTTcgatgagcagccagtt.TCtcA	pfs-PFLU_1780		putative gntR-family regulatory protein	COG2188
322	0.81	GCAGTTcgatgagcagccagtt.TCtcA	pfs-PFLU_1781		putative phosphorous compounds metabolism-related protein	COG3624
322	0.81	GCAGTTcgatgagcagccagtt.TCtcA	pfs-PFLU_1782		putative phosphorous compounds metabolism-related protein	COG3625
322	0.81	GCAGTTcgatgagcagccagtt.TCtcA	pfs-PFLU_1783	phnI	phosphorous compounds metabolism-related protein	COG3626
322	0.81	GCAGTTcgatgagcagccagtt.TCtcA	pfs-PFLU_1784	phnJ	phosphorous compounds metabolism-related protein	COG3627
322	0.81	GCAGTTcgatgagcagccagtt.TCtcA	pfs-PFLU_1785	phnK	phosphonates ABC transport system, ATP-binding protein	COG4107
322	0.81	GCAGTTcgatgagcagccagtt.TCtcA	pfs-PFLU_1786	phnL	phosphonates ABC transport system, ATP-binding protein	COG4778
322	0.81	GCAGTTcgatgagcagccagtt.TCtcA	pfs-PFLU_1787	phnM	phosphorous compounds metabolism-related protein	COG3454
322	0.81	GCAGTTcgatgagcagccagtt.TCtcA	pfs-PFLU_1788	phnN	phosphorous compounds metabolism-related ATP-binding protein	COG3709
322	0.81	GCAGTTcgatgagcagccagtt.TCtcA	pfs-PFLU_1789	phnP	phosphorous compounds metabolism-related protein	COG1235
----------------------------------------------------------------------------------------
323	0.81	GAACATgaccgtctacaccttggTCgcC	pfs-PFLU_3584		putative glutamine ABC transporter, ATP-binding protein 1	COG1126
323	0.81	GAACATgaccgtctacaccttggTCgcC	pfs-PFLU_3585		putative FAD dependent oxidoreductase	COG0665
----------------------------------------------------------------------------------------
324	0.81	GAACACtcgcgcatcatcccaatTCatA	pfs-PFLU_2404		putative transport-related membrane protein	COG0477
324	0.81	GAACACtcgcgcatcatcccaatTCatA	pfs-PFLU_2403		putative dehydrogenase	COG0604
----------------------------------------------------------------------------------------
325	0.81	GAACTCatcgaattaccggtcc.TCtgG	pfs-PFLU_1951		putative fumarylacetoacetate hydrolase family protein	COG0179
325	0.81	GAACTCatcgaattaccggtcc.TCtgG	pfs-PFLU_1952		conserved hypothetical protein	COG0451
325	0.81	GAACTCatcgaattaccggtcc.TCtgG	pfs-PFLU_1953		putative transport-related membrane protein	COG0477
325	0.81	GAACTCatcgaattaccggtcc.TCtgG	pfs-PFLU_1954		putative dehydrogenase	COG1028
----------------------------------------------------------------------------------------
326	0.81	GAACATtcctgtctatagatat.TCatT	pfs-PFLU_0123		putative taurine catabolism dioxygenase	COG2175
326	0.81	GAACATtcctgtctatagatat.TCatT	pfs-PFLU_0124		puative ABC transport system, substrate-binding protein	COG0715
326	0.81	GAACATtcctgtctatagatat.TCatT	pfs-PFLU_0125		putative ABC transport system, ATP-binding protein	COG1116
326	0.81	GAACATtcctgtctatagatat.TCatT	pfs-PFLU_0126		putative ABC transport system, permease	COG0600
----------------------------------------------------------------------------------------
327	0.81	GAATTAcggcttagatgtcatagTCcaA	pfs-PFLU_4495		putative lipoprotein	COG0791
327	0.81	GAATTAcggcttagatgtcatagTCcaA	pfs-PFLU_4494		putative lipoprotein	COG0791
----------------------------------------------------------------------------------------
328	0.81	GAACAAccaccgtcgtctattg.TCctA	pfs-PFLU_0735		conserved hypothetical protein	COG0457
328	0.81	GAACAAccaccgtcgtctattg.TCctA	pfs-PFLU_0734		putative outer-membrane lipoprotein	COG3017
328	0.81	GAACAAccaccgtcgtctattg.TCctA	pfs-PFLU_0733	ispE	4-diphosphocytidyl-2-C-methyl-D-erythritol kinase	COG1947
328	0.81	GAACAAccaccgtcgtctattg.TCctA	pfs-tRNA-Gln		tRNA-Gln
328	0.81	GAACAAccaccgtcgtctattg.TCctA	pfs-PFLU_0732	prs	ribose-phosphate pyrophosphokinase	COG0462
328	0.81	GAACAAccaccgtcgtctattg.TCctA	pfs-PFLU_0731		putative ribosomal protein L25p family	COG1825
328	0.81	GAACAAccaccgtcgtctattg.TCctA	pfs-PFLU_0730	pth	peptidyl-tRNA hydrolase	COG0193
328	0.81	GAACAAccaccgtcgtctattg.TCctA	pfs-PFLU_0729		putative GTP-binding protein	COG0012
----------------------------------------------------------------------------------------
329	0.81	GAACTGaaattgatcatggcca.TCtgT	pfs-PFLU_4967		putative putative regulatory protein	COG3712
329	0.81	GAACTGaaattgatcatggcca.TCtgT	pfs-PFLU_4968		putative exported heme receptor protein	COG1629
----------------------------------------------------------------------------------------
330	0.81	GTACTTcgccggtttctcgcacaTCgaG	pfs-PFLU_2667		putative membrane protein	COG5446
330	0.81	GTACTTcgccggtttctcgcacaTCgaG	pfs-PFLU_2666		putative cobalamin biosynthesis protein	COG2073
330	0.81	GTACTTcgccggtttctcgcacaTCgaG	pfs-PFLU_2665		precorrin-4 C11-methyltransferase	COG2875
----------------------------------------------------------------------------------------
331	0.81	GCACATgatcgcgaaatgattg.TCgtA	pfs-PFLU_0932		putative phospholipid-binding lipoprotein	COG2823
----------------------------------------------------------------------------------------
332	0.81	GCACGTgctgcgccgcgaaattcTCgaA	pfs-PFLU_4983		putative two-component system, sensor kinase	COG0642
----------------------------------------------------------------------------------------
333	0.81	GTACTTaattcttagtgatgtatTCgtG	pfs-PFLU_3242		conserved hypothetical protein
333	0.81	GTACTTaattcttagtgatgtatTCgtG	pfs-PFLU_3241		hypothetical protein
----------------------------------------------------------------------------------------
334	0.81	GTACTGgttttggatccactaa.TCgcA	pfs-PFLU_0640		putative two-component system, response regulator	COG2197
----------------------------------------------------------------------------------------
335	0.81	GAATTActataaattgcacata.TCcaA	pfs-PFLU_3976		ECF-family sigma factor	COG1595
----------------------------------------------------------------------------------------
336	0.81	GAAATTtcctcctccacctgcc.TCctT	pfs-PFLU_3831		conserved hypothetical protein	COG2026
336	0.81	GAAATTtcctcctccacctgcc.TCctT	pfs-PFLU_3832		putative DNA-binding protein	COG2944
----------------------------------------------------------------------------------------
337	0.81	GTACTTaaagtagtgttcatggtTCccC	pfs-PFLU_4552		conserved hypothetical protein	COG3571
----------------------------------------------------------------------------------------
338	0.81	GAAGGTtcaggttgctcgcagccTCtaA	pfs-PFLU_5252		ribosome-binding factor A	COG0858
338	0.81	GAAGGTtcaggttgctcgcagccTCtaA	pfs-PFLU_5251		tRNA pseudouridine synthase B	COG0130
338	0.81	GAAGGTtcaggttgctcgcagccTCtaA	pfs-PFLU_5250		30S ribosomal protein S15	COG0184
338	0.81	GAAGGTtcaggttgctcgcagccTCtaA	pfs-PFLU_5249		polynucleotide phosphorylase/polyadenylase	COG1185
----------------------------------------------------------------------------------------
339	0.81	GAACTTcgccggtcggcgcagcgCCttA	pfs-PFLU_3133		hypothetical protein
----------------------------------------------------------------------------------------
340	0.81	GAACTGtgcgcagcgttggcag.TCagT	pfs-PFLU_6097		putative cyclopropane-fatty-acyl-phospholipid synthase	COG2230
----------------------------------------------------------------------------------------
341	0.81	GTACTCggctacgaaccgagcggTCacA	pfs-tRNA-Arg-4		tRNA-Arg
----------------------------------------------------------------------------------------
342	0.81	GAAAGTgaactgtcggtcactt.TCaaA	pfs-PFLU_1144		conserved hypothetical protein	COG2606
----------------------------------------------------------------------------------------
343	0.81	GAACTGaggatcggccgcaggt.TCagG	pfs-PFLU_0208		putative LysR-family regulatory protein	COG0583
----------------------------------------------------------------------------------------
344	0.81	GAACGActcgtgctgcgtgggt.TCgtA	pfs-PFLU_3881		putative acetyltransferase	COG0454
----------------------------------------------------------------------------------------
345	0.81	GAACAGgtagagcaaccaggtc.TCgaA	pfs-PFLU_4247		putative LysR family transcriptional regulator	COG0583
345	0.81	GAACAGgtagagcaaccaggtc.TCgaA	pfs-PFLU_4248		hypothetical protein	COG3878
----------------------------------------------------------------------------------------
346	0.81	GAACGTggggccaactgacccgaTCttC	pfs-PFLU_4784		putative membrane protein	COG4420
----------------------------------------------------------------------------------------
347	0.81	GAACTGccaggttggcgcttccaTCgcT	pfs-PFLU_5030		putative virulence-associated protein	COG3093
----------------------------------------------------------------------------------------
348	0.81	GGACTAccttccattttttgcc.TCatA	pfs-PFLU_5382		putative membrane protein
----------------------------------------------------------------------------------------
349	0.81	GAACAGtcgccagtcagacctc.TCttA	pfs-PFLU_5666		putative dipeptidase	COG2355
----------------------------------------------------------------------------------------
350	0.81	GAAATAcctgggtcagaaattcaTCacA	pfs-PFLU_5846		putative aminotransferase	COG0161
----------------------------------------------------------------------------------------
351	0.81	GAACGTgatggcctacaacgatgTCttC	pfs-PFLU_3955		putative HlyD-family secretion protein	COG1566
----------------------------------------------------------------------------------------
352	0.81	GACCTTgaacatgacaagaccccTCgcA	pfs-PFLU_3598		conserved hypothetical protein	COG2841
----------------------------------------------------------------------------------------
353	0.81	GAATGTggaggcccagggctggtTCgaA	pfs-PFLU_5350		putative dehydrogenase	COG2080
353	0.81	GAATGTggaggcccagggctggtTCgaA	pfs-PFLU_5349		putative oxidoreductase	COG1319
353	0.81	GAATGTggaggcccagggctggtTCgaA	pfs-PFLU_5348		putative dehydrogenase	COG1529
----------------------------------------------------------------------------------------
354	0.81	GAATTCacgaaatggcgacgtcaTCtaA	pfs-PFLU_4989		putative membrane protein	COG3030
----------------------------------------------------------------------------------------
355	0.81	GAACCCgctgcgccggggccaggTCgaA	pfs-PFLU_5429		putative membrane protein	COG0586
----------------------------------------------------------------------------------------
356	0.81	GAACTGctgtatgtgctgttcgcTCacC	pfs-PFLU_3827		NADH dehydrogenase I chain K	COG0713
356	0.81	GAACTGctgtatgtgctgttcgcTCacC	pfs-PFLU_3828		NADH-quinone oxidoreductase chain L	COG1009
356	0.81	GAACTGctgtatgtgctgttcgcTCacC	pfs-PFLU_3829		NADH dehydrogenase I chain M	COG1008
356	0.81	GAACTGctgtatgtgctgttcgcTCacC	pfs-PFLU_3830		NADH dehydrogenase I chain N	COG1007
----------------------------------------------------------------------------------------
357	0.81	GAACATcgccctggcgctggtgaTCaaG	pfs-PFLU_5812		putative LysR-family regulatory protein	COG0583
----------------------------------------------------------------------------------------
358	0.81	GAATTCctcgctctgaaaaatg.TCgcA	pfs-PFLU_0263		conserved EAL domain protein	COG2200
358	0.81	GAATTCctcgctctgaaaaatg.TCgcA	pfs-PFLU_0262		conserved hypothetical protein	COG4067
358	0.81	GAATTCctcgctctgaaaaatg.TCgcA	pfs-PFLU_0261	rimK	ribosomal protein S6 modification protein	COG0189
----------------------------------------------------------------------------------------
359	0.81	GAATTGaggactggcagttcaa.TCtgA	pfs-PFLU_0223		pseudogene
----------------------------------------------------------------------------------------
360	0.81	GAACCAgatcgggtgccgatggaTCgcA	pfs-PFLU_3756		putative lipoprotein	ROG1406
----------------------------------------------------------------------------------------
361	0.81	GAACTAccggcggccacagcacgTCctG	pfs-PFLU_5083		putative ATP-binding protein	COG3950
----------------------------------------------------------------------------------------
362	0.81	GTATTTcagggtggtactgatgcTCcgA	pfs-PFLU_4299		pseudogene
----------------------------------------------------------------------------------------
363	0.81	GAACCAacgcctggcccagcaacTCaaA	pfs-PFLU_4884		putative two-component system, response regulatory protein	COG0745
----------------------------------------------------------------------------------------
364	0.81	GTACTTcacccgttattgggtt.TCggT	pfs-PFLU_6132		putative ferric siderophore receptor	COG1629
----------------------------------------------------------------------------------------
365	0.81	GGACTActggtcagagaggcgt.TCgtA	pfs-PFLU_4656		conserved hypothetical protein
----------------------------------------------------------------------------------------
366	0.81	GAACTTcgccgaataacggaaacCCtgA	pfs-PFLU_5676		conserved hypothetical protein	COG0824
----------------------------------------------------------------------------------------
367	0.81	GAACGTgcacaaacgcgaaccttTCcgC	pfs-PFLU_0618	accB	biotin carboxyl carrier protein of acetyl-CoA carboxylase	COG0511
367	0.81	GAACGTgcacaaacgcgaaccttTCcgC	pfs-PFLU_0617	accC	biotin carboxylase	COG0439
----------------------------------------------------------------------------------------
368	0.81	GAACTGagccaggttgcggtgggTCtgC	pfs-PFLU_1220	wspB	putative chemotaxis-related protein	COG0835
368	0.81	GAACTGagccaggttgcggtgggTCtgC	pfs-PFLU_1221	wspC	putative chemotaxis-related methyltransferase	COG1352
368	0.81	GAACTGagccaggttgcggtgggTCtgC	pfs-PFLU_1222	wspD	putative chemotaxis-related protein	COG0835
368	0.81	GAACTGagccaggttgcggtgggTCtgC	pfs-PFLU_1223	wspE	putative chemotaxis-related two-component system, sensor kinase	COG0784
368	0.81	GAACTGagccaggttgcggtgggTCtgC	pfs-PFLU_1224	wspF	putative chemotaxis-related two-component system, response regulator	COG2201
368	0.81	GAACTGagccaggttgcggtgggTCtgC	pfs-PFLU_1225	wspR	putative chemotaxis-related, two component system response regulator	COG3706
----------------------------------------------------------------------------------------
369	0.81	GGACATttccttcattcagatc.TCccA	pfs-PFLU_1860		putative dipeptidase	COG0624
369	0.81	GGACATttccttcattcagatc.TCccA	pfs-PFLU_1859		putative dipeptidase	COG0624
----------------------------------------------------------------------------------------
370	0.81	GCACTTctcgtctgacgccatcaTCgtC	pfs-PFLU_2482		putative oxidoreductase	COG0702
----------------------------------------------------------------------------------------
371	0.81	GAAATCcgtgccgctggcaaga.TCtaA	pfs-PFLU_5979	rpmG	50S ribosomal protein L33	COG0267
----------------------------------------------------------------------------------------
372	0.81	GAAATTcgtgccggcttgattg.TCggC	pfs-PFLU_3797		serine tRNA synthetase	COG0172
372	0.81	GAAATTcgtgccggcttgattg.TCggC	pfs-PFLU_3796		siroheme synthase	COG0007
----------------------------------------------------------------------------------------
373	0.81	GAACGTcagcggccaacaggcacTCgcG	pfs-PFLU_1413		putative transport-related memebrane protein	COG0477
----------------------------------------------------------------------------------------
374	0.81	GAACCAatacgcctatgggcac.TCtcA	pfs-PFLU_2144		conserved hypothetical protein	ROG3684
----------------------------------------------------------------------------------------
375	0.81	GAACCTggccggcaacgccgggtTCggC	pfs-PFLU_0594		putative membrane protein	COG3182
375	0.81	GAACCTggccggcaacgccgggtTCggC	pfs-PFLU_0593		putative TonB-dependent membrane receptor	COG1629
375	0.81	GAACCTggccggcaacgccgggtTCggC	pfs-PFLU_0592		putative iron ABC transport system, ATP-binding protein	COG1120
375	0.81	GAACCTggccggcaacgccgggtTCggC	pfs-PFLU_0591		putative iron ABC transport system, periplasmic substrate-binding protein	COG0614
375	0.81	GAACCTggccggcaacgccgggtTCggC	pfs-PFLU_0590		putative iron ABC transport system, permease	COG0609
----------------------------------------------------------------------------------------
376	0.81	GGATTTatgctatgtgcgacta.TCaaA	pfs-PFLU_3095		AraC family regulatory protein	COG2207
----------------------------------------------------------------------------------------
377	0.81	GAACCCatcgatgtagatcaactTCtcA	pfs-PFLU_4270		putative ABC transport system, ATP-binding protein	COG1126
377	0.81	GAACCCatcgatgtagatcaactTCtcA	pfs-PFLU_4269		putative phosphorous compounds metabolism-related dioxygenase	COG5285
377	0.81	GAACCCatcgatgtagatcaactTCtcA	pfs-PFLU_4268		putative glutamine-binding periplasmic protein precursor	COG0834
377	0.81	GAACCCatcgatgtagatcaactTCtcA	pfs-PFLU_4267		putative aldolase	COG0235
377	0.81	GAACCCatcgatgtagatcaactTCtcA	pfs-PFLU_4266		conserved hypothetical protein	COG3342
377	0.81	GAACCCatcgatgtagatcaactTCtcA	pfs-PFLU_4265		putative acetylornithine deacetylase	COG0624
----------------------------------------------------------------------------------------
378	0.81	GAACCGagcgcttggcccaaccaTCcgA	pfs-PFLU_0631		putative penicillin-binding protein	COG4953
----------------------------------------------------------------------------------------
379	0.81	GAATTTggcgatcaccagcgct.TCacC	pfs-PFLU_0102		putative membrane protein	COG0861
----------------------------------------------------------------------------------------
380	0.81	GCACTGaatacacccgttaaccaTCaaA	pfs-PFLU_0980	algF	alginate biosynthesis protein precursor	ROG6660
----------------------------------------------------------------------------------------
381	0.81	GAACCCggcatgatgccgccgatTCctA	pfs-PFLU_5111		putative two-component system, response regulator protein	COG0745
381	0.81	GAACCCggcatgatgccgccgatTCctA	pfs-PFLU_5110		putative two-component system, sensor kinase protein	COG0642
----------------------------------------------------------------------------------------
382	0.81	GAACCTcagcacctcggggata.TCcgC	pfs-PFLU_4223		hypothetical protein
----------------------------------------------------------------------------------------
383	0.81	GAACTTctggccgtattgcaag.CCgaA	pfs-PFLU_1453		conserved hypothetical protein	COG1639
----------------------------------------------------------------------------------------
384	0.81	GAACGTgaattttttgaccccgtTCagC	pfs-PFLU_3153		putative AraC-family regulatory protein	COG2207
384	0.81	GAACGTgaattttttgaccccgtTCagC	pfs-PFLU_3152		putative oxidoreductase	COG0665
384	0.81	GAACGTgaattttttgaccccgtTCagC	pfs-PFLU_3151		conserved hypothetical protein	COG3450
----------------------------------------------------------------------------------------
385	0.81	GCACGTgttattgaaaccgtttgTCagA	pfs-PFLU_5929	algQ	transcriptional regulatory protein	COG3160
----------------------------------------------------------------------------------------
386	0.81	GAACTCccacggagccctggacaTCggC	pfs-PFLU_3124		putative dehydrogenase	COG0300
386	0.81	GAACTCccacggagccctggacaTCggC	pfs-PFLU_3125		putative exported protein	COG0457
386	0.81	GAACTCccacggagccctggacaTCggC	pfs-PFLU_3126		response regulator protein	COG0745
386	0.81	GAACTCccacggagccctggacaTCggC	pfs-PFLU_3127		putative two-component system, sensor kinase protein	COG0642
----------------------------------------------------------------------------------------
387	0.81	GCACTTggccgcgttgctcgag.TCccG	pfs-PFLU_1222	wspD	putative chemotaxis-related protein	COG0835
387	0.81	GCACTTggccgcgttgctcgag.TCccG	pfs-PFLU_1223	wspE	putative chemotaxis-related two-component system, sensor kinase	COG0784
387	0.81	GCACTTggccgcgttgctcgag.TCccG	pfs-PFLU_1224	wspF	putative chemotaxis-related two-component system, response regulator	COG2201
387	0.81	GCACTTggccgcgttgctcgag.TCccG	pfs-PFLU_1225	wspR	putative chemotaxis-related, two component system response regulator	COG3706
----------------------------------------------------------------------------------------
388	0.81	GCACTTcggtcattcaggcctgtTCaaG	pfs-PFLU_3758		putative membrane protein
388	0.81	GCACTTcggtcattcaggcctgtTCaaG	pfs-PFLU_3757		hypothetical protein
----------------------------------------------------------------------------------------
389	0.81	GAACCCcttgggaagatctattaTCagA	pfs-PFLU_1994		putative LysR-family regulatory protein	COG0583
----------------------------------------------------------------------------------------
390	0.81	GAACTGgtcagagcccggattt.TCttT	pfs-PFLU_1884		putative transposase
----------------------------------------------------------------------------------------
391	0.81	GCACCTtgcgtaaaattaaacctTCagA	pfs-PFLU_4820		putative LysR-family transcriptional regulator	COG0583
----------------------------------------------------------------------------------------
392	0.81	GAACCTgatggtctgcgacaagcTCgcC	pfs-PFLU_3987		N-carbamoyl-L-amino acid hydrolase	COG0624
392	0.81	GAACCTgatggtctgcgacaagcTCgcC	pfs-PFLU_3988		putative amidase	COG0154
----------------------------------------------------------------------------------------
393	0.81	GAACTCaatatcaccctgcctgaTCgtT	pfs-PFLU_4372		ribosomal large subunit pseudouridine synthase A	COG0564
----------------------------------------------------------------------------------------
394	0.81	GAACTTtctcgcctggccgtca.ACttA	pfs-PFLU_4125A		conserved hypothetical protein	COG2203
----------------------------------------------------------------------------------------
395	0.81	GAACTAagctgagtacgctttgcTCttC	pfs-PFLU_4519		putative transmembrane protein	COG4852
----------------------------------------------------------------------------------------
396	0.81	GCACTTcatgcccaaggacgtggTCcgC	pfs-PFLU_5406		conserved hypothetical protein	COG0319
396	0.81	GCACTTcatgcccaaggacgtggTCcgC	pfs-PFLU_5407	corC	magnesium and cobalt efflux protein	COG4535
396	0.81	GCACTTcatgcccaaggacgtggTCcgC	pfs-PFLU_5408	lnt	apolipoprotein N-acyltransferase	COG0815
----------------------------------------------------------------------------------------
397	0.81	GGACTTgggtcatcaaccttga.TCggG	pfs-PFLU_5774		putative thiamine biosynthesis-related protein	COG2104
397	0.81	GGACTTgggtcatcaaccttga.TCggG	pfs-PFLU_5773	thiG	thiazole biosynthesis protein	COG2022
397	0.81	GGACTTgggtcatcaaccttga.TCggG	pfs-PFLU_5772	trmB	tRNA (guanine-N(7)-)-methyltransferase)	COG0220
----------------------------------------------------------------------------------------
398	0.81	GAACAAtgtgccggatacccag.TCaaA	pfs-PFLU_5644		conserved hypothetical protein	ROG3886
----------------------------------------------------------------------------------------
399	0.81	GGACGTttcttcgatatgtcggtTCtcA	pfs-PFLU_2814		conserved hypothetical exported protein	COG4188
----------------------------------------------------------------------------------------
400	0.81	GAACGGccagtgacccggcctg.TCacA	pfs-PFLU_4524		conserved hypothetical protein	COG3432
----------------------------------------------------------------------------------------
401	0.81	GAACGTtgcggcgctcccggcagTCcaT	pfs-PFLU_1539		putative membrane protein	COG0471
----------------------------------------------------------------------------------------
402	0.81	GCACTTcgccggtcgcccggtacTCacC	pfs-PFLU_3493		putative phosphotransferase	COG3173
402	0.81	GCACTTcgccggtcgcccggtacTCacC	pfs-PFLU_3494		putative short-chain dehydrogenase	COG1028
----------------------------------------------------------------------------------------
403	0.81	GAACTGatcccgcagggcgtgttTCcaG	pfs-PFLU_1440		putative hydratase/isomerase protein	COG1024
----------------------------------------------------------------------------------------
404	0.81	GAACCGcgatacaccccttcatgTCcgA	pfs-PFLU_0321		putative lipoprotein
----------------------------------------------------------------------------------------
405	0.81	GAACTGcgtccgcttcctgggttTCccC	pfs-PFLU_0497		putative phosphoesterase	COG1409
----------------------------------------------------------------------------------------
406	0.81	GAACTGttgatgcgccggcata.TCggC	pfs-PFLU_4632		putative carboxyvinyl-carboxyphosphonate phosphorylmutase	COG2513
406	0.81	GAACTGttgatgcgccggcata.TCggC	pfs-PFLU_4631		2-methylcitrate synthase	COG0372
406	0.81	GAACTGttgatgcgccggcata.TCggC	pfs-PFLU_4630		aconitate hydratase	COG1048
406	0.81	GAACTGttgatgcgccggcata.TCggC	pfs-PFLU_4629		putative membrane protein	COG2828
406	0.81	GAACTGttgatgcgccggcata.TCggC	pfs-PFLU_4628		2-methylcitrate dehydratase	COG2079
----------------------------------------------------------------------------------------
407	0.81	GAACCTtggttctgtccatagagTCcaG	pfs-PFLU_1542	acnA	aconitate hydratase 1	COG1048
----------------------------------------------------------------------------------------
408	0.81	GAAATGcgttacccgacgctgttTCacA	pfs-PFLU_2221		Putative ABC transport system, membrane protein	COG0601
408	0.81	GAAATGcgttacccgacgctgttTCacA	pfs-PFLU_2222		putative ABC transport system, membrane protein	COG1173
408	0.81	GAAATGcgttacccgacgctgttTCacA	pfs-PFLU_2223		Putative ABC transport system, ATP-binding protein	COG1123
408	0.81	GAAATGcgttacccgacgctgttTCacA	pfs-PFLU_2224		putative hydrolase	COG0596
----------------------------------------------------------------------------------------
409	0.81	GAACATcctgggtcatagaatc.TCcgG	pfs-PFLU_2170		putative membrane protein	ROG3147
----------------------------------------------------------------------------------------
410	0.81	GAATTTaagtcagagcctccctgTCgtT	pfs-PFLU_2366		putative GntR-family regulatory protein	COG2186
----------------------------------------------------------------------------------------
411	0.81	GAACTGctcgatcatccgttct.TCgtG	pfs-PFLU_4787		conserved hypothetical protein	COG2329
----------------------------------------------------------------------------------------
412	0.81	GTACGTggtgcagaccggcacgtTCaaA	pfs-PFLU_1449		putative transport-related exported protein	COG3181
412	0.81	GTACGTggtgcagaccggcacgtTCaaA	pfs-PFLU_1448		putative transport-related membrane protein
412	0.81	GTACGTggtgcagaccggcacgtTCaaA	pfs-PFLU_1447		putative transport-related membrane protein	COG3333
412	0.81	GTACGTggtgcagaccggcacgtTCaaA	pfs-PFLU_1446		putative membrane-associated monoxygenase	COG3180
----------------------------------------------------------------------------------------
413	0.81	GAACTTcaagttcgtgccgtgg.GCggA	pfs-PFLU_3696		putative TolQ transport transmembrane protein	COG0811
413	0.81	GAACTTcaagttcgtgccgtgg.GCggA	pfs-PFLU_3695		putative biopolymer transport protein	COG0848
413	0.81	GAACTTcaagttcgtgccgtgg.GCggA	pfs-PFLU_3694		putative TonB protein	COG0810
----------------------------------------------------------------------------------------
414	0.81	GAATCTttttcattcattcgtttTCgcA	pfs-PFLU_1726	deaD	cold-shock dead-box protein A	COG0513
----------------------------------------------------------------------------------------
415	0.81	GAAGCTtgaaagctcaataagatTCgaA	pfs-PFLU_4653		conserved hypothetical protein	COG4341
----------------------------------------------------------------------------------------
416	0.81	GAACTGgccggcacgcgctcgg.TCacC	pfs-PFLU_3859		hypothetical protein	ROG1000
416	0.81	GAACTGgccggcacgcgctcgg.TCacC	pfs-PFLU_3858		conserved hypothetical protein	COG2141
----------------------------------------------------------------------------------------
417	0.81	GGAGTTccactctacgaacaca.TCggA	pfs-PFLU_1975		conserved hypothetical protein	ROG1005
417	0.81	GGAGTTccactctacgaacaca.TCggA	pfs-PFLU_1974		conserved hypothetical protein	ROG1626
417	0.81	GGAGTTccactctacgaacaca.TCggA	pfs-PFLU_1973		putative single-strand binding protein	COG0629
417	0.81	GGAGTTccactctacgaacaca.TCggA	pfs-PFLU_1972	topB	DNA topoisomerase III	COG0550
----------------------------------------------------------------------------------------
418	0.81	GAACTAcaacgagttatagctg.TCttT	pfs-PFLU_1689		putative transglycosylase	COG4623
----------------------------------------------------------------------------------------
419	0.81	GCACTTccgcgccgcctacggcaTCacG	pfs-PFLU_2958	chpE	chemotactic transduction protein	COG1280
----------------------------------------------------------------------------------------
420	0.81	GAAATGcgcaccaagccagagt.TCgtA	pfs-PFLU_5043		GMP synthase (glutamine-hydrolyzing)	COG0519
----------------------------------------------------------------------------------------
421	0.81	GAACGAataatcgctcagtgct.TCtaA	pfs-PFLU_5455		putative two-component system sensor kinase	COG0642
----------------------------------------------------------------------------------------
422	0.81	GTACTAgttcaggtgttctatt.TCatA	pfs-PFLU_2244		putative two-component system, response regulator	COG2197
----------------------------------------------------------------------------------------
423	0.81	GGAATTtttaccgtttgtcgcgtTCaaA	pfs-PFLU_0931		conserved hypothetical protein	COG2885
----------------------------------------------------------------------------------------
424	0.81	GAAATCtgcctaccctggagcc.TCac	pfs-PFLU_3920		pyruvate dehydrogenase E1 component	COG2609
----------------------------------------------------------------------------------------
425	0.81	GAATTTttttcgcttatcatccgTCgcT	pfs-PFLU_3499		putative DNA-3-methyladenine glycosylase I	COG2818
----------------------------------------------------------------------------------------
426	0.81	GAATATgggcttgaattaaagcgTCtaA	pfs-PFLU_2871		hypothetical protein
----------------------------------------------------------------------------------------
427	0.81	GGACTAcgcttgttccacagcagTCcaA	pfs-PFLU_5568		putative ABC transport system, ATP-binding protein	COG3842
427	0.81	GGACTAcgcttgttccacagcagTCcaA	pfs-PFLU_5567		putative ABC transport system, exported protein	COG0687
427	0.81	GGACTAcgcttgttccacagcagTCcaA	pfs-PFLU_5566		putative ABC transport system, membrane protein	COG1176
427	0.81	GGACTAcgcttgttccacagcagTCcaA	pfs-PFLU_5565		putative ABC transport system, membrane protein	COG1177
----------------------------------------------------------------------------------------
428	0.81	GAACAGaaaattagcatttatt.TCatA	pfs-PFLU_4108		putative dioxygenase	COG0179
428	0.81	GAACAGaaaattagcatttatt.TCatA	pfs-PFLU_4109		IclR-family transcriptional regulator	COG1414
428	0.81	GAACAGaaaattagcatttatt.TCatA	pfs-PFLU_4110		3-(3-hydroxy-phenyl)propionate hydroxylase, FAD/NAD(P)-binding	COG0654
428	0.81	GAACAGaaaattagcatttatt.TCatA	pfs-PFLU_4111		putative oxidoreductase	COG0346
428	0.81	GAACAGaaaattagcatttatt.TCatA	pfs-PFLU_4112		putative aldehyde dehydrogenase	COG1012
428	0.81	GAACAGaaaattagcatttatt.TCatA	pfs-PFLU_4113		AraC family regulatory protein	COG2207
----------------------------------------------------------------------------------------
429	0.81	GAAGTAacctgtaacacgggtg.TCggA	pfs-PFLU_3333		hypothetical protein
----------------------------------------------------------------------------------------
430	0.81	GAAAGTaccgcaggtcgttccagTCgaA	pfs-PFLU_2160		putative dehydrogenase	COG2303
430	0.81	GAAAGTaccgcaggtcgttccagTCgaA	pfs-PFLU_2159		putative transport-related membrane protein	COG0477
----------------------------------------------------------------------------------------
431	0.81	GAAATTcaaccataagccagcc.TCgcG	pfs-PFLU_3929		ATP-dependent Clp protease proteolytic subunit ClpP	COG0740
431	0.81	GAAATTcaaccataagccagcc.TCgcG	pfs-PFLU_3928		ATP-dependent specificity component of clpP serine protease, chaperone	COG1219
431	0.81	GAAATTcaaccataagccagcc.TCgcG	pfs-PFLU_3927		DNA-binding ATP-dependent protease La; heat shock K-protein	COG0466
431	0.81	GAAATTcaaccataagccagcc.TCgcG	pfs-PFLU_3926		DNA-binding protein HU-beta	COG0776
----------------------------------------------------------------------------------------
432	0.81	GAACTTtccggtcagctcctac.TGccA	pfs-PFLU_3282		putative short chain dehydrogenase	COG1028
432	0.81	GAACTTtccggtcagctcctac.TGccA	pfs-PFLU_3283		putative short chain dehydrogenase	COG1028
----------------------------------------------------------------------------------------
433	0.81	GACCTTgatctccgtaatctac.TCacA	pfs-PFLU_4885		putative exported protein	COG3678
433	0.81	GACCTTgatctccgtaatctac.TCacA	pfs-PFLU_4886		putative two-component system, sensor kinase	COG0642
433	0.81	GACCTTgatctccgtaatctac.TCacA	pfs-PFLU_4887		putative CoA transferase family protein	COG1804
----------------------------------------------------------------------------------------
434	0.81	GAACGCtgcctcgccgatgggg.TCgaA	pfs-PFLU_2951		hypothetical protein	ROG0666
----------------------------------------------------------------------------------------
435	0.81	GAACAGcggttaccctcccagt.TCctA	pfs-PFLU_1776		pseudogene
----------------------------------------------------------------------------------------
436	0.81	GAACAGcgctggcagcacctgt.TCgaA	pfs-PFLU_5740		putative malonate decarboxylase, beta subunit	COG4799
436	0.81	GAACAGcgctggcagcacctgt.TCgaA	pfs-PFLU_5739		putative malonate decarboxylase, gamma subunit	ROG0511
436	0.81	GAACAGcgctggcagcacctgt.TCgaA	pfs-PFLU_5738		putative phosphoribosyl-dephospho-CoA transferase	ROG7028
436	0.81	GAACAGcgctggcagcacctgt.TCgaA	pfs-PFLU_5737		putative malonyl-CoA-acyl carrier protein transacylase	COG0331
----------------------------------------------------------------------------------------
437	0.81	GGAATTgtggatagccaacaagcTCggA	pfs-PFLU_0098		putative ABC transport system, permease	COG0767
437	0.81	GGAATTgtggatagccaacaagcTCggA	pfs-PFLU_0097		putative ABC transport system, ATP-binding protein	COG1127
437	0.81	GGAATTgtggatagccaacaagcTCggA	pfs-PFLU_0096		conserved hypothetical membrane protein	COG1463
437	0.81	GGAATTgtggatagccaacaagcTCggA	pfs-PFLU_0095		putative lipoprotein	COG3218
----------------------------------------------------------------------------------------
438	0.81	CAACTTgaagtaagtgatgcga.TCcgA	pfs-PFLU_2995		putative transcriptional regulator	COG0583
----------------------------------------------------------------------------------------
439	0.81	GAAAATgttatttattttcgaatTCttA	pfs-PFLU_0255	tauA	taurine ABC transport system, substrate-binding periplasmic protein precursor	COG4521
439	0.81	GAAAATgttatttattttcgaatTCttA	pfs-PFLU_0254	tauB	taurine ABC transport system, ATP-binding protein	COG4525
439	0.81	GAAAATgttatttattttcgaatTCttA	pfs-PFLU_0253	tauC	taurine ABC transport system, permease protein	COG0600
439	0.81	GAAAATgttatttattttcgaatTCttA	pfs-PFLU_0252	tauD	alpha-ketoglutarate-dependent taurine dioxygenase	COG2175
----------------------------------------------------------------------------------------
440	0.81	GAACGCctctggagcatctggc.TCcaA	pfs-PFLU_0320		hypothetical protein
----------------------------------------------------------------------------------------
441	0.81	GAACTGggtgggcactcgctgc.TCgcC	pfs-PFLU_2553	viscC	putative non-ribosomal peptide synthetase	COG1020
----------------------------------------------------------------------------------------
442	0.81	GAACCTattccaacccattccacTCcaC	pfs-PFLU_5118		putative two-component system, response regulator	COG0784
----------------------------------------------------------------------------------------
443	0.81	GGACTTcctcggcatgggcgaaaTCatC	pfs-PFLU_3375		putative D-serine/D-alanine/glycine transporter	COG1113
----------------------------------------------------------------------------------------
444	0.81	GAAGATcgaacatatcgtggcc.TCctA	pfs-PFLU_1899		conserved hypothetical protein	ROG4479
----------------------------------------------------------------------------------------
445	0.81	GAAGTGctggtgcgcagtgcgt.TCaaA	pfs-PFLU_2079		putative polysaccharide exported-related lipoprotein	COG1596
445	0.81	GAAGTGctggtgcgcagtgcgt.TCaaA	pfs-PFLU_2078		conserved hypothetical protein	COG3206
445	0.81	GAAGTGctggtgcgcagtgcgt.TCaaA	pfs-PFLU_2077		putative transferase	COG0438
445	0.81	GAAGTGctggtgcgcagtgcgt.TCaaA	pfs-PFLU_2076		putative exported protein	COG3664
445	0.81	GAAGTGctggtgcgcagtgcgt.TCaaA	pfs-PFLU_2075		conserved hypothetical protein	COG0438
445	0.81	GAAGTGctggtgcgcagtgcgt.TCaaA	pfs-PFLU_2074		putative transferase	COG0438
445	0.81	GAAGTGctggtgcgcagtgcgt.TCaaA	pfs-PFLU_2073		putative membrane protein	COG3307
445	0.81	GAAGTGctggtgcgcagtgcgt.TCaaA	pfs-PFLU_2072		putative membrane protein	COG0728
445	0.81	GAAGTGctggtgcgcagtgcgt.TCaaA	pfs-PFLU_2071		putative membrane protein	COG3594
----------------------------------------------------------------------------------------
446	0.81	GTATTTgcccctgccgattctt.TCgtA	pfs-PFLU_4510		agmatinase	COG0010
446	0.81	GTATTTgcccctgccgattctt.TCgtA	pfs-PFLU_4511		conserved hypothetical protein	ROG1584
446	0.81	GTATTTgcccctgccgattctt.TCgtA	pfs-PFLU_4512		putative transmembrane transport protein	COG1457
446	0.81	GTATTTgcccctgccgattctt.TCgtA	pfs-PFLU_4513		putative sodium/solute symporter	COG0591
----------------------------------------------------------------------------------------
447	0.81	GAAGTTgtactcgacatcgacatTCggG	pfs-PFLU_2519		pseudogene
447	0.81	GAAGTTgtactcgacatcgacatTCggG	pfs-PFLU_2518		conserved hypothetical protein	ROG7721
447	0.81	GAAGTTgtactcgacatcgacatTCggG	pfs-PFLU_2517		conserved hypothetical protein	COG0582
447	0.81	GAAGTTgtactcgacatcgacatTCggG	pfs-PFLU_2516		conserved hypothetical protein	COG1309
----------------------------------------------------------------------------------------
448	0.81	GAACAAgctgttactgtaccga.TCatA	pfs-PFLU_2640		putative substrate-binding transport protein	COG4166
448	0.81	GAACAAgctgttactgtaccga.TCatA	pfs-PFLU_2639		putative substrate-binding transport protein	COG4166
448	0.81	GAACAAgctgttactgtaccga.TCatA	pfs-PFLU_2638		putative permease component of ABC transporter	COG4174
448	0.81	GAACAAgctgttactgtaccga.TCatA	pfs-PFLU_2637		putative oligopeptide transport protein (ABC superfamily, membrane)	COG4239
448	0.81	GAACAAgctgttactgtaccga.TCatA	pfs-PFLU_2636		putative ATP-binding component of ABC transporter	COG1123
----------------------------------------------------------------------------------------
449	0.81	GTACGTaccgaccttcaaatgccTCcaA	pfs-PFLU_4770		pseudogene
----------------------------------------------------------------------------------------
450	0.81	GAAATTacggacagagtagttccTCagC	pfs-PFLU_3243		conserved hypothetical protein
----------------------------------------------------------------------------------------
451	0.81	GAAATAgcgcttgagaatcaatcTCatA	pfs-PFLU_3895		conserved hypothetical protein	COG2866
----------------------------------------------------------------------------------------
452	0.81	GAACTGatcctggaaaaggcgctTCagG	pfs-PFLU_1939		putative dihydrodipicolinate synthase	COG0329
452	0.81	GAACTGatcctggaaaaggcgctTCagG	pfs-PFLU_1938	gabD2	succinate-semialdehyde dehydrogenase	COG1012
----------------------------------------------------------------------------------------
453	0.81	GAAATTtcaaagacgcgctgcggTCcaC	pfs-PFLU_1424		putative membrane protein
----------------------------------------------------------------------------------------
454	0.81	GAATTCtgctggcggggatgtg.TCttA	pfs-PFLU_1301		putative lipoprotein	COG0739
454	0.81	GAATTCtgctggcggggatgtg.TCttA	pfs-PFLU_1302	rpoS	RNA polymerase sigma factor	COG0568
----------------------------------------------------------------------------------------
455	0.81	GAATTTcaacggctttacggaaaTCccC	pfs-PFLU_6081	pdxY	pyridoxamine kinase	COG2240
----------------------------------------------------------------------------------------
456	0.81	GAACATgttttcccgcgagggt.TCggT	pfs-PFLU_5232		putative putative aminotransferase	COG0436
456	0.81	GAACATgttttcccgcgagggt.TCggT	pfs-PFLU_5231		probable regulator for maltose metabolism	COG1489
----------------------------------------------------------------------------------------
457	0.81	GAATTTctggcacaatgcgtga.TCtgC	pfs-PFLU_1893		hypothetical protein	COG4654
457	0.81	GAATTTctggcacaatgcgtga.TCtgC	pfs-PFLU_1892		putative cytochrome C subunit protein	COG3278
457	0.81	GAATTTctggcacaatgcgtga.TCtgC	pfs-PFLU_1891		putative cytochrome C oxidase (monoheme and diheme subunits)	COG2010
----------------------------------------------------------------------------------------
458	0.81	GAAATGcggtagtgttccgacaaTCtaA	pfs-PFLU_0862	gatC	glutamyl-tRNA(Gln) amidotransferase subunit C	COG0721
458	0.81	GAAATGcggtagtgttccgacaaTCtaA	pfs-PFLU_0861	gatA	glutamyl-tRNA(Gln) amidotransferase subunit A	COG0154
458	0.81	GAAATGcggtagtgttccgacaaTCtaA	pfs-PFLU_0860	gatB	aspartyl/glutamyl-tRNA(Asn/Gln) amidotransferase subunit B	COG0064
----------------------------------------------------------------------------------------
459	0.81	GAAGGTggaatgggacgcggactTCtaA	pfs-PFLU_5010		tRNA (guanine-N1)-methyltransferase	COG0336
459	0.81	GAAGGTggaatgggacgcggactTCtaA	pfs-PFLU_5009		50S ribosomal subunit protein L19	COG0335
----------------------------------------------------------------------------------------
460	0.81	GAAAATcgtctaaaaataacaa.TCagA	pfs-PFLU_2559		AsnC family regulatory protein	COG1522
----------------------------------------------------------------------------------------
461	0.81	GAACCTgccgctcgacacactt.TCcaT	pfs-PFLU_5764		putative pyrroline-5-carboxylate reductase	COG0345
461	0.81	GAACCTgccgctcgacacactt.TCcaT	pfs-PFLU_5765		conserved hypothetical membrane protein	COG0762
----------------------------------------------------------------------------------------
462	0.81	GAAATTtaagtgaagaatcttc.TCtgC	pfs-PFLU_3043		hypothetical protein
----------------------------------------------------------------------------------------
463	0.81	GAACTAtccaaattcactgagt.TCtgC	pfs-PFLU_3614		hypothetical protein
463	0.81	GAACTAtccaaattcactgagt.TCtgC	pfs-PFLU_3613		conserved hypothetical protein	ROG1499
----------------------------------------------------------------------------------------
464	0.81	GAACCTtcagccccccgcagggcTCacT	pfs-PFLU_4254		putative integral membrane protein	COG1297
----------------------------------------------------------------------------------------
465	0.81	GTACCTagatggcgcgcgggtg.TCtcA	pfs-PFLU_2362		putative phosphoesterase	COG0622
----------------------------------------------------------------------------------------
466	0.81	GAACCCtaggcgtagcgtgtta.TCgaA	pfs-PFLU_2913		putative exported protein	ROG3493
466	0.81	GAACCCtaggcgtagcgtgtta.TCgaA	pfs-PFLU_2914		putative exported protein	COG2133
----------------------------------------------------------------------------------------
467	0.81	GCACTTtgatatacagcgcgcccTCtcC	pfs-PFLU_4548		putative methyl-accepting chemotaxis protein	COG0840
467	0.81	GCACTTtgatatacagcgcgcccTCtcC	pfs-PFLU_4549		putative membrane protein	COG0697
467	0.81	GCACTTtgatatacagcgcgcccTCtcC	pfs-PFLU_4550		putative membrane protein	COG1266
----------------------------------------------------------------------------------------
468	0.81	GTACTTctatgaagcctactttgTCgaC	pfs-PFLU_2092		conserved hypothetical protein	ROG3172
468	0.81	GTACTTctatgaagcctactttgTCgaC	pfs-PFLU_2093		putative dehydrogenase	COG1028
468	0.81	GTACTTctatgaagcctactttgTCgaC	pfs-PFLU_2094		conserved hypothetical protein
468	0.81	GTACTTctatgaagcctactttgTCgaC	pfs-PFLU_2095		conserved hypothetical protein	COG0500
468	0.81	GTACTTctatgaagcctactttgTCgaC	pfs-PFLU_2096		putative transport-related membrane protein	COG0477
468	0.81	GTACTTctatgaagcctactttgTCgaC	pfs-PFLU_2097	cysC	adenylyl-sulfate kinase	COG0529
----------------------------------------------------------------------------------------
469	0.81	GAACTTcagaaaaatggccgttcCCggA	pfs-PFLU_3211		putative cobalamin biosynthesis protein	COG0523
469	0.81	GAACTTcagaaaaatggccgttcCCggA	pfs-PFLU_3212		putative methyl-accepting chemotaxis protein	COG2202
469	0.81	GAACTTcagaaaaatggccgttcCCggA	pfs-PFLU_3213		acetyl-CoA synthetase	COG0365
469	0.81	GAACTTcagaaaaatggccgttcCCggA	pfs-PFLU_3214		putative TetR-family regulatory protein	COG1309
----------------------------------------------------------------------------------------
470	0.81	GAAAGTaaagtgcattccgggt.TCacA	pfs-PFLU_4697		putative tetR-family regulatory protein	COG1309
----------------------------------------------------------------------------------------
471	0.81	GCACTTgtgcaccggaccggcg.TCagC	pfs-PFLU_3004		glycerate kinase	COG1929
----------------------------------------------------------------------------------------
472	0.81	GAACCTgagcagtgaagacatgaTCcgC	pfs-PFLU_4913		holliday junction DNA helicase	COG2255
----------------------------------------------------------------------------------------
473	0.81	GGACGTtccgggcttaaaagtg.TCctA	pfs-PFLU_5243		glucose-6-phosphate isomerase	COG0166
473	0.81	GGACGTtccgggcttaaaagtg.TCctA	pfs-PFLU_5244		acetyl-coenzyme A synthetase	COG0365
473	0.81	GGACGTtccgggcttaaaagtg.TCctA	pfs-PFLU_5245		conserved hypothetical protein	COG3662
473	0.81	GGACGTtccgggcttaaaagtg.TCctA	pfs-PFLU_5246		conserved hypothetical protein	COG1092
----------------------------------------------------------------------------------------
474	0.81	GAACTTcgagctacccccgaaagTGcaA	pfs-PFLU_5843	potG	putrescine ABC transport system, ATP-binding protein	COG3842
474	0.81	GAACTTcgagctacccccgaaagTGcaA	pfs-PFLU_5842	potH	putrescine ABC transport system, permease protein	COG1176
474	0.81	GAACTTcgagctacccccgaaagTGcaA	pfs-PFLU_5841	potI	putrescine ABC transport system, permease protein	COG1177
----------------------------------------------------------------------------------------
475	0.81	GCACTTcttccctgggtattat.TCatC	pfs-PFLU_5286		pseudogene
----------------------------------------------------------------------------------------
476	0.81	GAATTGtggatagccaacaagc.TCggA	pfs-PFLU_0098		putative ABC transport system, permease	COG0767
476	0.81	GAATTGtggatagccaacaagc.TCggA	pfs-PFLU_0097		putative ABC transport system, ATP-binding protein	COG1127
476	0.81	GAATTGtggatagccaacaagc.TCggA	pfs-PFLU_0096		conserved hypothetical membrane protein	COG1463
476	0.81	GAATTGtggatagccaacaagc.TCggA	pfs-PFLU_0095		putative lipoprotein	COG3218
----------------------------------------------------------------------------------------
477	0.81	GATCTTctgggtaccgttgttctTCgcA	pfs-PFLU_1378	oprM	outer membrane protein precursor	COG1538
----------------------------------------------------------------------------------------
478	0.81	GTACTTcacctacgacatcgcacTCtgG	pfs-PFLU_3059		putative methyl-accepting chemotaxis protein	COG0840
----------------------------------------------------------------------------------------
479	0.81	GAAGTCagccgttccgtctgct.TCgaA	pfs-PFLU_1965		putative membrane protein
479	0.81	GAAGTCagccgttccgtctgct.TCgaA	pfs-PFLU_1964		putative exported protein	ROG1189
479	0.81	GAAGTCagccgttccgtctgct.TCgaA	pfs-PFLU_1963		putative exported protein	ROG2490
479	0.81	GAAGTCagccgttccgtctgct.TCgaA	pfs-PFLU_1962		putative exported protein	ROG1100
479	0.81	GAAGTCagccgttccgtctgct.TCgaA	pfs-PFLU_1961		putative traG-like protein
479	0.81	GAAGTCagccgttccgtctgct.TCgaA	pfs-PFLU_1960		putative membrane protein	ROG0935
----------------------------------------------------------------------------------------
480	0.81	GAAATCttggcggtatagccac.TCcaA	pfs-PFLU_4650		putative membrane protein
----------------------------------------------------------------------------------------
481	0.81	GAACCGgcggcgattctaccag.TCccA	pfs-PFLU_5498	uvrA	uvrABC system protein A	COG0178
----------------------------------------------------------------------------------------
482	0.81	GAACTTcgaccgtttgtttcaatCCtaA	pfs-PFLU_3759		conserved hypothetical protein	ROG5645
----------------------------------------------------------------------------------------
483	0.81	GCACTGtgtcagtgactgtgta.TCgaA	pfs-PFLU_3841		putative exported protein	COG5572
483	0.81	GCACTGtgtcagtgactgtgta.TCgaA	pfs-PFLU_3840		putative membrane protein	COG0477
483	0.81	GCACTGtgtcagtgactgtgta.TCgaA	pfs-PFLU_3839		putative membrane protein	COG0477
----------------------------------------------------------------------------------------
484	0.81	GAACTGgttcgcccgcgagggttTCccC	pfs-PFLU_4835		putative aminotransferase class-V	COG0520
----------------------------------------------------------------------------------------
485	0.81	GCATTTcggcactacatattgagTCaaA	pfs-PFLU_1565	mfd	transcription-repair coupling factor	COG1197
485	0.81	GCATTTcggcactacatattgagTCaaA	pfs-PFLU_1564		conserved hypothetical protein	COG3093
485	0.81	GCATTTcggcactacatattgagTCaaA	pfs-PFLU_1563		putative helicase	COG0553
----------------------------------------------------------------------------------------
486	0.81	GCACTAtcctgatacgcgggtg.TCgtA	pfs-PFLU_2169		putative LuxR-family regulatory protein	COG2197
----------------------------------------------------------------------------------------
487	0.81	GCAATTaagccccctggatccttTCttA	pfs-PFLU_2209		putative sigma-54 dependent regulatory protein	COG2204
----------------------------------------------------------------------------------------
488	0.81	GAAATAgaatttgctggcttagaTCggA	pfs-PFLU_4128D		putative phage excisionase
----------------------------------------------------------------------------------------
489	0.81	GGACTActaccgcacagcggctaTCagA	pfs-PFLU_0694		conserved hypothetical protein	ROG2090
----------------------------------------------------------------------------------------
490	0.81	GAACTTccttttgttgttttgagTGgaA	pfs-PFLU_2376		putative short-chain dehydrogenase/reductase	COG1028
----------------------------------------------------------------------------------------
491	0.81	GCATTTgtgcagctgtcaagtt.TCacA	pfs-PFLU_1443		conserved hypothetical protein
----------------------------------------------------------------------------------------
492	0.81	GAACCCacgcagcacgagtcgt.TCccA	pfs-PFLU_3882		exodeoxyribonuclease III	COG0708
----------------------------------------------------------------------------------------
493	0.81	GAATTGgaagatgcccacggca.TCgaA	pfs-PFLU_2120		putative exported protein	COG3212
493	0.81	GAATTGgaagatgcccacggca.TCgaA	pfs-PFLU_2121		putative two-component system, response regulator	COG0745
493	0.81	GAATTGgaagatgcccacggca.TCgaA	pfs-PFLU_2122		putative two-component system, histidine kinase	COG0642
----------------------------------------------------------------------------------------
494	0.81	GTAATTtgacgattgtccgtttgTCtaA	pfs-PFLU_0309	wssJ	cell morphology-related protein	COG1192
----------------------------------------------------------------------------------------
495	0.81	GAACTTtccggtcagctcctactGCcaA	pfs-PFLU_3282		putative short chain dehydrogenase	COG1028
495	0.81	GAACTTtccggtcagctcctactGCcaA	pfs-PFLU_3283		putative short chain dehydrogenase	COG1028
----------------------------------------------------------------------------------------
496	0.81	GAACTCctgtgcaagatgaggatTCagC	pfs-PFLU_2442		putative LysR-family regulatory protein	COG0583
----------------------------------------------------------------------------------------
497	0.81	GAACTCctcgctggcggccggtaTCggT	pfs-PFLU_1002		putative amino acid ABC transport system, membrane protein	COG0765
497	0.81	GAACTCctcgctggcggccggtaTCggT	pfs-PFLU_1003		putative amino acid ABC transport system, ATP-binding protein	COG1126
----------------------------------------------------------------------------------------
498	0.81	GAAGTTggccacggtgggctat.TCagC	pfs-PFLU_4481		cobalamin (5'-phosphate) synthase	COG0368
498	0.81	GAAGTTggccacggtgggctat.TCagC	pfs-PFLU_4480		putative MarR family transcriptional regulator	COG1846
498	0.81	GAAGTTggccacggtgggctat.TCagC	pfs-PFLU_4479		putative transporter	COG0477
498	0.81	GAAGTTggccacggtgggctat.TCagC	pfs-PFLU_4478		putative glutathione peroxidase	COG0386
----------------------------------------------------------------------------------------
499	0.81	GGACTTcaacgacggcggcggcgTCgaG	pfs-PFLU_2549		putative aminotransferase	COG0520
499	0.81	GGACTTcaacgacggcggcggcgTCgaG	pfs-PFLU_2548		conserved hypothetical protein	COG1262
----------------------------------------------------------------------------------------
500	0.81	GAACTAcagggccgggctacgc.TCtaC	pfs-PFLU_4398		conserved hypothetical protein	COG5018
----------------------------------------------------------------------------------------
501	0.81	GAAGATaaaaactgaataactg.TCtcA	pfs-PFLU_3710		putative AraC family transcriptional regulator	COG4977
----------------------------------------------------------------------------------------
502	0.81	GGACTTctcttattaagactga.TCgaC	pfs-PFLU_1694		putaitve ABC transport system, ATP-binding protein	COG1131
502	0.81	GGACTTctcttattaagactga.TCgaC	pfs-PFLU_1693		putative ABC transport system, membrane protein	COG1277
502	0.81	GGACTTctcttattaagactga.TCgaC	pfs-PFLU_1692		putative membrane protein	COG3225
----------------------------------------------------------------------------------------
503	0.81	GTACTTcgtgttcctgccggtgaTCctG	pfs-PFLU_2179		putative cation transport-related membrane protein	COG1285
----------------------------------------------------------------------------------------
504	0.81	GAACCTgggttggatgctgttgaTCacC	pfs-PFLU_0303	wssD	endoglucanase precursor	COG3405
504	0.81	GAACCTgggttggatgctgttgaTCacC	pfs-PFLU_0304	wssE	cellulose synthase operon protein C precursor	COG0457
504	0.81	GAACCTgggttggatgctgttgaTCacC	pfs-PFLU_0305	wssF	cell morphology-related protein	COG2755
504	0.81	GAACCTgggttggatgctgttgaTCacC	pfs-PFLU_0306	wssG	cell morphology-related protein
504	0.81	GAACCTgggttggatgctgttgaTCacC	pfs-PFLU_0307	wssH	cell morphology-related protein	COG1696
504	0.81	GAACCTgggttggatgctgttgaTCacC	pfs-PFLU_0308	wssI	cell morphology-related protein	ROG0869
----------------------------------------------------------------------------------------
505	0.81	GAACTGgagtaccagcggccgttTCtgT	pfs-PFLU_4071		putative general secretion pathway protein N
505	0.81	GAACTGgagtaccagcggccgttTCtgT	pfs-PFLU_4070		general secretion pathway protein D	COG1450
----------------------------------------------------------------------------------------
506	0.81	GGACTTggacgacgtcgccatg.TCgcT	pfs-PFLU_5051		putative hydrolase	COG0388
----------------------------------------------------------------------------------------
507	0.81	GAAATCggcgggctgaccacca.TCcaA	pfs-PFLU_4511		conserved hypothetical protein	ROG1584
507	0.81	GAAATCggcgggctgaccacca.TCcaA	pfs-PFLU_4512		putative transmembrane transport protein	COG1457
507	0.81	GAAATCggcgggctgaccacca.TCcaA	pfs-PFLU_4513		putative sodium/solute symporter	COG0591
----------------------------------------------------------------------------------------
508	0.81	GATCTTttgctggcgggagcctgTCac	pfs-PFLU_3149		putative GerE familyregulatory protein
----------------------------------------------------------------------------------------
509	0.81	GCACTCtacagctgtacagcat.TCcgA	pfs-PFLU_5316		putative methyl-accepting chemotaxis-related protein	COG0840
----------------------------------------------------------------------------------------
510	0.81	GAACCAaggtgagtagatcagtgTCagA	pfs-PFLU_1650		putative lipoprotein
----------------------------------------------------------------------------------------
511	0.81	GAACTGaccgccgggacggccggTCgcC	pfs-PFLU_1997	accC	biotin carboxylase	COG4770
511	0.81	GAACTGaccgccgggacggccggTCgcC	pfs-PFLU_1998		conserved hypothetical protein	COG2049
511	0.81	GAACTGaccgccgggacggccggTCgcC	pfs-PFLU_1999		putative hydrolase	COG1984
----------------------------------------------------------------------------------------
512	0.81	GAACGAaggttttcaggtatttgTCagA	pfs-PFLU_5485		putative ATP-dependent helicase	COG1201
----------------------------------------------------------------------------------------
513	0.81	GAATTTatcccaagcgcttaaggTCaaC	pfs-PFLU_1896		putative exported protein	COG3391
513	0.81	GAATTTatcccaagcgcttaaggTCaaC	pfs-PFLU_1895		putative cytochrome C dehydrogenase-related protein	COG2041
513	0.81	GAATTTatcccaagcgcttaaggTCaaC	pfs-PFLU_1894		conserved hypothetical protein	ROG1956
513	0.81	GAATTTatcccaagcgcttaaggTCaaC	pfs-PFLU_1893		hypothetical protein	COG4654
513	0.81	GAATTTatcccaagcgcttaaggTCaaC	pfs-PFLU_1892		putative cytochrome C subunit protein	COG3278
513	0.81	GAATTTatcccaagcgcttaaggTCaaC	pfs-PFLU_1891		putative cytochrome C oxidase (monoheme and diheme subunits)	COG2010
----------------------------------------------------------------------------------------
514	0.81	GAATTTtgcagtcccaattgcg.TCtgG	pfs-PFLU_2866		putative phage-related protein
514	0.81	GAATTTtgcagtcccaattgcg.TCtgG	pfs-PFLU_2867		putative phage terminase large subunit	ROG0786
514	0.81	GAATTTtgcagtcccaattgcg.TCtgG	pfs-PFLU_2868		putative phage-related conserved hypothetical protein	ROG5565
514	0.81	GAATTTtgcagtcccaattgcg.TCtgG	pfs-PFLU_2869		phage-related conserved hypothetical protein	ROG5839
514	0.81	GAATTTtgcagtcccaattgcg.TCtgG	pfs-PFLU_2870		hypothetical protein	ROG6022
----------------------------------------------------------------------------------------
515	0.81	GGACTTtgtagtggcgcgtattcTCaaC	pfs-PFLU_5437		putative lipoprotein	COG5645
----------------------------------------------------------------------------------------
516	0.81	CAACTTctcacacattgagtct.TCtcA	pfs-PFLU_4815		putative glutathione S-transferase like protein	COG0625
516	0.81	CAACTTctcacacattgagtct.TCtcA	pfs-PFLU_4816		conserved hypothetical protein	COG0451
516	0.81	CAACTTctcacacattgagtct.TCtcA	pfs-PFLU_4817		putative MFS family transport protein	COG0477
----------------------------------------------------------------------------------------
517	0.81	CAACTTtgttgcacttaaatgc.TCtaA	pfs-PFLU_4527		putative mechanosensitive ion channel forming protein	COG0668
----------------------------------------------------------------------------------------
518	0.81	GAACCTcggcgacgacctgttgaTCctC	pfs-PFLU_1173		putative phage baseplate assembly protein	COG3948
518	0.81	GAACCTcggcgacgacctgttgaTCctC	pfs-PFLU_1174		putative phage tail-related protein	COG4385
518	0.81	GAACCTcggcgacgacctgttgaTCctC	pfs-PFLU_1175		putative phage tail fiber-related protein	COG5301
518	0.81	GAACCTcggcgacgacctgttgaTCctC	pfs-PFLU_1176		putative phage-related protein	ROG0659
----------------------------------------------------------------------------------------
519	0.81	GAACCTggccatcgccgatggt.TCggT	pfs-PFLU_1835	fabB	3-oxoacyl-[acyl-carrier-protein] synthase I	COG0304
----------------------------------------------------------------------------------------
520	0.81	GTACTGggtgtactgctctgca.TCagA	pfs-PFLU_2344		putative riboflavin biosynthesis-related protein	COG0807
----------------------------------------------------------------------------------------
521	0.81	GTACCTgtccggcaaagagaagtTCtaA	pfs-PFLU_1200		conserved hypothetical protein	COG4807
521	0.81	GTACCTgtccggcaaagagaagtTCtaA	pfs-PFLU_1199		conserved hypothetical protein	COG1720
----------------------------------------------------------------------------------------
522	0.81	GAAATTgacctagaggcttgcttTCacT	pfs-PFLU_6136	rpmH	50S ribosomal protein L34	COG0230
522	0.81	GAAATTgacctagaggcttgcttTCacT	pfs-PFLU_6135	rnpA	ribonuclease P protein component	COG0594
522	0.81	GAAATTgacctagaggcttgcttTCacT	pfs-PFLU_6134		putative inner membrane protein	COG0706
522	0.81	GAAATTgacctagaggcttgcttTCacT	pfs-PFLU_6133	trmE	probable tRNA modification GTPase	COG0486
----------------------------------------------------------------------------------------
523	0.81	GAACTGttcggcatgccggata.TCgaT	pfs-PFLU_5256		general secretory pathway, protein-export membrane protein	COG1314
523	0.81	GAACTGttcggcatgccggata.TCgaT	pfs-tRNA-Leu-6		tRNA-Leu
523	0.81	GAACTGttcggcatgccggata.TCgaT	pfs-tRNA-Met-4		tRNA-Met
----------------------------------------------------------------------------------------
524	0.81	GAACCAttcggtgaccgccatccTCtgA	pfs-PFLU_6053		putative membrane protein	COG2261
524	0.81	GAACCAttcggtgaccgccatccTCtgA	pfs-PFLU_6052		conserved hypothetical protein	COG3495
----------------------------------------------------------------------------------------
525	0.81	GTATTTaccggaaagaaaccgttTCagA	pfs-PFLU_4300		hypothetical protein
----------------------------------------------------------------------------------------
526	0.81	GAATTGgccaaggcgctgggca.TCcaA	pfs-PFLU_4975		putative exported protein	COG3490
----------------------------------------------------------------------------------------
527	0.81	CAACTTccattcaatgggtcag.TCatA	pfs-PFLU_2066		conserved hypothetical protein	COG3832
----------------------------------------------------------------------------------------
528	0.81	GAACGTgaagcgccgatctatt.TCcgC	pfs-PFLU_3246		putative adhesin	COG3210
528	0.81	GAACGTgaagcgccgatctatt.TCcgC	pfs-PFLU_3245		hypothetical protein
----------------------------------------------------------------------------------------
529	0.81	GTACATgaacattgggtattactTCtaA	pfs-PFLU_2002		putative methyl-accepting chemotaxis protein	COG2202
----------------------------------------------------------------------------------------
530	0.81	GCACTGccatggcatcggcgtc.TCcgA	pfs-PFLU_5397		putative dehydrogenase	COG1960
----------------------------------------------------------------------------------------
531	0.81	GAACCCactgccaccgtctacagTCatA	pfs-PFLU_0828		putative exported protein	COG3471
----------------------------------------------------------------------------------------
532	0.81	GAACTTaactcgctgcactcgc.GCaaA	pfs-PFLU_5395	rluE	ribosomal large subunit pseudouridine synthase E	COG1187
----------------------------------------------------------------------------------------
533	0.81	GAACTTagaacggcaagcatcc.TTaaA	pfs-PFLU_4639		conserved hypothetical protein	COG5499
----------------------------------------------------------------------------------------
534	0.81	GAACTTccgagcgccagggccg.TGtcA	pfs-PFLU_0761	cysN	sulfate adenylyltransferase subunit 1	COG2895
----------------------------------------------------------------------------------------
535	0.81	GAAGCTgattttcgctgcagtggTCgcA	pfs-PFLU_4891		arginine deiminase	COG2235
535	0.81	GAAGCTgattttcgctgcagtggTCgcA	pfs-PFLU_4892		ornithine carbamoyltransferase, catabolic	COG0078
535	0.81	GAAGCTgattttcgctgcagtggTCgcA	pfs-PFLU_4893		carbamate kinase	COG0549
535	0.81	GAAGCTgattttcgctgcagtggTCgcA	pfs-PFLU_4894		conserved hypothetical protein	ROG3502
----------------------------------------------------------------------------------------
536	0.81	GCACTTttccatgtaggcaacg.TCtaC	pfs-PFLU_1682		putative lipoprotein	COG5633
536	0.81	GCACTTttccatgtaggcaacg.TCtaC	pfs-PFLU_1683		conserved hypothetical protein	COG5607
----------------------------------------------------------------------------------------
537	0.81	GAATTTggttttaagattgaac.TCgcT	pfs-PFLU_1881A		hypothetical protein
537	0.81	GAATTTggttttaagattgaac.TCgcT	pfs-PFLU_1883		hypothetical protein
----------------------------------------------------------------------------------------
538	0.81	GGATTTcttgccacgactcatcaTCcgA	pfs-PFLU_2715		conserved hypothetical protein	COG1082
538	0.81	GGATTTcttgccacgactcatcaTCcgA	pfs-PFLU_2714		putative sugar kinase	COG0524
538	0.81	GGATTTcttgccacgactcatcaTCcgA	pfs-PFLU_2713		putative transport related, membrane protein	COG0477
538	0.81	GGATTTcttgccacgactcatcaTCcgA	pfs-PFLU_2712		putative 2-hydroxyacid dehydrogenase	COG1052
----------------------------------------------------------------------------------------
539	0.81	GCAGTTagacgatgaactgaaagTCaaA	pfs-PFLU_3156		putative pirin-family protein	COG1741
----------------------------------------------------------------------------------------
540	0.81	GAAATTcaagccgacggcacct.TCagC	pfs-PFLU_4193		putative 3-isopropylmalate dehydrogenase	COG0473
540	0.81	GAAATTcaagccgacggcacct.TCagC	pfs-PFLU_4192		aspartate-semialdehyde dehydrogenase	COG0136
540	0.81	GAAATTcaagccgacggcacct.TCagC	pfs-PFLU_4191		putative aspartate-semialdehyde dehydrogenase	COG0136
540	0.81	GAAATTcaagccgacggcacct.TCagC	pfs-PFLU_4190		putative membrane protein	COG3170
----------------------------------------------------------------------------------------
541	0.81	GAAATTcactacacgcctgaca.TCagG	pfs-PFLU_3470		putative exported protein	COG1638
541	0.81	GAAATTcactacacgcctgaca.TCagG	pfs-PFLU_3469		putative transport-related membrane protein	COG3090
541	0.81	GAAATTcactacacgcctgaca.TCagG	pfs-PFLU_3468		putative membrane protein	COG1593
----------------------------------------------------------------------------------------
542	0.81	GACCTTttgccgcatcgaaggtaTCcaA	pfs-PFLU_0390		conserved hypothetical protein	ROG0957
----------------------------------------------------------------------------------------
543	0.81	GAACGTctcagcgtcgcccatg.TCctG	pfs-PFLU_5783		conserved hypothetical protein	COG0612
543	0.81	GAACGTctcagcgtcgcccatg.TCctG	pfs-PFLU_5784		conserved hypothetical protein	COG0742
----------------------------------------------------------------------------------------
544	0.81	GGATTTctcggctctatccttg.TCccA	pfs-PFLU_3756		putative lipoprotein	ROG1406
----------------------------------------------------------------------------------------
545	0.81	GAACCTtataggatgaacggtc.TCaaG	pfs-PFLU_5083		putative ATP-binding protein	COG3950
----------------------------------------------------------------------------------------
546	0.81	GAAATTgattttgttgcgcaga.TCctG	pfs-PFLU_3216		multidrug resistance protein	COG0845
546	0.81	GAAATTgattttgttgcgcaga.TCctG	pfs-PFLU_3215		putative multidrug resistance protein	COG0841
----------------------------------------------------------------------------------------
547	0.81	GCACTTgggcggacggccgctggTCagT	pfs-PFLU_1063	pdxJ	pyridoxal phosphate biosynthetic protein	COG0854
----------------------------------------------------------------------------------------
548	0.81	GCACGTtgctcgcgacagccat.TCtgA	pfs-PFLU_3400		conserved hypothetical protein
----------------------------------------------------------------------------------------
549	0.81	GAACTTagatgtactttcgctg.CCcaA	pfs-PFLU_1260		putative beta-(1-3)-glucosyl transferase	COG1215
----------------------------------------------------------------------------------------
550	0.81	GAACACagcctctacttaaggaaTCgcA	pfs-PFLU_2912		putative membrane protein	COG1273
550	0.81	GAACACagcctctacttaaggaaTCgcA	pfs-PFLU_2911		putative ATP-dependent DNA ligase	COG3285
----------------------------------------------------------------------------------------
551	0.81	GAACATcaatccatttaaatttgTCacT	pfs-PFLU_1489	citA	citrate-proton symporter	COG0477
551	0.81	GAACATcaatccatttaaatttgTCacT	pfs-PFLU_1488		putative exported protein	COG0725
----------------------------------------------------------------------------------------
552	0.81	GAACTGtggcgcggcggacctggTCgtC	pfs-PFLU_3672		conserved hypothetical membrane protein	COG3307
552	0.81	GAACTGtggcgcggcggacctggTCgtC	pfs-PFLU_3671		putative glycosyltransferase	COG0438
552	0.81	GAACTGtggcgcggcggacctggTCgtC	pfs-PFLU_3670		putative acyl transferase, colanic acid synthesis	COG0110
552	0.81	GAACTGtggcgcggcggacctggTCgtC	pfs-PFLU_3669		lipopolysaccharide core biosynthesis glycosyl transferase	COG0463
552	0.81	GAACTGtggcgcggcggacctggTCgtC	pfs-PFLU_3668		putative GDP-mannose 4,6-dehydratase	COG1089
552	0.81	GAACTGtggcgcggcggacctggTCgtC	pfs-PFLU_3667		GDP-fucose synthetase	COG0451
552	0.81	GAACTGtggcgcggcggacctggTCgtC	pfs-PFLU_3666		putative glycosyltransferase	COG0438
552	0.81	GAACTGtggcgcggcggacctggTCgtC	pfs-PFLU_3665		GDP-mannose mannosyl hydrolase	COG1051
552	0.81	GAACTGtggcgcggcggacctggTCgtC	pfs-PFLU_3664		mannose-1-phosphate guanylyltransferase	COG0836
----------------------------------------------------------------------------------------
553	0.81	GAAGTGcagttcttcggcgacggTCagA	pfs-PFLU_1430		putative transport-related membrane protein	COG0477
553	0.81	GAAGTGcagttcttcggcgacggTCagA	pfs-PFLU_1431		putative transport-related membrane protein	COG0477
----------------------------------------------------------------------------------------
554	0.81	GAACTCtagcgattcaagctcg.TCgcC	pfs-PFLU_4642		phosphoadenosine phosphosulfate reductase	COG0175
----------------------------------------------------------------------------------------
555	0.81	GCATTTtccaagcatctctagacTCtgA	pfs-PFLU_4370		cell division inhibitor	COG2894
555	0.81	GCATTTtccaagcatctctagacTCtgA	pfs-PFLU_4371		putative cell division topological specificity factor	COG0851
----------------------------------------------------------------------------------------
556	0.81	GAACTTgttgtttcatttacag.CCgaA	pfs-PFLU_4166		putative membrane protein	ROG0571
----------------------------------------------------------------------------------------
557	0.81	GAACGAgtgcaaaaaagtatcagTCccA	pfs-PFLU_2745		putative mannitol-binding component of ABC transporter	COG1653
557	0.81	GAACGAgtgcaaaaaagtatcagTCccA	pfs-PFLU_2744		putative transmembrane ABC transporter protein	COG1175
557	0.81	GAACGAgtgcaaaaaagtatcagTCccA	pfs-PFLU_2743		putative ABC transporter permease protein	COG0395
557	0.81	GAACGAgtgcaaaaaagtatcagTCccA	pfs-PFLU_2742		putative ATP-binding component of ABC transporter protein	COG3839
557	0.81	GAACGAgtgcaaaaaagtatcagTCccA	pfs-PFLU_2741		putative mannitol 2-dehydrogenase	COG0246
557	0.81	GAACGAgtgcaaaaaagtatcagTCccA	pfs-PFLU_2740		xylulose kinase	COG1070
557	0.81	GAACGAgtgcaaaaaagtatcagTCccA	pfs-PFLU_2739		fructokinase	COG0524
----------------------------------------------------------------------------------------
558	0.81	GAACTTggaacgattggacgatcACtcA	pfs-PFLU_2772		hypothetical protein	COG3050
----------------------------------------------------------------------------------------
559	0.81	GAACGCtcaaaaccacgagaag.TCgtA	pfs-PFLU_5350		putative dehydrogenase	COG2080
559	0.81	GAACGCtcaaaaccacgagaag.TCgtA	pfs-PFLU_5349		putative oxidoreductase	COG1319
559	0.81	GAACGCtcaaaaccacgagaag.TCgtA	pfs-PFLU_5348		putative dehydrogenase	COG1529
----------------------------------------------------------------------------------------
560	0.81	GAACTGgcgtcgatgctgctgc.TCgcC	pfs-PFLU_3827		NADH dehydrogenase I chain K	COG0713
560	0.81	GAACTGgcgtcgatgctgctgc.TCgcC	pfs-PFLU_3828		NADH-quinone oxidoreductase chain L	COG1009
560	0.81	GAACTGgcgtcgatgctgctgc.TCgcC	pfs-PFLU_3829		NADH dehydrogenase I chain M	COG1008
560	0.81	GAACTGgcgtcgatgctgctgc.TCgcC	pfs-PFLU_3830		NADH dehydrogenase I chain N	COG1007
----------------------------------------------------------------------------------------
561	0.81	GAACTCagccatcttcgcagtggTCgcT	pfs-PFLU_1964		putative exported protein	ROG1189
561	0.81	GAACTCagccatcttcgcagtggTCgcT	pfs-PFLU_1963		putative exported protein	ROG2490
561	0.81	GAACTCagccatcttcgcagtggTCgcT	pfs-PFLU_1962		putative exported protein	ROG1100
561	0.81	GAACTCagccatcttcgcagtggTCgcT	pfs-PFLU_1961		putative traG-like protein
561	0.81	GAACTCagccatcttcgcagtggTCgcT	pfs-PFLU_1960		putative membrane protein	ROG0935
----------------------------------------------------------------------------------------
562	0.81	GAACACtaccgcatttctacgg.TCttA	pfs-PFLU_0863	mreB	rod shape-determining protein	COG1077
562	0.81	GAACACtaccgcatttctacgg.TCttA	pfs-PFLU_0864	mreC	rod shape-determining protein	COG1792
562	0.81	GAACACtaccgcatttctacgg.TCttA	pfs-PFLU_0865	mreD	rod shape-determining protein	COG2891
562	0.81	GAACACtaccgcatttctacgg.TCttA	pfs-PFLU_0866		conserved hypothetical protein	COG0424
562	0.81	GAACACtaccgcatttctacgg.TCttA	pfs-PFLU_0867	cafA	ribonuclease G	COG1530
562	0.81	GAACACtaccgcatttctacgg.TCttA	pfs-PFLU_0868		putative conserved exported protein	COG3164
562	0.81	GAACACtaccgcatttctacgg.TCttA	pfs-PFLU_0869		putative hydrolase	COG0388
562	0.81	GAACACtaccgcatttctacgg.TCttA	pfs-PFLU_0870		putative modulation of DNA gyrase-related protein	COG0312
562	0.81	GAACACtaccgcatttctacgg.TCttA	pfs-PFLU_0871		conserved hypothetical protein
562	0.81	GAACACtaccgcatttctacgg.TCttA	pfs-PFLU_0872		putative modulation of DNA gyrase-related protein	COG0312
----------------------------------------------------------------------------------------
563	0.81	GTACTTgccccgcctggggcggaTCaaC	pfs-PFLU_0714	rscQAB	putative type III secretion protein	COG1886
563	0.81	GTACTTgccccgcctggggcggaTCaaC	pfs-PFLU_0715	rscR	putative hairpin type III secretion protein	COG4790
563	0.81	GTACTTgccccgcctggggcggaTCaaC	pfs-PFLU_0716	rscS	putative type III secretion membrane protein	COG4794
563	0.81	GTACTTgccccgcctggggcggaTCaaC	pfs-PFLU_0717	rscT	putative type III secretion protein	COG4791
563	0.81	GTACTTgccccgcctggggcggaTCaaC	pfs-PFLU_0718	rscU	putative type III secretion protein	COG4792
----------------------------------------------------------------------------------------
564	0.81	GAATTTgaacactgcgtcaatcgTCgaT	pfs-PFLU_1060	rnc	ribonuclease III	COG0571
564	0.81	GAATTTgaacactgcgtcaatcgTCgaT	pfs-PFLU_1061	era	GTP-binding protein	COG1159
564	0.81	GAATTTgaacactgcgtcaatcgTCgaT	pfs-PFLU_1062	recO	DNA repair protein	COG1381
564	0.81	GAATTTgaacactgcgtcaatcgTCgaT	pfs-PFLU_1063	pdxJ	pyridoxal phosphate biosynthetic protein	COG0854
----------------------------------------------------------------------------------------
565	0.81	GGACCTgctgttccgccgcaac.TCggA	pfs-PFLU_1263		putative cysteine desulfurase	COG0520
565	0.81	GGACCTgctgttccgccgcaac.TCggA	pfs-PFLU_1262		putative post-transcriptional cysteine desulfuration regulatory protein	COG2166
----------------------------------------------------------------------------------------
566	0.81	GAAACTcaacgtgcgccatcgagTCatA	pfs-PFLU_5181		putative putative exported protein	COG3755
----------------------------------------------------------------------------------------
567	0.81	GAATGTttcttatgtaatacatcTCggA	pfs-PFLU_1720		putative LysR-family regulatory protein	COG0583
----------------------------------------------------------------------------------------
568	0.81	GCACTTggcccattgagctttgcTCtgG	pfs-PFLU_1279		putative outer membrane protein	COG2825
568	0.81	GCACTTggcccattgagctttgcTCtgG	pfs-PFLU_1280	lpxD	UDP-3-O-[3-hydroxymyristoyl] glucosamine N-acyltransferase	COG1044
568	0.81	GCACTTggcccattgagctttgcTCtgG	pfs-PFLU_1281	fabZ	(3R)-hydroxymyristoyl-[acyl carrier protein] dehydratase	COG0764
568	0.81	GCACTTggcccattgagctttgcTCtgG	pfs-PFLU_1282	lpxA	acyl-[acyl-carrier-protein]--UDP-N-acetylglucos am ine O-acyltransferase	COG1043
568	0.81	GCACTTggcccattgagctttgcTCtgG	pfs-PFLU_1283	lpxB	lipid-A-disaccharide synthase	COG0763
568	0.81	GCACTTggcccattgagctttgcTCtgG	pfs-PFLU_1284	rnhB	ribonuclease HII	COG0164
568	0.81	GCACTTggcccattgagctttgcTCtgG	pfs-PFLU_1285	dnaE	DNA polymerase III alpha subunit	COG0587
568	0.81	GCACTTggcccattgagctttgcTCtgG	pfs-PFLU_1286	accA	acetyl-coenzyme A carboxylase carboxyl transferase subunit alpha	COG0825
----------------------------------------------------------------------------------------
569	0.81	GGACTTtacgacacgcgtatcc.TCggC	pfs-PFLU_0405		putative NADP-dependent malic enzyme	COG0281
----------------------------------------------------------------------------------------
570	0.81	GAACCGacctggctggctgagt.TCacA	pfs-PFLU_3856		putative branched-chain amino acid transport ATP-binding protein.	COG0411
570	0.81	GAACCGacctggctggctgagt.TCacA	pfs-PFLU_3855		putative branched-chain amino acid transport system permease	COG0559
570	0.81	GAACCGacctggctggctgagt.TCacA	pfs-PFLU_3854		putative branched-chain amino acid ABC transporter permease	COG4177
570	0.81	GAACCGacctggctggctgagt.TCacA	pfs-PFLU_3853		putative exported protein	COG0683
570	0.81	GAACCGacctggctggctgagt.TCacA	pfs-PFLU_3852		ABC transporter ATP-binding protein	COG0410
570	0.81	GAACCGacctggctggctgagt.TCacA	pfs-PFLU_3851		conserved hypothetical protein	COG4529
----------------------------------------------------------------------------------------
571	0.81	GAACTGgatgccacggcgcaga.TCgaC	pfs-PFLU_5739		putative malonate decarboxylase, gamma subunit	ROG0511
571	0.81	GAACTGgatgccacggcgcaga.TCgaC	pfs-PFLU_5738		putative phosphoribosyl-dephospho-CoA transferase	ROG7028
571	0.81	GAACTGgatgccacggcgcaga.TCgaC	pfs-PFLU_5737		putative malonyl-CoA-acyl carrier protein transacylase	COG0331
----------------------------------------------------------------------------------------
572	0.81	CAACTTaagagtcaaaacggac.TCctA	pfs-PFLU_5883		conserved hypothetical protein	COG3027
----------------------------------------------------------------------------------------
573	0.81	GAACTTgtcacgagtgcgcgcttACtcA	pfs-PFLU_3016		putative two-component response regulator	COG0784
----------------------------------------------------------------------------------------
574	0.81	GAACTGcccaacagtttgaagcgTCgcC	pfs-PFLU_1384		putative anthranilate synthase component I	COG0147
574	0.81	GAACTGcccaacagtttgaagcgTCgcC	pfs-PFLU_1385	trpG	anthranilate synthase component II	COG0512
----------------------------------------------------------------------------------------
575	0.81	GAACGTactatggcccgtgaag.TCagT	pfs-PFLU_0100		putative membrane-bound peptidase	COG0612
----------------------------------------------------------------------------------------
576	0.81	GAAATTtaatgcgatatccggttTCgaC	pfs-PFLU_5470	ribH	6,7-dimethyl-8-ribityllumazine synthase	COG0054
576	0.81	GAAATTtaatgcgatatccggttTCgaC	pfs-PFLU_5469		putative N utilisation-related protein	COG0781
576	0.81	GAAATTtaatgcgatatccggttTCgaC	pfs-PFLU_5468	thiL	thiamine-monophosphate kinase	COG0611
----------------------------------------------------------------------------------------
577	0.81	GAACCTgcgccgtgcgctgtcgaTCtcC	pfs-PFLU_1446		putative membrane-associated monoxygenase	COG3180
----------------------------------------------------------------------------------------
578	0.81	GAATTAtgcgatgaaggagcgatTCgaA	pfs-PFLU_1959		pseudogene
----------------------------------------------------------------------------------------
579	0.81	GGACTTttcaaatctttcccggcTCgcC	pfs-PFLU_4474		putative membrane protein
----------------------------------------------------------------------------------------
580	0.81	GGACTTcggacaggcactgctg.TCcaC	pfs-PFLU_0808		putative transport-related membrane protein	COG0369
----------------------------------------------------------------------------------------
581	0.81	GAACGCgcagttttacctgccgtTCgaA	pfs-PFLU_4762		conserved hypothetical protein	COG3608
581	0.81	GAACGCgcagttttacctgccgtTCgaA	pfs-PFLU_4761		histidine transport ATP-binding protein	COG4598
581	0.81	GAACGCgcagttttacctgccgtTCgaA	pfs-PFLU_4760		putative AraC family regulatory protein	COG4977
----------------------------------------------------------------------------------------
582	0.81	GAAATTatttccgagattgcatcTCacC	pfs-PFLU_4638		putative membrane protein	COG4680
582	0.81	GAAATTatttccgagattgcatcTCacC	pfs-PFLU_4639		conserved hypothetical protein	COG5499
----------------------------------------------------------------------------------------
583	0.81	GCATTTacagtgatgagattta.TCacA	pfs-PFLU_3088		putative IclR-family transcriptional regulator	COG1414
----------------------------------------------------------------------------------------
584	0.81	GCACTCcaaataagtttgccac.TCatA	pfs-PFLU_2245		putative two-component system, sensor kinase	COG0642
----------------------------------------------------------------------------------------
585	0.81	GAACCCcggccagggctggcta.TCctA	pfs-PFLU_4329		putative membrane protein
----------------------------------------------------------------------------------------
586	0.81	GAACATcgaaaggactcaacacaTCggC	pfs-PFLU_0269		putative membrane protein
----------------------------------------------------------------------------------------
587	0.81	GCACATcacctcggccaagctg.TCggA	pfs-PFLU_4968		putative exported heme receptor protein	COG1629
----------------------------------------------------------------------------------------
588	0.81	GGATTTatcgcgccaaggtcgt.TCcgA	pfs-PFLU_2132		hypothetical protein
588	0.81	GGATTTatcgcgccaaggtcgt.TCcgA	pfs-PFLU_2131		hypothetical protein
----------------------------------------------------------------------------------------
589	0.81	GAACGAgtttttcactatagct.TCacA	pfs-PFLU_4985		putative sulfatase	COG1368
589	0.81	GAACGAgtttttcactatagct.TCacA	pfs-PFLU_4986		putative membrane protein	COG3907
----------------------------------------------------------------------------------------
590	0.81	GAACAAaagcgattggtctact.TCggA	pfs-PFLU_0725	rspD	putative type III secretion protein
590	0.81	GAACAAaagcgattggtctact.TCggA	pfs-PFLU_0724	rspE	putative type III secretion protein	COG1317
----------------------------------------------------------------------------------------
591	0.81	GTACTCattgcgcgatgaccagaTCgaA	pfs-PFLU_2836		putative phage-related protein	COG5377
591	0.81	GTACTCattgcgcgatgaccagaTCgaA	pfs-PFLU_2835		hypothetical protein	ROG5350
591	0.81	GTACTCattgcgcgatgaccagaTCgaA	pfs-PFLU_2834		conserved hypothetical protein	ROG3075
----------------------------------------------------------------------------------------
592	0.81	GCACTTttaatcacccccatcttTCatG	pfs-PFLU_4381		two-component system response regulator	COG0745
592	0.81	GCACTTttaatcacccccatcttTCatG	pfs-PFLU_4380		putative two-component system sensor histidine kinase	COG0642
----------------------------------------------------------------------------------------
593	0.81	GAACAAcgccgcgaacagcgaa.TCgcA	pfs-PFLU_3820		NADH dehydrogenase I chain C/D	COG0649
593	0.81	GAACAAcgccgcgaacagcgaa.TCgcA	pfs-PFLU_3821		NADH dehydrogenase I chain E	COG1905
593	0.81	GAACAAcgccgcgaacagcgaa.TCgcA	pfs-PFLU_3822		NADH dehydrogenase I chain F	COG1894
593	0.81	GAACAAcgccgcgaacagcgaa.TCgcA	pfs-PFLU_3823		NADH dehydrogenase I chain G	COG1034
593	0.81	GAACAAcgccgcgaacagcgaa.TCgcA	pfs-PFLU_3824		NADH-quinone oxidoreductase chain H	COG1005
593	0.81	GAACAAcgccgcgaacagcgaa.TCgcA	pfs-PFLU_3825		NADH Dehydrogenase I chain I	COG1143
593	0.81	GAACAAcgccgcgaacagcgaa.TCgcA	pfs-PFLU_3826		NADH dehydrogenase I chain J	COG0839
593	0.81	GAACAAcgccgcgaacagcgaa.TCgcA	pfs-PFLU_3827		NADH dehydrogenase I chain K	COG0713
593	0.81	GAACAAcgccgcgaacagcgaa.TCgcA	pfs-PFLU_3828		NADH-quinone oxidoreductase chain L	COG1009
593	0.81	GAACAAcgccgcgaacagcgaa.TCgcA	pfs-PFLU_3829		NADH dehydrogenase I chain M	COG1008
593	0.81	GAACAAcgccgcgaacagcgaa.TCgcA	pfs-PFLU_3830		NADH dehydrogenase I chain N	COG1007
----------------------------------------------------------------------------------------
594	0.81	GAATGTtttaccggtggctgtggTCacA	pfs-PFLU_4498		conserved hypothetical protein	COG3249
594	0.81	GAATGTtttaccggtggctgtggTCacA	pfs-PFLU_4497		putative transmembrane protein	COG0628
594	0.81	GAATGTtttaccggtggctgtggTCacA	pfs-PFLU_4496		conserved hypothetical protein	COG0593
----------------------------------------------------------------------------------------
595	0.81	GAAATTgccaaacagcaggcac.TCgaC	pfs-PFLU_3214		putative TetR-family regulatory protein	COG1309
----------------------------------------------------------------------------------------
596	0.81	GCACTTtttcaactgcggcatg.TCaaC	pfs-PFLU_4122A		hypothetical protein
----------------------------------------------------------------------------------------
597	0.81	GAACTAcaccgtgctgtcgatt.TCcgG	pfs-PFLU_4836		KHG/KDPG aldolase	COG0800
----------------------------------------------------------------------------------------
598	0.81	GAACCTaagctgaacaacctgctTCagG	pfs-PFLU_0831		putative ABC transport system, ATP-binding protein	COG4178
----------------------------------------------------------------------------------------
599	0.81	GCACTCaacccgatcatcggttaTCaaA	pfs-PFLU_0875		conserved hypothetical protein
599	0.81	GCACTCaacccgatcatcggttaTCaaA	pfs-PFLU_0876	sodA	superoxide dismutase [Mn]	COG0605
599	0.81	GCACTCaacccgatcatcggttaTCaaA	pfs-PFLU_0877		putative transport-related membrane protein	COG0428
----------------------------------------------------------------------------------------
600	0.81	GCACTTtctgaaacggccgcag.TCggT	pfs-PFLU_0038		conserved hypothetical protein	COG4575
----------------------------------------------------------------------------------------
601	0.81	GAACTGcggcgtcggcatggtcaTCtgC	pfs-PFLU_4500		putative phosphoribosylglycinamide formyltransferase	COG0299
601	0.81	GAACTGcggcgtcggcatggtcaTCtgC	pfs-PFLU_4501		putative membrane protein	ROG0249
----------------------------------------------------------------------------------------
602	0.81	GAATCTgcttcaatgggcatta.TCcgA	pfs-PFLU_3541		conserved hypothetical protein	ROG1779
----------------------------------------------------------------------------------------
603	0.81	GAAGTAggcattttcacagcgggTCaaA	pfs-PFLU_0256	gshA	glutamate--cysteine ligase	COG2918
----------------------------------------------------------------------------------------
604	0.81	GAACTGgcgcaaaaggccgcgt.TCgaT	pfs-PFLU_0576		conserved hypothetical protein
604	0.81	GAACTGgcgcaaaaggccgcgt.TCgaT	pfs-PFLU_0577		conserved hypothetical protein	COG4886
----------------------------------------------------------------------------------------
605	0.81	GAACTAtctgagtagattactcgTCaaC	pfs-PFLU_1926		pseudogene
----------------------------------------------------------------------------------------
606	0.81	GCAATTaaacaggcggccagtg.TCgcA	pfs-PFLU_4153		conserved hypothetical protein
----------------------------------------------------------------------------------------
607	0.81	GAAATTtccgttgtagcaaacc.TCtaT	pfs-PFLU_1031		conserved hypothetical protein	COG3141
----------------------------------------------------------------------------------------
608	0.81	GCACTGcagacggctatagccttTCcaA	pfs-PFLU_5082A		hypothetical membrane protein
----------------------------------------------------------------------------------------
609	0.81	GAAATTcgattgagaaaataaatTCatC	pfs-PFLU_4996		putative DNA polymerase IV	COG0389
----------------------------------------------------------------------------------------
610	0.81	GAAGATtagaactgctgcgcag.TCcaA	pfs-PFLU_4367		conserved hypothetical protein	COG1752
----------------------------------------------------------------------------------------
611	0.81	GAACTGcgcctgaacgtaaagaaTCagG	pfs-PFLU_0645		putative type II secretion system protein	COG4962
611	0.81	GAACTGcgcctgaacgtaaagaaTCagG	pfs-PFLU_0644		putative membrane protein	COG4965
611	0.81	GAACTGcgcctgaacgtaaagaaTCagG	pfs-PFLU_0643		putative membrane protein	COG2064
611	0.81	GAACTGcgcctgaacgtaaagaaTCagG	pfs-PFLU_0642		putative lipoprotein	COG5010
611	0.81	GAACTGcgcctgaacgtaaagaaTCagG	pfs-PFLU_0641		putative exported protein
----------------------------------------------------------------------------------------
612	0.81	GAACCTcgcggacaagtcctac.TCgcC	pfs-PFLU_4086		putative nitrilotriacetate monooxygenase component A	COG2141
612	0.81	GAACCTcgcggacaagtcctac.TCgcC	pfs-PFLU_4087		alkanesulfonate transport binding protein	COG0715
----------------------------------------------------------------------------------------
613	0.81	GAAGTCggtatccggtagatcagTCatA	pfs-PFLU_0265		putative membrane protein	COG0671
----------------------------------------------------------------------------------------
614	0.81	GAACCGacgcgaacttcatccgcTCtgA	pfs-PFLU_0077	thrB	homoserine kinase	COG2334
----------------------------------------------------------------------------------------
615	0.81	GTAGTTtgattacaaaattgtcaTCaaA	pfs-PFLU_0194		putative exported protein	COG3193
615	0.81	GTAGTTtgattacaaaattgtcaTCaaA	pfs-PFLU_0193		conserved hypothetical protein	COG2351
----------------------------------------------------------------------------------------
616	0.81	GTATTTcttaacgcctttttagaTCgaA	pfs-PFLU_5861		pseudogene
----------------------------------------------------------------------------------------
617	0.81	GAAACTgtccaacttccctgaagTCcaA	pfs-PFLU_1767		putative lipoprotein
----------------------------------------------------------------------------------------
618	0.81	GAACAAagtggcttaatgcagg.TCgaA	pfs-PFLU_5771		putative membrane protein
----------------------------------------------------------------------------------------
619	0.81	GCACATctatactccaaaaacagTCcgA	pfs-PFLU_5203		methylmalonate-semialdehyde dehydrogenase	COG1012
619	0.81	GCACATctatactccaaaaacagTCcgA	pfs-PFLU_5202		3-hydroxyisobutyrate dehydrogenase	COG2084
----------------------------------------------------------------------------------------
620	0.81	GAACGGcctatcgaagggatct.TCgaA	pfs-PFLU_2113		putative acetyltransferase	COG0454
620	0.81	GAACGGcctatcgaagggatct.TCgaA	pfs-PFLU_2112		conserved hypothetical protein	COG1051
----------------------------------------------------------------------------------------
621	0.81	GTACCTggtggttgccctctactTCctA	pfs-PFLU_4097		putative ABC transport system, ATP-binding protein	COG1126
621	0.81	GTACCTggtggttgccctctactTCctA	pfs-PFLU_4096		putative gamma-glutamyltranspeptidase	COG0405
----------------------------------------------------------------------------------------
622	0.81	GAACCTggaacacgaggcgatctTCaaT	pfs-PFLU_4258		conserved hypothetical protein	COG2384
----------------------------------------------------------------------------------------
623	0.81	GAACAGgttttaccgttgcttt.TCcaA	pfs-PFLU_2210		putative monooxygenase	COG2141
----------------------------------------------------------------------------------------
624	0.81	GGACCTtcttccagagcctacacTCaaA	pfs-PFLU_1584		conserved hypothetical protein
----------------------------------------------------------------------------------------
625	0.81	GGAATTggtagacgcggcggat.TCaaA	pfs-PFLU_5079		putative integrase	COG0582
----------------------------------------------------------------------------------------
626	0.81	GAAAGTgggcgacaccatctgcaTCgtA	pfs-PFLU_0617	accC	biotin carboxylase	COG0439
----------------------------------------------------------------------------------------
627	0.81	GACCTTtctgttcagcatcgactTCgaA	pfs-PFLU_1922		putative exported protein	ROG1517
627	0.81	GACCTTtctgttcagcatcgactTCgaA	pfs-PFLU_1921		putative membrane protein	ROG4106
627	0.81	GACCTTtctgttcagcatcgactTCgaA	pfs-PFLU_1920		putative membrane protein	ROG0967
----------------------------------------------------------------------------------------
628	0.81	GAACGCaatatcgacagccaca.TCaaA	pfs-PFLU_5640	creC	two-component system, sensor kinase	COG0642
628	0.81	GAACGCaatatcgacagccaca.TCaaA	pfs-PFLU_5639		putative membrane protein	COG4452
----------------------------------------------------------------------------------------
629	0.81	GAACTAaacccgacaccggtcg.TCaaT	pfs-PFLU_1033		conserved hypothetical protein
----------------------------------------------------------------------------------------
630	0.81	GAAATTcttgaaacctacaaga.TCggC	pfs-PFLU_5649	soxA	sarcosine oxidase alpha subunit	COG0404
630	0.81	GAAATTcttgaaacctacaaga.TCggC	pfs-PFLU_5648		putative sarcosine oxidase gamma subunit	COG4583
630	0.81	GAAATTcttgaaacctacaaga.TCggC	pfs-PFLU_5647	purU	formyltetrahydrofolate deformylase	COG0788
----------------------------------------------------------------------------------------
631	0.81	GAATTAtttcatgtccgcttgtaTCtgA	pfs-PFLU_3438		proline/betaine transporter	COG0477
631	0.81	GAATTAtttcatgtccgcttgtaTCtgA	pfs-PFLU_3439		conserved hypothetical GAF domain protein	COG2203
----------------------------------------------------------------------------------------
632	0.81	GAACGTgcagagattagcacctgTCgaT	pfs-PFLU_0324		putative exported protein	COG2982
632	0.81	GAACGTgcagagattagcacctgTCgaT	pfs-PFLU_0323	mutY	A/G-specific adenine glycosylase	COG1194
632	0.81	GAACGTgcagagattagcacctgTCgaT	pfs-PFLU_0322		conserved hypothetical protein	COG2924
----------------------------------------------------------------------------------------
633	0.81	GCACTTcctggacgtggtctggaTCtgC	pfs-PFLU_5137		cytochrome C oxidase (ubiquinol oxidase) subunit IV	COG3125
633	0.81	GCACTTcctggacgtggtctggaTCtgC	pfs-PFLU_5136		protoheme IX farnesyltransferase	COG0109
----------------------------------------------------------------------------------------
634	0.81	GAAATCatgcagttcattccaaaTCggA	pfs-PFLU_5128		Putative ABC transport system, periplasmic solute binding protein	COG0834
----------------------------------------------------------------------------------------
635	0.81	GAACGTcagcgccgcgaagctt.TCccC	pfs-PFLU_1783	phnI	phosphorous compounds metabolism-related protein	COG3626
635	0.81	GAACGTcagcgccgcgaagctt.TCccC	pfs-PFLU_1784	phnJ	phosphorous compounds metabolism-related protein	COG3627
635	0.81	GAACGTcagcgccgcgaagctt.TCccC	pfs-PFLU_1785	phnK	phosphonates ABC transport system, ATP-binding protein	COG4107
635	0.81	GAACGTcagcgccgcgaagctt.TCccC	pfs-PFLU_1786	phnL	phosphonates ABC transport system, ATP-binding protein	COG4778
635	0.81	GAACGTcagcgccgcgaagctt.TCccC	pfs-PFLU_1787	phnM	phosphorous compounds metabolism-related protein	COG3454
635	0.81	GAACGTcagcgccgcgaagctt.TCccC	pfs-PFLU_1788	phnN	phosphorous compounds metabolism-related ATP-binding protein	COG3709
635	0.81	GAACGTcagcgccgcgaagctt.TCccC	pfs-PFLU_1789	phnP	phosphorous compounds metabolism-related protein	COG1235
----------------------------------------------------------------------------------------
636	0.81	GCACTCatagatgttttgtttttTCagA	pfs-PFLU_1212		putative ABC transport system ATP-binding protein	COG3842
636	0.81	GCACTCatagatgttttgtttttTCagA	pfs-PFLU_1211		putative ABC transport system, membrane protein	COG1176
636	0.81	GCACTCatagatgttttgtttttTCagA	pfs-PFLU_1210		putative ABC transport system, membrane protein	COG1177
636	0.81	GCACTCatagatgttttgtttttTCagA	pfs-PFLU_1209		putative betaine aldehyde dehydrogenase	COG1012
636	0.81	GCACTCatagatgttttgtttttTCagA	pfs-PFLU_1208		conserved hypothetical protein
----------------------------------------------------------------------------------------
637	0.81	GAACCTgccgctggtggacaagcTCatT	pfs-PFLU_1116		conserved hypothetical MutT/nudix domain protein	COG0494
637	0.81	GAACCTgccgctggtggacaagcTCatT	pfs-PFLU_1117		putative acetyltransferase	COG0454
----------------------------------------------------------------------------------------
638	0.81	GAAGGTcccggcaggttgatga.TCgaA	pfs-PFLU_1812		putative glycine betaine-binding protein precursor	COG2113
----------------------------------------------------------------------------------------
639	0.81	GAAATCcatgagcagctcccttcTCtgA	pfs-PFLU_3885		LysR family regulatory protein	COG0583
----------------------------------------------------------------------------------------
640	0.81	GAAGTTgtatgtgacctgactg.TCttG	pfs-PFLU_3504		conserved hypothetical protein	COG2902
----------------------------------------------------------------------------------------
641	0.81	GAACTTtcaggtaggaaccgtcgCCtgA	pfs-PFLU_0039		conserved hypothetical protein	COG3360
----------------------------------------------------------------------------------------
642	0.81	GAACCTttttgaacgctcccgtaTCcaT	pfs-PFLU_3835		hypothetical protein
----------------------------------------------------------------------------------------
643	0.81	GAAAATgaccgttctatcgatctTCagA	pfs-PFLU_3120		cytochrome b561	COG3038
----------------------------------------------------------------------------------------
644	0.81	GAACTGacgcgcatccatatcgcTCagG	pfs-PFLU_0602	cobK	precorrin-6A reductase	COG2099
----------------------------------------------------------------------------------------
645	0.81	GAACTAttcggccatgggggcatTCgaC	pfs-PFLU_4241		conserved hypothetical protein	ROG6383
----------------------------------------------------------------------------------------
646	0.81	GCACTTtatccgcacctcgttgcTCgaC	pfs-PFLU_0972		putative membrane protein	ROG4895
646	0.81	GCACTTtatccgcacctcgttgcTCgaC	pfs-PFLU_0973		putative transport-related membrane protein	COG1566
----------------------------------------------------------------------------------------
647	0.81	GAACGGgcttgcctgcgataggaTCtgA	pfs-PFLU_5008		integrase/recombinase	COG4974
647	0.81	GAACGGgcttgcctgcgataggaTCtgA	pfs-PFLU_5007		protein disulfide isomerase II	COG1651
----------------------------------------------------------------------------------------
648	0.81	GAATATccgcaaaacttttctc.TCcaA	pfs-PFLU_2312		pseudogene
----------------------------------------------------------------------------------------
649	0.81	GAACTCtgccgccaaacgctgt.TCtaG	pfs-PFLU_1602		putative transport-related, membrane protein	COG2814
----------------------------------------------------------------------------------------
650	0.81	GTAGTTtttcagcgtggtcagcaTCcgA	pfs-PFLU_4213		LysR-family transcriptional regulator	COG0583
----------------------------------------------------------------------------------------
651	0.81	GAACTTaccgcttggacacagc.TGgaA	pfs-PFLU_5559	trpD	anthranilate phosphoribosyltransferase (ec 2.4.2.18)	COG0547
651	0.81	GAACTTaccgcttggacacagc.TGgaA	pfs-PFLU_5558	trpC	indole-3-glycerol phosphate synthase	COG0134
----------------------------------------------------------------------------------------
652	0.81	GCAGTTtcacgaagtgatttcc.TCggA	pfs-PFLU_5643		putative acyltransferase	COG0204
----------------------------------------------------------------------------------------
653	0.81	GACCTTtcgcgggaaattgccg.TCatA	pfs-PFLU_5974		putative phospholipase D	COG1502
----------------------------------------------------------------------------------------
654	0.81	GAACCTtagctgaagatagctc.TCgaG	pfs-PFLU_3765A		conserved hypothetical protein
654	0.81	GAACCTtagctgaagatagctc.TCgaG	pfs-PFLU_3766		hypothetical protein
----------------------------------------------------------------------------------------
655	0.81	GGACTTgctcaagcgtctgaaccTCgcG	pfs-PFLU_3700		putative AraC-family transcriptional regulator	COG2207
----------------------------------------------------------------------------------------
656	0.81	GCACTAttcagtaagatccgccgTCtaA	pfs-PFLU_0839	rplM	50S ribosomal protein L13	COG0102
656	0.81	GCACTAttcagtaagatccgccgTCtaA	pfs-PFLU_0840	rpsI	30S ribosomal protein S9	COG0103
----------------------------------------------------------------------------------------
657	0.81	GAACTTgactgaccgcagcgcc.TTccA	pfs-PFLU_4635		conserved hypothetical membrane protein	ROG0406
657	0.81	GAACTTgactgaccgcagcgcc.TTccA	pfs-PFLU_4636		conserved hypothetical protein	COG0189
657	0.81	GAACTTgactgaccgcagcgcc.TTccA	pfs-PFLU_4637		para-aminobenzoate synthase component I	COG0147
----------------------------------------------------------------------------------------
658	0.81	GAAAATcatcgacaacccgcagtTCgaA	pfs-PFLU_0125		putative ABC transport system, ATP-binding protein	COG1116
658	0.81	GAAAATcatcgacaacccgcagtTCgaA	pfs-PFLU_0126		putative ABC transport system, permease	COG0600
----------------------------------------------------------------------------------------
659	0.81	GCACTTcaacgagaccgataagcTCagT	pfs-PFLU_3326		putative fatty aldehyde dehydrogenase	COG1012
659	0.81	GCACTTcaacgagaccgataagcTCagT	pfs-PFLU_3327		putative D-amino acid dehydrogenase	COG0665
----------------------------------------------------------------------------------------
660	0.81	GCACTCaaaaaccacattcgca.TCggA	pfs-PFLU_1698		putative ABC transportsystem, ATP-binding protein	COG4181
660	0.81	GCACTCaaaaaccacattcgca.TCggA	pfs-PFLU_1697		putative ABC transport system, permease	COG3127
----------------------------------------------------------------------------------------
661	0.81	GAACTGgcggcactcagcccgg.TCaaG	pfs-PFLU_0894	murA	UDP-N-acetylglucosamine 1-carboxyvinyltransferase	COG0766
661	0.81	GAACTGgcggcactcagcccgg.TCaaG	pfs-PFLU_0895	hisG	ATP phosphoribosyltransferase	COG0040
661	0.81	GAACTGgcggcactcagcccgg.TCaaG	pfs-PFLU_0896	hisD	histidinol dehydrogenase	COG0141
661	0.81	GAACTGgcggcactcagcccgg.TCaaG	pfs-PFLU_0897		putative histidinol-phosphate aminotransferase	COG0079
----------------------------------------------------------------------------------------
662	0.81	GAATATtccacaggacaagctgaTCgcA	pfs-PFLU_0339	grxC	glutaredoxin 3	COG0695
662	0.81	GAATATtccacaggacaagctgaTCgcA	pfs-PFLU_0340	secB	protein-export protein	COG1952
----------------------------------------------------------------------------------------
663	0.81	GCATTTccatgttggacctcgg.TCaaA	pfs-PFLU_4207		putative glutamyl-tRNA synthetase	COG0008
----------------------------------------------------------------------------------------
664	0.81	GAACAAcaacttaaaatcattgaTCtcA	pfs-PFLU_4294		putative proton glutamate symport protein	COG1301
----------------------------------------------------------------------------------------
665	0.81	GGAATTaatgtcgcctctatgcgTCctA	pfs-PFLU_4165		carbon storage regulator	COG1551
----------------------------------------------------------------------------------------
666	0.81	GCACTAaatcacgggattcgag.TCcaA	pfs-PFLU_5370		conserved hypothetical protein
666	0.81	GCACTAaatcacgggattcgag.TCcaA	pfs-PFLU_5371		putative metallopeptidase	COG2321
666	0.81	GCACTAaatcacgggattcgag.TCcaA	pfs-PFLU_5372		putative exported protein	ROG3758
----------------------------------------------------------------------------------------
667	0.81	GAACAAgattggcaaagtcggcgTCagA	pfs-PFLU_0445		putative potassium efflux system protein	COG3264
667	0.81	GAACAAgattggcaaagtcggcgTCagA	pfs-PFLU_0444		conserved hypothetical protein	COG0397
----------------------------------------------------------------------------------------
668	0.81	GGACATccttgtgagttccgaatTCcgA	pfs-PFLU_3298		putative AMP-binding enzyme	COG0318
668	0.81	GGACATccttgtgagttccgaatTCcgA	pfs-PFLU_3297		putative acetyl-CoA acetyltransferase	COG0183
668	0.81	GGACATccttgtgagttccgaatTCcgA	pfs-PFLU_3296		putative acyl-CoA dehydrogenase oxidoreductase protein	COG1960
668	0.81	GGACATccttgtgagttccgaatTCcgA	pfs-PFLU_3295		GntR-family transcriptional regulator	COG1802
----------------------------------------------------------------------------------------
669	0.81	GAACATgaccgcgaagcgatcc.TCtcG	pfs-PFLU_4414		chemotaxis histidine kinase	COG0643
669	0.81	GAACATgaccgcgaagcgatcc.TCtcG	pfs-PFLU_4413		chemotaxis response regulator protein-glutamate methylesterase	COG2201
[truncated: 187 more rows]
