# Supplementary material for: The Azotobacter vinelandii AlgU regulon during vegetative growth and encysting conditions: A proteomic approach
Source: PLoS One. 2023 Nov 15;18(11):e0286440. doi: 10.1371/journal.pone.0286440 (PMC10651043; doi:10.1371/journal.pone.0286440)
Supplement: S12 Table — (XLSX) [file pone.0286440.s016.xlsx]

## Sheet: Hoja1
S12 Table. Predicted AlgU-dependent promoters in the A. chroococcum Ac-8003 genome
NUMBER*	SCORE**	AlgU PROMOTER SEQUENCE	LOCUS TAG	GENE	PRODUCT	COG0545
1	1	GAACTTgtccgcccggcgcccc.TCtgA	acx-Achr_1680		Osmotically inducible protein OsmC	COG1764
----------------------------------------------------------------------------------------
2	1	GAACTTtgccgccggccattga.TCtgA	acx-Achr_3260		Sensory box/diguanylate cyclase (GGDEF) domain protein	COG2199
----------------------------------------------------------------------------------------
3	1	GAACTTttggcgcagagttcgctTCccA	acx-Achr_26720		Glycosyl transferase group 1	COG0438
----------------------------------------------------------------------------------------
4	1	GAACTTttggagcgatcgtgcagTCagA	acx-Achr_700		Pseudomon-1 RNA
----------------------------------------------------------------------------------------
5	1	GAACTTatcgctgttgccgggc.TCctA	acx-Achr_13230		Peptidyl-prolyl cis-trans isomerase, FkbP-type	COG0545
----------------------------------------------------------------------------------------
6	1	GAACTTtttccacgcatccgccaTCggA	acx-Achr_19650	glgE	Alpha-1,4-glucan:maltose-1-phosphate maltosyltransferase	COG0366
6	1	GAACTTtttccacgcatccgccaTCggA	acx-Achr_19660	treS	Trehalose synthase, maltokinase fusion protein	COG3281
6	1	GAACTTtttccacgcatccgccaTCggA	acx-Achr_19670	glgB	1,4-alpha-glucan branching enzyme GlgB	COG0296
----------------------------------------------------------------------------------------
7	0.9	GAACTCtcgccagacaacgccagTCccA	acx-Achr_930		Hypothetical protein
----------------------------------------------------------------------------------------
8	0.9	GAACTTccacttcacccggctg.TCcaG	acx-Achr_13150		Lipoprotein	ROG0130
8	0.9	GAACTTccacttcacccggctg.TCcaG	acx-Achr_13140		Hypothetical protein	COG3784
8	0.9	GAACTTccacttcacccggctg.TCcaG	acx-Achr_13130		S-adenosyl-L-methionine-dependent methyltransferase	COG0500
----------------------------------------------------------------------------------------
9	0.9	GCACTTggccaaggagagcgta.TCtg	acx-Achr_29450	murE	UDP-N-acetylmuramoylalanyl-D-glutamate--2,6-diaminopimelate ligase	COG0769
9	0.9	GCACTTggccaaggagagcgta.TCtg	acx-Achr_29440	murF	UDP-N-acetylmuramoylalanyl-D-glutamyl-2,6-diaminopimelate-D-alanyl-D-alanyl ligase	COG0770
9	0.9	GCACTTggccaaggagagcgta.TCtg	acx-Achr_29430	mraY	phospho-N-acetylmuramoyl-pentapeptide-transferase	COG0472
9	0.9	GCACTTggccaaggagagcgta.TCtg	acx-Achr_29420	murD	UDP-N-acetylmuramoyl-L-alanyl-D-glutamate synthetase	COG0771
9	0.9	GCACTTggccaaggagagcgta.TCtg	acx-Achr_29410	ftsW	cell division protein FtsW	COG0772
9	0.9	GCACTTggccaaggagagcgta.TCtg	acx-Achr_29400	murG	undecaprenyldiphospho-muramoylpentapeptide beta-N-acetylglucosaminyltransferase	COG0707
9	0.9	GCACTTggccaaggagagcgta.TCtg	acx-Achr_29390	murC	UDP-N-acetylmuramate--L-alanine ligase	COG0773
9	0.9	GCACTTggccaaggagagcgta.TCtg	acx-Achr_29380	ddl	D-alanine--D-alanine ligase	COG1181
9	0.9	GCACTTggccaaggagagcgta.TCtg	acx-Achr_29370	ftsQ	Cell division protein FtsQ	COG1589
9	0.9	GCACTTggccaaggagagcgta.TCtg	acx-Achr_29360	ftsA	Cell division protein ftsA	COG0849
9	0.9	GCACTTggccaaggagagcgta.TCtg	acx-Achr_29350	ftsZ	Cell division protein FtsZ	COG0206
9	0.9	GCACTTggccaaggagagcgta.TCtg	acx-Achr_29340	lpxC	UDP-3-O-[3-hydroxymyristoyl] N-acetylglucosamine deacetylase	COG0774
----------------------------------------------------------------------------------------
10	0.9	GGACTTgggattggcgaagccccTCttA	acx-Achr_f1700		Putive ParM-like, PRTRC system protein D
----------------------------------------------------------------------------------------
11	0.9	GAACTGcatgggcggatccctg.TCgcA	acx-Achr_15560	agaA	Beta-agarase	ROG1085
----------------------------------------------------------------------------------------
12	0.9	GAACTTtgcggcctcggctaca.TCggC	acx-Achr_23380	pabB	Aminodeoxychorismate synthase (Para-aminobenzoate synthase component I)	COG0147
12	0.9	GAACTTtgcggcctcggctaca.TCggC	acx-Achr_23390	cysH	phosphoadenosine phosphosulfate reductase	COG0175
----------------------------------------------------------------------------------------
13	0.9	GAACCTtagcttgacagctagccTCttA	acx-Achr_23230	oprF	Major porin and structural outer membrane porin OprF	COG2885
----------------------------------------------------------------------------------------
14	0.9	GAACCTgaccgatcggagcgcatTCcaA	acx-Achr_23360		Hypothetical protein	ROG0406
14	0.9	GAACCTgaccgatcggagcgcatTCcaA	acx-Achr_23370		Alpha-L-glutamate ligase putative Ribosomal protein S6 modification protein (C-TERM)	COG0189
14	0.9	GAACCTgaccgatcggagcgcatTCcaA	acx-Achr_23380	pabB	Aminodeoxychorismate synthase (Para-aminobenzoate synthase component I)	COG0147
14	0.9	GAACCTgaccgatcggagcgcatTCcaA	acx-Achr_23390	cysH	phosphoadenosine phosphosulfate reductase	COG0175
----------------------------------------------------------------------------------------
15	0.9	GAACGTgacctgcagttgatttcTCacA	acx-Achr_19730		Ribitol/Xylitol/Arabitol transporter, MFS superfamily	COG0477
15	0.9	GAACGTgacctgcagttgatttcTCacA	acx-Achr_19720		Xylitol dehydrogenase, zinc-containing alcohol dehydrogenase superfamily	COG1063
15	0.9	GAACGTgacctgcagttgatttcTCacA	acx-Achr_19710		Transcriptional regulator, AraC family	COG2207
15	0.9	GAACGTgacctgcagttgatttcTCacA	acx-Achr_19700		PfkB-family carbohydrate kinase	COG0524
----------------------------------------------------------------------------------------
16	0.9	GAACTTccgaagtaacccgttgaTCcaT	acx-Achr_4010		hypothetical protein
----------------------------------------------------------------------------------------
17	0.9	GAAGTTgtgccttctacattct.TCcgA	acx-Achr_4240		Acetyltransferase (GNAT) family	ROG7860
----------------------------------------------------------------------------------------
18	0.9	GGACTTgtcgcggccaaggccgcTCccA	acx-Achr_5830		Serine/threonine protein kinase	COG2334
----------------------------------------------------------------------------------------
19	0.9	GAACCTttgccagactagcggc.TCctA	acx-Achr_35610	pckA	Phosphoenolpyruvate carboxykinase [ATP]	COG1866
----------------------------------------------------------------------------------------
20	0.9	GAACTAgacaaatgagggggaa.TCcc	acx-Achr_33690		N-acetylmuramoyl-L-alanine amidase	COG0860
20	0.9	GAACTAgacaaatgagggggaa.TCcc	acx-Achr_33680	mutL	DNA mismatch repair protein	COG0323
20	0.9	GAACTAgacaaatgagggggaa.TCcc	acx-Achr_33670	miaA	tRNA delta(2)-isopentenylpyrophosphate transferase	COG0324
20	0.9	GAACTAgacaaatgagggggaa.TCcc	acx-Achr_33660	hfq	RNA-binding protein Hfq	COG1923
20	0.9	GAACTAgacaaatgagggggaa.TCcc	acx-Achr_33650	hflX	GTP-binding protein HflX	COG2262
20	0.9	GAACTAgacaaatgagggggaa.TCcc	acx-Achr_33640	hflK	membrane bound protease regulator HflK	COG0330
20	0.9	GAACTAgacaaatgagggggaa.TCcc	acx-Achr_33630	hflC	Protein HflC (Precursor)	COG0330
----------------------------------------------------------------------------------------
21	0.9	GAACTAttgcaggaaaaacgat.TCttA	acx-Achr_31180	algD	GDP-mannose 6-dehydrogenase AlgD	COG1004
21	0.9	GAACTAttgcaggaaaaacgat.TCttA	acx-Achr_31190	alg8	alginate biosynthesis protein Alg8	COG1215
21	0.9	GAACTAttgcaggaaaaacgat.TCttA	acx-Achr_31200	alg44	alginate biosynthesis protein Alg44	COG0845
21	0.9	GAACTAttgcaggaaaaacgat.TCttA	acx-Achr_31210	algK	Alginate biosynthesis protein AlgK	COG0790
21	0.9	GAACTAttgcaggaaaaacgat.TCttA	acx-Achr_31220	algJ	alginate biosynthesis outer membrane protein AlgJ
21	0.9	GAACTAttgcaggaaaaacgat.TCttA	acx-Achr_31230	algG	Poly(beta-D-mannuronate) C5 epimerase	ROG6138
21	0.9	GAACTAttgcaggaaaaacgat.TCttA	acx-Achr_31240	algX	Alginate biosynthesis protein AlgX (Precursor)	ROG0869
21	0.9	GAACTAttgcaggaaaaacgat.TCttA	acx-Achr_31250	algL	alginate lyase; Poly(beta-D-mannuronate) lyase
----------------------------------------------------------------------------------------
22	0.9	GGACTTcatgtcgcaagtacaa.TCgcA	acx-Achr_34840	rpsM	30S ribosomal protein S13	COG0099
22	0.9	GGACTTcatgtcgcaagtacaa.TCgcA	acx-Achr_34830	rpsK	30S ribosomal protein S11	COG0100
22	0.9	GGACTTcatgtcgcaagtacaa.TCgcA	acx-Achr_34820	rpsD	30S ribosomal protein S4	COG0522
22	0.9	GGACTTcatgtcgcaagtacaa.TCgcA	acx-Achr_34810	rpoA	DNA-directed RNA polymerase subunit alpha	COG0202
22	0.9	GGACTTcatgtcgcaagtacaa.TCgcA	acx-Achr_34800	rplQ	50S ribosomal protein L17	COG0203
----------------------------------------------------------------------------------------
23	0.9	GGACTTcatgtcgcaagtacaa.TCgcA	acx-Achr_34860	rpmJ	50S ribosomal protein L36	COG0257
----------------------------------------------------------------------------------------
24	0.9	GAACTTtccagtctggcggagt.TCtcT	acx-Achr_9210		Peptidase M48, Ste24p family	COG4784
----------------------------------------------------------------------------------------
25	0.9	GAACTAtctccagccgggtaag.TCgtA	acx-Achr_31080		Hypothetical protein	COG3652
----------------------------------------------------------------------------------------
26	0.9	GAACATggccgtgcacatctgc.TCcaA	acx-Achr_15260	crtZ	Beta-carotene hydroxylase crtZ	ROG0777
----------------------------------------------------------------------------------------
27	0.9	GAATTTatgacgcttttacgcttTCgcA	acx-Achr_9080		amine oxidase, flavin-containing protein	COG3380
----------------------------------------------------------------------------------------
28	0.9	GAACTTgccgatgctgggggat.TCctG	acx-Achr_21470	hutI	Imidazolonepropionase	COG1228
28	0.9	GAACTTgccgatgctgggggat.TCctG	acx-Achr_21460	hutG	N-formylglutamate amidohydrolase	COG3741
----------------------------------------------------------------------------------------
29	0.9	GAATTTggcgttgagagctgca.TCgaA	acx-Achr_32530		RND family efflux transporter MFP subunit	COG0845
29	0.9	GAATTTggcgttgagagctgca.TCgaA	acx-Achr_32520		Cation/multidrug efflux transporter,RND family	COG0841
----------------------------------------------------------------------------------------
30	0.9	GAACATcgccctgatggcatcgcTCaaA	acx-Achr_f560		Amidohydrolase family	COG1574
----------------------------------------------------------------------------------------
31	0.9	GAACTAacggtccgcgcgccag.TCtcA	acx-Achr_39550	algE2	Secreted bifunctional mannuronan C-5 epimerase/alginate lyase	COG2931
----------------------------------------------------------------------------------------
32	0.9	GAACTTgcaccggacacggggt.TCtcG	acx-Achr_23530		Soluble lytic transglycosylase fused to an ABC-type amino acid-binding protein	COG4623
----------------------------------------------------------------------------------------
33	0.9	GAACTTctatctactctggcct.TCagG	acx-Achr_f1750		Toxin-antitoxin system, antitoxin component, ribbon-helix-helix domain protein	COG4453
33	0.9	GAACTTctatctactctggcct.TCagG	acx-Achr_f1740		GCN5-related N-acetyltransferase	COG0454
----------------------------------------------------------------------------------------
34	0.9	GAACATctacgccgcccaggcc.TCggA	acx-Achr_4760		SpoVR family protein	COG2719
34	0.9	GAACATctacgccgcccaggcc.TCggA	acx-Achr_4750		multifunctional tRNA nucleotidyl transferase/2'3'-cyclic phosphodiesterase/2'nucleotidase/phosphatase	COG0617
----------------------------------------------------------------------------------------
35	0.9	GAACGTcaagcgttcgtcatcggTCtgA	acx-Achr_31910		Glycosyl transferase, group 1 family protein	COG0438
----------------------------------------------------------------------------------------
36	0.9	GGACTTcagcaagcatgggggtcTCccA	acx-Achr_f2290		Hypothetical protein
----------------------------------------------------------------------------------------
37	0.9	GAACTTcgctggtaaccctgctgTCagG	acx-Achr_33000	mltB	lytic murein transglycosylase B	COG2951
37	0.9	GAACTTcgctggtaaccctgctgTCagG	acx-Achr_32990		RlpA-like lipoprotein	COG0797
37	0.9	GAACTTcgctggtaaccctgctgTCagG	acx-Achr_32980	dacA	D-Alanyl-D-Alanine carboxypeptidase	COG1686
37	0.9	GAACTTcgctggtaaccctgctgTCagG	acx-Achr_32970		Hypothetical protein	COG2921
37	0.9	GAACTTcgctggtaaccctgctgTCagG	acx-Achr_32960	lipB	lipoate-protein ligase B	COG0321
37	0.9	GAACTTcgctggtaaccctgctgTCagG	acx-Achr_32950	lipA	Lipoyl synthase	COG0320
----------------------------------------------------------------------------------------
38	0.9	GAACGTctctggggcgcccgca.TCgtA	acx-Achr_26330		Transcriptional regulator, LysR family	COG0583
----------------------------------------------------------------------------------------
39	0.9	GAACTCgacccagtccgcaatgaTCtcA	acx-Achr_36270		Ribonucleotide reductase, alpha subunit	COG3637
----------------------------------------------------------------------------------------
40	0.9	GAACTTcccgcagctgacctacaTCaaG	acx-Achr_f2360		oxidoreductase, short-chain dehydrogenase/reductase family	COG4221
40	0.9	GAACTTcccgcagctgacctacaTCaaG	acx-Achr_f2350		SMP-30/Gluconolaconase/LRE-like region-containing protein	COG3386
40	0.9	GAACTTcccgcagctgacctacaTCaaG	acx-Achr_f2340		short-chain dehydrogenase/reductase SDR	COG1028
40	0.9	GAACTTcccgcagctgacctacaTCaaG	acx-Achr_f2330		Beta-lactamase family protein	COG2220
40	0.9	GAACTTcccgcagctgacctacaTCaaG	acx-Achr_f2320		Major facilitator transporter	COG3202
40	0.9	GAACTTcccgcagctgacctacaTCaaG	acx-Achr_f2310		NADP oxidoreductase coenzyme F420-dependent	COG2085
----------------------------------------------------------------------------------------
41	0.9	GGACTTtccagccaacacggtt.TCagA	acx-Achr_f140		Transposase, IS4 family	COG3666
----------------------------------------------------------------------------------------
42	0.9	GAACTTaccctgccccggggaagTCcaT	acx-Achr_7440		Transport-associated protein	COG2823
----------------------------------------------------------------------------------------
43	0.9	GAACCTcagcatcgacgtgtgc.TCcgA	acx-Achr_6560		Micrococcal nuclease-like nuclease	COG1525
43	0.9	GAACCTcagcatcgacgtgtgc.TCcgA	acx-Achr_6570		Peptidase M48 family protein	COG4784
----------------------------------------------------------------------------------------
44	0.9	GCACTTtttgtgcgtcgctatg.TCgcA	acx-Achr_22090		Hypothetical protein
----------------------------------------------------------------------------------------
45	0.9	GCACTTtgtgggcattgtgctg.TCacA	acx-Achr_30650		Hypothetical protein
----------------------------------------------------------------------------------------
46	0.9	GAACTCtgcgccgccccgtcca.TCaaA	acx-Achr_38610	algC	Phosphomannomutase/phosphoglucomutase AlgC	COG1109
----------------------------------------------------------------------------------------
47	0.9	GTACTTcgtgcgaggctgacgatTCgaA	acx-Achr_8640		tRNA-Met
----------------------------------------------------------------------------------------
48	0.9	GAAATTtagctttgagcgcggatTCagA	acx-Achr_5060		Reverse transcriptase (RNA-dependent DNA polymerase)
----------------------------------------------------------------------------------------
49	0.9	GAACCTgctgcgcaaggccttccTCgaA	acx-Achr_24070	xdhB	Xanthine dehydrogenase, molybdopterin binding subunit	COG4631
49	0.9	GAACCTgctgcgcaaggccttccTCgaA	acx-Achr_24080	xdhC	xanthine dehydrogenase accessory protein	COG1975
49	0.9	GAACCTgctgcgcaaggccttccTCgaA	acx-Achr_24090		Guanine deaminase	COG0402
----------------------------------------------------------------------------------------
50	0.9	GAAATTcttgcggatcgttaactTCagA	acx-Achr_31830	mdcA	Malonate decarboxylase, alpha subunit
50	0.9	GAAATTcttgcggatcgttaactTCagA	acx-Achr_31820	citG	triphosphoribosyl-dephospho-CoA synthase	COG1767
50	0.9	GAAATTcttgcggatcgttaactTCagA	acx-Achr_31810	mdcC	malonate decarboxylase subunit delta	ROG0835
50	0.9	GAAATTcttgcggatcgttaactTCagA	acx-Achr_31800	mdcD	Malonate decarboxylase, beta subunit	COG4799
50	0.9	GAAATTcttgcggatcgttaactTCagA	acx-Achr_31790	mdcE	Malonate decarboxylase, gamma subunit MdcE	ROG0511
50	0.9	GAAATTcttgcggatcgttaactTCagA	acx-Achr_31780	mdcG	phosphoribosyl-dephospho-CoA transferase	ROG7028
50	0.9	GAAATTcttgcggatcgttaactTCagA	acx-Achr_31770		acyl-carrier-protein S-malonyltransferase	COG0331
50	0.9	GAAATTcttgcggatcgttaactTCagA	acx-Achr_31760	madL	malonate transporter, MadL subunit	ROG2712
50	0.9	GAAATTcttgcggatcgttaactTCagA	acx-Achr_31750	madM	malonate transporter, MadM subunit	ROG2238
----------------------------------------------------------------------------------------
51	0.9	GTACTTttcgtacagaacctag.TCttA	acx-Achr_d130		Tranposase, ISRSO17	COG5659
----------------------------------------------------------------------------------------
52	0.9	GAACGTtgcgccgcaacaggca.TCgaA	acx-Achr_16650	talB-3	Transaldolase B	COG0176
----------------------------------------------------------------------------------------
53	0.9	GAACCTcggtcagggaaggggaaTCggA	acx-Achr_3850	nudH	dinucleoside polyphosphate hydrolase	COG0494
53	0.9	GAACCTcggtcagggaaggggaaTCggA	acx-Achr_3860	ptsP	Phosphoenolpyruvate-protein phosphotransferase PtsP	COG3605
----------------------------------------------------------------------------------------
54	0.9	GAACATgcgcgttcctttcgggcTCtgA	acx-Achr_10660		ABC-type uncharacterized transport system, permease component	COG4137
54	0.9	GAACATgcgcgttcctttcgggcTCtgA	acx-Achr_10650		Mg2+ and Co2+ transporter CorB	COG4536
----------------------------------------------------------------------------------------
55	0.9	GAATTTttcaacggcctgttag.TCttA	acx-Achr_12240		Transposase, IS4 family	COG5659
----------------------------------------------------------------------------------------
56	0.9	GAACTTgtgcgccttctccaca.TCctG	acx-Achr_7640	recN	DNA repair protein RecN	COG0497
----------------------------------------------------------------------------------------
57	0.9	GAATTTcccgccgtgttcatgt.TCcaA	acx-Achr_9300		OmpA family protein	COG2885
----------------------------------------------------------------------------------------
58	0.9	GAACTTcagccaggtcttcctgtTCctC	acx-Achr_34100		Xylose isomerase domain-containing protein TIM barrel	COG1082
----------------------------------------------------------------------------------------
59	0.9	GAATTTttatgcagattaactaaTCggA	acx-Achr_28410		Transcriptional regulator, MarR family	COG1846
----------------------------------------------------------------------------------------
60	0.9	GAACTGattttttcggcgcagc.TCtcA	acx-Achr_37090		Hypothetical protein	ROG7927
----------------------------------------------------------------------------------------
61	0.9	GAACTCatctcctggcaccctggTCccA	acx-Achr_6360	mdoG	glucan biosynthesis protein G	COG3131
61	0.9	GAACTCatctcctggcaccctggTCccA	acx-Achr_6370	mdoH1	Glucan biosynthesis glucosyltransferase H	COG2943
61	0.9	GAACTCatctcctggcaccctggTCccA	acx-Achr_6380	mdoD	glucan biosynthesis protein D	COG3131
61	0.9	GAACTCatctcctggcaccctggTCccA	acx-Achr_6390	mdoH2	Glucan biosynthesis glucosyltransferase H	COG2943
----------------------------------------------------------------------------------------
62	0.9	GCACTTtttatacaatggctggcTCccA	acx-Achr_9280		Hypothetical protein	ROG0079
----------------------------------------------------------------------------------------
63	0.9	GAACTCgatcattgacggacggcTCgcA	acx-Achr_16560		Transcriptional regulator MarR family protein	COG1846
----------------------------------------------------------------------------------------
64	0.9	GAACTGctatcgtgacccgcac.TCcgA	acx-Achr_22480	cysI	Sulfite reductase [NADPH] hemoprotein beta-component	COG0155
64	0.9	GAACTGctatcgtgacccgcac.TCcgA	acx-Achr_22490		Hypothetical protein	COG3749
----------------------------------------------------------------------------------------
65	0.9	GGACTTcatgtcgcaagtacaa.TCgcA	acx-Achr_34850		Achr_34850
65	0.9	GGACTTcatgtcgcaagtacaa.TCgcA	acx-Achr_34840	rpsM	30S ribosomal protein S13	COG0099
65	0.9	GGACTTcatgtcgcaagtacaa.TCgcA	acx-Achr_34830	rpsK	30S ribosomal protein S11	COG0100
65	0.9	GGACTTcatgtcgcaagtacaa.TCgcA	acx-Achr_34820	rpsD	30S ribosomal protein S4	COG0522
65	0.9	GGACTTcatgtcgcaagtacaa.TCgcA	acx-Achr_34810	rpoA	DNA-directed RNA polymerase subunit alpha	COG0202
65	0.9	GGACTTcatgtcgcaagtacaa.TCgcA	acx-Achr_34800	rplQ	50S ribosomal protein L17	COG0203
----------------------------------------------------------------------------------------
66	0.9	GAACATgcgcttgacgctcgcc.TCggA	acx-Achr_1220		AAS bifunctional protein	COG0318
66	0.9	GAACATgcgcttgacgctcgcc.TCggA	acx-Achr_1210		Phospholipid/glycerol acyltransferase:Major facilitator superfamily MFS_1	COG0477
66	0.9	GAACATgcgcttgacgctcgcc.TCggA	acx-Achr_1200		Hypothetical protein	COG0662
----------------------------------------------------------------------------------------
67	0.9	GAACTGgccaaggccccctggatTCgcA	acx-Achr_15180	rnfE	electron transport complex, RnfABCDGE type, E subunit	COG4660
67	0.9	GAACTGgccaaggccccctggatTCgcA	acx-Achr_15170	nth	Endonuclease III	COG0177
----------------------------------------------------------------------------------------
68	0.9	GAACTGatcgagccggacgattgTCcgA	acx-Achr_14150		Hypothetical protein	COG3170
68	0.9	GAACTGatcgagccggacgattgTCcgA	acx-Achr_14160	truA	tRNA pseudouridine synthase A	COG0101
68	0.9	GAACTGatcgagccggacgattgTCcgA	acx-Achr_14170	trpF	N-(5'-phosphoribosyl)anthranilate isomerase	COG0135
----------------------------------------------------------------------------------------
69	0.9	GAATTTtcggcccatcttgtcc.TCaaA	acx-Achr_f840		ThiJ/PfpI family protein	COG0693
69	0.9	GAATTTtcggcccatcttgtcc.TCaaA	acx-Achr_f830		putative short chain dehydrogenase	COG1028
69	0.9	GAATTTtcggcccatcttgtcc.TCaaA	acx-Achr_f820		Antibiotic biosynthesis monooxygenase	COG1359
69	0.9	GAATTTtcggcccatcttgtcc.TCaaA	acx-Achr_f810		Hypothetical protein	COG3386
----------------------------------------------------------------------------------------
70	0.9	GAACTGgcgggaacggatggctaTCgcA	acx-Achr_36030	gspF	General secretion pathway protein F	COG1459
70	0.9	GAACTGgcgggaacggatggctaTCgcA	acx-Achr_36040	gspG	general secretion pathway protein G	COG2165
70	0.9	GAACTGgcgggaacggatggctaTCgcA	acx-Achr_36050		general secretion pathway protein H	COG2165
70	0.9	GAACTGgcgggaacggatggctaTCgcA	acx-Achr_36060		general secretion pathway protein I	COG2165
70	0.9	GAACTGgcgggaacggatggctaTCgcA	acx-Achr_36070		general secretion pathway protein J	COG4795
70	0.9	GAACTGgcgggaacggatggctaTCgcA	acx-Achr_36080	gspK	General secretion pathway protein K	COG3156
70	0.9	GAACTGgcgggaacggatggctaTCgcA	acx-Achr_36090	gspL	general secretion pathway protein L	COG3297
70	0.9	GAACTGgcgggaacggatggctaTCgcA	acx-Achr_36100		general secretion pathway protein M	COG3149
----------------------------------------------------------------------------------------
71	0.9	GAACTTcgtgtcccagctggacaTCgaC	acx-Achr_9590		FKBP-type peptidyl-prolyl cis-trans isomerase	COG0545
----------------------------------------------------------------------------------------
72	0.9	GAACTAcgcttttttcaccccatTCtgA	acx-Achr_17580		diacylglycerol kinase	COG0818
----------------------------------------------------------------------------------------
73	0.9	GAACTTtccctgacgtcgatgccTCcgC	acx-Achr_4230		Cold-shock DNA-binding domain-containing protein	COG1278
----------------------------------------------------------------------------------------
74	0.9	GCACTTctgcctggcggatctg.TCgaA	acx-Achr_12600		GTP pyrophosphokinase, ppGpp synthetase I / Guanosine-3',5'-diphosphate-3'-pyrophosphohydrolase	COG0317
74	0.9	GCACTTctgcctggcggatctg.TCgaA	acx-Achr_12610		Two component transcriptional regulator, winged helix family	COG0745
74	0.9	GCACTTctgcctggcggatctg.TCgaA	acx-Achr_12620		Integral membrane sensor signal transduction histidine kinase	COG0642
----------------------------------------------------------------------------------------
75	0.9	GAACTCtcgttccagctctggg.TCgtA	acx-Achr_2280		Hypothetical protein
----------------------------------------------------------------------------------------
76	0.9	GAACGTcaccaagccagtggtt.TCctA	acx-Achr_18140		Hypothetical protein	COG3821
76	0.9	GAACGTcaccaagccagtggtt.TCctA	acx-Achr_18150		Carboxylate/amino acid/amine transporter	COG0697
----------------------------------------------------------------------------------------
77	0.9	GGACTTcatttccaccagcggctTCtgA	acx-Achr_18750	sixA	Phosphohistidine phosphatase SixA	COG2062
----------------------------------------------------------------------------------------
78	0.9	GAACATggggaagcgagcgagctTCcgA	acx-Achr_20220		Hypothetical protein
----------------------------------------------------------------------------------------
79	0.9	GAACTTcaaacgggtgatcagt.TCctG	acx-Achr_3340	spuC	Putrescine aminotransferase	COG0161
----------------------------------------------------------------------------------------
80	0.9	GGACTTcggcgtcggcataggg.TCggA	acx-Achr_9190		LITAF-like zinc ribbon domain containing protein	ROG0144
----------------------------------------------------------------------------------------
81	0.9	GAACCTgcgccggccggtccgg.TCtgA	acx-Achr_6260	fbp	fructose-1,6-bisphosphatase	COG0158
----------------------------------------------------------------------------------------
82	0.9	GAACTCgccccataccccgcag.TCgcA	acx-Achr_35210	rplK	50S ribosomal protein L11	COG0080
82	0.9	GAACTCgccccataccccgcag.TCgcA	acx-Achr_35200	rplA	50S ribosomal protein L1	COG0081
----------------------------------------------------------------------------------------
83	0.9	GAACTTgcgctaggaaatctgg.TCgcC	acx-Achr_f2630		Transposase, IS4 family	COG3293
----------------------------------------------------------------------------------------
84	0.9	GGACTTtaatccagatgataat.TCttA	acx-Achr_38790		Hypothetical protein	COG4634
----------------------------------------------------------------------------------------
85	0.9	GAACTTcgaacaggccaatgcctTCaaG	acx-Achr_29590	petC	ubiquinol--cytochrome c reductase, cytochrome c1	COG2857
85	0.9	GAACTTcgaacaggccaatgcctTCaaG	acx-Achr_29580	sspA	Stringent starvation protein A	COG0625
85	0.9	GAACTTcgaacaggccaatgcctTCaaG	acx-Achr_29570	sspB	ClpXP protease specificity-enhancing factor	COG2969
----------------------------------------------------------------------------------------
86	0.9	GCACTTtcggcggggcgggctg.TCacA	acx-Achr_2260		Hypothetical protein
----------------------------------------------------------------------------------------
87	0.9	GAACTTctgttcgatgaagtag.TCgtG	acx-Achr_7600		Polyketide cyclase / dehydrase and lipid transport family protein	COG2867
87	0.9	GAACTTctgttcgatgaagtag.TCgtG	acx-Achr_7610		Protein RnfH	COG2914
----------------------------------------------------------------------------------------
88	0.9	GAATTTgccctcggcgtgggag.TCtcA	acx-Achr_e380		Signal peptide peptidase SppA, 36K type	COG0616
----------------------------------------------------------------------------------------
89	0.9	GAACTTtttcgacacgttggcaaTCcaC	acx-Achr_13790		Hypothetical protein
----------------------------------------------------------------------------------------
90	0.9	GAACTAagttctgtacgaaaag.TCcgA	acx-Achr_d110		ISPs1, transposase OrfA	COG3293
90	0.9	GAACTAagttctgtacgaaaag.TCcgA	acx-Achr_d120		Transposase, IS4 family	COG3293
90	0.9	GAACTAagttctgtacgaaaag.TCcgA	acx-Achr_d130		Tranposase, ISRSO17	COG5659
----------------------------------------------------------------------------------------
91	0.9	GAACTTgcccccaggctgccgg.TCcaT	acx-Achr_31330		Hypothetical protein
----------------------------------------------------------------------------------------
92	0.9	GAACTTtggaagtgccggcggatTCtaC	acx-Achr_31090		Hypothetical protein	COG3685
----------------------------------------------------------------------------------------
93	0.9	GAACTGcctgctggtacgccag.TCcaA	acx-Achr_9990		Hypothetical protein	COG3134
----------------------------------------------------------------------------------------
94	0.9	GAACGTcgcggcgcagttcccccTCcaA	acx-Achr_31130		Cytochrome bd2, subunit I / Cyanide insensitive terminal oxidase, subunit I	COG1271
94	0.9	GAACGTcgcggcgcagttcccccTCcaA	acx-Achr_31140		Cytochrome bd ubiquinol oxidase, subunit II	COG1294
----------------------------------------------------------------------------------------
95	0.9	GAACTTttgcttaatacccgtg.TCaaT	acx-Achr_29020	algU	RNA polymerase sigma factor AlgU	COG1595
95	0.9	GAACTTttgcttaatacccgtg.TCaaT	acx-Achr_29010	mucA	Sigma factor algU negative regulatory protein MucA	COG3073
95	0.9	GAACTTttgcttaatacccgtg.TCaaT	acx-Achr_29000	mucB	Sigma factor algU negative regulatory protein MucB	COG3026
95	0.9	GAACTTttgcttaatacccgtg.TCaaT	acx-Achr_28990	mucC	Positive regulator for alginate biosynthesis MucC	COG3086
95	0.9	GAACTTttgcttaatacccgtg.TCaaT	acx-Achr_28980		Periplasmic serine protease, Do/DeqQ family	COG0265
----------------------------------------------------------------------------------------
96	0.9	GCACTTcaaaggacttctgggcaTCccA	acx-Achr_32610		Hypothetical protein	ROG1153
96	0.9	GCACTTcaaaggacttctgggcaTCccA	acx-Achr_32600		Hypothetical protein	COG1434
----------------------------------------------------------------------------------------
97	0.81	GAACTGgtgatcacggcgagtc.TCgaG	acx-Achr_18300	arsB	Type III polyketide synthase	COG3424
97	0.81	GAACTGgtgatcacggcgagtc.TCgaG	acx-Achr_18310	arsC	Type III polyketide synthase	COG3424
97	0.81	GAACTGgtgatcacggcgagtc.TCgaG	acx-Achr_18320	arsD	Type I fatty acid synthase ArsD	COG2091
----------------------------------------------------------------------------------------
98	0.81	GAAGCTtcgctgctcatgtgtccTCtcA	acx-Achr_9490		Hypothetical protein	COG3539
----------------------------------------------------------------------------------------
99	0.81	GGAGTTcgccgagaagagggga.TCgaA	acx-Achr_c70	incC	IncC partitioning protein, long form, ParA like	COG1192
99	0.81	GGAGTTcgccgagaagagggga.TCgaA	acx-Achr_c80	korB	KorB transcriptional repressor protein/plasmid partitioning protein	COG1475
----------------------------------------------------------------------------------------
100	0.81	GAAGATcccggctttccataagcTCccA	acx-Achr_28680		tRNA-Ile
100	0.81	GAAGATcccggctttccataagcTCccA	acx-Achr_28670		tRNA-Ala
100	0.81	GAAGATcccggctttccataagcTCccA	acx-Achr_28660		23S ribosomal RNA - rRNA operon 6 of 6
100	0.81	GAAGATcccggctttccataagcTCccA	acx-Achr_28650		5S ribosomal RNA - rRNA operon 6 of 6
----------------------------------------------------------------------------------------
101	0.81	GAACGAcacggcgtgctcgacg.TCgaA	acx-Achr_1930		EAL domain-containing protein	COG4943
----------------------------------------------------------------------------------------
102	0.81	GAAATTcccctggcgaactcca.TCtgG	acx-Achr_14080		Heat shock protein IbpA	COG0071
----------------------------------------------------------------------------------------
103	0.81	GAAAGTtgcccgcgccgttact.TCgcA	acx-Achr_31420		Carbonic anhydrase (Carbonate dehydratase)	COG3338
----------------------------------------------------------------------------------------
104	0.81	GCACTTcgagctggtcgaggcgtTCgaC	acx-Achr_38610	algC	Phosphomannomutase/phosphoglucomutase AlgC	COG1109
----------------------------------------------------------------------------------------
105	0.81	GAAGTTcaggatacccctgaaaaTCgcG	acx-Achr_34880	rplO	50S ribosomal protein L15	COG0200
105	0.81	GAAGTTcaggatacccctgaaaaTCgcG	acx-Achr_34870	secY	preprotein translocase, SecY subunit	COG0201
105	0.81	GAAGTTcaggatacccctgaaaaTCgcG	acx-Achr_34860	rpmJ	50S ribosomal protein L36	COG0257
----------------------------------------------------------------------------------------
106	0.81	GAACCTcgaacagggcggcccg.TCccC	acx-Achr_11340	dapC	succinyldiaminopimelate transaminase	COG0436
----------------------------------------------------------------------------------------
107	0.81	GAACGActcccccctttccgacgTCtgA	acx-Achr_31160		Hypothetical protein	COG0628
----------------------------------------------------------------------------------------
108	0.81	GCACTTtcccggcctttcgcct.TCccC	acx-Achr_35330	cccA	Cytochrome c Catalase, CCC	COG1858
----------------------------------------------------------------------------------------
109	0.81	GAAGTTcgcgagccgtcctggtcTCccT	acx-Achr_12970	oprL	peptidoglycan-associated outer membrane lipoprotein	COG2885
109	0.81	GAAGTTcgcgagccgtcctggtcTCccT	acx-Achr_12980		Tol-pal system protein YbgF	COG1729
109	0.81	GAAGTTcgcgagccgtcctggtcTCccT	acx-Achr_12990		7-carboxy-7-deazaguanine synthase	COG0602
109	0.81	GAAGTTcgcgagccgtcctggtcTCccT	acx-Achr_13000	queC	7-cyano-7-deazaguanine synthase 1	COG0603
109	0.81	GAAGTTcgcgagccgtcctggtcTCccT	acx-Achr_13010		tRNA-Lys
----------------------------------------------------------------------------------------
110	0.81	GATCTTttgccgggtgagacgc.TCaaA	acx-Achr_16640		antisigma-factor antagonist STAS domain protein
----------------------------------------------------------------------------------------
111	0.81	GTACTGgcaactacacgggtga.TCtgA	acx-Achr_f2420		Oxidoreductase, aldo/keto reductase family	COG0667
111	0.81	GTACTGgcaactacacgggtga.TCtgA	acx-Achr_f2410		Transport protein, Major Facilitator Superfamily (MFS)	COG2814
111	0.81	GTACTGgcaactacacgggtga.TCtgA	acx-Achr_f2400		Hypothetical protein	COG4925
111	0.81	GTACTGgcaactacacgggtga.TCtgA	acx-Achr_f2390		5-amino-6-(5-phosphoribosylamino)uracil reductase	COG1985
111	0.81	GTACTGgcaactacacgggtga.TCtgA	acx-Achr_f2380		NmrA-like family protein	COG2910
----------------------------------------------------------------------------------------
112	0.81	GAAGATcccggctttccataagcTCccA	acx-Achr_15110		tRNA-Ile
112	0.81	GAAGATcccggctttccataagcTCccA	acx-Achr_15120		tRNA-Ala
112	0.81	GAAGATcccggctttccataagcTCccA	acx-Achr_15130		23S ribosomal RNA - rRNA operon 4 of 6
112	0.81	GAAGATcccggctttccataagcTCccA	acx-Achr_15140		5S ribosomal RNA - rRNA operon 4 of 6
----------------------------------------------------------------------------------------
113	0.81	GAACGTgatgaagccggacagccTCgaT	acx-Achr_28900		tRNA methyltransferase	COG0500
113	0.81	GAACGTgatgaagccggacagccTCgaT	acx-Achr_28910		Hypothetical protein	ROG0049
----------------------------------------------------------------------------------------
114	0.81	GCACATccccaagccaaggaatgTCgcA	acx-Achr_38220		Prokaryotic cytochrome b561 family protein	COG3038
114	0.81	GCACATccccaagccaaggaatgTCgcA	acx-Achr_38210		Hypothetical protein	COG2353
----------------------------------------------------------------------------------------
115	0.81	GAACTGctcgccttcgccggct.TCgcC	acx-Achr_7470	parE	DNA topoisomerase IV subunit B	COG0187
115	0.81	GAACTGctcgccttcgccggct.TCgcC	acx-Achr_7480		DNA topoisomerase IV subunit B
----------------------------------------------------------------------------------------
116	0.81	GAACGTcgacagatccctgaaacTCctG	acx-Achr_31900		Hypothetical protein
----------------------------------------------------------------------------------------
117	0.81	GGAATTtgccctcggcgtgggagTCtcA	acx-Achr_e380		Signal peptide peptidase SppA, 36K type	COG0616
----------------------------------------------------------------------------------------
118	0.81	GCACTAtcgcccggcggcaggg.TCgtA	acx-Achr_2290		Alpha/beta hydrolase fold protein	COG0596
----------------------------------------------------------------------------------------
119	0.81	GGACCTcaacctgatcgagatt.TCcgA	acx-Achr_5100		Permease, DMT superfamily	COG0697
----------------------------------------------------------------------------------------
120	0.81	GAATTTcgccggaacgcggagtcTCttC	acx-Achr_26050		UDP-Glycosyltransferase/glycogen phosphorylase	COG0438
120	0.81	GAATTTcgccggaacgcggagtcTCttC	acx-Achr_26060		Amylo-alpha-1,6-glucosidase	COG3408
----------------------------------------------------------------------------------------
121	0.81	GAACGGcacggcggcgagctgacTCgcA	acx-Achr_f770	cobK	Precorrin-6x reductase CbiJ/CobK family protein	COG2099
----------------------------------------------------------------------------------------
122	0.81	GAACTGgaagagagctgaccggcTCgcC	acx-Achr_28550		Hypothetical protein	ROG5692
----------------------------------------------------------------------------------------
123	0.81	GAACATgcgctggaagaagtttcTCtaC	acx-Achr_39480		rhodanese/sulfurtransferase-like protein	COG0607
123	0.81	GAACATgcgctggaagaagtttcTCtaC	acx-Achr_39490		Monothiol glutaredoxin, Grx4 family	COG0278
----------------------------------------------------------------------------------------
124	0.81	GAGCTTttacggcggcttgcag.TCagA	acx-Achr_37440	rpoH	RNA polymerase sigma factor RpoH	COG0568
----------------------------------------------------------------------------------------
125	0.81	GGACTGtttcactttagatatg.TCtgA	acx-Achr_f2510		Transposase, IS4 family	COG3293
125	0.81	GGACTGtttcactttagatatg.TCtgA	acx-Achr_f2520		Transcriptional regulator, LysR family	COG0583
----------------------------------------------------------------------------------------
126	0.81	GCAGTTcggcgaggatgcgcaggTCgtA	acx-Achr_32180		Pseudomonas sRNA P24 - RFAM RF00629
----------------------------------------------------------------------------------------
127	0.81	GAATGTccagaagtcgccatggaTCggA	acx-Achr_18220		ABC transporter, periplasmic substrate-binding protein	COG4166
127	0.81	GAATGTccagaagtcgccatggaTCggA	acx-Achr_18210		ABC-type oligopeptide transport system, periplasmic component	COG4166
127	0.81	GAATGTccagaagtcgccatggaTCggA	acx-Achr_18200		Oligopeptide ABC transporter, inner membrane permease component	COG4174
127	0.81	GAATGTccagaagtcgccatggaTCggA	acx-Achr_18190		Oligopeptide ABC transporter, inner membrane permease component	COG4239
127	0.81	GAATGTccagaagtcgccatggaTCggA	acx-Achr_18180		ABC transporter, ATP binding component	COG4172
127	0.81	GAATGTccagaagtcgccatggaTCggA	acx-Achr_18170	fabI	NADH-dependent enoyl-ACP reductase	COG0623
----------------------------------------------------------------------------------------
128	0.81	GAATTTtcggcgaatgtcgtct.TCacC	acx-Achr_22560		23S ribosomal RNA - rRNA operon 5 of 6
128	0.81	GAATTTtcggcgaatgtcgtct.TCacC	acx-Achr_22550		5S ribosomal RNA - rRNA operon 5 of 6
----------------------------------------------------------------------------------------
129	0.81	GAACTGtgcgttcacgcatctt.TCgaG	acx-Achr_29010	mucA	Sigma factor algU negative regulatory protein MucA	COG3073
129	0.81	GAACTGtgcgttcacgcatctt.TCgaG	acx-Achr_29000	mucB	Sigma factor algU negative regulatory protein MucB	COG3026
129	0.81	GAACTGtgcgttcacgcatctt.TCgaG	acx-Achr_28990	mucC	Positive regulator for alginate biosynthesis MucC	COG3086
129	0.81	GAACTGtgcgttcacgcatctt.TCgaG	acx-Achr_28980		Periplasmic serine protease, Do/DeqQ family	COG0265
----------------------------------------------------------------------------------------
130	0.81	GAACTGgagcttcggcgcgggcaTCaaC	acx-Achr_12640		S-adenosyl-L-methionine-dependent methyltransferase	COG0500
----------------------------------------------------------------------------------------
131	0.81	GAAATCcggcggctaggctgta.TCagA	acx-Achr_34210	speA	Biosynthetic arginine decarboxylase	COG1166
----------------------------------------------------------------------------------------
132	0.81	GAACGActcaaccgctacatgg.TCgaA	acx-Achr_33310		Intracellular signaling protein with diguanylate cyclase and phosphodiesterase activities	COG5001
----------------------------------------------------------------------------------------
133	0.81	GCACTTgcccgtgcgccgggtt.TCgcC	acx-Achr_40450	glmU	UDP-N-acetylglucosamine pyrophosphorylase; GlmU	COG1207
133	0.81	GCACTTgcccgtgcgccgggtt.TCgcC	acx-Achr_40440		Hypothetical protein	ROG0016
133	0.81	GCACTTgcccgtgcgccgggtt.TCgcC	acx-Achr_40430		Superfamily I DNA and RNA helicase with ankyrin domain	COG3973
----------------------------------------------------------------------------------------
134	0.81	GAACTCcgctggaaagggccgg.TCacC	acx-Achr_13810		Hypothetical protein	ROG2007
134	0.81	GAACTCcgctggaaagggccgg.TCacC	acx-Achr_13820		Hypothetical protein
134	0.81	GAACTCcgctggaaagggccgg.TCacC	acx-Achr_13830		Hypothetical protein	ROG2252
----------------------------------------------------------------------------------------
135	0.81	GAACAAaaaaattaacgagggt.TCtcA	acx-Achr_40190		(Trans)glycosidase	COG0366
135	0.81	GAACAAaaaaattaacgagggt.TCtcA	acx-Achr_40200	scrR	sucrose operon repressor protein	COG1609
----------------------------------------------------------------------------------------
136	0.81	GTACGTctggaaacagcagattcTCagA	acx-Achr_33170		Hypothetical protein	COG5645
----------------------------------------------------------------------------------------
137	0.81	GCACTTgcttagcatggcatccaTCcgT	acx-Achr_4250		D-lactate dehydrogenase (Cytochrome)	COG0247
----------------------------------------------------------------------------------------
138	0.81	GAACCTcgcgccggcgcccggc.TCatC	acx-Achr_17930		ABC transporter protein	COG1132
----------------------------------------------------------------------------------------
139	0.81	GAACGTcttccccgacggcggcgTCagC	acx-Achr_24240	allA	Ureidoglycolate lyase	COG3194
139	0.81	GAACGTcttccccgacggcggcgTCagC	acx-Achr_24250		Hypothetical protein	COG3748
----------------------------------------------------------------------------------------
140	0.81	GAAGATcccggctttccataagcTCccA	acx-Achr_22580		tRNA-Ile
140	0.81	GAAGATcccggctttccataagcTCccA	acx-Achr_22570		tRNA-Ala
140	0.81	GAAGATcccggctttccataagcTCccA	acx-Achr_22560		23S ribosomal RNA - rRNA operon 5 of 6
140	0.81	GAAGATcccggctttccataagcTCccA	acx-Achr_22550		5S ribosomal RNA - rRNA operon 5 of 6
----------------------------------------------------------------------------------------
141	0.81	GAAATAatgcagcaagtttcat.TCgtA	acx-Achr_f70		LysR family transcriptional regulator protein	COG0583
----------------------------------------------------------------------------------------
142	0.81	GAATTTctgaagaaccgcttcggTCcgG	acx-Achr_27540		transcriptional regulator, MarR family	COG1846
----------------------------------------------------------------------------------------
143	0.81	GAAGTTgccaatactgctgttt.TCatC	acx-Achr_9480		Hypothetical protein	ROG6345
----------------------------------------------------------------------------------------
144	0.81	GAACGCccgcgactcgcgagaaaTCtcA	acx-Achr_16200		Cob(II)yrinic acid a,c-diamide reductase	COG0778
144	0.81	GAACGCccgcgactcgcgagaaaTCtcA	acx-Achr_16210	cobD	cobalamin biosynthesis protein	COG1270
144	0.81	GAACGCccgcgactcgcgagaaaTCtcA	acx-Achr_16220	cobC	Threonine-phosphate decarboxylase	COG0079
144	0.81	GAACGCccgcgactcgcgagaaaTCtcA	acx-Achr_16230	cobQ	cobyric acid synthase	COG1492
144	0.81	GAACGCccgcgactcgcgagaaaTCtcA	acx-Achr_16240	cobU	Adenosylcobinamide kinase/adenosylcobinamide-phosphate guanylyltransferase	COG2087
144	0.81	GAACGCccgcgactcgcgagaaaTCtcA	acx-Achr_16250	cobT	Nicotinate-nucleotide--dimethylbenzimidazole phosphoribosyltransferase	COG2038
144	0.81	GAACGCccgcgactcgcgagaaaTCtcA	acx-Achr_16260	cobC	alpha-ribazole-5-phosphate phosphatase protein	COG0406
144	0.81	GAACGCccgcgactcgcgagaaaTCtcA	acx-Achr_16270	cobS	cobalamin synthase	COG0368
----------------------------------------------------------------------------------------
145	0.81	GAACTCaacgtcaccctgccggaTCgcT	acx-Achr_13300	rluA	Pseudouridylate synthase RluA	COG0564
----------------------------------------------------------------------------------------
146	0.81	GAATTTcccgatgccgcgcctt.TCcgC	acx-Achr_12120		Outer membrane porin, OprD family	ROG8456
146	0.81	GAATTTcccgatgccgcgcctt.TCcgC	acx-Achr_12110		Outer membrane porin, OprD family	ROG8456
----------------------------------------------------------------------------------------
147	0.81	GAACTCagcagtgaaacgacgcaTCgcC	acx-Achr_8260		Paraquat-inducible protein A	COG2995
147	0.81	GAACTCagcagtgaaacgacgcaTCgcC	acx-Achr_8270		Paraquat-inducible protein A	COG2995
147	0.81	GAACTCagcagtgaaacgacgcaTCgcC	acx-Achr_8280		paraquat-inducible protein B-like protein	COG3008
----------------------------------------------------------------------------------------
148	0.81	GAACCTgggtgaagacactacctTCgaG	acx-Achr_2610		Transposase, IS605 OrfB family	COG0675
----------------------------------------------------------------------------------------
149	0.81	GGACTTccccgcaggacaaccg.TCggG	acx-Achr_21450		Amino acid ABC transporter substrate-binding protein	COG0683
149	0.81	GGACTTccccgcaggacaaccg.TCggG	acx-Achr_21440		High-affinity branched-chain amino acid transport system permease protein LivH	COG0559
149	0.81	GGACTTccccgcaggacaaccg.TCggG	acx-Achr_21430		Branched-chain amino acid ABC transporter permease	COG4177
149	0.81	GGACTTccccgcaggacaaccg.TCggG	acx-Achr_21420		High affinity branched-chain amino acid ABC transporter, ATP-binding protein LivG	COG0411
149	0.81	GGACTTccccgcaggacaaccg.TCggG	acx-Achr_21410		ABC transporter, ATP-binding protein	COG0410
----------------------------------------------------------------------------------------
150	0.81	GAAGTTcgccgacatggagctgaTCggC	acx-Achr_12840		Lipoprotein	ROG5935
150	0.81	GAAGTTcgccgacatggagctgaTCggC	acx-Achr_12830		transglycosylase
----------------------------------------------------------------------------------------
151	0.81	GAATTTtcggcgaatgtcgtct.TCacC	acx-Achr_5610		23S ribosomal RNA - rRNA operon 2 of 6
151	0.81	GAATTTtcggcgaatgtcgtct.TCacC	acx-Achr_5620		5S ribosomal RNA - rRNA operon 2 of 6
----------------------------------------------------------------------------------------
152	0.81	GAATGTcttcaagaaggcggcgcTCcaA	acx-Achr_35800		heat shock protein implicated in 50S component recycling (S4-like protein)	COG1188
----------------------------------------------------------------------------------------
153	0.81	GCACTTctatggtttcgcgaca.TCccG	acx-Achr_f1770		Beta-lactamase class C and other penicillin binding protein	COG1680
153	0.81	GCACTTctatggtttcgcgaca.TCccG	acx-Achr_f1780		Major facilitator family transporter	COG2814
----------------------------------------------------------------------------------------
154	0.81	GCACTGgaaggtgacgccccca.TCggA	acx-Achr_f410		Substrate binding domain of ABC-type glycine betaine transport system family protein	COG2113
----------------------------------------------------------------------------------------
155	0.81	GAACTGcgccgcgaacagcgta.TCcaG	acx-Achr_19320	nuocd	bifunctional NADH:ubiquinone oxidoreductase subunit C/D	COG0649
155	0.81	GAACTGcgccgcgaacagcgta.TCcaG	acx-Achr_19310	nuoE	NADH dehydrogenase I chain E	COG1905
155	0.81	GAACTGcgccgcgaacagcgta.TCcaG	acx-Achr_19300	nuoF	NADH-quinone oxidoreductase, F subunit	COG1894
155	0.81	GAACTGcgccgcgaacagcgta.TCcaG	acx-Achr_19290	nuoG	NADH dehydrogenase subunit G	COG1034
155	0.81	GAACTGcgccgcgaacagcgta.TCcaG	acx-Achr_19280	nuoH	NADH-quinone oxidoreductase subunit H	COG1005
155	0.81	GAACTGcgccgcgaacagcgta.TCcaG	acx-Achr_19270	nuoI	NADH-quinone oxidoreductase, chain I	COG1143
155	0.81	GAACTGcgccgcgaacagcgta.TCcaG	acx-Achr_19260	nuoJ	NADH:ubiquinone oxidoreductase subunit 6 (Chain J)	COG0839
155	0.81	GAACTGcgccgcgaacagcgta.TCcaG	acx-Achr_19250	nuoK	NADH dehydrogenase subunit K	COG0713
155	0.81	GAACTGcgccgcgaacagcgta.TCcaG	acx-Achr_19240	nuoL	Proton-translocating NADH-quinone oxidoreductase, chain L	COG1009
155	0.81	GAACTGcgccgcgaacagcgta.TCcaG	acx-Achr_19230	nuoM	Proton-translocating NADH-quinone oxidoreductase, chain M	COG1008
155	0.81	GAACTGcgccgcgaacagcgta.TCcaG	acx-Achr_19220	nuoN	NADH dehydrogenase subunit N	COG1007
----------------------------------------------------------------------------------------
156	0.81	GAACTGgtatccatcaccgccg.TCttT	acx-Achr_5400	trpC	Indole-3-glycerol phosphate synthase	COG0134
----------------------------------------------------------------------------------------
157	0.81	GTACATgatcggccaccttgagtTCcgA	acx-Achr_1990	zwf-4	Glucose-6-phosphate 1-dehydrogenase	COG0364
----------------------------------------------------------------------------------------
158	0.81	GAACGAactgctgaagaagaagcTCgaA	acx-Achr_30070		Rare lipoprotein A, RplA
158	0.81	GAACGAactgctgaagaagaagcTCgaA	acx-Achr_30080		K+-dependent Na+/Ca+ exchanger related-protein	COG0530
----------------------------------------------------------------------------------------
159	0.81	GGAATTcggcctcacccagtga.TCacA	acx-Achr_2970	tctB	tripartite tricarboxylate transporter small protein	ROG1874
159	0.81	GGAATTcggcctcacccagtga.TCacA	acx-Achr_2960	tctA	tripartite tricarboxylate transporter large protein	COG3333
159	0.81	GGAATTcggcctcacccagtga.TCacA	acx-Achr_2950		Tripartite tricarboxylate transporter receptor family protein	COG3181
159	0.81	GGAATTcggcctcacccagtga.TCacA	acx-Achr_2940		Ammonia monooxygenase	COG3180
----------------------------------------------------------------------------------------
160	0.81	GAACTGgagcgctgcggcgggg.TCtgC	acx-Achr_510		lipoprotein
----------------------------------------------------------------------------------------
161	0.81	GAATATcgtcaagcatagccgc.TCagA	acx-Achr_c110	kfrC	KfrC plasmid stable inheritance protein
----------------------------------------------------------------------------------------
162	0.81	GAACTGcgcactcaggtggcggcTCtgG	acx-Achr_40670	atpH	F1 sector of membrane-bound ATP synthase, delta subunit	COG0712
162	0.81	GAACTGcgcactcaggtggcggcTCtgG	acx-Achr_40660	atpA	F0F1 ATP synthase subunit alpha	COG0056
162	0.81	GAACTGcgcactcaggtggcggcTCtgG	acx-Achr_40650	atpG	F0F1 ATP synthase subunit gamma	COG0224
162	0.81	GAACTGcgcactcaggtggcggcTCtgG	acx-Achr_40640	atpD	F0F1 ATP synthase subunit beta	COG0055
162	0.81	GAACTGcgcactcaggtggcggcTCtgG	acx-Achr_40630	atpC	F0F1 ATP synthase subunit epsilon	COG0355
----------------------------------------------------------------------------------------
163	0.81	GAACTGaactgccaggtgttca.TCacC	acx-Achr_40	gyrB	DNA gyrase subunit B	COG0187
----------------------------------------------------------------------------------------
164	0.81	GAACTGctcgacagcccggtgt.TCgaG	acx-Achr_5230	pncA	Pyrazinamidase/nicotinamidase PncA	COG1335
----------------------------------------------------------------------------------------
165	0.81	GAACCAtcaacccgctgcatctgTCgcA	acx-Achr_7100		Cation transport ATPase
----------------------------------------------------------------------------------------
166	0.81	GGACTCggtattactaatttta.TCgaA	acx-Achr_e430		Transposase, IS885 family	COG3335
----------------------------------------------------------------------------------------
167	0.81	GAACTGatcgccaaggcgcgtc.TCtgC	acx-Achr_3350		Transposase ISPpu13	ROG3536
----------------------------------------------------------------------------------------
168	0.81	GGACTTtcgcaatgcattgcaa.TCttT	acx-Achr_c370		Hypothetical protein
----------------------------------------------------------------------------------------
169	0.81	GAACTAccgttcgatggtcgaa.TCccC	acx-Achr_16860		Effector locus protein	COG3781
----------------------------------------------------------------------------------------
170	0.81	GAATTTtcggcgaatgtcgtct.TCacC	acx-Achr_28660		23S ribosomal RNA - rRNA operon 6 of 6
170	0.81	GAATTTtcggcgaatgtcgtct.TCacC	acx-Achr_28650		5S ribosomal RNA - rRNA operon 6 of 6
----------------------------------------------------------------------------------------
171	0.81	GAATATggcgccgtcgaacagcaTCcgA	acx-Achr_24610	rpmI	50S ribosomal protein L35	COG0291
171	0.81	GAATATggcgccgtcgaacagcaTCcgA	acx-Achr_24600	rplT	50S ribosomal protein L20	COG0292
171	0.81	GAATATggcgccgtcgaacagcaTCcgA	acx-Achr_24590	pheS	phenylalanyl-tRNA synthetase subunit alpha	COG0016
171	0.81	GAATATggcgccgtcgaacagcaTCcgA	acx-Achr_24580	pheT	phenylalanyl-tRNA synthetase subunit beta	COG0072
171	0.81	GAATATggcgccgtcgaacagcaTCcgA	acx-Achr_24570	ihfA	Integration host factor subunit alpha	COG0776
171	0.81	GAATATggcgccgtcgaacagcaTCcgA	acx-Achr_24560		MerR family transcriptional regulator	COG0789
----------------------------------------------------------------------------------------
172	0.81	GAACTTgccgatgctgggggattCCtgA	acx-Achr_21470	hutI	Imidazolonepropionase	COG1228
172	0.81	GAACTTgccgatgctgggggattCCtgA	acx-Achr_21460	hutG	N-formylglutamate amidohydrolase	COG3741
----------------------------------------------------------------------------------------
173	0.81	GAAGTTcggcgatctgccctatcTCggT	acx-Achr_18560		SCO1/SenC/PrrC protein, involved in biogenesis of respiratory and photosynthetic system	COG1999
173	0.81	GAAGTTcggcgatctgccctatcTCggT	acx-Achr_18570		SCO1/SenC/PrrC protein, involved in biogenesis of respiratory and photosynthetic system	COG1999
173	0.81	GAAGTTcggcgatctgccctatcTCggT	acx-Achr_18580		ABC-type branched-chain amino acid transport system, periplasmic component	COG0683
----------------------------------------------------------------------------------------
174	0.81	GAAACTttgcgtcccgcgccag.TCaaA	acx-Achr_34420		Rho termination factor, N-terminal domain
----------------------------------------------------------------------------------------
175	0.81	GAACGCttcgatcccgcggccgcTCcaA	acx-Achr_2230		Hypothetical protein
----------------------------------------------------------------------------------------
176	0.81	GGACATggaggtgctgttcgac.TCcaA	acx-Achr_28930	recO	DNA repair protein RecO	COG1381
176	0.81	GGACATggaggtgctgttcgac.TCcaA	acx-Achr_28920	pdxJ	Pyridoxine 5'-phosphate synthase	COG0854
----------------------------------------------------------------------------------------
177	0.81	GGACTTctccgcgatcatcaaccTCtaC	acx-Achr_31500		Enoyl-CoA hydratase/isomerase family protein	COG1024
177	0.81	GGACTTctccgcgatcatcaaccTCtaC	acx-Achr_31510	acdA	Acyl-CoA dehydrogenase NM domain-like	COG1960
----------------------------------------------------------------------------------------
178	0.81	GAACGGgaaaaccgcatgaacacTCcgA	acx-Achr_21870		OprD family outer membrane porin	ROG8456
----------------------------------------------------------------------------------------
179	0.81	GAACCCcgtacgctccacattccTCcaA	acx-Achr_34120		Hypothetical protein	COG3181
----------------------------------------------------------------------------------------
180	0.81	GGACTAagctcatcagactaag.TCtgA	acx-Achr_30430		Prevent-host-death protein Phd/YefM	COG4118
180	0.81	GGACTAagctcatcagactaag.TCtgA	acx-Achr_30440	pilT	Pilus retraction motor protein PilT	COG3744
----------------------------------------------------------------------------------------
181	0.81	GCACTCgggaagcatgggcgcc.TCctA	acx-Achr_14750		Hypothetical protein	COG4575
181	0.81	GCACTCgggaagcatgggcgcc.TCctA	acx-Achr_14740		Hypothetical protein	COG5393
181	0.81	GCACTCgggaagcatgggcgcc.TCctA	acx-Achr_14730		Hypothetical protein
----------------------------------------------------------------------------------------
182	0.81	GAACTTgaccctgaagcgcgctcTAcaA	acx-Achr_f1020	parA	ATPase involved in plasmid partitioning ParA	COG1192
182	0.81	GAACTTgaccctgaagcgcgctcTAcaA	acx-Achr_f1010	parB	ParB family partitioning protein	COG1475
----------------------------------------------------------------------------------------
183	0.81	GAACAGgcaccgcaagtgaagt.TCca	acx-Achr_4590		Beta-propeller domain-containing protein, methanol dehydrogenase	COG1512
183	0.81	GAACAGgcaccgcaagtgaagt.TCca	acx-Achr_4580		Membrane protein	COG3762
----------------------------------------------------------------------------------------
184	0.81	GAAATTgacctgccccgcggcttTCtcT	acx-Achr_40800	rpmH	50S ribosomal protein L34	COG0230
184	0.81	GAAATTgacctgccccgcggcttTCtcT	acx-Achr_40790	rnpA	ribonuclease P	COG0594
184	0.81	GAAATTgacctgccccgcggcttTCtcT	acx-Achr_40780		Hypothetical protein	COG0759
184	0.81	GAAATTgacctgccccgcggcttTCtcT	acx-Achr_40770		putative inner membrane protein translocase component YidC	COG0706
184	0.81	GAAATTgacctgccccgcggcttTCtcT	acx-Achr_40760	trmE	tRNA modification GTPase TrmE	COG0486
----------------------------------------------------------------------------------------
185	0.81	GGACTTgactgccgtcaggcct.TCgcG	acx-Achr_39770		Oligosaccharide/H+ symporter, major facilitator superfamily (MFS)	COG0477
185	0.81	GGACTTgactgccgtcaggcct.TCgcG	acx-Achr_39780		Short-chain dehydrogenase/reductase (SDR) family protein	COG1028
185	0.81	GGACTTgactgccgtcaggcct.TCgcG	acx-Achr_39790		gluconolactonase	COG3386
185	0.81	GGACTTgactgccgtcaggcct.TCgcG	acx-Achr_39800		Aldose 1-epimerase family protein	COG2017
185	0.81	GGACTTgactgccgtcaggcct.TCgcG	acx-Achr_39810		Alpha-glucosidase	COG0366
----------------------------------------------------------------------------------------
186	0.81	GAACATctgaaatttttttttcgTCgaG	acx-Achr_13220		tRNA-Asp
----------------------------------------------------------------------------------------
187	0.81	GAACTGgccgaacaggcctttt.TCgtC	acx-Achr_2080	trpI	TrpBA operon transcriptional regulator, LysR family TrpI	COG0583
----------------------------------------------------------------------------------------
188	0.81	GAACTTtcaagtggaaatgcaa.CCtgA	acx-Achr_1260	nifH	Nitrogenase iron protein	COG1348
188	0.81	GAACTTtcaagtggaaatgcaa.CCtgA	acx-Achr_1270	nifD	Nitrogenase molybdenum-iron protein alpha chain	COG2710
188	0.81	GAACTTtcaagtggaaatgcaa.CCtgA	acx-Achr_1280	nifK	Nitrogenase molybdenum-iron protein beta chain	COG2710
188	0.81	GAACTTtcaagtggaaatgcaa.CCtgA	acx-Achr_1290	nifT	Nitrogen fixation protein	COG5554
188	0.81	GAACTTtcaagtggaaatgcaa.CCtgA	acx-Achr_1300	nifY	Dinitrogenase iron-molybdenum cofactor biosynthesis protein	ROG0129
188	0.81	GAACTTtcaagtggaaatgcaa.CCtgA	acx-Achr_1310		Hypothetical protein	ROG2926
188	0.81	GAACTTtcaagtggaaatgcaa.CCtgA	acx-Achr_1320	lrv	Leucine rich repeat variant:LRV FeS4 cluster	COG1413
----------------------------------------------------------------------------------------
189	0.81	GAACCCgatcgagatggccttt.TCcaA	acx-Achr_f980		Transposase, IS4 family	COG3385
----------------------------------------------------------------------------------------
190	0.81	GAACTTcgggctgcctattgagcCCggA	acx-Achr_16840		Hypothetical protein
----------------------------------------------------------------------------------------
191	0.81	GAACCAgatcaaccccgtctgggTCaaA	acx-Achr_31290	algA	mannose-1-phosphate guanylyltransferase/mannose-6-phosphate isomerase	COG0836
----------------------------------------------------------------------------------------
192	0.81	GAAGTTcaacgcgatatccgggtTCgaC	acx-Achr_34510	ribH	6,7-dimethyl-8-ribityllumazine synthase	COG0054
192	0.81	GAAGTTcaacgcgatatccgggtTCgaC	acx-Achr_34500	nusB	transcription antitermination factor NusB	COG0781
192	0.81	GAAGTTcaacgcgatatccgggtTCgaC	acx-Achr_34490	thiL	Thiamine-monophosphate kinase	COG0611
192	0.81	GAAGTTcaacgcgatatccgggtTCgaC	acx-Achr_34480	pgpA	Phosphatidylglycerophosphatase A	COG1267
192	0.81	GAAGTTcaacgcgatatccgggtTCgaC	acx-Achr_34470		Hypothetical protein	ROG3504
192	0.81	GAAGTTcaacgcgatatccgggtTCgaC	acx-Achr_34460		Aspartyl protease family protein	COG3577
----------------------------------------------------------------------------------------
193	0.81	GAACTTttcccagcggccccgatACagA	acx-Achr_3500		Long-chain acyl-CoA thioester hydrolase family protein	COG1607
----------------------------------------------------------------------------------------
194	0.81	AAACTTcctatatgggaatctttTCtaA	acx-Achr_31080		Hypothetical protein	COG3652
----------------------------------------------------------------------------------------
195	0.81	GAACACagcccgctcccctgagcTCgaA	acx-Achr_4810	apaG	Magnesium transporter ApaG	COG2967
195	0.81	GAACACagcccgctcccctgagcTCgaA	acx-Achr_4800	apaH	diadenosine tetraphosphatase	COG0639
195	0.81	GAACACagcccgctcccctgagcTCgaA	acx-Achr_4790	glpE	Thiosulfate sulfurtransferase GlpE	COG0607
----------------------------------------------------------------------------------------
196	0.81	GAACGCcgtgcacggctccgac.TCcgA	acx-Achr_10130		Dual-specificity RNA methyltransferase RlmN	COG0820
196	0.81	GAACGCcgtgcacggctccgac.TCcgA	acx-Achr_10140	pilF	type 4 pilus biogenesis protein PilF	COG3063
196	0.81	GAACGCcgtgcacggctccgac.TCcgA	acx-Achr_10150		Cro/Cl family transcriptional regulator	COG1426
196	0.81	GAACGCcgtgcacggctccgac.TCcgA	acx-Achr_10160	ispG	4-hydroxy-3-methylbut-2-en-1-yl diphosphate synthase	COG0821
196	0.81	GAACGCcgtgcacggctccgac.TCcgA	acx-Achr_10170	hisS	histidyl-tRNA synthetase	COG0124
196	0.81	GAACGCcgtgcacggctccgac.TCcgA	acx-Achr_10180		YfgM-like protein	COG2976
196	0.81	GAACGCcgtgcacggctccgac.TCcgA	acx-Achr_10190		YfgL-like phosphoquinolipoprotein kinase	COG1520
196	0.81	GAACGCcgtgcacggctccgac.TCcgA	acx-Achr_10200	engA	GTP-binding protein EngA	COG1160
----------------------------------------------------------------------------------------
197	0.81	GTATTTtcggtcgatgggaaaaaTCgaA	acx-Achr_10430		Hypothetical protein	ROG7390
----------------------------------------------------------------------------------------
198	0.81	GAAGATaagccttgcgaccagc.TCaaA	acx-Achr_18870		Transposase, IS605 OrfB family	COG0675
----------------------------------------------------------------------------------------
199	0.81	GAATTGgttgccctgcgcgaagcTCaaA	acx-Achr_13260		Hypothetical protein	ROG7716
----------------------------------------------------------------------------------------
200	0.81	GATCTTccaactgggcgcggtggTCtgA	acx-Achr_30490	pilD	Type 4 prepilin-like proteins leader peptide-processing enzyme	COG1989
200	0.81	GATCTTccaactgggcgcggtggTCtgA	acx-Achr_30500	coaE	dephospho-CoA kinase	COG0237
----------------------------------------------------------------------------------------
201	0.81	GAACAGggaaagcacgcgattg.TCctA	acx-Achr_8990		Hypothetical protein	COG0457
201	0.81	GAACAGggaaagcacgcgattg.TCctA	acx-Achr_8980	lolB	outer membrane lipoprotein LolB	COG3017
201	0.81	GAACAGggaaagcacgcgattg.TCctA	acx-Achr_8970	ipk	4-diphosphocytidyl-2-C-methyl-D-erythritol kinase	COG1947
201	0.81	GAACAGggaaagcacgcgattg.TCctA	acx-Achr_8960		tRNA-Gln
201	0.81	GAACAGggaaagcacgcgattg.TCctA	acx-Achr_8950		tRNA-Gln
201	0.81	GAACAGggaaagcacgcgattg.TCctA	acx-Achr_8940	prsA	Ribose-phosphate pyrophosphokinase	COG0462
201	0.81	GAACAGggaaagcacgcgattg.TCctA	acx-Achr_8930	rplY	50S ribosomal protein L25/general stress protein Ctc	COG1825
201	0.81	GAACAGggaaagcacgcgattg.TCctA	acx-Achr_8920	pth	Peptidyl-tRNA hydrolase	COG0193
201	0.81	GAACAGggaaagcacgcgattg.TCctA	acx-Achr_8910	ychF	GTP-dependent nucleic acid-binding protein EngD	COG0012
201	0.81	GAACAGggaaagcacgcgattg.TCctA	acx-Achr_8900		Hypothetical protein
201	0.81	GAACAGggaaagcacgcgattg.TCctA	acx-Achr_8890		Hypothetical protein	ROG1817
201	0.81	GAACAGggaaagcacgcgattg.TCctA	acx-Achr_8880		ATPase involved in DNA repair	COG4913
201	0.81	GAACAGggaaagcacgcgattg.TCctA	acx-Achr_8870		Hypothetical protein	COG4924
----------------------------------------------------------------------------------------
202	0.81	GCACTTtcgctaacgtgtcgct.TCccT	acx-Achr_33300		ABC-type nitrate/sulfonate/bicarbonate transport system, periplasmic component	COG0715
202	0.81	GCACTTtcgctaacgtgtcgct.TCccT	acx-Achr_33310		Intracellular signaling protein with diguanylate cyclase and phosphodiesterase activities	COG5001
----------------------------------------------------------------------------------------
203	0.81	GAACTGgggtgattttgtggggaTCacT	acx-Achr_d60		Transposase, IS4 family	COG3293
----------------------------------------------------------------------------------------
204	0.81	GAAGTTcgcggcagcggcgggagTCtcG	acx-Achr_23040		Cyclophilin type peptidyl-prolyl cis-trans isomerase/CLD	COG0652
204	0.81	GAAGTTcgcggcagcggcgggagTCtcG	acx-Achr_23050	lpxH	UDP-2,3-diacylglucosamine hydrolase	COG2908
----------------------------------------------------------------------------------------
205	0.81	GAACCTgggccgtcagctcccacTCggC	acx-Achr_d440		Hypothetical protein
205	0.81	GAACCTgggccgtcagctcccacTCggC	acx-Achr_d430		HU family DNA-binding protein	COG0776
----------------------------------------------------------------------------------------
206	0.81	GAACATgccacgccgaccgggcaTCcgG	acx-Achr_23790		Hypothetical protein
----------------------------------------------------------------------------------------
207	0.81	GAACATtttctgggctttttcttTCctG	acx-Achr_37660		Hypothetical protein
----------------------------------------------------------------------------------------
208	0.81	GAAAATtcatgttccgcggctttTCcgA	acx-Achr_39420	nifL	Nitrogen fixation regulatory protein, NifL	COG0642
208	0.81	GAAAATtcatgttccgcggctttTCcgA	acx-Achr_39430	nifA	Nif-specific sigma54-dependent transcriptional activator protein, NifA	COG3604
208	0.81	GAAAATtcatgttccgcggctttTCcgA	acx-Achr_39440	nifB	Nitrogenase cofactor biosynthesis protein	COG0535
208	0.81	GAAAATtcatgttccgcggctttTCcgA	acx-Achr_39450		4Fe-4S ferredoxin iron-sulfur binding domain-containing protein
208	0.81	GAAAATtcatgttccgcggctttTCcgA	acx-Achr_39460	nifO	Arsenate reductase (Nitrogenase-associated protein) (Modular protein)	COG1393
208	0.81	GAAAATtcatgttccgcggctttTCcgA	acx-Achr_39470	nifQ	Nitrogen fixation cofactor assembly protein	ROG0359
208	0.81	GAAAATtcatgttccgcggctttTCcgA	acx-Achr_39480		rhodanese/sulfurtransferase-like protein	COG0607
208	0.81	GAAAATtcatgttccgcggctttTCcgA	acx-Achr_39490		Monothiol glutaredoxin, Grx4 family	COG0278
----------------------------------------------------------------------------------------
209	0.81	GAGCTTgcggccagactcaatt.TCtaA	acx-Achr_15580		Outer membrane protein, OmpA/MotB family	COG2885
----------------------------------------------------------------------------------------
210	0.81	GAAGGTcatgcgcgctggacgc.TCaaA	acx-Achr_29100		transposase	COG3335
210	0.81	GAAGGTcatgcgcgctggacgc.TCaaA	acx-Achr_29110		transposase
----------------------------------------------------------------------------------------
211	0.81	GGACTTcgtgtacctgggcgccaTCggC	acx-Achr_11210		Potassium-transporting ATPase A chain	COG2060
211	0.81	GGACTTcgtgtacctgggcgccaTCggC	acx-Achr_11200	kdpA	potassium-transporting ATPase, A subunit
211	0.81	GGACTTcgtgtacctgggcgccaTCggC	acx-Achr_11190	kdpB	Potassium-transporting ATPase B chain	COG2216
211	0.81	GGACTTcgtgtacctgggcgccaTCggC	acx-Achr_11180	kdpC	potassium-transporting ATPase, C subunit	COG2156
211	0.81	GGACTTcgtgtacctgggcgccaTCggC	acx-Achr_11170		Hypothetical protein	ROG8059
211	0.81	GGACTTcgtgtacctgggcgccaTCggC	acx-Achr_11160	kdpD	Osmosensitive K+ channel signal transduction histidine kinase	COG2205
211	0.81	GGACTTcgtgtacctgggcgccaTCggC	acx-Achr_11150		Response regulator (OmpR family) in two-component regulatory system with KdpD, regulation of potassium translocation	COG0745
----------------------------------------------------------------------------------------
212	0.81	GAAGTGgggcgcattatagggtaTCgaA	acx-Achr_22610		Transposase, IS4 family	COG3666
----------------------------------------------------------------------------------------
213	0.81	GAACTAttcgcgccggacgtcccTCtaC	acx-Achr_4560		competence/damage-inducible protein CinA C-terminal domain	COG1546
----------------------------------------------------------------------------------------
214	0.81	GAATTTccatcatctaagccagcTCtgT	acx-Achr_17180		Alkanesulfonate monooxygenase	COG2141
214	0.81	GAATTTccatcatctaagccagcTCtgT	acx-Achr_17170		FMN-dependent oxidoreductase, nitrilotriacetate monooxygenase family	COG2141
214	0.81	GAATTTccatcatctaagccagcTCtgT	acx-Achr_17160		Acyl-CoA dehydrogenase, type 2, C-terminal domain	COG1960
214	0.81	GAATTTccatcatctaagccagcTCtgT	acx-Achr_17150		Class II aldolase and adducin N-terminal domain protein 9	COG0235
214	0.81	GAATTTccatcatctaagccagcTCtgT	acx-Achr_17140		ABC nitrate/sulfonate/bicarbonate family transporter, periplasmic ligand binding protein	COG0715
214	0.81	GAATTTccatcatctaagccagcTCtgT	acx-Achr_17130		ABC nitrate/sulfonate/bicarbonate family transporter, periplasmic ligand binding protein	COG0715
----------------------------------------------------------------------------------------
215	0.81	GAACCGtcctgggtggccaggacTCtcA	acx-Achr_18850		Peptidyl-prolyl cis-trans isomerase C
----------------------------------------------------------------------------------------
216	0.81	GACCTTatgcttcagcggccacaTCccA	acx-Achr_22000		Transposase, IS4 family	COG5659
----------------------------------------------------------------------------------------
217	0.81	GAACAGgtaaccctgtcccgaa.TCgcA	acx-Achr_19140		Transposase, IS4 family	COG3385
----------------------------------------------------------------------------------------
218	0.81	GCACTTggcgcatgcggcgcac.TCcgC	acx-Achr_35580		Thioesterase/thiol ester dehydrase-isomerase	COG2050
218	0.81	GCACTTggcgcatgcggcgcac.TCcgC	acx-Achr_35590		3-oxoacyl-[acyl-carrier-protein] synthase 2	COG0304
----------------------------------------------------------------------------------------
219	0.81	GAACTGgacatcgcctccagct.TCatC	acx-Achr_1110	trkA	Potassium transporter peripheral membrane component	COG0569
----------------------------------------------------------------------------------------
220	0.81	GGACTTgcgcaccctatatagttTCatG	acx-Achr_15610		Hypothetical protein
----------------------------------------------------------------------------------------
221	0.81	GCACCTccggacaagtcacgcatTCgcA	acx-Achr_38740	vnfU	NifU C-terminal domain-containing protein, VnfU
221	0.81	GCACCTccggacaagtcacgcatTCgcA	acx-Achr_38750	vnfA	vanadium nitrogenase sigma54-dependent transcriptional activator, VnfA	COG3604
221	0.81	GCACCTccggacaagtcacgcatTCgcA	acx-Achr_38760	vnfE	Vanadium nitrogenase iron cofactor biosynthesis protein vnfE	COG2710
221	0.81	GCACCTccggacaagtcacgcatTCgcA	acx-Achr_38770	vnfN	Vanadium nitrogenase iron cofactor biosynthesis protein vnfN	COG2710
221	0.81	GCACCTccggacaagtcacgcatTCgcA	acx-Achr_38780	vnfX	Vanadium nitrogenase biosynthetic protein vnfX	COG1433
----------------------------------------------------------------------------------------
222	0.81	GAACTGgccgtccgacatttct.TCgaC	acx-Achr_38890		Pyoverdine sidechain peptide synthetase IV, D-Asp-L-Ser component	COG1020
222	0.81	GAACTGgccgtccgacatttct.TCgaC	acx-Achr_38880		Non-ribosomal peptide synthase, PvdJ(2)-like protein	COG1020
----------------------------------------------------------------------------------------
223	0.81	GGACATtttgtcctaatattcttTCcgA	acx-Achr_c30	klcA	KlcA antirestriction protein	ROG6574
223	0.81	GGACATtttgtcctaatattcttTCcgA	acx-Achr_c40	klcB	KlcB plasmid stable inheritance protein	COG5336
----------------------------------------------------------------------------------------
224	0.81	GTACTTcagttggattctcggcaTCctG	acx-Achr_25060		Cyd operon YbgE family protein	COG3790
----------------------------------------------------------------------------------------
225	0.81	GAACCAaacatgcagacggctt.TCtcA	acx-Achr_37480		peptidase M16-like protein	COG0612
225	0.81	GAACCAaacatgcagacggctt.TCtcA	acx-Achr_37490		peptidase M16-like protein	COG0612
225	0.81	GAACCAaacatgcagacggctt.TCtcA	acx-Achr_37500	rsmD	Ribosomal RNA small subunit methyltransferase D	COG0742
225	0.81	GAACCAaacatgcagacggctt.TCtcA	acx-Achr_37510		hydrolase, alpha/beta fold family	COG0429
----------------------------------------------------------------------------------------
226	0.81	GTACATccccaacccggcgaagaTCgaA	acx-Achr_8730	acoC	Branched-chain alpha-keto acid dehydrogenase subunit E2	COG0596
226	0.81	GTACATccccaacccggcgaagaTCgaA	acx-Achr_8720	adh	2,3-butanediol dehydrogenase, R-alcohol forming, (R)-and (S)-acetoin-specific	COG1063
----------------------------------------------------------------------------------------
227	0.81	GAACCTcctgccggggctgcgc.TCttG	acx-Achr_8330	otsB	Trehalose 6-phosphate phosphatase	COG1877
227	0.81	GAACCTcctgccggggctgcgc.TCttG	acx-Achr_8340	otsA	alpha,alpha-trehalose-phosphate synthase (UDP-forming)	COG0380
----------------------------------------------------------------------------------------
228	0.81	GGACTTgactggagacccgggc.TCccG	acx-Achr_15800		Succinyltransferase protein
----------------------------------------------------------------------------------------
229	0.81	GAACTGccagcgggcggcagaggTCttG	acx-Achr_38850		Formyl transferase family protein	COG0299
229	0.81	GAACTGccagcgggcggcagaggTCttG	acx-Achr_38840		Acetylpolyamine aminohydrolase	COG0123
----------------------------------------------------------------------------------------
230	0.81	GAACTCtccggccggcgcccccaTCcaT	acx-Achr_19640		Hypothetical protein
----------------------------------------------------------------------------------------
231	0.81	GGACTTgaacagcttcttcagcaTCggG	acx-Achr_7980		Pseudomonas sRNA P29 - RFAM RF01675
----------------------------------------------------------------------------------------
232	0.81	GCACTGacggcgggccacaacc.TCccA	acx-Achr_8360		Hypothetical protein
----------------------------------------------------------------------------------------
233	0.81	GAAATCtaaaacagccaacagcaTCaaA	acx-Achr_22370		Divergent AAA domain-containing protein	COG1479
----------------------------------------------------------------------------------------
234	0.81	GAACCTggcggtgatcaacctgtTCgaC	acx-Achr_39290		ABC type tungstate transporter, permease component	COG2998
----------------------------------------------------------------------------------------
235	0.81	GAACTTctacaccatcacccgc.TAcaA	acx-Achr_32990		RlpA-like lipoprotein	COG0797
235	0.81	GAACTTctacaccatcacccgc.TAcaA	acx-Achr_32980	dacA	D-Alanyl-D-Alanine carboxypeptidase	COG1686
235	0.81	GAACTTctacaccatcacccgc.TAcaA	acx-Achr_32970		Hypothetical protein	COG2921
235	0.81	GAACTTctacaccatcacccgc.TAcaA	acx-Achr_32960	lipB	lipoate-protein ligase B	COG0321
235	0.81	GAACTTctacaccatcacccgc.TAcaA	acx-Achr_32950	lipA	Lipoyl synthase	COG0320
----------------------------------------------------------------------------------------
236	0.81	GGACTTctccgccattatccaccTCtaC	acx-Achr_24280		Enoyl-CoA hydratase/isomerase	COG1024
----------------------------------------------------------------------------------------
237	0.81	GCACATccccggcgcggaacgg.TCgaA	acx-Achr_39880		multidrug efflux pump membrane fusion protein	COG0845
237	0.81	GCACATccccggcgcggaacgg.TCgaA	acx-Achr_39890		multidrug efflux pump RND-family transporter protein	COG0841
237	0.81	GCACATccccggcgcggaacgg.TCgaA	acx-Achr_39900		Major intrinsic multiple antibiotic resistance efflux outer membrane protein OprM	COG1538
----------------------------------------------------------------------------------------
238	0.81	GATCTTggcgtcgccaacgatacTCggA	acx-Achr_26740	gmd	GDP-mannose 4,6-dehydratase	COG1089
238	0.81	GATCTTggcgtcgccaacgatacTCggA	acx-Achr_26730		GDP-6-deoxy-D-lyxo-4-hexulose reductase	COG0451
238	0.81	GATCTTggcgtcgccaacgatacTCggA	acx-Achr_26720		Glycosyl transferase group 1	COG0438
----------------------------------------------------------------------------------------
239	0.81	GAAGATcatcgacagcgagaagtTCgaA	acx-Achr_17340		ABC transporter, ATP-binding protein	COG1116
239	0.81	GAAGATcatcgacagcgagaagtTCgaA	acx-Achr_17350		ABC transporter, permease protein	COG0600
----------------------------------------------------------------------------------------
240	0.81	GAAAATccaagattgaggaacgaTCaaA	acx-Achr_29170	groEL	chaperonin GroEL	COG0459
----------------------------------------------------------------------------------------
241	0.81	GCACTTccagttcatcggcgactTCagC	acx-Achr_20730		Phosphate ABC transporter substrate-binding protein, PhoT family	COG0226
241	0.81	GCACTTccagttcatcggcgactTCagC	acx-Achr_20720		phosphate ABC transporter membrane protein 1, PhoT family	COG0573
241	0.81	GCACTTccagttcatcggcgactTCagC	acx-Achr_20710		phosphate ABC transporter membrane protein 2, PhoT family	COG0581
----------------------------------------------------------------------------------------
242	0.81	GAATTTccctgaagccgggcccaTCggC	acx-Achr_1970		Cytochrome c, class I	COG2863
----------------------------------------------------------------------------------------
243	0.81	GAACAGacgccctccccgcccc.TCcgA	acx-Achr_6800		K(+)/H(+) antiporter NhaP2	COG3263
243	0.81	GAACAGacgccctccccgcccc.TCcgA	acx-Achr_6790	kefA	potassium efflux protein KefA	COG3264
243	0.81	GAACAGacgccctccccgcccc.TCcgA	acx-Achr_6780		Hypothetical protein	COG0397
----------------------------------------------------------------------------------------
244	0.81	GCACTTcctggagcgcgaattcgTCgcC	acx-Achr_8050	sfsA	sugar fermentation stimulation protein A	COG1489
----------------------------------------------------------------------------------------
245	0.81	GAACGAaatcgccaggcacaaggTCgaA	acx-Achr_36700		Cell division protein ZapA	COG3027
----------------------------------------------------------------------------------------
246	0.81	GAACGTctgcgcgatggccatt.TCgtG	acx-Achr_27100	scpB	Chromosome segregation and condensation protein B	COG1386
----------------------------------------------------------------------------------------
247	0.81	GAACTGgcctccatgctgctgc.TCgcC	acx-Achr_19250	nuoK	NADH dehydrogenase subunit K	COG0713
247	0.81	GAACTGgcctccatgctgctgc.TCgcC	acx-Achr_19240	nuoL	Proton-translocating NADH-quinone oxidoreductase, chain L	COG1009
247	0.81	GAACTGgcctccatgctgctgc.TCgcC	acx-Achr_19230	nuoM	Proton-translocating NADH-quinone oxidoreductase, chain M	COG1008
247	0.81	GAACTGgcctccatgctgctgc.TCgcC	acx-Achr_19220	nuoN	NADH dehydrogenase subunit N	COG1007
----------------------------------------------------------------------------------------
248	0.81	GAACCGgaccggctcccgccacaTCgaA	acx-Achr_180		Aminopeptidase	COG4324
248	0.81	GAACCGgaccggctcccgccacaTCgaA	acx-Achr_190		Hypothetical protein
----------------------------------------------------------------------------------------
249	0.81	GAAATGaagcagcgcttcgttc.TCggA	acx-Achr_30800	sbcC	ATP-dependent dsDNA exonuclease SbcC	COG0419
----------------------------------------------------------------------------------------
250	0.81	GAACCGccaacacccaaacgct.TCaaA	acx-Achr_4780		PrkA family serine protein kinase	COG2766
250	0.81	GAACCGccaacacccaaacgct.TCaaA	acx-Achr_4770		Hypothetical protein	COG2718
250	0.81	GAACCGccaacacccaaacgct.TCaaA	acx-Achr_4760		SpoVR family protein	COG2719
250	0.81	GAACCGccaacacccaaacgct.TCaaA	acx-Achr_4750		multifunctional tRNA nucleotidyl transferase/2'3'-cyclic phosphodiesterase/2'nucleotidase/phosphatase	COG0617
----------------------------------------------------------------------------------------
251	0.81	GTACTTggctggcagacagggcgTCtgC	acx-Achr_21650		Metallophosphoesterase	COG1409
251	0.81	GTACTTggctggcagacagggcgTCtgC	acx-Achr_21640		Hypothetical protein	ROG7203
----------------------------------------------------------------------------------------
252	0.81	GAAAATcacatgaatatagacgtTCaaA	acx-Achr_37340	dadA	D-amino acid dehydrogenase small subunit	COG0665
252	0.81	GAAAATcacatgaatatagacgtTCaaA	acx-Achr_37330		Endoribonuclease L-PSP family protein	COG0251
252	0.81	GAAAATcacatgaatatagacgtTCaaA	acx-Achr_37320	dadX	Alanine racemase, catabolic	COG0787
----------------------------------------------------------------------------------------
253	0.81	GAATTTtatagggaattttttt.TCtaG	acx-Achr_7080	rfaE	bifunctional heptose 7-phosphate kinase/heptose 1-phosphate adenyltransferase	COG2870
----------------------------------------------------------------------------------------
254	0.81	GAAATAaaaatataaacatata.TCaaA	acx-Achr_4740		Metallo-beta-lactamase family protein	COG0491
254	0.81	GAAATAaaaatataaacatata.TCaaA	acx-Achr_4730		beta-lactamase hydrolase-family protein	COG0446
254	0.81	GAAATAaaaatataaacatata.TCaaA	acx-Achr_4720		Sulfate transporter, permease protein	COG0659
254	0.81	GAAATAaaaatataaacatata.TCaaA	acx-Achr_4710		Rhodanese/Cell cycle control phosphatase	COG0607
----------------------------------------------------------------------------------------
255	0.81	GGACTTccgccacggcgtgcacaTCacC	acx-Achr_30960	moaC	molybdenum cofactor biosynthesis protein C	COG0315
255	0.81	GGACTTccgccacggcgtgcacaTCacC	acx-Achr_30950	moaD	Molybdopterin converting factor, small subunit	COG1977
255	0.81	GGACTTccgccacggcgtgcacaTCacC	acx-Achr_30940	moaE	molybdopterin converting factor, large subunit	COG0314
----------------------------------------------------------------------------------------
256	0.81	GAATTTtcggcgaatgtcgtct.TCacC	acx-Achr_15130		23S ribosomal RNA - rRNA operon 4 of 6
256	0.81	GAATTTtcggcgaatgtcgtct.TCacC	acx-Achr_15140		5S ribosomal RNA - rRNA operon 4 of 6
----------------------------------------------------------------------------------------
257	0.81	GAACTCtcgccaaggggtgttt.TCagT	acx-Achr_31060		Hypothetical protein	COG3729
----------------------------------------------------------------------------------------
258	0.81	GAATTGccatggatcgcgtaccaTCaaA	acx-Achr_e770		Hypothetical protein
----------------------------------------------------------------------------------------
259	0.81	GGAATTtcccgccgtgttcatgtTCcaA	acx-Achr_9300		OmpA family protein	COG2885
----------------------------------------------------------------------------------------
260	0.81	GAACCAtcgccaagccgcgcca.TCctA	acx-Achr_22740		Hypothetical protein
----------------------------------------------------------------------------------------
261	0.81	GAAGTTaacgatccgcaagaattTCtcC	acx-Achr_31840		Short-chain dehydrogenase/reductase SDR	COG1028
261	0.81	GAAGTTaacgatccgcaagaattTCtcC	acx-Achr_31850	folX	D-erythro-7,8-dihydroneopterin triphosphate 2'-epimerase	COG1539
----------------------------------------------------------------------------------------
262	0.81	GTACTTaggtgatagcaggctg.TCgtC	acx-Achr_24540		Hypothetical protein	ROG1301
262	0.81	GTACTTaggtgatagcaggctg.TCgtC	acx-Achr_24530		Hypothetical protein	ROG1301
----------------------------------------------------------------------------------------
263	0.81	GCACTGgagcacaacgagcagg.TCaaA	acx-Achr_24560		MerR family transcriptional regulator	COG0789
----------------------------------------------------------------------------------------
264	0.81	GCAATTtcagcctgcttgggct.TCggA	acx-Achr_26560		Methyltransferase, type 11 family
----------------------------------------------------------------------------------------
265	0.81	GAACGGatcgctgcatgtcccg.TCgaA	acx-Achr_8790	pqqB	pyrroloquinoline quinone biosynthesis protein PqqB	COG1235
265	0.81	GAACGGatcgctgcatgtcccg.TCgaA	acx-Achr_8800	pqqC	Pyrroloquinoline-quinone synthase protein C	COG5424
----------------------------------------------------------------------------------------
266	0.81	GCACTCtataacaactcaccgg.TCgaA	acx-Achr_13980	algZ	Alginate biosynthesis transcriptional activator	ROG6594
----------------------------------------------------------------------------------------
267	0.81	GAAATAatgaagggatgacagc.TCccA	acx-Achr_38000	dctB2	C4-dicarboxylate sensory histidine protein kinase, two component; DctB2	COG4191
267	0.81	GAAATAatgaagggatgacagc.TCccA	acx-Achr_38010	dctD2	C4 dicarboxylate two-component response regulator, sigma54-dependent; DctD2	COG2204
----------------------------------------------------------------------------------------
268	0.81	GAATTCgccccgctcgagatcgaTCtgA	acx-Achr_28340		SOS-response cell division inhibitor, blocks FtsZ ring formation	COG5404
----------------------------------------------------------------------------------------
269	0.81	GAAGATatcgctgtcccgggcg.TCcgA	acx-Achr_15980	nrdA	Ribonucleoside-diphosphate reductase, alpha subunit	COG0209
269	0.81	GAAGATatcgctgtcccgggcg.TCcgA	acx-Achr_15970	nrdB	Ribonucleoside-diphosphate reductase subunit beta	COG0208
----------------------------------------------------------------------------------------
270	0.81	GAACTCtgccggtgggcctctc.TCagT	acx-Achr_33850		General stress protein	COG3729
----------------------------------------------------------------------------------------
271	0.81	GGACATtccttcggagccttaa.TCttA	acx-Achr_12210		Transposase, IS4 family	COG5659
----------------------------------------------------------------------------------------
272	0.81	GAATCTgttgttcgatgcaggcaTCgaA	acx-Achr_10630		Fe-S protein	COG3313
----------------------------------------------------------------------------------------
273	0.81	GCACGTtatactgcggcgattttTCgcA	acx-Achr_11840	fumB	fumarate hydratase, class I	COG1838
----------------------------------------------------------------------------------------
274	0.81	GAACATtccccggcacgggcaa.TCcgC	acx-Achr_960		Hemerythrin HHE cation binding domain-containing protein	COG5592
----------------------------------------------------------------------------------------
275	0.81	GAACAGgcgcttggcatgtgct.TCccA	acx-Achr_4490		Sugar efflux transporter, major facilitator superfamily	COG2814
----------------------------------------------------------------------------------------
276	0.81	GAACATccgcgtgctggaagcc.TCgcC	acx-Achr_34650		Hypothetical protein	COG0457
----------------------------------------------------------------------------------------
277	0.81	GAACCGttatgcttcgccgcac.TCcgA	acx-Achr_3840		HAD-superfamily hydrolase subfamily IB, PSPase-like protein	COG0560
----------------------------------------------------------------------------------------
278	0.81	GGACTTgcccagcggggagtgt.TCggC	acx-Achr_27230		Two-component response regulator CopR	COG0745
278	0.81	GGACTTgcccagcggggagtgt.TCggC	acx-Achr_27240		heavy metal sensor histidine protein kinase, two-component	COG0642
----------------------------------------------------------------------------------------
279	0.81	GGACTTctacaagcagcacttcgTCggC	acx-Achr_16960		OprE-like outer membrane porin	ROG8456
----------------------------------------------------------------------------------------
280	0.81	GAATCTgtcggcttgggattta.TCgaA	acx-Achr_e510		DNA modification methylase
----------------------------------------------------------------------------------------
281	0.81	GAACTGctcgggcatgccgaca.TCgcC	acx-Achr_37070		HAD hydrolase, family IA, variant 1	COG1011
281	0.81	GAACTGctcgggcatgccgaca.TCgcC	acx-Achr_37080		Abortive infection like protein	COG1266
----------------------------------------------------------------------------------------
282	0.81	GTAGTTcaggttgcttgatccgtTCggA	acx-Achr_29020	algU	RNA polymerase sigma factor AlgU	COG1595
282	0.81	GTAGTTcaggttgcttgatccgtTCggA	acx-Achr_29010	mucA	Sigma factor algU negative regulatory protein MucA	COG3073
282	0.81	GTAGTTcaggttgcttgatccgtTCggA	acx-Achr_29000	mucB	Sigma factor algU negative regulatory protein MucB	COG3026
282	0.81	GTAGTTcaggttgcttgatccgtTCggA	acx-Achr_28990	mucC	Positive regulator for alginate biosynthesis MucC	COG3086
282	0.81	GTAGTTcaggttgcttgatccgtTCggA	acx-Achr_28980		Periplasmic serine protease, Do/DeqQ family	COG0265
----------------------------------------------------------------------------------------
283	0.81	GAATTCtgtagttcgataatat.TCgaA	acx-Achr_17110		ArsR family transcriptional regulator	COG0640
----------------------------------------------------------------------------------------
284	0.81	GGACTTgagtccggcggctcga.TCgtC	acx-Achr_11450	mucP	membrane-associated zinc metallopeptidase MucP	COG0750
284	0.81	GGACTTgagtccggcggctcga.TCgtC	acx-Achr_11460		Outer membrane protein assembly factor BamA	COG4775
284	0.81	GGACTTgagtccggcggctcga.TCgtC	acx-Achr_11470	ompH	Outer membrane chaperone Skp	COG2825
284	0.81	GGACTTgagtccggcggctcga.TCgtC	acx-Achr_11480	lpxD	UDP-3-O-(3-hydroxymyristoyl) glucosamine N-acyltransferase	COG1044
284	0.81	GGACTTgagtccggcggctcga.TCgtC	acx-Achr_11490	fabZ	(3R)-hydroxymyristoyl-ACP dehydratase	COG0764
284	0.81	GGACTTgagtccggcggctcga.TCgtC	acx-Achr_11500	lpxA	UDP-N-acetylglucosamine acyltransferase	COG1043
284	0.81	GGACTTgagtccggcggctcga.TCgtC	acx-Achr_11510	lpxB	Lipid-A-disaccharide synthase	COG0763
284	0.81	GGACTTgagtccggcggctcga.TCgtC	acx-Achr_11520	rnhB	Ribonuclease HII	COG0164
284	0.81	GGACTTgagtccggcggctcga.TCgtC	acx-Achr_11530	dnaE	DNA polymerase III subunit alpha	COG0587
284	0.81	GGACTTgagtccggcggctcga.TCgtC	acx-Achr_11540	accA	acetyl-CoA carboxylase carboxyltransferase subunit alpha	COG0825
284	0.81	GGACTTgagtccggcggctcga.TCgtC	acx-Achr_11550	metJ	PP-loop-tRNA(Ile)-lysidine synthetase	COG0037
----------------------------------------------------------------------------------------
285	0.81	GTACTTtgtcatggctctgctggTCcgC	acx-Achr_24200		Amino acid ABC transporter, permease protein, 3-TM region, His/Glu/Gln/Arg/opine family	COG0765
----------------------------------------------------------------------------------------
286	0.81	GAACGGgccgcgccactacccgaTCtgA	acx-Achr_28490	fcs	feruloyl-CoA synthase	COG0318
286	0.81	GAACGGgccgcgccactacccgaTCtgA	acx-Achr_28480		Thiolase family protein	COG0183
286	0.81	GAACGGgccgcgccactacccgaTCtgA	acx-Achr_28470		Acyl-CoA dehydrogenase NM domain-like	COG1960
286	0.81	GAACGGgccgcgccactacccgaTCtgA	acx-Achr_28460		Electron transfer flavoprotein beta-subunit	COG2086
286	0.81	GAACGGgccgcgccactacccgaTCtgA	acx-Achr_28450		Electron transfer flavoprotein, alpha subunit	COG2025
----------------------------------------------------------------------------------------
287	0.81	GAACTAttcttgttcctacgccgTCcaC	acx-Achr_4780		PrkA family serine protein kinase	COG2766
287	0.81	GAACTAttcttgttcctacgccgTCcaC	acx-Achr_4770		Hypothetical protein	COG2718
287	0.81	GAACTAttcttgttcctacgccgTCcaC	acx-Achr_4760		SpoVR family protein	COG2719
287	0.81	GAACTAttcttgttcctacgccgTCcaC	acx-Achr_4750		multifunctional tRNA nucleotidyl transferase/2'3'-cyclic phosphodiesterase/2'nucleotidase/phosphatase	COG0617
----------------------------------------------------------------------------------------
288	0.81	GAACTTgtccggcccgccgctg.CCaaA	acx-Achr_11130		Glycosyl transferase, family 2	COG1215
288	0.81	GAACTTgtccggcccgccgctg.CCaaA	acx-Achr_11120	dapE	Succinyl-diaminopimelate desuccinylase	COG0624
288	0.81	GAACTTgtccggcccgccgctg.CCaaA	acx-Achr_11110	rrmA	rRNA (Guanine-N(1)-)-methyltransferase (Ribosomal RNA large subunit methyltransferase A)	COG0500
288	0.81	GAACTTgtccggcccgccgctg.CCaaA	acx-Achr_11100		Hypothetical protein	ROG3137
----------------------------------------------------------------------------------------
289	0.81	GAAGTTcatgaagatcgtctcgcTCgcC	acx-Achr_34960	rplX	50S ribosomal protein L24	COG0198
289	0.81	GAAGTTcatgaagatcgtctcgcTCgcC	acx-Achr_34950	rplE	50S ribosomal protein L5	COG0094
289	0.81	GAAGTTcatgaagatcgtctcgcTCgcC	acx-Achr_34940	rpsN	30s Ribosomal Protein S14 Chain N	COG0199
289	0.81	GAAGTTcatgaagatcgtctcgcTCgcC	acx-Achr_34930	rpsH	30S ribosomal protein S8	COG0096
289	0.81	GAAGTTcatgaagatcgtctcgcTCgcC	acx-Achr_34920	rplF	50S ribosomal protein L6	COG0097
289	0.81	GAAGTTcatgaagatcgtctcgcTCgcC	acx-Achr_34910	rplR	50S ribosomal protein L18	COG0256
289	0.81	GAAGTTcatgaagatcgtctcgcTCgcC	acx-Achr_34900	rpsE	30S ribosomal protein S5	COG0098
289	0.81	GAAGTTcatgaagatcgtctcgcTCgcC	acx-Achr_34890	rpmD	50S ribosomal protein L30	COG1841
289	0.81	GAAGTTcatgaagatcgtctcgcTCgcC	acx-Achr_34880	rplO	50S ribosomal protein L15	COG0200
289	0.81	GAAGTTcatgaagatcgtctcgcTCgcC	acx-Achr_34870	secY	preprotein translocase, SecY subunit	COG0201
289	0.81	GAAGTTcatgaagatcgtctcgcTCgcC	acx-Achr_34860	rpmJ	50S ribosomal protein L36	COG0257
----------------------------------------------------------------------------------------
290	0.81	GAATTCgcccaccccacgggag.TCtcA	acx-Achr_f2110		signal peptide peptidase SppA, 36K type, putative	COG0616
----------------------------------------------------------------------------------------
291	0.81	GATCTTctagcatcagaaatgc.TCaaA	acx-Achr_e300		transposase	COG3335
----------------------------------------------------------------------------------------
292	0.81	GAACCAcagatccagggagactaTCcgA	acx-Achr_33360	bcpB	bacterioferritin comigratory protein BcpB	COG1225
----------------------------------------------------------------------------------------
293	0.81	GAACTTtggaagtgccggcgga.TTctA	acx-Achr_31090		Hypothetical protein	COG3685
----------------------------------------------------------------------------------------
294	0.81	GTACTTcgccgaatgacgaagtcTCccG	acx-Achr_35860	yhjQ	Cellulose synthase operon protein YhjQ	COG1192
294	0.81	GTACTTcgccgaatgacgaagtcTCccG	acx-Achr_35870	bcsAB	Cellulose synthase catalytic subunit (UDP-forming) (Precursor)	COG1215
294	0.81	GTACTTcgccgaatgacgaagtcTCccG	acx-Achr_35880	bcsC	Cellulose synthase operon protein C C-terminal domain protein	COG0457
294	0.81	GTACTTcgccgaatgacgaagtcTCccG	acx-Achr_35890	bcsD	Cellulose synthase operon protein D
294	0.81	GTACTTcgccgaatgacgaagtcTCccG	acx-Achr_35900	bcsZ	endoglucanase Y	COG3405
----------------------------------------------------------------------------------------
295	0.81	GGACTCgattgacaatgaatta.TCgaA	acx-Achr_31450		Membrane hemolisin TlyC, contains CBS domains	COG1253
----------------------------------------------------------------------------------------
296	0.81	GAACATacgtaatcggacaccgcTCcaC	acx-Achr_40710	atpI	F0F1 ATP synthase subunit I	COG3312
296	0.81	GAACATacgtaatcggacaccgcTCcaC	acx-Achr_40700	atpB	F0F1 ATP synthase subunit A	COG0356
296	0.81	GAACATacgtaatcggacaccgcTCcaC	acx-Achr_40690	atpE	F0F1 ATP synthase subunit C	COG0636
296	0.81	GAACATacgtaatcggacaccgcTCcaC	acx-Achr_40680	atpF	F0 sector of membrane-bound ATP synthase, subunit B	COG0711
296	0.81	GAACATacgtaatcggacaccgcTCcaC	acx-Achr_40670	atpH	F1 sector of membrane-bound ATP synthase, delta subunit	COG0712
296	0.81	GAACATacgtaatcggacaccgcTCcaC	acx-Achr_40660	atpA	F0F1 ATP synthase subunit alpha	COG0056
296	0.81	GAACATacgtaatcggacaccgcTCcaC	acx-Achr_40650	atpG	F0F1 ATP synthase subunit gamma	COG0224
296	0.81	GAACATacgtaatcggacaccgcTCcaC	acx-Achr_40640	atpD	F0F1 ATP synthase subunit beta	COG0055
296	0.81	GAACATacgtaatcggacaccgcTCcaC	acx-Achr_40630	atpC	F0F1 ATP synthase subunit epsilon	COG0355
----------------------------------------------------------------------------------------
297	0.81	TAACTTacctttccggcacgct.TCgaA	acx-Achr_f1940		Hypothetical protein	ROG0456
----------------------------------------------------------------------------------------
298	0.81	AAACTTtctctgcgttcatggcgTCgtA	acx-Achr_13510	asnB	asparagine synthase (glutamine-hydrolyzing)	COG0367
298	0.81	AAACTTtctctgcgttcatggcgTCgtA	acx-Achr_13500		Acetyltransferase GNAT family	COG0189
----------------------------------------------------------------------------------------
299	0.81	GGACTTatgtgctgattttctg.TCccG	acx-Achr_4530		Molecular chaperone	ROG0775
----------------------------------------------------------------------------------------
300	0.81	GAACGTacctatgagctcaaggtTCccG	acx-Achr_40730	parA	Chromosome (Plasmid) partitioning protein ParA / Sporulation initiation inhibitor protein Soj	COG1192
300	0.81	GAACGTacctatgagctcaaggtTCccG	acx-Achr_40720	parB	Chromosome (Plasmid) partitioning protein ParB / Stage 0 sporulation protein J	COG1475
----------------------------------------------------------------------------------------
301	0.81	GCACTGggggggcattgaccgt.TCatA	acx-Achr_8320		Hypothetical protein
----------------------------------------------------------------------------------------
302	0.81	GAACCCgcagtgtcttgctgttgTCgcA	acx-Achr_11560	pyrG	CTP synthetase	COG0504
302	0.81	GAACCCgcagtgtcttgctgttgTCgcA	acx-Achr_11570	kdsA	2-dehydro-3-deoxyphosphooctonate aldolase 1	COG2877
302	0.81	GAACCCgcagtgtcttgctgttgTCgcA	acx-Achr_11580	eno	phosphopyruvate hydratase	COG0148
302	0.81	GAACCCgcagtgtcttgctgttgTCgcA	acx-Achr_11590	ftsB	cell division protein-Septum formation initiator	COG2919
302	0.81	GAACCCgcagtgtcttgctgttgTCgcA	acx-Achr_11600	ispD	2-C-methyl-D-erythritol 4-phosphate cytidylyltransferase	COG1211
----------------------------------------------------------------------------------------
303	0.81	GAATTTgcatggcaggctcctt.TCaaG	acx-Achr_17980		Multi antimicrobial extrusion protein (Na(+)/drug antiporter), MATE family of MDR efflux pump	COG0534
----------------------------------------------------------------------------------------
304	0.81	GAACTCattggatagaaaatcaaTCaaG	acx-Achr_14670	rmf	Ribosome modulation factor	COG3130
----------------------------------------------------------------------------------------
305	0.81	GAACTGgcgcgttcgctatccg.TCagG	acx-Achr_38930		Taurine catabolism dioxygenase TauD, TfdA family protein 2	COG2175
305	0.81	GAACTGgcgcgttcgctatccg.TCagG	acx-Achr_38920		amino acid adenylation domain protein	COG1020
305	0.81	GAACTGgcgcgttcgctatccg.TCagG	acx-Achr_38910		Polyketide synthase type I	COG3321
305	0.81	GAACTGgcgcgttcgctatccg.TCagG	acx-Achr_38900		Non-ribosomal peptide synthase/amino acid adenylation enzyme	COG1020
305	0.81	GAACTGgcgcgttcgctatccg.TCagG	acx-Achr_38890		Pyoverdine sidechain peptide synthetase IV, D-Asp-L-Ser component	COG1020
305	0.81	GAACTGgcgcgttcgctatccg.TCagG	acx-Achr_38880		Non-ribosomal peptide synthase, PvdJ(2)-like protein	COG1020
----------------------------------------------------------------------------------------
306	0.81	GAACATccagggcgaaggcgaggTCcgC	acx-Achr_9700	lspA	Lipoprotein signal peptidase	COG0597
306	0.81	GAACATccagggcgaaggcgaggTCcgC	acx-Achr_9710		FKBP-type peptidyl-prolyl cis-trans isomerase	COG1047
306	0.81	GAACATccagggcgaaggcgaggTCcgC	acx-Achr_9720	ispH	4-hydroxy-3-methylbut-2-enyl diphosphate reductase	COG0761
----------------------------------------------------------------------------------------
307	0.81	GAACGGcgcactgacgaaaatt.TCacA	acx-Achr_2740		Membrane protein TerC, possibly involved in tellurium resistance	COG0861
----------------------------------------------------------------------------------------
308	0.81	GAACATcgccaaaattaaggat.TCtgG	acx-Achr_c450	trbL	Mating pair formation protein TrbL	COG3846
----------------------------------------------------------------------------------------
309	0.81	AAACTTttccgcttgccggtgt.TCttA	acx-Achr_15770		Hypothetical protein
309	0.81	AAACTTttccgcttgccggtgt.TCttA	acx-Achr_15780		Hypothetical protein	COG3027
----------------------------------------------------------------------------------------
310	0.81	GAACTTgaagcacggcgcgtgggACggA	acx-Achr_c320		Type I restriction-modification system, specificity subunit S
----------------------------------------------------------------------------------------
311	0.81	GGACTTgtgttccctgatgcta.TCcgG	acx-Achr_28110	comA	DNA internalization-related competence protein ComA	COG2333
311	0.81	GGACTTgtgttccctgatgcta.TCcgG	acx-Achr_28100		Transporter, MotA/TolQ/ExbB proton channel family	COG0811
311	0.81	GGACTTgtgttccctgatgcta.TCcgG	acx-Achr_28090		Biopolymer transport protein ExbD/TolR family	COG0848
311	0.81	GGACTTgtgttccctgatgcta.TCcgG	acx-Achr_28080	lpxK	Tetraacyldisaccharide 4'-kinase	COG1663
311	0.81	GGACTTgtgttccctgatgcta.TCcgG	acx-Achr_28070		Hypothetical protein	COG2835
311	0.81	GGACTTgtgttccctgatgcta.TCcgG	acx-Achr_28060	kdsB	3-deoxy-manno-octulosonate cytidylyltransferase	COG1212
311	0.81	GGACTTgtgttccctgatgcta.TCcgG	acx-Achr_28050		Low molecular weight phosphotyrosine protein phosphatase	COG0394
311	0.81	GGACTTgtgttccctgatgcta.TCcgG	acx-Achr_28040	murB	UDP-N-acetylenolpyruvoylglucosamine reductase	COG0812
----------------------------------------------------------------------------------------
312	0.81	GAACCTcgatcggccccaggctgTCggT	acx-Achr_13590		Hypothetical protein	COG3184
312	0.81	GAACCTcgatcggccccaggctgTCggT	acx-Achr_13600		BolA family transcriptional regulator	COG0271
----------------------------------------------------------------------------------------
313	0.81	GAACTGgcaccagacggggagcgTCacT	acx-Achr_11310		Hypothetical protein	ROG8223
----------------------------------------------------------------------------------------
314	0.81	GAACAActtgaacgtccctgat.TCgcA	acx-Achr_34300	accB	Acetyl-CoA carboxylase biotin carboxyl carrier protein subunit	COG0511
314	0.81	GAACAActtgaacgtccctgat.TCgcA	acx-Achr_34310	accC	Acetyl-CoA carboxylase biotin carboxylase subunit	COG0439
----------------------------------------------------------------------------------------
315	0.81	GAACAGcctggatgcccgcctggTCtgA	acx-Achr_24060	xdhA	Xanthine dehydrogenase iron-sulfur subunit/Xanthine dehydrogenase, FAD binding subunit	COG4630
315	0.81	GAACAGcctggatgcccgcctggTCtgA	acx-Achr_24070	xdhB	Xanthine dehydrogenase, molybdopterin binding subunit	COG4631
315	0.81	GAACAGcctggatgcccgcctggTCtgA	acx-Achr_24080	xdhC	xanthine dehydrogenase accessory protein	COG1975
315	0.81	GAACAGcctggatgcccgcctggTCtgA	acx-Achr_24090		Guanine deaminase	COG0402
----------------------------------------------------------------------------------------
316	0.81	GAATTTgagttattccctgcaagTCccT	acx-Achr_14100	leuC	3-isopropylmalate dehydratase large subunit	COG0065
316	0.81	GAATTTgagttattccctgcaagTCccT	acx-Achr_14110	leuD	3-isopropylmalate dehydratase small subunit	COG0066
316	0.81	GAATTTgagttattccctgcaagTCccT	acx-Achr_14120	leuB	3-isopropylmalate dehydrogenase	COG0473
316	0.81	GAATTTgagttattccctgcaagTCccT	acx-Achr_14130	asd	Aspartate-semialdehyde dehydrogenase	COG0136
316	0.81	GAATTTgagttattccctgcaagTCccT	acx-Achr_14140		Aspartate-semialdehyde dehydrogenase	COG0136
316	0.81	GAATTTgagttattccctgcaagTCccT	acx-Achr_14150		Hypothetical protein	COG3170
316	0.81	GAATTTgagttattccctgcaagTCccT	acx-Achr_14160	truA	tRNA pseudouridine synthase A	COG0101
316	0.81	GAATTTgagttattccctgcaagTCccT	acx-Achr_14170	trpF	N-(5'-phosphoribosyl)anthranilate isomerase	COG0135
----------------------------------------------------------------------------------------
317	0.81	GAAATCaaccacgacagcgggctTCcaA	acx-Achr_c130	traL	Conjugal transfer protein TraL
317	0.81	GAAATCaaccacgacagcgggctTCcaA	acx-Achr_c120	traM	Conjugal transfer protein TraM
----------------------------------------------------------------------------------------
318	0.81	GAACAGgccgaggagttggcca.TCgtA	acx-Achr_5560		Transposase InsF for insertion sequence IS3A/B/C/D/E/fA	COG2801
----------------------------------------------------------------------------------------
319	0.81	GGACGTcctcgctactcgccgttTCctA	acx-Achr_37260		Hypothetical protein
----------------------------------------------------------------------------------------
320	0.81	GAACCAtgctgtgcaaggacagcTCatA	acx-Achr_18120	sucC	Succinyl-CoA ligase [ADP-forming] subunit beta	COG0045
320	0.81	GAACCAtgctgtgcaaggacagcTCatA	acx-Achr_18130	sucD	Succinyl-CoA ligase [ADP-forming] subunit alpha	COG0074
----------------------------------------------------------------------------------------
321	0.81	GCATTTaatttatttgcgacaatTCtcA	acx-Achr_f1110		Hypothetical protein	COG0565
----------------------------------------------------------------------------------------
322	0.81	GAACGGatcaaattgcgagcaatTCtcA	acx-Achr_19830		Tetratricopeptide-like helical protein	COG0457
----------------------------------------------------------------------------------------
323	0.81	GAACCCgtttgcccaggtaagt.TCcaA	acx-Achr_19030		Hypothetical protein
----------------------------------------------------------------------------------------
324	0.81	GCATTTgaaagtgcatgtaaataTCcaA	acx-Achr_25760		Sulfate transporter, SulP family	COG0659
----------------------------------------------------------------------------------------
325	0.81	GAACTGgtcagcctgcgcaacagTCtgC	acx-Achr_27550		Organic hydroperoxide resistance protein (OsmC family)	COG1764
----------------------------------------------------------------------------------------
326	0.81	GAACAGatccgctcaggcacataTCgcA	acx-Achr_c460	trbK	TrbK entry exclusion during conjugation protein
326	0.81	GAACAGatccgctcaggcacataTCgcA	acx-Achr_c450	trbL	Mating pair formation protein TrbL	COG3846
----------------------------------------------------------------------------------------
327	0.81	GAACATctgaaatttttttttcgTCgaG	acx-Achr_13210		tRNA-Val
327	0.81	GAACATctgaaatttttttttcgTCgaG	acx-Achr_13220		tRNA-Asp
----------------------------------------------------------------------------------------
328	0.81	GTACTTcaacctgcgcaagctg.TCgaT	acx-Achr_20960		Acyl-CoA dehydrogenase NM domain-like	COG1960
328	0.81	GTACTTcaacctgcgcaagctg.TCgaT	acx-Achr_20950	etfB2	Electron transfer flavoprotein subunit beta	COG2086
328	0.81	GTACTTcaacctgcgcaagctg.TCgaT	acx-Achr_20940	etfA	Electron transfer flavoprotein subunit alpha	COG2025
328	0.81	GTACTTcaacctgcgcaagctg.TCgaT	acx-Achr_20930	paaC	3-hydroxyacyl-CoA dehydrogenase, NAD binding	COG1250
328	0.81	GTACTTcaacctgcgcaagctg.TCgaT	acx-Achr_20920	paac1	3-hydroxyacyl-CoA dehydrogenase PaaC	COG1250
328	0.81	GTACTTcaacctgcgcaagctg.TCgaT	acx-Achr_20910		Acetyl-CoA acetyltransferase	COG0183
328	0.81	GTACTTcaacctgcgcaagctg.TCgaT	acx-Achr_20900	gcdH	glutaryl-CoA dehydrogenase	COG1960
----------------------------------------------------------------------------------------
329	0.81	GAACTTctcttaataactttataTTtaA	acx-Achr_23720		Non-ribosomal peptide synthase/amino acid adenylation enzyme	COG1020
----------------------------------------------------------------------------------------
330	0.81	GAAGGTcatgcgcgctggacgc.TCaaA	acx-Achr_f190		Transposase, IS630 family	COG3335
----------------------------------------------------------------------------------------
331	0.81	GAACTCtggcaccggccggcctgTCgaT	acx-Achr_6530	argS	arginyl-tRNA synthetase	COG0018
331	0.81	GAACTCtggcaccggccggcctgTCgaT	acx-Achr_6520		sporulation domain protein	COG3087
----------------------------------------------------------------------------------------
332	0.81	GAAAATcgaatttcagattgctcTCttA	acx-Achr_17240		Acyl-CoA dehydrogenase family protein	COG1960
332	0.81	GAAAATcgaatttcagattgctcTCttA	acx-Achr_17230		NitT/TauT family transport system substrate-binding protein	COG0715
332	0.81	GAAAATcgaatttcagattgctcTCttA	acx-Achr_17220		ABC-type nitrate/sulfonate/bicarbonate transport system, permease component	COG0600
332	0.81	GAAAATcgaatttcagattgctcTCttA	acx-Achr_17210		ABC transporter ATP binding protein	COG1116
----------------------------------------------------------------------------------------
333	0.81	GAAGTTttggaagagtccgttt.TCgaG	acx-Achr_18510		Hypothetical protein
----------------------------------------------------------------------------------------
334	0.81	GAAATGtctctccgtcctgcattTCcgA	acx-Achr_21020		Pyrimidine operon attenuation protein/uracil phosphoribosyltransferase	COG2065
----------------------------------------------------------------------------------------
335	0.81	GAACCGgcagaccatgcattgggTCgcA	acx-Achr_d120		Transposase, IS4 family	COG3293
335	0.81	GAACCGgcagaccatgcattgggTCgcA	acx-Achr_d130		Tranposase, ISRSO17	COG5659
----------------------------------------------------------------------------------------
336	0.81	GAAGTCtgcgcattgtgccaga.TCggA	acx-Achr_18860		Twitching motility protein PilT	COG5008
----------------------------------------------------------------------------------------
337	0.81	GCATTTtcagccccctcttgcg.TCacA	acx-Achr_23890		hypothetical protein
337	0.81	GCATTTtcagccccctcttgcg.TCacA	acx-Achr_23880		Hypothetical protein
----------------------------------------------------------------------------------------
338	0.81	GGACTTttcgcaacgaatccgaaTCtcC	acx-Achr_17630	phaJ	3-Re enoyl-CoA hydratase PhaJ	COG2030
----------------------------------------------------------------------------------------
339	0.81	GATCTTcatgggggactgccggtTCgaA	acx-Achr_18900		GNAT family acetyltransferase	COG0454
----------------------------------------------------------------------------------------
340	0.81	GAACCGtcgccgccccccggcagTCccA	acx-Achr_560		Transglutaminase-like Super Family Protein	COG1305
----------------------------------------------------------------------------------------
341	0.81	GAACTTgtcgggcaaggggagtaACaaA	acx-Achr_830	cysC2	Sulfate adenylyltransferase subunit 1/adenylyl-sulfate kinase	COG0529
----------------------------------------------------------------------------------------
342	0.81	GAAGATcccggctttccataagcTCccA	acx-Achr_5590		tRNA-Ile
342	0.81	GAAGATcccggctttccataagcTCccA	acx-Achr_5600		tRNA-Ala
342	0.81	GAAGATcccggctttccataagcTCccA	acx-Achr_5610		23S ribosomal RNA - rRNA operon 2 of 6
342	0.81	GAAGATcccggctttccataagcTCccA	acx-Achr_5620		5S ribosomal RNA - rRNA operon 2 of 6
----------------------------------------------------------------------------------------
343	0.81	GGACTGcaactgctgcagcgcaaTCaaA	acx-Achr_39810		Alpha-glucosidase	COG0366
----------------------------------------------------------------------------------------
344	0.81	GGACTTcgtgtacctgggcgccaTCggC	acx-Achr_11220	kdpF	Potassium-transporting ATPase, KdpF subunit
344	0.81	GGACTTcgtgtacctgggcgccaTCggC	acx-Achr_11210		Potassium-transporting ATPase A chain	COG2060
344	0.81	GGACTTcgtgtacctgggcgccaTCggC	acx-Achr_11200	kdpA	potassium-transporting ATPase, A subunit
344	0.81	GGACTTcgtgtacctgggcgccaTCggC	acx-Achr_11190	kdpB	Potassium-transporting ATPase B chain	COG2216
344	0.81	GGACTTcgtgtacctgggcgccaTCggC	acx-Achr_11180	kdpC	potassium-transporting ATPase, C subunit	COG2156
344	0.81	GGACTTcgtgtacctgggcgccaTCggC	acx-Achr_11170		Hypothetical protein	ROG8059
344	0.81	GGACTTcgtgtacctgggcgccaTCggC	acx-Achr_11160	kdpD	Osmosensitive K+ channel signal transduction histidine kinase	COG2205
344	0.81	GGACTTcgtgtacctgggcgccaTCggC	acx-Achr_11150		Response regulator (OmpR family) in two-component regulatory system with KdpD, regulation of potassium translocation	COG0745
----------------------------------------------------------------------------------------
345	0.81	CAACTTatccgtcagcagttacgTCgaA	acx-Achr_f1980		Type I restriction modification system specificity protein	COG0732
345	0.81	CAACTTatccgtcagcagttacgTCgaA	acx-Achr_f1970	prrC	Anticodon nuclease	COG4694
345	0.81	CAACTTatccgtcagcagttacgTCgaA	acx-Achr_f1960	hsdR	Type I site-specific deoxyribonuclease, HsdR family	COG0610
----------------------------------------------------------------------------------------
346	0.81	GGACTTgaaccggcttcccgtt.TCacC	acx-Achr_f650		Achr_f650
----------------------------------------------------------------------------------------
347	0.81	GAACGAccctttactgctgtttaTCtcA	acx-Achr_8690		tRNA-OTHER
----------------------------------------------------------------------------------------
348	0.81	GAAGTTgccggagttggtgaag.TCgtT	acx-Achr_15950		Transposase, IS4 family	COG3666
----------------------------------------------------------------------------------------
349	0.81	TAACTTccctgggtatttccctgTCttA	acx-Achr_9610	rplU	50S ribosomal protein L21	COG0261
349	0.81	TAACTTccctgggtatttccctgTCttA	acx-Achr_9620	rpmA	50S ribosomal protein L27	COG0211
349	0.81	TAACTTccctgggtatttccctgTCttA	acx-Achr_9630	obgE	GTPase ObgE	COG0536
349	0.81	TAACTTccctgggtatttccctgTCttA	acx-Achr_9640	proB	Glutamate 5-kinase	COG0263
349	0.81	TAACTTccctgggtatttccctgTCttA	acx-Achr_9650		CreA family protein	COG3045
----------------------------------------------------------------------------------------
350	0.81	GAACGTccaatcgagcctccca.TCcaG	acx-Achr_35500	nudE	ADP-ribose diphosphatase NudE	COG0494
350	0.81	GAACGTccaatcgagcctccca.TCcaG	acx-Achr_35490		3(2),5-bisphosphate nucleotidase	COG1218
----------------------------------------------------------------------------------------
351	0.81	GAAACTggttgtaccagatagttTCatA	acx-Achr_8620		Hypothetical protein	ROG3950
351	0.81	GAAACTggttgtaccagatagttTCatA	acx-Achr_8630		Phage integrase family	COG0582
----------------------------------------------------------------------------------------
352	0.81	GGACTTtcgtcgtaggcagccc.TCtgC	acx-Achr_5800	glcB	Malate synthase G - maily-beta sub-domain	COG2225
----------------------------------------------------------------------------------------
353	0.81	GAAACTgaaccgctgattggcggTCccA	acx-Achr_8330	otsB	Trehalose 6-phosphate phosphatase	COG1877
353	0.81	GAAACTgaaccgctgattggcggTCccA	acx-Achr_8340	otsA	alpha,alpha-trehalose-phosphate synthase (UDP-forming)	COG0380
----------------------------------------------------------------------------------------
354	0.81	GAACGTctatctccttgcggacaTCgaG	acx-Achr_21770		Transcriptional regulator of methionine biosynthesis (Lysr family)	COG0583
----------------------------------------------------------------------------------------
355	0.81	GGACATcgagaagtccggcgct.TCccA	acx-Achr_32870		heavy metal efflux pump CzcA family	COG3696
----------------------------------------------------------------------------------------
356	0.81	GAACGTcggcgaatttcttccatTCgaC	acx-Achr_14490		Acetyl-CoA hydrolase/transferase family protein	COG0427
----------------------------------------------------------------------------------------
357	0.81	GCACGTtatagtcgggcgcagg.TCcaA	acx-Achr_16490		ATPase family associated with various cellular activities (AAA)	COG0714
357	0.81	GCACGTtatagtcgggcgcagg.TCcaA	acx-Achr_16480		VWA domain containing CoxE-like family protein	COG3825
----------------------------------------------------------------------------------------
358	0.81	GAACAAatgaaaagtcaaaccc.TCacA	acx-Achr_2410		Transposase, ISCARN10, IS200/IS605 family IS200 group	COG1943
----------------------------------------------------------------------------------------
359	0.81	GAACATtccagagctgacctactTCatC	acx-Achr_23370		Alpha-L-glutamate ligase putative Ribosomal protein S6 modification protein (C-TERM)	COG0189
359	0.81	GAACATtccagagctgacctactTCatC	acx-Achr_23380	pabB	Aminodeoxychorismate synthase (Para-aminobenzoate synthase component I)	COG0147
359	0.81	GAACATtccagagctgacctactTCatC	acx-Achr_23390	cysH	phosphoadenosine phosphosulfate reductase	COG0175
----------------------------------------------------------------------------------------
360	0.81	GAACCTtctcctcgccggtcgtgTCatG	acx-Achr_7310		Nucleotidyl transferase	COG1213
----------------------------------------------------------------------------------------
361	0.81	GAACGCatcgccgaaggactgc.TCgaA	acx-Achr_22640	flgN	Flagella synthesis protein FlgN	COG3418
----------------------------------------------------------------------------------------
362	0.81	GAAGTGccatggttcgcggctt.TCccA	acx-Achr_30820		Exonuclease SbcCD, D subunit	COG0420
----------------------------------------------------------------------------------------
363	0.81	GGACTAccccgctagagtctggcTCaaA	acx-Achr_30120		Hypothetical protein	COG3471
363	0.81	GGACTAccccgctagagtctggcTCaaA	acx-Achr_30130		Dipeptide ABC transporter, periplasmic substrate-binding component	COG0747
363	0.81	GGACTAccccgctagagtctggcTCaaA	acx-Achr_30140		Dipeptide ABC transporter, inner membrane permease component	COG0601
363	0.81	GGACTAccccgctagagtctggcTCaaA	acx-Achr_30150		Dipeptide ABC transporter, inner membrane permease component	COG1173
363	0.81	GGACTAccccgctagagtctggcTCaaA	acx-Achr_30160		Oligopeptide/dipeptide ABC transporter, ATP-binding component	COG0444
363	0.81	GGACTAccccgctagagtctggcTCaaA	acx-Achr_30170		Oligopeptide/dipeptide ABC transporter, ATP-binding component	COG4608
----------------------------------------------------------------------------------------
364	0.81	GAAGTGgagccatgatcgataggTCtcA	acx-Achr_d80		Hypothetical protein	ROG1988
----------------------------------------------------------------------------------------
365	0.81	GAAGTTcagcgatgcgccgctggTCgaT	acx-Achr_12870	aspS	aspartyl-tRNA synthetase	COG0173
365	0.81	GAAGTTcagcgatgcgccgctggTCgaT	acx-Achr_12880		Transcriptional regulatory protein pmpR	COG0217
365	0.81	GAAGTTcagcgatgcgccgctggTCgaT	acx-Achr_12890	ruvC	Holliday junction resolvase	COG0817
365	0.81	GAAGTTcagcgatgcgccgctggTCgaT	acx-Achr_12900	ruvA	Holliday junction ATP-dependent DNA helicase RuvA	COG0632
365	0.81	GAAGTTcagcgatgcgccgctggTCgaT	acx-Achr_12910	ruvB	Holliday junction ATP-dependent DNA helicase RuvB	COG2255
365	0.81	GAAGTTcagcgatgcgccgctggTCgaT	acx-Achr_12920	ybgC	tol-pal system-associated acyl-CoA thioesterase	COG0824
365	0.81	GAAGTTcagcgatgcgccgctggTCgaT	acx-Achr_12930	tolQ	MotA/TolQ/ExbB proton channel family protein	COG0811
365	0.81	GAAGTTcagcgatgcgccgctggTCgaT	acx-Achr_12940	tolR	Biopolymer transporter TolR	COG0848
365	0.81	GAAGTTcagcgatgcgccgctggTCgaT	acx-Achr_12950	tolA	Cell envelope biogenesis protein TolA	COG0810
365	0.81	GAAGTTcagcgatgcgccgctggTCgaT	acx-Achr_12960	tolB	Protein tolB	COG0823
365	0.81	GAAGTTcagcgatgcgccgctggTCgaT	acx-Achr_12970	oprL	peptidoglycan-associated outer membrane lipoprotein	COG2885
365	0.81	GAAGTTcagcgatgcgccgctggTCgaT	acx-Achr_12980		Tol-pal system protein YbgF	COG1729
365	0.81	GAAGTTcagcgatgcgccgctggTCgaT	acx-Achr_12990		7-carboxy-7-deazaguanine synthase	COG0602
365	0.81	GAAGTTcagcgatgcgccgctggTCgaT	acx-Achr_13000	queC	7-cyano-7-deazaguanine synthase 1	COG0603
365	0.81	GAAGTTcagcgatgcgccgctggTCgaT	acx-Achr_13010		tRNA-Lys
----------------------------------------------------------------------------------------
366	0.81	GCACTTaagtacctaaacgtaaaTCttC	acx-Achr_310		Transposase	COG3415
366	0.81	GCACTTaagtacctaaacgtaaaTCttC	acx-Achr_300		Transposase	COG3335
----------------------------------------------------------------------------------------
367	0.81	GAAATTcctcaggaagctttcc.TCgcT	acx-Achr_28960	lepB	signal peptidase I	COG0681
----------------------------------------------------------------------------------------
368	0.81	GAACGTcctgcggtgatcgtgacTCgaT	acx-Achr_35480		Beta-ketoacyl synthase, N-terminal domain	COG0304
----------------------------------------------------------------------------------------
369	0.81	GAACCCttcatgcattctgaccaTCgtA	acx-Achr_27320		Hypothetical protein	COG2607
----------------------------------------------------------------------------------------
370	0.81	GAAATGcttgtgaaggccgacgaTCttA	acx-Achr_24210		Transposase, IS4 family	COG3666
----------------------------------------------------------------------------------------
371	0.81	GAACGAcaacaaggcctggagtaTCcgA	acx-Achr_2880		Acyl-CoA dehydrogenase NM domain-like	COG1960
371	0.81	GAACGAcaacaaggcctggagtaTCcgA	acx-Achr_2890		Methylcrotonyl-CoA carboxylase subunit beta	COG4799
371	0.81	GAACGAcaacaaggcctggagtaTCcgA	acx-Achr_2900		gamma-carboxygeranoyl-CoA hydratase	COG1024
371	0.81	GAACGAcaacaaggcctggagtaTCcgA	acx-Achr_2910	accC	Acetyl-CoA carboxylase, biotin carboxylase	COG4770
371	0.81	GAACGAcaacaaggcctggagtaTCcgA	acx-Achr_2920		Hydroxymethylglutaryl-CoA lyase LiuE	COG0119
----------------------------------------------------------------------------------------
372	0.81	GGACTTcctcaatgccgcccgc.TCgcG	acx-Achr_33930		amino acid ABC transporter, ATP binding component	COG1126
372	0.81	GGACTTcctcaatgccgcccgc.TCgcG	acx-Achr_33940		L-asparaginase type II family protein	COG0252
----------------------------------------------------------------------------------------
373	0.81	GAACCGctgcagcccgccccag.TCagA	acx-Achr_11690	rpoS	RNA polymerase sigma factor RpoS	COG0568
----------------------------------------------------------------------------------------
374	0.81	GAACAGgttggcgttcctcattgTCctA	acx-Achr_1660		Na/Pi cotransporter II protein	COG1283
----------------------------------------------------------------------------------------
375	0.81	GCAGTTcggagcggacttgcactTCgaA	acx-Achr_22480	cysI	Sulfite reductase [NADPH] hemoprotein beta-component	COG0155
375	0.81	GCAGTTcggagcggacttgcactTCgaA	acx-Achr_22490		Hypothetical protein	COG3749
----------------------------------------------------------------------------------------
376	0.81	GAAAGTggaaggcgtggtcaagtTCgaA	acx-Achr_9630	obgE	GTPase ObgE	COG0536
376	0.81	GAAAGTggaaggcgtggtcaagtTCgaA	acx-Achr_9640	proB	Glutamate 5-kinase	COG0263
376	0.81	GAAAGTggaaggcgtggtcaagtTCgaA	acx-Achr_9650		CreA family protein	COG3045
----------------------------------------------------------------------------------------
377	0.81	GAACTGaccttcgaggtggaga.TCctC	acx-Achr_9720	ispH	4-hydroxy-3-methylbut-2-enyl diphosphate reductase	COG0761
----------------------------------------------------------------------------------------
378	0.81	GAACTCcatgcgccttgaactg.TCtcT	acx-Achr_38020		Hypothetical protein	ROG7680
----------------------------------------------------------------------------------------
379	0.81	GAACTCggaaaaaccggccgag.TCtgC	acx-Achr_31100		Short-chain dehydrogenase/reductase	COG1028
----------------------------------------------------------------------------------------
380	0.81	GAACTGctgaatgcgcgcggct.TCgtC	acx-Achr_9030	moeB	molybdopterin biosynthesis protein MoeB	COG0476
380	0.81	GAACTGctgaatgcgcgcggct.TCgtC	acx-Achr_9040	murI	Aspartate/glutamate racemase	COG0796
----------------------------------------------------------------------------------------
381	0.81	GAACTGccggtcatcgaggttcaTCtgT	acx-Achr_12150		shikimate 5-dehydrogenase	COG0169
----------------------------------------------------------------------------------------
382	0.81	GAACAAtgggtaggtcactttt.TCgaA	acx-Achr_f1070		Hypothetical protein
----------------------------------------------------------------------------------------
383	0.81	GAAGATcccggctttccataagcTCccA	acx-Achr_1780		tRNA-Ile
383	0.81	GAAGATcccggctttccataagcTCccA	acx-Achr_1790		tRNA-Ala
383	0.81	GAAGATcccggctttccataagcTCccA	acx-Achr_1800		23S ribosomal RNA - rRNA operon 1 of 6
383	0.81	GAAGATcccggctttccataagcTCccA	acx-Achr_1810		5S ribosomal RNA - rRNA operon 1 of 6
----------------------------------------------------------------------------------------
384	0.81	GAGCTTtatccatcgcgcaggc.TCtaA	acx-Achr_3490		Aldose 1-epimerase family protein	COG0676
----------------------------------------------------------------------------------------
385	0.81	GAACGTcgagcggtgatgcgaa.TCtgG	acx-Achr_6890	ilvE	Branched-chain amino acid aminotransferase I	COG0115
----------------------------------------------------------------------------------------
386	0.81	GAACATccggccgcgcaaacgctTCgaC	acx-Achr_f1310		Hypothetical protein
----------------------------------------------------------------------------------------
387	0.81	GAAGATcccggctttccataagcTCccA	acx-Achr_8220		tRNA-Ile
387	0.81	GAAGATcccggctttccataagcTCccA	acx-Achr_8230		tRNA-Ala
387	0.81	GAAGATcccggctttccataagcTCccA	acx-Achr_8240		23S ribosomal RNA - rRNA operon 3 of 6
387	0.81	GAAGATcccggctttccataagcTCccA	acx-Achr_8250		5S ribosomal RNA - rRNA operon 3 of 6
----------------------------------------------------------------------------------------
388	0.81	GAACTCcaccagcaccgagccc.TCggC	acx-Achr_38680		Hypothetical protein	COG1561
388	0.81	GAACTCcaccagcaccgagccc.TCggC	acx-Achr_38690		Guanylate Kinase phosphate binding domain	COG0194
----------------------------------------------------------------------------------------
389	0.81	GAATTTgatccgggaacaccgt.TCccG	acx-Achr_37690		Glucose/galactose transporter family protein	COG0738
----------------------------------------------------------------------------------------
390	0.81	GAACTTtacggagagtccagcc.ACggA	acx-Achr_12760		DNA replication initiation factor	COG0593
----------------------------------------------------------------------------------------
391	0.81	GGACTTcgcaggatggcgaatcaTCagG	acx-Achr_26230		Amino acid ABC transporter periplasmic protein	COG0834
----------------------------------------------------------------------------------------
392	0.81	GAACAGgcctcccgagccgtcccTCcgA	acx-Achr_38860		Diaminobutyrate-2-oxoglutarate aminotransferase	COG0160
392	0.81	GAACAGgcctcccgagccgtcccTCcgA	acx-Achr_38870		TonB-dependent ferric siderophore receptor	COG1629
----------------------------------------------------------------------------------------
393	0.81	GAATTTcttcatgggtagccaccTCtgC	acx-Achr_20240		Prophage PSPPH03, transcriptional regulator, Cro/CI family	COG2932
----------------------------------------------------------------------------------------
394	0.81	GAACATaaagccaagcttaccgcTCccT	acx-Achr_19720		Xylitol dehydrogenase, zinc-containing alcohol dehydrogenase superfamily	COG1063
394	0.81	GAACATaaagccaagcttaccgcTCccT	acx-Achr_19710		Transcriptional regulator, AraC family	COG2207
394	0.81	GAACATaaagccaagcttaccgcTCccT	acx-Achr_19700		PfkB-family carbohydrate kinase	COG0524
----------------------------------------------------------------------------------------
395	0.81	GAACAGaacgccgtggcgaggggTCccA	acx-Achr_6500	hslU	ATP-dependent protease ATPase subunit HslU	COG1220
395	0.81	GAACAGaacgccgtggcgaggggTCccA	acx-Achr_6490		1-(5-phosphoribosyl)-5-[(5-phosphoribosylamin o)methylideneamino] imidazole-4-carboxamide isomerase	COG3536
----------------------------------------------------------------------------------------
396	0.81	GGACGTctcctattcgaacttc.TCttA	acx-Achr_23720		Non-ribosomal peptide synthase/amino acid adenylation enzyme	COG1020
----------------------------------------------------------------------------------------
397	0.81	GGACTTccaggtggccgatgtgtTCatC	acx-Achr_12390		Phospholipid/glycerol acyltransferase	COG0204
----------------------------------------------------------------------------------------
398	0.81	GCATTTgacgcggcaacgcggc.TCacA	acx-Achr_32280		Integral membrane protein-like protein	COG0392
----------------------------------------------------------------------------------------
399	0.81	GAACAAccccttcttcgcatga.TCgaA	acx-Achr_f300		Oxidoreductase aldo/keto reductase family	COG0667
399	0.81	GAACAAccccttcttcgcatga.TCgaA	acx-Achr_f310		ABC transporter, aliphatic sulfonate binding protein	COG0715
----------------------------------------------------------------------------------------
400	0.81	GGACATcttctactcgcgcgactTCtgA	acx-Achr_18930		Sodium:alanine symporter	COG1115
----------------------------------------------------------------------------------------
401	0.81	GCACTTcatccgcagctcgctgcTCgaT	acx-Achr_37850		Hypothetical protein	ROG4895
401	0.81	GCACTTcatccgcagctcgctgcTCgaT	acx-Achr_37860		HlyD family secretion protein	COG1566
----------------------------------------------------------------------------------------
402	0.81	GAAGGTgacgattgcggtgccggTCagA	acx-Achr_20150		Hypothetical protein	ROG0507
----------------------------------------------------------------------------------------
403	0.81	GGATTTcggcgcgctcggctcatTCggA	acx-Achr_9730	fimT	type 4 fimbrial pilin-like protein	COG4970
----------------------------------------------------------------------------------------
404	0.81	GAAGGTccaggtggcgcgctcgcTCtgA	acx-Achr_7840	rbfA	Ribosome-binding factor A, RbfA	COG0858
404	0.81	GAAGGTccaggtggcgcgctcgcTCtgA	acx-Achr_7850	truB	tRNA pseudouridine synthase B	COG0130
404	0.81	GAAGGTccaggtggcgcgctcgcTCtgA	acx-Achr_7870	rpsO	30S ribosomal protein S15	COG0184
404	0.81	GAAGGTccaggtggcgcgctcgcTCtgA	acx-Achr_7880	pnp	Polyribonucleotide nucleotidyltransferase, RNA binding domain	COG1185
----------------------------------------------------------------------------------------
405	0.81	GAACGCtccgcccgtctggccc.TCgaA	acx-Achr_34670		TonB system transport protein ExbD	COG0848
405	0.81	GAACGCtccgcccgtctggccc.TCgaA	acx-Achr_34660		TonB family C-terminal domain protein	COG0810
405	0.81	GAACGCtccgcccgtctggccc.TCgaA	acx-Achr_34650		Hypothetical protein	COG0457
----------------------------------------------------------------------------------------
406	0.81	GAAGATccgcgtccgcgggctcgTCcgA	acx-Achr_5710		Hypothetical protein
406	0.81	GAAGATccgcgtccgcgggctcgTCcgA	acx-Achr_5720		TraX domain-containing membrane protein	ROG1688
----------------------------------------------------------------------------------------
407	0.81	GAACCTaaactgaaagttgggg.TCagG	acx-Achr_21500		Hypothetical protein	ROG2600
----------------------------------------------------------------------------------------
408	0.81	GAACGTctatattcatgtgatttTCcgC	acx-Achr_37350	lrp	leucin responsive regulatory protein	COG1522
408	0.81	GAACGTctatattcatgtgatttTCcgC	acx-Achr_37360		D-amino acid oxidoreductase family protein	COG0665
408	0.81	GAACGTctatattcatgtgatttTCcgC	acx-Achr_37370		Phospholipase D/Transphosphatidylase	COG1502
----------------------------------------------------------------------------------------
409	0.81	GAACTGctggccgcgcgtggca.TCgaG	acx-Achr_e920		Transposase, IS630 family	COG3415
409	0.81	GAACTGctggccgcgcgtggca.TCgaG	acx-Achr_e930		Hypothetical protein	COG3335
----------------------------------------------------------------------------------------
410	0.81	GCACTTcgcggaaatcttcagc.TCcgC	acx-Achr_9530		Membrane protein	ROG0282
----------------------------------------------------------------------------------------
411	0.81	GAATTTgtcatgcgccgccgtctTCggG	acx-Achr_12630		Outer membrane receptor FepA	COG4771
411	0.81	GAATTTgtcatgcgccgccgtctTCggG	acx-Achr_12640		S-adenosyl-L-methionine-dependent methyltransferase	COG0500
----------------------------------------------------------------------------------------
412	0.81	GAACATttgcatcattgtctgc.TCccG	acx-Achr_f500		Isochorismatase hydrolase	COG1335
412	0.81	GAACATttgcatcattgtctgc.TCccG	acx-Achr_f490		Hypothetical protein	COG2259
----------------------------------------------------------------------------------------
413	0.81	GAAATTcgcgcatcggtgagcgaTCcgC	acx-Achr_9780	pilY1	Type 4 fimbrial biogenesis PilY1-related protein signal peptide	COG3419
413	0.81	GAAATTcgcgcatcggtgagcgaTCcgC	acx-Achr_9790		Prepilin-type N-terminal cleavage/methylation domain-containing protein	COG4970
----------------------------------------------------------------------------------------
414	0.81	GCACTTgtgccattttgcttcg.TCgtG	acx-Achr_18950		Secretion protein, HlyD family	COG0845
414	0.81	GCACTTgtgccattttgcttcg.TCgtG	acx-Achr_18960		acriflavin resistance protein, AcrB/AcrD/AcrF family	COG0841
414	0.81	GCACTTgtgccattttgcttcg.TCgtG	acx-Achr_18970		Multidrug resistance efflux pump	COG0841
414	0.81	GCACTTgtgccattttgcttcg.TCgtG	acx-Achr_18980		RND efflux system, outer membrane lipoprotein, NodT family	COG1538
----------------------------------------------------------------------------------------
415	0.81	AAACTTaaaagaatccgtttca.TCttA	acx-Achr_18250		SAM-dependent methyltransferase	COG0500
415	0.81	AAACTTaaaagaatccgtttca.TCttA	acx-Achr_18260	rnhA	Ribonuclease H	COG0328
415	0.81	AAACTTaaaagaatccgtttca.TCttA	acx-Achr_18270	dnaQ	DNA polymerase III subunit epsilon	COG0847
----------------------------------------------------------------------------------------
416	0.81	GAATTTtcggcgaatgtcgtct.TCacC	acx-Achr_1800		23S ribosomal RNA - rRNA operon 1 of 6
416	0.81	GAATTTtcggcgaatgtcgtct.TCacC	acx-Achr_1810		5S ribosomal RNA - rRNA operon 1 of 6
----------------------------------------------------------------------------------------
417	0.81	GGACTCtgacatggcacggctcgTCcgA	acx-Achr_3680		Thiol-disulfide isomerase and thioredoxins protein
----------------------------------------------------------------------------------------
418	0.81	GAACTTggatggcagcctatctaTAccA	acx-Achr_26590		Glycosyl transferase family 2 WgeB	COG1216
418	0.81	GAACTTggatggcagcctatctaTAccA	acx-Achr_26600		Glycosyl transferase group 1	COG0438
----------------------------------------------------------------------------------------
419	0.81	GAATTTcatcggccgcgacgattTCgtC	acx-Achr_21210		Sulfatase protein
----------------------------------------------------------------------------------------
420	0.81	GAAGTTgccgcctggggcagct.TCaaG	acx-Achr_36630		Ferric iron ABC transporter, FeT family, permease protein	COG1178
----------------------------------------------------------------------------------------
421	0.81	GAACTGgacgcggtgatgagcc.TCgaC	acx-Achr_24710		Fumarate reductase/succinate dehydrogenase flavoprotein domain-containing protein	COG1053
421	0.81	GAACTGgacgcggtgatgagcc.TCgaC	acx-Achr_24700		NIPSNAP family protein	ROG2871
----------------------------------------------------------------------------------------
422	0.81	GAACTTcctgtgggcgtagaac.TAcaA	acx-Achr_60		Polysaccharide deacetylase family protein	COG0726
----------------------------------------------------------------------------------------
423	0.81	GAACTGgaacccttgcgcctcaaTCtcT	acx-Achr_e740		Hypothetical protein
423	0.81	GAACTGgaacccttgcgcctcaaTCtcT	acx-Achr_e730		DNA ligase III-like protein	COG1423
----------------------------------------------------------------------------------------
424	0.81	GGACTGgcaatactggcggccaaTCcgA	acx-Achr_19800	kdpD	osmosensory K+channel histidine protein kinase, KdpD	COG2205
424	0.81	GGACTGgcaatactggcggccaaTCcgA	acx-Achr_19810	kdpE	Two-component system response regulator KdpE	COG0745
424	0.81	GGACTGgcaatactggcggccaaTCcgA	acx-Achr_19820	kup	Potassium transport system protein kup (Precursor)	COG3158
----------------------------------------------------------------------------------------
425	0.81	GGAATTcgcccaccccacgggagTCtcA	acx-Achr_f2110		signal peptide peptidase SppA, 36K type, putative	COG0616
----------------------------------------------------------------------------------------
426	0.81	GGACTTggcaaggggatgccat.TCccT	acx-Achr_31050		Hypothetical protein	COG1981
----------------------------------------------------------------------------------------
427	0.81	GCACTTcggcggccgggtgttccTCagC	acx-Achr_4710		Rhodanese/Cell cycle control phosphatase	COG0607
----------------------------------------------------------------------------------------
428	0.81	GAAGTTggcactttccatattgaTCtgG	acx-Achr_31740		Citrate transporter family protein	COG1055
----------------------------------------------------------------------------------------
429	0.81	GAATTTtcggcgaatgtcgtct.TCacC	acx-Achr_8240		23S ribosomal RNA - rRNA operon 3 of 6
429	0.81	GAATTTtcggcgaatgtcgtct.TCacC	acx-Achr_8250		5S ribosomal RNA - rRNA operon 3 of 6
----------------------------------------------------------------------------------------
430	0.81	GGACTCcccaggacttgatgaacTCcaA	acx-Achr_29820		Organic solvent tolerance ABC efflux transporter, permease component	COG0767
430	0.81	GGACTCcccaggacttgatgaacTCcaA	acx-Achr_29810		Organic solvent tolerance ABC efflux transporter, substrate binding protein	COG1463
430	0.81	GGACTCcccaggacttgatgaacTCcaA	acx-Achr_29800		Organic solvent tolerance ABC efflux transporter, auxiliary component	COG2854
430	0.81	GGACTCcccaggacttgatgaacTCcaA	acx-Achr_29790		STAS family protein	COG1366
----------------------------------------------------------------------------------------
431	0.81	GCACTCtaatcaagaacgattc.TCgtA	acx-Achr_30230		PKHD-type hydroxylase ybiX	COG3128
431	0.81	GCACTCtaatcaagaacgattc.TCgtA	acx-Achr_30240		tetratricopeptide-like helical protein	COG0790
----------------------------------------------------------------------------------------
432	0.81	GAACTGcaggccgtcgaggccaaTCtcC	acx-Achr_1680		Osmotically inducible protein OsmC	COG1764
----------------------------------------------------------------------------------------
433	0.81	GAAGTTcagtcgttccggttcc.TCgcG	acx-Achr_16940		ABC transporter, periplasmic substrate-binding protein, aliphatic sulfonates family	COG0715
----------------------------------------------------------------------------------------
434	0.81	GAAATCcctttctataaacttacTCgcA	acx-Achr_27930	acp	Acyl carrier protein 1	COG0236
434	0.81	GAAATCcctttctataaacttacTCgcA	acx-Achr_27920	fabF	3-oxoacyl-(acyl carrier protein) synthase II	COG0304
434	0.81	GAAATCcctttctataaacttacTCgcA	acx-Achr_27910	pabC	4-amino-4-deoxychorismate lyase	COG0115
434	0.81	GAAATCcctttctataaacttacTCgcA	acx-Achr_27900		aminodeoxychorismate lyase	COG1559
434	0.81	GAAATCcctttctataaacttacTCgcA	acx-Achr_27890		Thymidylate kinase	COG0125
434	0.81	GAAATCcctttctataaacttacTCgcA	acx-Achr_27880	holB	DNA polymerase III delta prime subunit	COG0470
434	0.81	GAAATCcctttctataaacttacTCgcA	acx-Achr_27870	pilZ	Type 4 fimbrial biogenesis protein PilZ	COG3215
434	0.81	GAAATCcctttctataaacttacTCgcA	acx-Achr_27860		TatD family deoxyribonuclease	COG0084
----------------------------------------------------------------------------------------
* Number of predicted AlgU promoters in the genome of A. chroococcum Ac-8003. Repeated numbers denote the genes belonging to the same transcripitional unit based on the ProOPDB database (Taboada B et al 2012. doi:10.1093/nar/gkq254). The first gene is the head of the predicted operon and thus, showing the AlgU motif in its regulatory region.
** The promoter score was obtained by multiplying the values associated with the nucleotides of the region analysed based on our PSSM in such a way that sequences with 100% conserved nucleotides obtained a score of 1, sequences with a substitution of one nucleotide in one position obtained a score of 0.9 and sequences with one substitution in a highly conserved region or two substitutions in cons…
