# Supplementary material for: The Azotobacter vinelandii AlgU regulon during vegetative growth and encysting conditions: A proteomic approach
Source: PLoS One. 2023 Nov 15;18(11):e0286440. doi: 10.1371/journal.pone.0286440 (PMC10651043; doi:10.1371/journal.pone.0286440)
Supplement: S13 Table — (XLSX) [file pone.0286440.s017.xlsx]

## Sheet: Hoja1
	S13 Table. Comparative analysis of the predicted AlgU-dependent promoters in A. vinelandii with their orthologous in A. chroococcum, P. aeruginosa and P. fluorescens
ID LOCUS TAG*				SCORE**				AlgU PROMOTER SEQUENCE				GENE NAME				GENE PRODUCT				COG's
AVN	ACX	PAE	PFS	AVN	ACX	PAE	PFS	AVN	ACX	PAE	PFS	AVN	ACX	PAE	PFS	AVN	ACX	PAE	PFS	AVN	ACX	PAE	PFS
avn-Avin_01800	acx-Achr_1680	pae-PA0059	pfs-PFLU_0042	1	1	1	1	GAACTTgtccgtcccgctcccc.TCtgA	GAACTTgtccgcccggcgcccc.TCtgA	GAACTTgtccggctgcgtcgtccTCccA	GAACTTtgccgggccgtctatccTCagA	osmC	-.-.-	osmC	osmC	OsmC-like protein	Osmotically inducible protein OsmC	osmotically inducible protein OsmC	osmotically inducible protein c	COG1764	COG1764	COG1764	COG1764
-------------------------------------------------------------------------------------------------------	-------------------------------------------------------------------------------------------------------	-------------------------------------------------------------------------------------------------------	-------------------------------------------------------------------------------------------------------	-------------------------------------------------------------------------------------------------------	-------------------------------------------------------------------------------------------------------	-------------------------------------------------------------------------------------------------------	-------------------------------------------------------------------------------------------------------	-------------------------------------------------------------------------------------------------------	-------------------------------------------------------------------------------------------------------	-------------------------------------------------------------------------------------------------------	-------------------------------------------------------------------------------------------------------	-------------------------------------------------------------------------------------------------------	-------------------------------------------------------------------------------------------------------	-------------------------------------------------------------------------------------------------------	-------------------------------------------------------------------------------------------------------	-------------------------------------------------------------------------------------------------------	-------------------------------------------------------------------------------------------------------	-------------------------------------------------------------------------------------------------------	-------------------------------------------------------------------------------------------------------	-------------------------------------------------------------------------------------------------------	-------------------------------------------------------------------------------------------------------	-------------------------------------------------------------------------------------------------------	-----------------
avn-Avin_35210	acx-Achr_13230	pae-PA3262	pfs-PFLU_2027	1	1	1	1	GAACTTattcactgtcaccgggcTCctA	GAACTTatcgctgttgccgggc.TCctA	GAACTTatccgcgcgcacctgt.TCctA	GAACTTatcagaagtttcctgc.TCagA	-.-.-	-.-.-	-.-.-	fklB	Peptidyl-prolyl cis-trans isomerase	Peptidyl-prolyl cis-trans isomerase, FkbP-type	FkbP-type peptidyl-prolyl cis-trans isomerase	FKBP-type peptidyl-prolyl cis-trans isomerase	COG0545	COG0545	COG0545	COG0545
-------------------------------------------------------------------------------------------------------	-------------------------------------------------------------------------------------------------------	-------------------------------------------------------------------------------------------------------	-------------------------------------------------------------------------------------------------------	-------------------------------------------------------------------------------------------------------	-------------------------------------------------------------------------------------------------------	-------------------------------------------------------------------------------------------------------	-------------------------------------------------------------------------------------------------------	-------------------------------------------------------------------------------------------------------	-------------------------------------------------------------------------------------------------------	-------------------------------------------------------------------------------------------------------	-------------------------------------------------------------------------------------------------------	-------------------------------------------------------------------------------------------------------	-------------------------------------------------------------------------------------------------------	-------------------------------------------------------------------------------------------------------	-------------------------------------------------------------------------------------------------------	-------------------------------------------------------------------------------------------------------	-------------------------------------------------------------------------------------------------------	-------------------------------------------------------------------------------------------------------	-------------------------------------------------------------------------------------------------------	-------------------------------------------------------------------------------------------------------	-------------------------------------------------------------------------------------------------------	-------------------------------------------------------------------------------------------------------	-----------------
avn-Avin_28010	acx-Achr_19650	pae-PA2151	pfs-PFLU_2761	1	1	0.81	1	GAACTTtttccacgcatccgccaTCggA	GAACTTtttccacgcatccgccaTCggA	GAACCAatcggtcgccggcgggcTCggA	GAACTTttatcgacggcacaggtTCggA	glgE	glgE	-.-.-	-.-.-	family 13 glycosyl hydrolase	Alpha-1,4-glucan:maltose-1-phosphate maltosyltransferase	alpha-1,4-glucan:maltose-1-phosphate maltosyltransferase	putative alpha-amylase	COG0366	COG0366	COG0366	COG0366
avn-Avin_28000	acx-Achr_19660	pae-PA2152	pfs-PFLU_2762	1	1	0.81	1	GAACTTtttccacgcatccgccaTCggA	GAACTTtttccacgcatccgccaTCggA	GAACCAatcggtcgccggcgggcTCggA	GAACTTttatcgacggcacaggtTCggA	treS	treS	-.-.-	-.-.-	trehalose synthase, maltokinase fusion protein	Trehalose synthase, maltokinase fusion protein	trehalose synthase	putative trehalose synthase protein	COG3281	COG3281	COG3281	COG3281
avn-Avin_27990	acx-Achr_19670	pae-PA2153	pfs-PFLU_2763	1	1	0.81	1	GAACTTtttccacgcatccgccaTCggA	GAACTTtttccacgcatccgccaTCggA	GAACCAatcggtcgccggcgggcTCggA	GAACTTttatcgacggcacaggtTCggA	glgB	glgB	glgB	-.-.-	1,4-alpha-glucan branching enzyme	1,4-alpha-glucan branching enzyme GlgB	1,4-alpha-glucan branching protein GlgB	1,4-alpha-glucan branching enzyme	COG0296	COG0296	COG0296	COG0296
-------------------------------------------------------------------------------------------------------	-------------------------------------------------------------------------------------------------------	-------------------------------------------------------------------------------------------------------	-------------------------------------------------------------------------------------------------------	-------------------------------------------------------------------------------------------------------	-------------------------------------------------------------------------------------------------------	-------------------------------------------------------------------------------------------------------	-------------------------------------------------------------------------------------------------------	-------------------------------------------------------------------------------------------------------	-------------------------------------------------------------------------------------------------------	-------------------------------------------------------------------------------------------------------	-------------------------------------------------------------------------------------------------------	-------------------------------------------------------------------------------------------------------	-------------------------------------------------------------------------------------------------------	-------------------------------------------------------------------------------------------------------	-------------------------------------------------------------------------------------------------------	-------------------------------------------------------------------------------------------------------	-------------------------------------------------------------------------------------------------------	-------------------------------------------------------------------------------------------------------	-------------------------------------------------------------------------------------------------------	-------------------------------------------------------------------------------------------------------	-------------------------------------------------------------------------------------------------------	-------------------------------------------------------------------------------------------------------	-----------------
avn-Avin_23020	acx-Achr_23530	pae-PA2865	pfs-PFLU_1689	1	0.9	1	0.81	GAACTTgctccagacacgggggcTCtgA	GAACTTgcaccggacacggggt.TCtcG	GAACTTgccaagactgccatgc.TCtgA	GAACTAcaacgagttatagctg.TCttT	-.-.-	-.-.-	-.-.-	-.-.-	Lytic transglycosylase protein	Soluble lytic transglycosylase fused to an ABC-type amino acid-binding protein	glycosylase	putative transglycosylase	COG4623	COG4623	COG4623	COG4623
-------------------------------------------------------------------------------------------------------	-------------------------------------------------------------------------------------------------------	-------------------------------------------------------------------------------------------------------	-------------------------------------------------------------------------------------------------------	-------------------------------------------------------------------------------------------------------	-------------------------------------------------------------------------------------------------------	-------------------------------------------------------------------------------------------------------	-------------------------------------------------------------------------------------------------------	-------------------------------------------------------------------------------------------------------	-------------------------------------------------------------------------------------------------------	-------------------------------------------------------------------------------------------------------	-------------------------------------------------------------------------------------------------------	-------------------------------------------------------------------------------------------------------	-------------------------------------------------------------------------------------------------------	-------------------------------------------------------------------------------------------------------	-------------------------------------------------------------------------------------------------------	-------------------------------------------------------------------------------------------------------	-------------------------------------------------------------------------------------------------------	-------------------------------------------------------------------------------------------------------	-------------------------------------------------------------------------------------------------------	-------------------------------------------------------------------------------------------------------	-------------------------------------------------------------------------------------------------------	-------------------------------------------------------------------------------------------------------	-----------------
avn-Avin_23180	acx-Achr_23360	pae-PA1767	pfs-PFLU_4635	0.9	0.9	0.9	1	GAACCTgaccgacaggagcgcctTCcaA	GAACCTgaccgatcggagcgcatTCcaA	GAACCTgaccgaccgaagtgcatTCcaA	GAACTTgactgaccgcagcgcctTCcaA	-.-.-	-.-.-	-.-.-	-.-.-	conserved hypothetical protein	Hypothetical protein	hypothetical protein	conserved hypothetical membrane protein	ROG0406	ROG0406	ROG0406	ROG0406
avn-Avin_23170	acx-Achr_23370	pae-PA1766	pfs-PFLU_4636	0.9	0.81	0.9	1	GAACCTgaccgacaggagcgcctTCcaA	GAACATtccagagctgacctactTCatC	GAACCTgaccgaccgaagtgcatTCcaA	GAACTTgactgaccgcagcgcctTCcaA	-.-.-	-.-.-	-.-.-	-.-.-	conserved hypothetical protein	Alpha-L-glutamate ligase putative Ribosomal protein S6 modification protein (C-TERM)	hypothetical protein	conserved hypothetical protein	COG0189	COG0189	COG0189	COG0189
avn-Avin_23160	acx-Achr_23380	pae-PA1758	pfs-PFLU_4637	0.9	0.81	-.-.-	1	GAACCTgaccgacaggagcgcctTCcaA	GAACATtccagagctgacctactTCatC	-.-.-.-.-.-.-.-.-	GAACTTgactgaccgcagcgcctTCcaA	pabB	pabB	pabB	-.-.-	para-aminobenzoate synthase, component I	Aminodeoxychorismate synthase (Para-aminobenzoate synthase component I)	para-aminobenzoate synthase component I	para-aminobenzoate synthase component I	COG0147	COG0147	COG0147	COG0147
avn-Avin_23150	acx-Achr_23390	pae-PA1756	pfs-PFLU_4642	0.9	0.81	-.-.-	0.81	GAACCTgaccgacaggagcgcctTCcaA	GAACATtccagagctgacctactTCatC	-.-.-.-.-.-.-.-.-	GAACTCtagcgattcaagctcg.TCgcC	cysH	cysH	cysH	-.-.-	Phosphoadenosine phosphosulfate reductase CysH-type	phosphoadenosine phosphosulfate reductase	phosphoadenosine phosphosulfate reductase	phosphoadenosine phosphosulfate reductase	COG0175	COG0175	COG0175	COG0175
-------------------------------------------------------------------------------------------------------	-------------------------------------------------------------------------------------------------------	-------------------------------------------------------------------------------------------------------	-------------------------------------------------------------------------------------------------------	-------------------------------------------------------------------------------------------------------	-------------------------------------------------------------------------------------------------------	-------------------------------------------------------------------------------------------------------	-------------------------------------------------------------------------------------------------------	-------------------------------------------------------------------------------------------------------	-------------------------------------------------------------------------------------------------------	-------------------------------------------------------------------------------------------------------	-------------------------------------------------------------------------------------------------------	-------------------------------------------------------------------------------------------------------	-------------------------------------------------------------------------------------------------------	-------------------------------------------------------------------------------------------------------	-------------------------------------------------------------------------------------------------------	-------------------------------------------------------------------------------------------------------	-------------------------------------------------------------------------------------------------------	-------------------------------------------------------------------------------------------------------	-------------------------------------------------------------------------------------------------------	-------------------------------------------------------------------------------------------------------	-------------------------------------------------------------------------------------------------------	-------------------------------------------------------------------------------------------------------	-----------------
avn-Avin_32700	acx-Achr_16650	pae-PA2796	pfs-PFLU_1585	0.9	0.9	1	0.9	GAACGTtgtgccatgccaggta.TCgaA	GAACGTtgcgccgcaacaggca.TCgaA	GAACTTctggcggggcgatagc.TCccA	GAACCTgccgaccgttttgccc.TCctA	talB-3	talB-3	tal	talB	transaldolase	Transaldolase B	transaldolase B	transaldolase B	COG0176	COG0176	COG0176	COG0176
-------------------------------------------------------------------------------------------------------	-------------------------------------------------------------------------------------------------------	-------------------------------------------------------------------------------------------------------	-------------------------------------------------------------------------------------------------------	-------------------------------------------------------------------------------------------------------	-------------------------------------------------------------------------------------------------------	-------------------------------------------------------------------------------------------------------	-------------------------------------------------------------------------------------------------------	-------------------------------------------------------------------------------------------------------	-------------------------------------------------------------------------------------------------------	-------------------------------------------------------------------------------------------------------	-------------------------------------------------------------------------------------------------------	-------------------------------------------------------------------------------------------------------	-------------------------------------------------------------------------------------------------------	-------------------------------------------------------------------------------------------------------	-------------------------------------------------------------------------------------------------------	-------------------------------------------------------------------------------------------------------	-------------------------------------------------------------------------------------------------------	-------------------------------------------------------------------------------------------------------	-------------------------------------------------------------------------------------------------------	-------------------------------------------------------------------------------------------------------	-------------------------------------------------------------------------------------------------------	-------------------------------------------------------------------------------------------------------	-----------------
avn-Avin_10800	acx-Achr_31330	pae-PA3403a	pfs-PFLU_1033	0.9	0.9	1	0.81	GAACTTgctgcgccgctgcctg.TCcaT	GAACTTgcccccaggctgccgg.TCcaT	GAACTTtccgggcggcacccag.TCccA	GAACTAaacccgacaccggtcg.TCaaT	-.-.-	-.-.-	-.-.-	-.-.-	conserved hypothetical protein	Hypothetical protein	hypothetical protein	conserved hypothetical protein	-.-.-	-.-.-	-.-.-	-.-.-
-------------------------------------------------------------------------------------------------------	-------------------------------------------------------------------------------------------------------	-------------------------------------------------------------------------------------------------------	-------------------------------------------------------------------------------------------------------	-------------------------------------------------------------------------------------------------------	-------------------------------------------------------------------------------------------------------	-------------------------------------------------------------------------------------------------------	-------------------------------------------------------------------------------------------------------	-------------------------------------------------------------------------------------------------------	-------------------------------------------------------------------------------------------------------	-------------------------------------------------------------------------------------------------------	-------------------------------------------------------------------------------------------------------	-------------------------------------------------------------------------------------------------------	-------------------------------------------------------------------------------------------------------	-------------------------------------------------------------------------------------------------------	-------------------------------------------------------------------------------------------------------	-------------------------------------------------------------------------------------------------------	-------------------------------------------------------------------------------------------------------	-------------------------------------------------------------------------------------------------------	-------------------------------------------------------------------------------------------------------	-------------------------------------------------------------------------------------------------------	-------------------------------------------------------------------------------------------------------	-------------------------------------------------------------------------------------------------------	-----------------
avn-Avin_34630	acx-Achr_13790	pae-PA3274	pfs-PFLU_4525	0.9	0.9	0.9	0.9	GAACTTttccggcgttttcgcaaTCcaC	GAACTTtttcgacacgttggcaaTCcaC	GAACTTtgtcggctcgaccgggcTCcaC	GAACTTtccagacgttcgcgcccTCaaC	-.-.-	-.-.-	-.-.-	-.-.-	conserved hypothetical protein	Hypothetical protein	hypothetical protein	conserved hypothetical protein	COG1767	-.-.-	-.-.-	ROG1785
-------------------------------------------------------------------------------------------------------	-------------------------------------------------------------------------------------------------------	-------------------------------------------------------------------------------------------------------	-------------------------------------------------------------------------------------------------------	-------------------------------------------------------------------------------------------------------	-------------------------------------------------------------------------------------------------------	-------------------------------------------------------------------------------------------------------	-------------------------------------------------------------------------------------------------------	-------------------------------------------------------------------------------------------------------	-------------------------------------------------------------------------------------------------------	-------------------------------------------------------------------------------------------------------	-------------------------------------------------------------------------------------------------------	-------------------------------------------------------------------------------------------------------	-------------------------------------------------------------------------------------------------------	-------------------------------------------------------------------------------------------------------	-------------------------------------------------------------------------------------------------------	-------------------------------------------------------------------------------------------------------	-------------------------------------------------------------------------------------------------------	-------------------------------------------------------------------------------------------------------	-------------------------------------------------------------------------------------------------------	-------------------------------------------------------------------------------------------------------	-------------------------------------------------------------------------------------------------------	-------------------------------------------------------------------------------------------------------	-----------------
avn-Avin_41140	acx-Achr_9300	pae-PA0833	pfs-PFLU_0931	0.9	0.9	0.9	0.9	GAATTTcccgccgttttcgtgt.TCcaA	GAATTTcccgccgtgttcatgt.TCcaA	GAATTTtgccacttggctatgc.TCtaA	GAATTTttaccgtttgtcgcgt.TCaaA	-.-.-	-.-.-	-.-.-	-.-.-	OmpA family protein	OmpA family protein	hypothetical protein	conserved hypothetical protein	COG2885	COG2885	COG2885	COG2885
-------------------------------------------------------------------------------------------------------	-------------------------------------------------------------------------------------------------------	-------------------------------------------------------------------------------------------------------	-------------------------------------------------------------------------------------------------------	-------------------------------------------------------------------------------------------------------	-------------------------------------------------------------------------------------------------------	-------------------------------------------------------------------------------------------------------	-------------------------------------------------------------------------------------------------------	-------------------------------------------------------------------------------------------------------	-------------------------------------------------------------------------------------------------------	-------------------------------------------------------------------------------------------------------	-------------------------------------------------------------------------------------------------------	-------------------------------------------------------------------------------------------------------	-------------------------------------------------------------------------------------------------------	-------------------------------------------------------------------------------------------------------	-------------------------------------------------------------------------------------------------------	-------------------------------------------------------------------------------------------------------	-------------------------------------------------------------------------------------------------------	-------------------------------------------------------------------------------------------------------	-------------------------------------------------------------------------------------------------------	-------------------------------------------------------------------------------------------------------	-------------------------------------------------------------------------------------------------------	-------------------------------------------------------------------------------------------------------	-----------------
avn-Avin_08410	acx-Achr_33000	pae-PA4001	pfs-PFLU_5421	0.9	0.9	0.9	0.9	GAACTTcactggtgaccctgctgTCagG	GAACTTcgctggtaaccctgctgTCagG	GAACTTcgctggttaccctgttgTCagG	GAACTTcgctggtgacattgctgTCagC	mltB	mltB	sltB1	-.-.-	lytic murein transglycosylase B	lytic murein transglycosylase B	soluble lytic transglycosylase B	putative peptidoglycan-related protein	COG2951	COG2951	COG2951	COG2951
avn-Avin_08420	acx-Achr_32990	pae-PA4000	pfs-PFLU_5420	0.9	0.81	0.81	0.9	GAACTTcactggtgaccctgctgTCagG	GAACTTctacaccatcacccgc.TAcaA	GAACTTctacgtgatcacccgc.TAtaA	GAACTTcgctggtgacattgctgTCagC	-.-.-	-.-.-	-.-.-	-.-.-	Rare lipoprotein, RlpA family	RlpA-like lipoprotein	hypothetical protein	putative lipoprotein	COG0797	COG0797	COG0797	COG0797
avn-Avin_08430	acx-Achr_32980	pae-PA3999	pfs-PFLU_5419	0.9	0.81	0.81	0.9	GAACTTcactggtgaccctgctgTCagG	GAACTTctacaccatcacccgc.TAcaA	GAACTTctacgtgatcacccgc.TAtaA	GAACTTcgctggtgacattgctgTCagC	dacA	dacA	dacC	-.-.-	D-Alanyl-D-Alanine carboxypeptidase	D-Alanyl-D-Alanine carboxypeptidase	D-ala-D-ala-carboxypeptidase	putative cell division-related protein	COG1686	COG1686	COG1686	COG1686
avn-Avin_08440	acx-Achr_32970	pae-PA3998	pfs-PFLU_5418	0.9	0.81	0.81	0.81	GAACTTcactggtgaccctgctgTCagG	GAACTTctacaccatcacccgc.TAcaA	GAACTTctacgtgatcacccgc.TAtaA	GCACCTgcaaagccccgtgttgaTCcgA	-.-.-	-.-.-	-.-.-	-.-.-	conserved hypothetical protein	Hypothetical protein	hypothetical protein	conserved hypothetical protein	COG2921	COG2921	COG2921	COG2921
avn-Avin_08450	acx-Achr_32960	pae-PA3997	pfs-PFLU_5417	0.9	0.81	0.81	0.81	GAACTTcactggtgaccctgctgTCagG	GAACTTctacaccatcacccgc.TAcaA	GAACTTctacgtgatcacccgc.TAtaA	GCACCTgcaaagccccgtgttgaTCcgA	lipB	lipB	lipB	lipB	Lipoate-protein ligase B	lipoate-protein ligase B	lipoate-protein ligase B	lipoyltransferase	COG0321	COG0321	COG0321	COG0321
avn-Avin_08460	acx-Achr_32950	pae-PA3996	pfs-PFLU_5416	0.9	0.81	0.81	0.81	GAACTTcactggtgaccctgctgTCagG	GAACTTctacaccatcacccgc.TAcaA	GAACTTctacgtgatcacccgc.TAtaA	GCACCTgcaaagccccgtgttgaTCcgA	lipA	lipA	lis	lipA	lipoic acid synthetase	Lipoyl synthase	lipoyl synthase	lipoyl synthase	COG0320	COG0320	COG0320	COG0320
avn-Avin_08470	-.-.-.-.-	-.-.-.-.-	-.-.-.-.-	0.9	-.-.-	-.-.-	-.-.-	GAACTTcactggtgaccctgctgTCagG	-.-.-.-.-.-.-.-.-	-.-.-.-.-.-.-.-.-	-.-.-.-.-.-.-.-.-	-.-.-	-.-.-	-.-.-	-.-.-	hypothetical protein	-.-.-.-.-.-.-.-.-	-.-.-.-.-.-.-.-.-	-.-.-.-.-.-.-.-.-	-.-.-	-.-.-	-.-.-	-.-.-
avn-Avin_08480	-.-.-.-.-	pae-PA2108	pfs-PFLU_2653	0.9	-.-.-	-.-.-	-.-.-	GAACTTcactggtgaccctgctgTCagG	-.-.-.-.-.-.-.-.-	-.-.-.-.-.-.-.-.-	-.-.-.-.-.-.-.-.-	-.-.-	-.-.-	-.-.-	-.-.-	thiamine diphosphate-dependent enzyme	-.-.-.-.-.-.-.-.-	thiamine pyrophosphate protein	pyruvate dehydrogenase [cytochrome]	COG0028	-.-.-	COG0028	COG0028
-------------------------------------------------------------------------------------------------------	-------------------------------------------------------------------------------------------------------	-------------------------------------------------------------------------------------------------------	-------------------------------------------------------------------------------------------------------	-------------------------------------------------------------------------------------------------------	-------------------------------------------------------------------------------------------------------	-------------------------------------------------------------------------------------------------------	-------------------------------------------------------------------------------------------------------	-------------------------------------------------------------------------------------------------------	-------------------------------------------------------------------------------------------------------	-------------------------------------------------------------------------------------------------------	-------------------------------------------------------------------------------------------------------	-------------------------------------------------------------------------------------------------------	-------------------------------------------------------------------------------------------------------	-------------------------------------------------------------------------------------------------------	-------------------------------------------------------------------------------------------------------	-------------------------------------------------------------------------------------------------------	-------------------------------------------------------------------------------------------------------	-------------------------------------------------------------------------------------------------------	-------------------------------------------------------------------------------------------------------	-------------------------------------------------------------------------------------------------------	-------------------------------------------------------------------------------------------------------	-------------------------------------------------------------------------------------------------------	-----------------
avn-Avin_23170	acx-Achr_23370	pae-PA1766	pfs-PFLU_4636	0.81	0.81	0.9	1	GAACTGttccgcttcaaggcct.TCctG	GAACATtccagagctgacctactTCatC	GAACCTgaccgaccgaagtgcatTCcaA	GAACTTgactgaccgcagcgcctTCcaA	-.-.-	-.-.-	-.-.-	-.-.-	conserved hypothetical protein	Alpha-L-glutamate ligase putative Ribosomal protein S6 modification protein (C-TERM)	hypothetical protein	conserved hypothetical protein	COG0189	COG0189	COG0189	COG0189
avn-Avin_23160	acx-Achr_23380	pae-PA1758	pfs-PFLU_4637	0.81	0.81	-.-.-	1	GAACTGttccgcttcaaggcct.TCctG	GAACATtccagagctgacctactTCatC	-.-.-.-.-.-.-.-.-	GAACTTgactgaccgcagcgcctTCcaA	pabB	pabB	pabB	-.-.-	para-aminobenzoate synthase, component I	Aminodeoxychorismate synthase (Para-aminobenzoate synthase component I)	para-aminobenzoate synthase component I	para-aminobenzoate synthase component I	COG0147	COG0147	COG0147	COG0147
avn-Avin_23150	acx-Achr_23390	pae-PA1756	pfs-PFLU_4642	0.81	0.81	-.-.-	0.81	GAACTGttccgcttcaaggcct.TCctG	GAACATtccagagctgacctactTCatC	-.-.-.-.-.-.-.-.-	GAACTCtagcgattcaagctcg.TCgcC	cysH	cysH	cysH	-.-.-	Phosphoadenosine phosphosulfate reductase CysH-type	phosphoadenosine phosphosulfate reductase	phosphoadenosine phosphosulfate reductase	phosphoadenosine phosphosulfate reductase	COG0175	COG0175	COG0175	COG0175
-------------------------------------------------------------------------------------------------------	-------------------------------------------------------------------------------------------------------	-------------------------------------------------------------------------------------------------------	-------------------------------------------------------------------------------------------------------	-------------------------------------------------------------------------------------------------------	-------------------------------------------------------------------------------------------------------	-------------------------------------------------------------------------------------------------------	-------------------------------------------------------------------------------------------------------	-------------------------------------------------------------------------------------------------------	-------------------------------------------------------------------------------------------------------	-------------------------------------------------------------------------------------------------------	-------------------------------------------------------------------------------------------------------	-------------------------------------------------------------------------------------------------------	-------------------------------------------------------------------------------------------------------	-------------------------------------------------------------------------------------------------------	-------------------------------------------------------------------------------------------------------	-------------------------------------------------------------------------------------------------------	-------------------------------------------------------------------------------------------------------	-------------------------------------------------------------------------------------------------------	-------------------------------------------------------------------------------------------------------	-------------------------------------------------------------------------------------------------------	-------------------------------------------------------------------------------------------------------	-------------------------------------------------------------------------------------------------------	-----------------
avn-Avin_45640	acx-Achr_6260	pae-PA5110	pfs-PFLU_0355	0.9	0.9	0.81	0.9	GAACCTgcgccggccgttccgg.TCtgA	GAACCTgcgccggccggtccgg.TCtgA	GAACCGcgccaccgccgccgatcTCcaA	GAACTCtattgggtttaaatcc.TCtgA	fbp	fbp	fbp	fbp	fructose-1,6-bisphosphatase	fructose-1,6-bisphosphatase	fructose-1,6-bisphosphatase	fructose-1,6-bisphosphatase	COG0158	COG0158	COG0158	COG0158
-------------------------------------------------------------------------------------------------------	-------------------------------------------------------------------------------------------------------	-------------------------------------------------------------------------------------------------------	-------------------------------------------------------------------------------------------------------	-------------------------------------------------------------------------------------------------------	-------------------------------------------------------------------------------------------------------	-------------------------------------------------------------------------------------------------------	-------------------------------------------------------------------------------------------------------	-------------------------------------------------------------------------------------------------------	-------------------------------------------------------------------------------------------------------	-------------------------------------------------------------------------------------------------------	-------------------------------------------------------------------------------------------------------	-------------------------------------------------------------------------------------------------------	-------------------------------------------------------------------------------------------------------	-------------------------------------------------------------------------------------------------------	-------------------------------------------------------------------------------------------------------	-------------------------------------------------------------------------------------------------------	-------------------------------------------------------------------------------------------------------	-------------------------------------------------------------------------------------------------------	-------------------------------------------------------------------------------------------------------	-------------------------------------------------------------------------------------------------------	-------------------------------------------------------------------------------------------------------	-------------------------------------------------------------------------------------------------------	-----------------
avn-Avin_02910	acx-Achr_38610	pae-PA5322	pfs-PFLU_5986	0.9	0.9	0.81	0.9	GAACTCcgcgccgtcccggcca.TCcaA	GAACTCtgcgccgccccgtcca.TCaaA	GAAGATcgccaacagctcggca.TCggA	GAACTCtctgccgaaaacaccg.TCatA	algC	algC	algC	-.-.-	Phosphomannomutase/phosphoglucomutase AlgC	Phosphomannomutase/phosphoglucomutase AlgC	phosphomannomutase	putative phosphomannomutase/phosphoglucomutase	COG1109	COG1109	COG1109	COG1109
-------------------------------------------------------------------------------------------------------	-------------------------------------------------------------------------------------------------------	-------------------------------------------------------------------------------------------------------	-------------------------------------------------------------------------------------------------------	-------------------------------------------------------------------------------------------------------	-------------------------------------------------------------------------------------------------------	-------------------------------------------------------------------------------------------------------	-------------------------------------------------------------------------------------------------------	-------------------------------------------------------------------------------------------------------	-------------------------------------------------------------------------------------------------------	-------------------------------------------------------------------------------------------------------	-------------------------------------------------------------------------------------------------------	-------------------------------------------------------------------------------------------------------	-------------------------------------------------------------------------------------------------------	-------------------------------------------------------------------------------------------------------	-------------------------------------------------------------------------------------------------------	-------------------------------------------------------------------------------------------------------	-------------------------------------------------------------------------------------------------------	-------------------------------------------------------------------------------------------------------	-------------------------------------------------------------------------------------------------------	-------------------------------------------------------------------------------------------------------	-------------------------------------------------------------------------------------------------------	-------------------------------------------------------------------------------------------------------	-----------------
avn-Avin_04820	acx-Achr_36270	pae-PA5212	pfs-PFLU_5870	0.81	0.9	0.9	0.9	GAACCCggatcgcacgccgatgaTCtcA	GAACTCgacccagtccgcaatgaTCtcA	GAACTCcgggacggcaaacgcgaTCtgA	GAACTCgattggcctaactacaaTCatA	-.-.-	-.-.-	-.-.-	-.-.-	conserved hypothetical protein	Ribonucleotide reductase, alpha subunit	hypothetical protein	putative exported protein	ROG5948	COG3637	-.-.-	-.-.-
-------------------------------------------------------------------------------------------------------	-------------------------------------------------------------------------------------------------------	-------------------------------------------------------------------------------------------------------	-------------------------------------------------------------------------------------------------------	-------------------------------------------------------------------------------------------------------	-------------------------------------------------------------------------------------------------------	-------------------------------------------------------------------------------------------------------	-------------------------------------------------------------------------------------------------------	-------------------------------------------------------------------------------------------------------	-------------------------------------------------------------------------------------------------------	-------------------------------------------------------------------------------------------------------	-------------------------------------------------------------------------------------------------------	-------------------------------------------------------------------------------------------------------	-------------------------------------------------------------------------------------------------------	-------------------------------------------------------------------------------------------------------	-------------------------------------------------------------------------------------------------------	-------------------------------------------------------------------------------------------------------	-------------------------------------------------------------------------------------------------------	-------------------------------------------------------------------------------------------------------	-------------------------------------------------------------------------------------------------------	-------------------------------------------------------------------------------------------------------	-------------------------------------------------------------------------------------------------------	-------------------------------------------------------------------------------------------------------	-----------------
avn-Avin_48850	acx-Achr_3340	pae-PA0299	pfs-PFLU_5846	0.9	0.9	0.81	0.81	GAACTTcaagcgggtgatcagc.TCctG	GAACTTcaaacgggtgatcagt.TCctG	GCACTGgcgcctgacgggttgg.TCgaA	GAAATAcctgggtcagaaattcaTCacA	spuC	spuC	spuC	-.-.-	Putrescine aminotransferase	Putrescine aminotransferase	aminotransferase	putative aminotransferase	COG0161	COG0161	COG0161	COG0161
-------------------------------------------------------------------------------------------------------	-------------------------------------------------------------------------------------------------------	-------------------------------------------------------------------------------------------------------	-------------------------------------------------------------------------------------------------------	-------------------------------------------------------------------------------------------------------	-------------------------------------------------------------------------------------------------------	-------------------------------------------------------------------------------------------------------	-------------------------------------------------------------------------------------------------------	-------------------------------------------------------------------------------------------------------	-------------------------------------------------------------------------------------------------------	-------------------------------------------------------------------------------------------------------	-------------------------------------------------------------------------------------------------------	-------------------------------------------------------------------------------------------------------	-------------------------------------------------------------------------------------------------------	-------------------------------------------------------------------------------------------------------	-------------------------------------------------------------------------------------------------------	-------------------------------------------------------------------------------------------------------	-------------------------------------------------------------------------------------------------------	-------------------------------------------------------------------------------------------------------	-------------------------------------------------------------------------------------------------------	-------------------------------------------------------------------------------------------------------	-------------------------------------------------------------------------------------------------------	-------------------------------------------------------------------------------------------------------	-----------------
avn-Avin_18980	acx-Achr_14740	pae-PA3041	pfs-PFLU_1745	0.81	0.81	0.9	0.9	GCACTCgggatcgccgccgggg.TCggA	GCACTCgggaagcatgggcgcc.TCctA	GAACCTtccgccccgcgctcggcTCgaA	GAACCTtcaccgacgccggtgacTCgaA	-.-.-	-.-.-	-.-.-	-.-.-	conserved hypothetical protein	Hypothetical protein	hypothetical protein	putative membrane protein	COG5393	COG5393	COG5393	COG5393
avn-Avin_18970	acx-Achr_14730	pae-PA3042	-.-.-.-.-	0.81	0.81	0.9	-.-.-	GCACTCgggatcgccgccgggg.TCggA	GCACTCgggaagcatgggcgcc.TCctA	GAACCTtccgccccgcgctcggcTCgaA	-.-.-.-.-.-.-.-.-	-.-.-	-.-.-	-.-.-	-.-.-	hypothetical protein	Hypothetical protein	hypothetical protein	-.-.-.-.-.-.-.-.-	-.-.-	-.-.-	-.-.-	-.-.-
avn-Avin_18960	acx-Achr_14720	pae-PA3043	pfs-PFLU_1742	0.81	-.-.-	-.-.-	-.-.-	GCACTCgggatcgccgccgggg.TCggA	-.-.-.-.-.-.-.-.-	-.-.-.-.-.-.-.-.-	-.-.-.-.-.-.-.-.-	-.-.-	-.-.-	-.-.-	-.-.-	Deoxyguanosinetriphosphate triphosphohydrolase	Deoxyguanosinetriphosphate triphosphohydrolase-like protein	deoxyguanosinetriphosphate triphosphohydrolase	putative deoxyguanosinetriphosphate triphosphohydrolase	COG0232	COG0232	COG0232	COG0232
-------------------------------------------------------------------------------------------------------	-------------------------------------------------------------------------------------------------------	-------------------------------------------------------------------------------------------------------	-------------------------------------------------------------------------------------------------------	-------------------------------------------------------------------------------------------------------	-------------------------------------------------------------------------------------------------------	-------------------------------------------------------------------------------------------------------	-------------------------------------------------------------------------------------------------------	-------------------------------------------------------------------------------------------------------	-------------------------------------------------------------------------------------------------------	-------------------------------------------------------------------------------------------------------	-------------------------------------------------------------------------------------------------------	-------------------------------------------------------------------------------------------------------	-------------------------------------------------------------------------------------------------------	-------------------------------------------------------------------------------------------------------	-------------------------------------------------------------------------------------------------------	-------------------------------------------------------------------------------------------------------	-------------------------------------------------------------------------------------------------------	-------------------------------------------------------------------------------------------------------	-------------------------------------------------------------------------------------------------------	-------------------------------------------------------------------------------------------------------	-------------------------------------------------------------------------------------------------------	-------------------------------------------------------------------------------------------------------	-----------------
avn-Avin_18990	acx-Achr_14750	pae-PA3040	pfs-PFLU_1746	0.81	0.81	0.9	0.9	GCACTCgggaagcatgcgggtc.TCctA	GCACTCgggaagcatgggcgcc.TCctA	GAACCTtccgccccgcgctcggcTCgaA	GAACCTtcaccgacgccggtgacTCgaA	-.-.-	-.-.-	-.-.-	-.-.-	conserved hypothetical protein	Hypothetical protein	hypothetical protein	conserved hypothetical protein	COG4575	COG4575	COG4575	COG4575
avn-Avin_18980	acx-Achr_14740	pae-PA3041	pfs-PFLU_1745	0.81	0.81	0.9	0.9	GCACTCgggaagcatgcgggtc.TCctA	GCACTCgggaagcatgggcgcc.TCctA	GAACCTtccgccccgcgctcggcTCgaA	GAACCTtcaccgacgccggtgacTCgaA	-.-.-	-.-.-	-.-.-	-.-.-	conserved hypothetical protein	Hypothetical protein	hypothetical protein	putative membrane protein	COG5393	COG5393	COG5393	COG5393
avn-Avin_18970	acx-Achr_14730	pae-PA3042	-.-.-.-.-	0.81	0.81	0.9	-.-.-	GCACTCgggaagcatgcgggtc.TCctA	GCACTCgggaagcatgggcgcc.TCctA	GAACCTtccgccccgcgctcggcTCgaA	-.-.-.-.-.-.-.-.-	-.-.-	-.-.-	-.-.-	-.-.-	hypothetical protein	Hypothetical protein	hypothetical protein	-.-.-.-.-.-.-.-.-	-.-.-	-.-.-	-.-.-	-.-.-
avn-Avin_18960	acx-Achr_14720	pae-PA3043	pfs-PFLU_1742	0.81	-.-.-	-.-.-	-.-.-	GCACTCgggaagcatgcgggtc.TCctA	-.-.-.-.-.-.-.-.-	-.-.-.-.-.-.-.-.-	-.-.-.-.-.-.-.-.-	-.-.-	-.-.-	-.-.-	-.-.-	Deoxyguanosinetriphosphate triphosphohydrolase	Deoxyguanosinetriphosphate triphosphohydrolase-like protein	deoxyguanosinetriphosphate triphosphohydrolase	putative deoxyguanosinetriphosphate triphosphohydrolase	COG0232	COG0232	COG0232	COG0232
-------------------------------------------------------------------------------------------------------	-------------------------------------------------------------------------------------------------------	-------------------------------------------------------------------------------------------------------	-------------------------------------------------------------------------------------------------------	-------------------------------------------------------------------------------------------------------	-------------------------------------------------------------------------------------------------------	-------------------------------------------------------------------------------------------------------	-------------------------------------------------------------------------------------------------------	-------------------------------------------------------------------------------------------------------	-------------------------------------------------------------------------------------------------------	-------------------------------------------------------------------------------------------------------	-------------------------------------------------------------------------------------------------------	-------------------------------------------------------------------------------------------------------	-------------------------------------------------------------------------------------------------------	-------------------------------------------------------------------------------------------------------	-------------------------------------------------------------------------------------------------------	-------------------------------------------------------------------------------------------------------	-------------------------------------------------------------------------------------------------------	-------------------------------------------------------------------------------------------------------	-------------------------------------------------------------------------------------------------------	-------------------------------------------------------------------------------------------------------	-------------------------------------------------------------------------------------------------------	-------------------------------------------------------------------------------------------------------	-----------------
avn-Avin_46870	acx-Achr_4780	pae-PA0588	pfs-PFLU_5582	0.81	0.81	0.9	0.9	GAACCGccaacacccaaaagct.TCaaA	GAACCGccaacacccaaacgct.TCaaA	GAACTAttcttttcctcaggccaTCcaA	GAACTAtccttaagcgcaggccaTCcgA	prkA	-.-.-	-.-.-	-.-.-	serine protein kinase; PrkA	PrkA family serine protein kinase	hypothetical protein	conserved hypothetical protein	COG2766	COG2766	COG2766	COG2766
avn-Avin_46880	acx-Achr_4770	pae-PA0587	pfs-PFLU_5583	0.81	0.81	0.9	0.9	GAACCGccaacacccaaaagct.TCaaA	GAACCGccaacacccaaacgct.TCaaA	GAACTAttcttttcctcaggccaTCcaA	GAACTAtccttaagcgcaggccaTCcgA	-.-.-	-.-.-	-.-.-	-.-.-	Conserved hypothetical protein	Hypothetical protein	hypothetical protein	conserved hypothetical protein	COG2718	COG2718	COG2718	COG2718
avn-Avin_46890	acx-Achr_4760	pae-PA0586	pfs-PFLU_5584	0.81	0.81	0.9	0.9	GAACCGccaacacccaaaagct.TCaaA	GAACCGccaacacccaaacgct.TCaaA	GAACTAttcttttcctcaggccaTCcaA	GAACTAtccttaagcgcaggccaTCcgA	-.-.-	-.-.-	-.-.-	-.-.-	SpoVR-like protein	SpoVR family protein	hypothetical protein	conserved hypothetical protein	COG2719	COG2719	COG2719	COG2719
avn-Avin_46900	acx-Achr_4750	pae-PA0584	pfs-PFLU_5585	0.81	0.81	0.81	0.9	GAACCGccaacacccaaaagct.TCaaA	GAACCGccaacacccaaacgct.TCaaA	GAACTGgcggtcggcgccctgc.TCcgG	GAACTAtccttaagcgcaggccaTCcgA	-.-.-	-.-.-	cca	cca	t-RNA nucleotidyltransferase/poly(A) polymerase	multifunctional tRNA nucleotidyl transferase/2'3'-cyclic phosphodiesterase/2'nucleotidase/phosphatase	multifunctional tRNA nucleotidyl transferase/2'3'-cyclic phosphodiesterase/2'nucleotidase/phosphatase	multifunctional cca protein [includes: cca-adding enzyme (ec 2.7.7.25) (ec 2.7.7.21) (trna nucleotidyltransferase) (trna adenylyl-/cytidylyl-transferase) (trna cca-pyrophosphorylase) (trna-nt); 2'-nucleotidase (ec 3.1.3.-); 2',3'-cyclic phosphodiesterase (ec 3.1.4.-); phosphatase (ec 3.1.3.-)]	COG0617	COG0617	COG0617	COG0617
-------------------------------------------------------------------------------------------------------	-------------------------------------------------------------------------------------------------------	-------------------------------------------------------------------------------------------------------	-------------------------------------------------------------------------------------------------------	-------------------------------------------------------------------------------------------------------	-------------------------------------------------------------------------------------------------------	-------------------------------------------------------------------------------------------------------	-------------------------------------------------------------------------------------------------------	-------------------------------------------------------------------------------------------------------	-------------------------------------------------------------------------------------------------------	-------------------------------------------------------------------------------------------------------	-------------------------------------------------------------------------------------------------------	-------------------------------------------------------------------------------------------------------	-------------------------------------------------------------------------------------------------------	-------------------------------------------------------------------------------------------------------	-------------------------------------------------------------------------------------------------------	-------------------------------------------------------------------------------------------------------	-------------------------------------------------------------------------------------------------------	-------------------------------------------------------------------------------------------------------	-------------------------------------------------------------------------------------------------------	-------------------------------------------------------------------------------------------------------	-------------------------------------------------------------------------------------------------------	-------------------------------------------------------------------------------------------------------	-----------------
avn-Avin_45240	acx-Achr_6660	pae-PA5038	pfs-PFLU_0412	0.81	0.9	0.81	0.9	GCACTTcccgcgaccgcaatcg.TCcgT	GAAGTTgcccagcagttctata.TCgaA	GAACTTctggttttcctgacaccGCggA	GAACTCtcgtgttaaacgtcaacTCatA	aroB	aroB	aroB	aroB	3-dehydroquinate synthase	3-dehydroquinate synthase	3-dehydroquinate synthase	3-dehydroquinate synthase	COG0337	COG0337	COG0337	COG0337
avn-Avin_45230	acx-Achr_6670	pae-PA5037	pfs-PFLU_0413	0.81	0.9	0.81	0.9	GCACTTcccgcgaccgcaatcg.TCcgT	GAAGTTgcccagcagttctata.TCgaA	GAACTTctggttttcctgacaccGCggA	GAACTCtcgtgttaaacgtcaacTCatA	-.-.-	-.-.-	-.-.-	-.-.-	conserved hypothetical protein	Hypothetical protein	hypothetical protein	conserved hypothetical protein	COG3266	COG3266	COG3266	COG3266
-------------------------------------------------------------------------------------------------------	-------------------------------------------------------------------------------------------------------	-------------------------------------------------------------------------------------------------------	-------------------------------------------------------------------------------------------------------	-------------------------------------------------------------------------------------------------------	-------------------------------------------------------------------------------------------------------	-------------------------------------------------------------------------------------------------------	-------------------------------------------------------------------------------------------------------	-------------------------------------------------------------------------------------------------------	-------------------------------------------------------------------------------------------------------	-------------------------------------------------------------------------------------------------------	-------------------------------------------------------------------------------------------------------	-------------------------------------------------------------------------------------------------------	-------------------------------------------------------------------------------------------------------	-------------------------------------------------------------------------------------------------------	-------------------------------------------------------------------------------------------------------	-------------------------------------------------------------------------------------------------------	-------------------------------------------------------------------------------------------------------	-------------------------------------------------------------------------------------------------------	-------------------------------------------------------------------------------------------------------	-------------------------------------------------------------------------------------------------------	-------------------------------------------------------------------------------------------------------	-------------------------------------------------------------------------------------------------------	-----------------
avn-Avin_07290	acx-Achr_33930	pae-PA1339	pfs-PFLU_1136	0.9	0.81	0.81	0.81	GGACTTtctcaacgccgcccgc.TCgcA	GGACTTcctcaatgccgcccgc.TCgcG	GAACTCctcggtggcgtcgctgaTCggC	GAACTCctccgtggcgtccttgaTCggC	-.-.-	-.-.-	-.-.-	gltL	amino acid ABC transporter, ATP binding component	amino acid ABC transporter, ATP binding component	amino acid ABC transporter ATP binding protein	glutamate/aspartate ABC transport system, ATP-binding protein	COG1126	COG1126	COG1126	COG1126
avn-Avin_07280	acx-Achr_33940	pae-PA1337	pfs-PFLU_4161	0.9	0.81	0.81	-.-.-	GGACTTtctcaacgccgcccgc.TCgcA	GGACTTcctcaatgccgcccgc.TCgcG	GAACTCctcggtggcgtcgctgaTCggC	-.-.-.-.-.-.-.-.-	-.-.-	-.-.-	ansB	-.-.-	L-asparaginase, type II	L-asparaginase type II family protein	glutaminase-asparaginase	putative L-asparaginase II precursor	COG0252	COG0252	COG0252	COG0252
-------------------------------------------------------------------------------------------------------	-------------------------------------------------------------------------------------------------------	-------------------------------------------------------------------------------------------------------	-------------------------------------------------------------------------------------------------------	-------------------------------------------------------------------------------------------------------	-------------------------------------------------------------------------------------------------------	-------------------------------------------------------------------------------------------------------	-------------------------------------------------------------------------------------------------------	-------------------------------------------------------------------------------------------------------	-------------------------------------------------------------------------------------------------------	-------------------------------------------------------------------------------------------------------	-------------------------------------------------------------------------------------------------------	-------------------------------------------------------------------------------------------------------	-------------------------------------------------------------------------------------------------------	-------------------------------------------------------------------------------------------------------	-------------------------------------------------------------------------------------------------------	-------------------------------------------------------------------------------------------------------	-------------------------------------------------------------------------------------------------------	-------------------------------------------------------------------------------------------------------	-------------------------------------------------------------------------------------------------------	-------------------------------------------------------------------------------------------------------	-------------------------------------------------------------------------------------------------------	-------------------------------------------------------------------------------------------------------	-----------------
avn-Avin_29640	acx-Achr_18220	pae-PA1811	pfs-PFLU_2640	0.9	0.81	0.81	0.81	GAACTGacagcggccggcgatg.TCcgA	GAATGTccagaagtcgccatggaTCggA	GAATTTttgcccggaacagcac.TCagC	GAACAAgctgttactgtaccga.TCatA	-.-.-	-.-.-	-.-.-	-.-.-	oligopeptide ABC transporter, periplasmic substrate binding protein	ABC transporter, periplasmic substrate-binding protein	solute-binding protein	putative substrate-binding transport protein	COG4166	COG4166	COG4166	COG4166
avn-Avin_29650	acx-Achr_18210	pae-PA1810	pfs-PFLU_2639	0.9	0.81	0.81	0.81	GAACTGacagcggccggcgatg.TCcgA	GAATGTccagaagtcgccatggaTCggA	GAATTTttgcccggaacagcac.TCagC	GAACAAgctgttactgtaccga.TCatA	-.-.-	-.-.-	-.-.-	-.-.-	oligopeptide ABC transporter, periplasmic substrate binding protein	ABC-type oligopeptide transport system, periplasmic component	ABC transporter	putative substrate-binding transport protein	COG4166	COG4166	COG4166	COG4166
avn-Avin_29660	acx-Achr_18200	pae-PA1809	pfs-PFLU_2638	0.9	0.81	0.81	0.81	GAACTGacagcggccggcgatg.TCcgA	GAATGTccagaagtcgccatggaTCggA	GAATTTttgcccggaacagcac.TCagC	GAACAAgctgttactgtaccga.TCatA	-.-.-	-.-.-	-.-.-	-.-.-	oligopeptide ABC transporter, inner membrane permease component	Oligopeptide ABC transporter, inner membrane permease component	ABC transporter permease	putative permease component of ABC transporter	COG4174	COG4174	COG4174	COG4174
avn-Avin_29670	acx-Achr_18190	pae-PA1808	pfs-PFLU_2637	0.9	0.81	0.81	0.81	GAACTGacagcggccggcgatg.TCcgA	GAATGTccagaagtcgccatggaTCggA	GAATTTttgcccggaacagcac.TCagC	GAACAAgctgttactgtaccga.TCatA	-.-.-	-.-.-	-.-.-	-.-.-	oligopeptide ABC transporter, inner membrane permease component	Oligopeptide ABC transporter, inner membrane permease component	ABC transporter permease	putative oligopeptide transport protein (ABC superfamily, membrane)	COG4239	COG4239	COG4239	COG4239
avn-Avin_29680	acx-Achr_18180	pae-PA1807	pfs-PFLU_2636	0.9	0.81	0.81	0.81	GAACTGacagcggccggcgatg.TCcgA	GAATGTccagaagtcgccatggaTCggA	GAATTTttgcccggaacagcac.TCagC	GAACAAgctgttactgtaccga.TCatA	-.-.-	-.-.-	-.-.-	-.-.-	ABC transporter, ATP binding component	ABC transporter, ATP binding component	ABC transporter ATP-binding protein	putative ATP-binding component of ABC transporter	COG4172	COG4172	COG1123	COG1123
avn-Avin_29690	acx-Achr_18170	pae-PA1806	-.-.-.-.-	0.9	0.81	0.81	-.-.-	GAACTGacagcggccggcgatg.TCcgA	GAATGTccagaagtcgccatggaTCggA	GAATTTttgcccggaacagcac.TCagC	-.-.-.-.-.-.-.-.-	fabI	fabI	fabI	-.-.-	NADH-dependent enoyl-ACP reductase	NADH-dependent enoyl-ACP reductase	NADH-dependent enoyl-ACP reductase	-.-.-.-.-.-.-.-.-	COG0623	COG0623	COG0623	-.-.-
-------------------------------------------------------------------------------------------------------	-------------------------------------------------------------------------------------------------------	-------------------------------------------------------------------------------------------------------	-------------------------------------------------------------------------------------------------------	-------------------------------------------------------------------------------------------------------	-------------------------------------------------------------------------------------------------------	-------------------------------------------------------------------------------------------------------	-------------------------------------------------------------------------------------------------------	-------------------------------------------------------------------------------------------------------	-------------------------------------------------------------------------------------------------------	-------------------------------------------------------------------------------------------------------	-------------------------------------------------------------------------------------------------------	-------------------------------------------------------------------------------------------------------	-------------------------------------------------------------------------------------------------------	-------------------------------------------------------------------------------------------------------	-------------------------------------------------------------------------------------------------------	-------------------------------------------------------------------------------------------------------	-------------------------------------------------------------------------------------------------------	-------------------------------------------------------------------------------------------------------	-------------------------------------------------------------------------------------------------------	-------------------------------------------------------------------------------------------------------	-------------------------------------------------------------------------------------------------------	-------------------------------------------------------------------------------------------------------	-----------------
avn-Avin_08420	acx-Achr_32990	pae-PA4000	pfs-PFLU_5420	0.81	0.81	0.81	0.9	GAACTTctacaccatcacccgc.TAcaA	GAACTTctacaccatcacccgc.TAcaA	GAACTTctacgtgatcacccgc.TAtaA	GAACTTcgctggtgacattgctgTCagC	-.-.-	-.-.-	-.-.-	-.-.-	Rare lipoprotein, RlpA family	RlpA-like lipoprotein	hypothetical protein	putative lipoprotein	COG0797	COG0797	COG0797	COG0797
avn-Avin_08430	acx-Achr_32980	pae-PA3999	pfs-PFLU_5419	0.81	0.81	0.81	0.9	GAACTTctacaccatcacccgc.TAcaA	GAACTTctacaccatcacccgc.TAcaA	GAACTTctacgtgatcacccgc.TAtaA	GAACTTcgctggtgacattgctgTCagC	dacA	dacA	dacC	-.-.-	D-Alanyl-D-Alanine carboxypeptidase	D-Alanyl-D-Alanine carboxypeptidase	D-ala-D-ala-carboxypeptidase	putative cell division-related protein	COG1686	COG1686	COG1686	COG1686
avn-Avin_08440	acx-Achr_32970	pae-PA3998	pfs-PFLU_5418	0.81	0.81	0.81	0.81	GAACTTctacaccatcacccgc.TAcaA	GAACTTctacaccatcacccgc.TAcaA	GAACTTctacgtgatcacccgc.TAtaA	GCACCTgcaaagccccgtgttgaTCcgA	-.-.-	-.-.-	-.-.-	-.-.-	conserved hypothetical protein	Hypothetical protein	hypothetical protein	conserved hypothetical protein	COG2921	COG2921	COG2921	COG2921
avn-Avin_08450	acx-Achr_32960	pae-PA3997	pfs-PFLU_5417	0.81	0.81	0.81	0.81	GAACTTctacaccatcacccgc.TAcaA	GAACTTctacaccatcacccgc.TAcaA	GAACTTctacgtgatcacccgc.TAtaA	GCACCTgcaaagccccgtgttgaTCcgA	lipB	lipB	lipB	lipB	Lipoate-protein ligase B	lipoate-protein ligase B	lipoate-protein ligase B	lipoyltransferase	COG0321	COG0321	COG0321	COG0321
avn-Avin_08460	acx-Achr_32950	pae-PA3996	pfs-PFLU_5416	0.81	0.81	0.81	0.81	GAACTTctacaccatcacccgc.TAcaA	GAACTTctacaccatcacccgc.TAcaA	GAACTTctacgtgatcacccgc.TAtaA	GCACCTgcaaagccccgtgttgaTCcgA	lipA	lipA	lis	lipA	lipoic acid synthetase	Lipoyl synthase	lipoyl synthase	lipoyl synthase	COG0320	COG0320	COG0320	COG0320
avn-Avin_08470	-.-.-.-.-	-.-.-.-.-	-.-.-.-.-	0.81	-.-.-	-.-.-	-.-.-	GAACTTctacaccatcacccgc.TAcaA	-.-.-.-.-.-.-.-.-	-.-.-.-.-.-.-.-.-	-.-.-.-.-.-.-.-.-	-.-.-	-.-.-	-.-.-	-.-.-	hypothetical protein	-.-.-.-.-.-.-.-.-	-.-.-.-.-.-.-.-.-	-.-.-.-.-.-.-.-.-	-.-.-	-.-.-	-.-.-	-.-.-
avn-Avin_08480	-.-.-.-.-	pae-PA2108	pfs-PFLU_2653	0.81	-.-.-	-.-.-	-.-.-	GAACTTctacaccatcacccgc.TAcaA	-.-.-.-.-.-.-.-.-	-.-.-.-.-.-.-.-.-	-.-.-.-.-.-.-.-.-	-.-.-	-.-.-	-.-.-	-.-.-	thiamine diphosphate-dependent enzyme	-.-.-.-.-.-.-.-.-	thiamine pyrophosphate protein	pyruvate dehydrogenase [cytochrome]	COG0028	-.-.-	COG0028	COG0028
-------------------------------------------------------------------------------------------------------	-------------------------------------------------------------------------------------------------------	-------------------------------------------------------------------------------------------------------	-------------------------------------------------------------------------------------------------------	-------------------------------------------------------------------------------------------------------	-------------------------------------------------------------------------------------------------------	-------------------------------------------------------------------------------------------------------	-------------------------------------------------------------------------------------------------------	-------------------------------------------------------------------------------------------------------	-------------------------------------------------------------------------------------------------------	-------------------------------------------------------------------------------------------------------	-------------------------------------------------------------------------------------------------------	-------------------------------------------------------------------------------------------------------	-------------------------------------------------------------------------------------------------------	-------------------------------------------------------------------------------------------------------	-------------------------------------------------------------------------------------------------------	-------------------------------------------------------------------------------------------------------	-------------------------------------------------------------------------------------------------------	-------------------------------------------------------------------------------------------------------	-------------------------------------------------------------------------------------------------------	-------------------------------------------------------------------------------------------------------	-------------------------------------------------------------------------------------------------------	-------------------------------------------------------------------------------------------------------	-----------------
avn-Avin_06460	acx-Achr_34860	pae-PA4242	pfs-PFLU_5506	0.9	0.81	0.81	0.81	GGACTTcatgtcgcaagtgcaa.TCgcA	GAAGTTcatgaagatcgtctcgcTCgcC	GAACTCgagcggtaactaagca.TCaaC	GAAGTTcatgaagatcgtctcgcTCgcC	rpmJ	rpmJ	rpmJ	rpmJ	50S ribosomal protein L36	50S ribosomal protein L36	50S ribosomal protein L36	50S ribosomal protein L36	COG0257	COG0257	COG0257	COG0257
avn-Avin_06470	acx-Achr_34840	pae-PA4241	pfs-PFLU_5505	0.9	-.-.-	0.81	0.81	GGACTTcatgtcgcaagtgcaa.TCgcA	-.-.-.-.-.-.-.-.-	GAACTCgagcggtaactaagca.TCaaC	GAAGTTcatgaagatcgtctcgcTCgcC	-.-.-	rpsM	rpsM	rpsM	30S ribosomal protein S13	30S ribosomal protein S13	30S ribosomal protein S13	30S ribosomal protein S13	COG0099	COG0099	COG0099	COG0099
avn-Avin_06480	acx-Achr_34830	pae-PA4240	pfs-PFLU_5504	0.9	-.-.-	0.81	0.81	GGACTTcatgtcgcaagtgcaa.TCgcA	-.-.-.-.-.-.-.-.-	GAACATcaagcgtctgatggaccTCggT	GAAGTTcatgaagatcgtctcgcTCgcC	-.-.-	rpsK	rpsK	rpsK	30S ribosomal protein S11	30S ribosomal protein S11	30S ribosomal protein S11	30S ribosomal protein S11	COG0100	COG0100	COG0100	COG0100
avn-Avin_06490	acx-Achr_34820	pae-PA4239	pfs-PFLU_5503	0.9	-.-.-	0.81	0.81	GGACTTcatgtcgcaagtgcaa.TCgcA	-.-.-.-.-.-.-.-.-	GAACATcaagcgtctgatggaccTCggT	GAAGTTcatgaagatcgtctcgcTCgcC	rpsD	rpsD	rpsD	rpsD	30S ribosomal protein S4	30S ribosomal protein S4	30S ribosomal protein S4	30S ribosomal protein S4	COG0522	COG0522	COG0522	COG0522
avn-Avin_06500	acx-Achr_34810	pae-PA4238	pfs-PFLU_5502	0.9	-.-.-	0.81	0.81	GGACTTcatgtcgcaagtgcaa.TCgcA	-.-.-.-.-.-.-.-.-	GAACATcaagcgtctgatggaccTCggT	GAAGTTcatgaagatcgtctcgcTCgcC	rpoA	rpoA	rpoA	rpoA	DNA-directed RNA polymerase, alpha subunit	DNA-directed RNA polymerase subunit alpha	DNA-directed RNA polymerase subunit alpha	DNA-directed RNA polymerase alpha chain	COG0202	COG0202	COG0202	COG0202
avn-Avin_06510	acx-Achr_34800	pae-PA4237	pfs-PFLU_5501	0.9	-.-.-	0.81	0.81	GGACTTcatgtcgcaagtgcaa.TCgcA	-.-.-.-.-.-.-.-.-	GAACATcaagcgtctgatggaccTCggT	GAAGTTcatgaagatcgtctcgcTCgcC	rplQ	rplQ	rplQ	rplQ	50S ribosomal protein L17	50S ribosomal protein L17	50S ribosomal protein L17	50S ribosomal protein L17	COG0203	COG0203	COG0203	COG0203
-------------------------------------------------------------------------------------------------------	-------------------------------------------------------------------------------------------------------	-------------------------------------------------------------------------------------------------------	-------------------------------------------------------------------------------------------------------	-------------------------------------------------------------------------------------------------------	-------------------------------------------------------------------------------------------------------	-------------------------------------------------------------------------------------------------------	-------------------------------------------------------------------------------------------------------	-------------------------------------------------------------------------------------------------------	-------------------------------------------------------------------------------------------------------	-------------------------------------------------------------------------------------------------------	-------------------------------------------------------------------------------------------------------	-------------------------------------------------------------------------------------------------------	-------------------------------------------------------------------------------------------------------	-------------------------------------------------------------------------------------------------------	-------------------------------------------------------------------------------------------------------	-------------------------------------------------------------------------------------------------------	-------------------------------------------------------------------------------------------------------	-------------------------------------------------------------------------------------------------------	-------------------------------------------------------------------------------------------------------	-------------------------------------------------------------------------------------------------------	-------------------------------------------------------------------------------------------------------	-------------------------------------------------------------------------------------------------------	-----------------
avn-Avin_48070	acx-Achr_37440	pae-PA0376	pfs-PFLU_5777	0.81	0.81	0.81	0.9	GAGCTTttgcgatggcttgcag.TCgaA	GAGCTTttacggcggcttgcag.TCagA	GACCTTtcgtgccgccaccggggTCtcA	GAACTTgtcctacggttcccgg.TCaaT	rpoH	rpoH	rpoH	rpoH	RNA polymerase sigma-32 factor	RNA polymerase sigma factor RpoH	RNA polymerase sigma factor RpoH	RNA polymerase sigma-32 factor	COG0568	COG0568	COG0568	COG0568
-------------------------------------------------------------------------------------------------------	-------------------------------------------------------------------------------------------------------	-------------------------------------------------------------------------------------------------------	-------------------------------------------------------------------------------------------------------	-------------------------------------------------------------------------------------------------------	-------------------------------------------------------------------------------------------------------	-------------------------------------------------------------------------------------------------------	-------------------------------------------------------------------------------------------------------	-------------------------------------------------------------------------------------------------------	-------------------------------------------------------------------------------------------------------	-------------------------------------------------------------------------------------------------------	-------------------------------------------------------------------------------------------------------	-------------------------------------------------------------------------------------------------------	-------------------------------------------------------------------------------------------------------	-------------------------------------------------------------------------------------------------------	-------------------------------------------------------------------------------------------------------	-------------------------------------------------------------------------------------------------------	-------------------------------------------------------------------------------------------------------	-------------------------------------------------------------------------------------------------------	-------------------------------------------------------------------------------------------------------	-------------------------------------------------------------------------------------------------------	-------------------------------------------------------------------------------------------------------	-------------------------------------------------------------------------------------------------------	-----------------
avn-Avin_47360	acx-Achr_36700	pae-PA5227	pfs-PFLU_5883	0.81	0.81	0.81	0.81	GAACGAaatcgccaggcacaaggTCgaA	GAACGAaatcgccaggcacaaggTCgaA	GAACGAaatggcgagacacaaggTCgaA	CAACTTaagagtcaaaacggac.TCctA	-.-.-	-.-.-	-.-.-	-.-.-	conserved hypothetical protein	Cell division protein ZapA	hypothetical protein	conserved hypothetical protein	COG3027	COG3027	COG3027	COG3027
avn-Avin_65160	-.-.-.-.-	-.-.-.-.-	-.-.-.-.-	0.81	-.-.-	-.-.-	-.-.-	GAACGAaatcgccaggcacaaggTCgaA	-.-.-.-.-.-.-.-.-	-.-.-.-.-.-.-.-.-	-.-.-.-.-.-.-.-.-	-.-.-	-.-.-	-.-.-	-.-.-	SsrS RNA 6S; predicted by Infernal	-.-.-.-.-.-.-.-.-	-.-.-.-.-.-.-.-.-	-.-.-.-.-.-.-.-.-	-.-.-	-.-.-	-.-.-	-.-.-
-------------------------------------------------------------------------------------------------------	-------------------------------------------------------------------------------------------------------	-------------------------------------------------------------------------------------------------------	-------------------------------------------------------------------------------------------------------	-------------------------------------------------------------------------------------------------------	-------------------------------------------------------------------------------------------------------	-------------------------------------------------------------------------------------------------------	-------------------------------------------------------------------------------------------------------	-------------------------------------------------------------------------------------------------------	-------------------------------------------------------------------------------------------------------	-------------------------------------------------------------------------------------------------------	-------------------------------------------------------------------------------------------------------	-------------------------------------------------------------------------------------------------------	-------------------------------------------------------------------------------------------------------	-------------------------------------------------------------------------------------------------------	-------------------------------------------------------------------------------------------------------	-------------------------------------------------------------------------------------------------------	-------------------------------------------------------------------------------------------------------	-------------------------------------------------------------------------------------------------------	-------------------------------------------------------------------------------------------------------	-------------------------------------------------------------------------------------------------------	-------------------------------------------------------------------------------------------------------	-------------------------------------------------------------------------------------------------------	-----------------
avn-Avin_14980	acx-Achr_27880	pae-PA2961	pfs-PFLU_4699	0.81	0.81	0.81	0.81	GAACAGgaagaccgcgccttct.TCgaA	GAAATCcctttctataaacttacTCgcA	CAACTTcgcgacgacctggatt.TCtgA	GAACTGggcgaagatccattggaTCtgC	holB	holB	holB	-.-.-	DNA polymerase III delta prime subunit	DNA polymerase III delta prime subunit	DNA polymerase III subunit delta'	DNA polymerase III, delta' subunit	COG0470	COG0470	COG0470	COG0470
avn-Avin_14990	acx-Achr_27870	pae-PA2960	-.-.-.-.-	0.81	0.81	0.81	-.-.-	GAACAGgaagaccgcgccttct.TCgaA	GAAATCcctttctataaacttacTCgcA	CAACTTcgcgacgacctggatt.TCtgA	-.-.-.-.-.-.-.-.-	pilZ	pilZ	pilZ	-.-.-	type IV pilus assembly protein	Type 4 fimbrial biogenesis protein PilZ	type 4 fimbrial biogenesis protein PilZ	-.-.-.-.-.-.-.-.-	COG3215	COG3215	COG3215	-.-.-
avn-Avin_15000	acx-Achr_27860	pae-PA2959	pfs-PFLU_4698	0.81	0.81	0.81	0.81	GAACAGgaagaccgcgccttct.TCgaA	GAAATCcctttctataaacttacTCgcA	CAACTTcgcgacgacctggatt.TCtgA	GAACTGggcgaagatccattggaTCtgC	-.-.-	-.-.-	-.-.-	-.-.-	hydrolase, TatD-family	TatD family deoxyribonuclease	hypothetical protein	putative deoxyribonuclease	COG0084	COG0084	COG0084	COG0084
-------------------------------------------------------------------------------------------------------	-------------------------------------------------------------------------------------------------------	-------------------------------------------------------------------------------------------------------	-------------------------------------------------------------------------------------------------------	-------------------------------------------------------------------------------------------------------	-------------------------------------------------------------------------------------------------------	-------------------------------------------------------------------------------------------------------	-------------------------------------------------------------------------------------------------------	-------------------------------------------------------------------------------------------------------	-------------------------------------------------------------------------------------------------------	-------------------------------------------------------------------------------------------------------	-------------------------------------------------------------------------------------------------------	-------------------------------------------------------------------------------------------------------	-------------------------------------------------------------------------------------------------------	-------------------------------------------------------------------------------------------------------	-------------------------------------------------------------------------------------------------------	-------------------------------------------------------------------------------------------------------	-------------------------------------------------------------------------------------------------------	-------------------------------------------------------------------------------------------------------	-------------------------------------------------------------------------------------------------------	-------------------------------------------------------------------------------------------------------	-------------------------------------------------------------------------------------------------------	-------------------------------------------------------------------------------------------------------	-----------------
avn-Avin_06960	acx-Achr_34300	pae-PA4847	pfs-PFLU_0618	0.81	0.81	0.81	0.81	GAACAActtgaacgtccctgat.TCgtA	GAACAActtgaacgtccctgat.TCgcA	GAACGTgcacaaacgtgaaccttTCcgG	GAACGTgcacaaacgcgaaccttTCcgC	accB	accB	accB	accB	acetyl-CoA carboxylase, biotin carboxyl carrier protein	Acetyl-CoA carboxylase biotin carboxyl carrier protein subunit	acetyl-CoA carboxylase biotin carboxyl carrier protein subunit	biotin carboxyl carrier protein of acetyl-CoA carboxylase	COG0511	COG0511	COG0511	COG0511
avn-Avin_06950	acx-Achr_34310	pae-PA4848	pfs-PFLU_0617	0.81	0.81	0.81	0.81	GAACAActtgaacgtccctgat.TCgtA	GAACAActtgaacgtccctgat.TCgcA	GAACGTgcacaaacgtgaaccttTCcgG	GAACGTgcacaaacgcgaaccttTCcgC	accC	accC	accC	accC	acetyl-CoA carboxylase, biotin carboxylase	Acetyl-CoA carboxylase biotin carboxylase subunit	acetyl-CoA carboxylase biotin carboxylase subunit	biotin carboxylase	COG0439	COG0439	COG4770	COG0439
-------------------------------------------------------------------------------------------------------	-------------------------------------------------------------------------------------------------------	-------------------------------------------------------------------------------------------------------	-------------------------------------------------------------------------------------------------------	-------------------------------------------------------------------------------------------------------	-------------------------------------------------------------------------------------------------------	-------------------------------------------------------------------------------------------------------	-------------------------------------------------------------------------------------------------------	-------------------------------------------------------------------------------------------------------	-------------------------------------------------------------------------------------------------------	-------------------------------------------------------------------------------------------------------	-------------------------------------------------------------------------------------------------------	-------------------------------------------------------------------------------------------------------	-------------------------------------------------------------------------------------------------------	-------------------------------------------------------------------------------------------------------	-------------------------------------------------------------------------------------------------------	-------------------------------------------------------------------------------------------------------	-------------------------------------------------------------------------------------------------------	-------------------------------------------------------------------------------------------------------	-------------------------------------------------------------------------------------------------------	-------------------------------------------------------------------------------------------------------	-------------------------------------------------------------------------------------------------------	-------------------------------------------------------------------------------------------------------	-----------------
avn-Avin_40790	acx-Achr_9610	pae-PA4568	pfs-PFLU_5171	0.81	0.81	0.81	0.81	TAACTTtcctgggtatttccctgTCttA	TAACTTccctgggtatttccctgTCttA	GCACTTgcctcggcctggaccttTCcgT	GCAATTgcattcgggacgtcca.TCccA	rplU	rplU	rplU	rplU	ribosomal protein L21	50S ribosomal protein L21	50S ribosomal protein L21	putative 50S ribosomal protein L21	COG0261	COG0261	COG0261	COG0261
avn-Avin_40780	acx-Achr_9620	pae-PA4567	pfs-PFLU_5170	0.81	0.81	0.81	0.81	TAACTTtcctgggtatttccctgTCttA	TAACTTccctgggtatttccctgTCttA	GCACTTgcctcggcctggaccttTCcgT	GCAATTgcattcgggacgtcca.TCccA	rpmA	rpmA	rpmA	-.-.-	ribosomal protein L27	50S ribosomal protein L27	50S ribosomal protein L27	50S ribosomal subunit protein L27	COG0211	COG0211	COG0211	COG0211
avn-Avin_40770	acx-Achr_9630	pae-PA4566	pfs-PFLU_5169	0.81	0.81	0.81	0.81	TAACTTtcctgggtatttccctgTCttA	TAACTTccctgggtatttccctgTCttA	GCACTTgcctcggcctggaccttTCcgT	GCAATTgcattcgggacgtcca.TCccA	obgE	obgE	obg	-.-.-	GTPase	GTPase ObgE	GTPase ObgE	putative putative GTP-binding protein	COG0536	COG0536	COG0536	COG0536
avn-Avin_40760	acx-Achr_9640	pae-PA4565	pfs-PFLU_5168	0.81	0.81	0.81	0.81	TAACTTtcctgggtatttccctgTCttA	TAACTTccctgggtatttccctgTCttA	GCACTTgcctcggcctggaccttTCcgT	GCAATTgcattcgggacgtcca.TCccA	proB	proB	proB	-.-.-	Glutamate 5-kinase, bacterial form	Glutamate 5-kinase	gamma-glutamyl kinase	glutamate 5-kinase	COG0263	COG0263	COG0263	COG0263
avn-Avin_40750	acx-Achr_9650	pae-PA4564	pfs-PFLU_5167	0.81	0.81	0.81	0.81	TAACTTtcctgggtatttccctgTCttA	TAACTTccctgggtatttccctgTCttA	GCACTTgcctcggcctggaccttTCcgT	GCAATTgcattcgggacgtcca.TCccA	-.-.-	-.-.-	-.-.-	-.-.-	CreA family protein	CreA family protein	hypothetical protein	putative putative exported protein	COG3045	COG3045	COG3045	COG3045
avn-Avin_40740	-.-.-.-.-	-.-.-.-.-	-.-.-.-.-	0.81	-.-.-	-.-.-	-.-.-	TAACTTtcctgggtatttccctgTCttA	-.-.-.-.-.-.-.-.-	-.-.-.-.-.-.-.-.-	-.-.-.-.-.-.-.-.-	-.-.-	-.-.-	-.-.-	-.-.-	hypothetical protein	-.-.-.-.-.-.-.-.-	-.-.-.-.-.-.-.-.-	-.-.-.-.-.-.-.-.-	-.-.-	-.-.-	-.-.-	-.-.-
avn-Avin_40730	-.-.-.-.-	-.-.-.-.-	pfs-PFLU_1425	0.81	-.-.-	-.-.-	-.-.-	TAACTTtcctgggtatttccctgTCttA	-.-.-.-.-.-.-.-.-	-.-.-.-.-.-.-.-.-	-.-.-.-.-.-.-.-.-	-.-.-	-.-.-	-.-.-	ogt	Methylated-DNA-(protein)-cysteine S-methyltransferase	-.-.-.-.-.-.-.-.-	-.-.-.-.-.-.-.-.-	methylated-DNA--protein-cysteine methyltransferase	COG0350	-.-.-	-.-.-	COG0350
-------------------------------------------------------------------------------------------------------	-------------------------------------------------------------------------------------------------------	-------------------------------------------------------------------------------------------------------	-------------------------------------------------------------------------------------------------------	-------------------------------------------------------------------------------------------------------	-------------------------------------------------------------------------------------------------------	-------------------------------------------------------------------------------------------------------	-------------------------------------------------------------------------------------------------------	-------------------------------------------------------------------------------------------------------	-------------------------------------------------------------------------------------------------------	-------------------------------------------------------------------------------------------------------	-------------------------------------------------------------------------------------------------------	-------------------------------------------------------------------------------------------------------	-------------------------------------------------------------------------------------------------------	-------------------------------------------------------------------------------------------------------	-------------------------------------------------------------------------------------------------------	-------------------------------------------------------------------------------------------------------	-------------------------------------------------------------------------------------------------------	-------------------------------------------------------------------------------------------------------	-------------------------------------------------------------------------------------------------------	-------------------------------------------------------------------------------------------------------	-------------------------------------------------------------------------------------------------------	-------------------------------------------------------------------------------------------------------	-----------------
avn-Avin_40770	acx-Achr_9630	pae-PA4566	pfs-PFLU_5169	0.81	0.81	0.81	0.81	GAAGGTggagggcgtggtcaagtTCgaA	TAACTTccctgggtatttccctgTCttA	GCACTTgcctcggcctggaccttTCcgT	GCAATTgcattcgggacgtcca.TCccA	obgE	obgE	obg	-.-.-	GTPase	GTPase ObgE	GTPase ObgE	putative putative GTP-binding protein	COG0536	COG0536	COG0536	COG0536
avn-Avin_40760	acx-Achr_9640	pae-PA4565	pfs-PFLU_5168	0.81	0.81	0.81	0.81	GAAGGTggagggcgtggtcaagtTCgaA	TAACTTccctgggtatttccctgTCttA	GCACTTgcctcggcctggaccttTCcgT	GCAATTgcattcgggacgtcca.TCccA	proB	proB	proB	-.-.-	Glutamate 5-kinase, bacterial form	Glutamate 5-kinase	gamma-glutamyl kinase	glutamate 5-kinase	COG0263	COG0263	COG0263	COG0263
avn-Avin_40750	acx-Achr_9650	pae-PA4564	pfs-PFLU_5167	0.81	0.81	0.81	0.81	GAAGGTggagggcgtggtcaagtTCgaA	TAACTTccctgggtatttccctgTCttA	GCACTTgcctcggcctggaccttTCcgT	GCAATTgcattcgggacgtcca.TCccA	-.-.-	-.-.-	-.-.-	-.-.-	CreA family protein	CreA family protein	hypothetical protein	putative putative exported protein	COG3045	COG3045	COG3045	COG3045
avn-Avin_40740	-.-.-.-.-	-.-.-.-.-	-.-.-.-.-	0.81	-.-.-	-.-.-	-.-.-	GAAGGTggagggcgtggtcaagtTCgaA	-.-.-.-.-.-.-.-.-	-.-.-.-.-.-.-.-.-	-.-.-.-.-.-.-.-.-	-.-.-	-.-.-	-.-.-	-.-.-	hypothetical protein	-.-.-.-.-.-.-.-.-	-.-.-.-.-.-.-.-.-	-.-.-.-.-.-.-.-.-	-.-.-	-.-.-	-.-.-	-.-.-
avn-Avin_40730	-.-.-.-.-	-.-.-.-.-	pfs-PFLU_1425	0.81	-.-.-	-.-.-	-.-.-	GAAGGTggagggcgtggtcaagtTCgaA	-.-.-.-.-.-.-.-.-	-.-.-.-.-.-.-.-.-	-.-.-.-.-.-.-.-.-	-.-.-	-.-.-	-.-.-	ogt	Methylated-DNA-(protein)-cysteine S-methyltransferase	-.-.-.-.-.-.-.-.-	-.-.-.-.-.-.-.-.-	methylated-DNA--protein-cysteine methyltransferase	COG0350	-.-.-	-.-.-	COG0350
-------------------------------------------------------------------------------------------------------	-------------------------------------------------------------------------------------------------------	-------------------------------------------------------------------------------------------------------	-------------------------------------------------------------------------------------------------------	-------------------------------------------------------------------------------------------------------	-------------------------------------------------------------------------------------------------------	-------------------------------------------------------------------------------------------------------	-------------------------------------------------------------------------------------------------------	-------------------------------------------------------------------------------------------------------	-------------------------------------------------------------------------------------------------------	-------------------------------------------------------------------------------------------------------	-------------------------------------------------------------------------------------------------------	-------------------------------------------------------------------------------------------------------	-------------------------------------------------------------------------------------------------------	-------------------------------------------------------------------------------------------------------	-------------------------------------------------------------------------------------------------------	-------------------------------------------------------------------------------------------------------	-------------------------------------------------------------------------------------------------------	-------------------------------------------------------------------------------------------------------	-------------------------------------------------------------------------------------------------------	-------------------------------------------------------------------------------------------------------	-------------------------------------------------------------------------------------------------------	-------------------------------------------------------------------------------------------------------	-----------------
avn-Avin_07300	acx-Achr_33920	pae-PA1340	pfs-PFLU_1137	0.81	0.81	0.81	0.81	GAACTCctcggtggcttcgctgaTCggC	GAACTCctcggtggcgtccttgaTCggC	GAACTCctcggtggcgtcgctgaTCggC	GAACTCctccgtggcgtccttgaTCggC	-.-.-	-.-.-	-.-.-	gltK	amino acid ABC transporter, permease protein	Amino ABC transporter, permease, 3-TM region, His/Glu/Gln/Arg/opine family domain protein	amino acid ABC transporter permease	glutamate/aspartate ABC transport system, permease	COG0765	COG0765	COG0765	COG0765
avn-Avin_07290	acx-Achr_33930	pae-PA1339	pfs-PFLU_1136	0.81	0.81	0.81	0.81	GAACTCctcggtggcttcgctgaTCggC	GGACTTcctcaatgccgcccgc.TCgcG	GAACTCctcggtggcgtcgctgaTCggC	GAACTCctccgtggcgtccttgaTCggC	-.-.-	-.-.-	-.-.-	gltL	amino acid ABC transporter, ATP binding component	amino acid ABC transporter, ATP binding component	amino acid ABC transporter ATP binding protein	glutamate/aspartate ABC transport system, ATP-binding protein	COG1126	COG1126	COG1126	COG1126
avn-Avin_07280	acx-Achr_33940	pae-PA1337	pfs-PFLU_4161	0.81	0.81	0.81	-.-.-	GAACTCctcggtggcttcgctgaTCggC	GGACTTcctcaatgccgcccgc.TCgcG	GAACTCctcggtggcgtcgctgaTCggC	-.-.-.-.-.-.-.-.-	-.-.-	-.-.-	ansB	-.-.-	L-asparaginase, type II	L-asparaginase type II family protein	glutaminase-asparaginase	putative L-asparaginase II precursor	COG0252	COG0252	COG0252	COG0252
-------------------------------------------------------------------------------------------------------	-------------------------------------------------------------------------------------------------------	-------------------------------------------------------------------------------------------------------	-------------------------------------------------------------------------------------------------------	-------------------------------------------------------------------------------------------------------	-------------------------------------------------------------------------------------------------------	-------------------------------------------------------------------------------------------------------	-------------------------------------------------------------------------------------------------------	-------------------------------------------------------------------------------------------------------	-------------------------------------------------------------------------------------------------------	-------------------------------------------------------------------------------------------------------	-------------------------------------------------------------------------------------------------------	-------------------------------------------------------------------------------------------------------	-------------------------------------------------------------------------------------------------------	-------------------------------------------------------------------------------------------------------	-------------------------------------------------------------------------------------------------------	-------------------------------------------------------------------------------------------------------	-------------------------------------------------------------------------------------------------------	-------------------------------------------------------------------------------------------------------	-------------------------------------------------------------------------------------------------------	-------------------------------------------------------------------------------------------------------	-------------------------------------------------------------------------------------------------------	-------------------------------------------------------------------------------------------------------	-----------------
avn-Avin_41430	acx-Achr_9050	pae-PA4660	pfs-PFLU_0750	0.81	0.81	0.81	0.81	GAACTGgagctggcgctgccgcgTCtgG	GAACTGgagctggcgttgccgcgTCtgG	GAACGGcgccagccgtctattctTCagA	GAACTGgccctggcggtggaacaTCtgC	phr	phr	phr	phrB	Deoxyribodipyrimidine photolyase	Deoxyribodipyrimidine photolyase	deoxyribodipyrimidine photolyase	deoxyribodipyrimidine photo-lyase	COG0415	COG0415	COG0415	COG0415
-------------------------------------------------------------------------------------------------------	-------------------------------------------------------------------------------------------------------	-------------------------------------------------------------------------------------------------------	-------------------------------------------------------------------------------------------------------	-------------------------------------------------------------------------------------------------------	-------------------------------------------------------------------------------------------------------	-------------------------------------------------------------------------------------------------------	-------------------------------------------------------------------------------------------------------	-------------------------------------------------------------------------------------------------------	-------------------------------------------------------------------------------------------------------	-------------------------------------------------------------------------------------------------------	-------------------------------------------------------------------------------------------------------	-------------------------------------------------------------------------------------------------------	-------------------------------------------------------------------------------------------------------	-------------------------------------------------------------------------------------------------------	-------------------------------------------------------------------------------------------------------	-------------------------------------------------------------------------------------------------------	-------------------------------------------------------------------------------------------------------	-------------------------------------------------------------------------------------------------------	-------------------------------------------------------------------------------------------------------	-------------------------------------------------------------------------------------------------------	-------------------------------------------------------------------------------------------------------	-------------------------------------------------------------------------------------------------------	-----------------
avn-Avin_47040	acx-Achr_4590	pae-PA0536	pfs-PFLU_1401	0.81	0.81	0.81	0.81	GAACAGgcgccgcaagttcagt.TCcg	GAACAGgcaccgcaagtgaagt.TCca	GAACGTgctggccattggctgg.TCtaC	GAACTCtttttcgcgctgggca.TCttT	-.-.-	-.-.-	-.-.-	-.-.-	Conserved hypothetical protein, DUF477	Beta-propeller domain-containing protein, methanol dehydrogenase	hypothetical protein	conserved hypothetical protein	COG1512	COG1512	COG1512	COG1512
avn-Avin_47050	acx-Achr_4580	-.-.-.-.-	pfs-PFLU_1402	0.81	0.81	-.-.-	0.81	GAACAGgcgccgcaagttcagt.TCcg	GAACAGgcaccgcaagtgaagt.TCca	-.-.-.-.-.-.-.-.-	GAACTCtttttcgcgctgggca.TCttT	-.-.-	-.-.-	-.-.-	-.-.-	Conserved hypothetical protein, DUF477	Membrane protein	-.-.-.-.-.-.-.-.-	putative membrane protein	COG3762	COG3762	-.-.-	COG3762
-------------------------------------------------------------------------------------------------------	-------------------------------------------------------------------------------------------------------	-------------------------------------------------------------------------------------------------------	-------------------------------------------------------------------------------------------------------	-------------------------------------------------------------------------------------------------------	-------------------------------------------------------------------------------------------------------	-------------------------------------------------------------------------------------------------------	-------------------------------------------------------------------------------------------------------	-------------------------------------------------------------------------------------------------------	-------------------------------------------------------------------------------------------------------	-------------------------------------------------------------------------------------------------------	-------------------------------------------------------------------------------------------------------	-------------------------------------------------------------------------------------------------------	-------------------------------------------------------------------------------------------------------	-------------------------------------------------------------------------------------------------------	-------------------------------------------------------------------------------------------------------	-------------------------------------------------------------------------------------------------------	-------------------------------------------------------------------------------------------------------	-------------------------------------------------------------------------------------------------------	-------------------------------------------------------------------------------------------------------	-------------------------------------------------------------------------------------------------------	-------------------------------------------------------------------------------------------------------	-------------------------------------------------------------------------------------------------------	-----------------
avn-Avin_42810	acx-Achr_7840	pae-PA4743	pfs-PFLU_5252	0.81	0.81	0.81	0.81	GAAGGTccaggtggcgcgttcgcTCtgA	GAAGGTccaggtggcgcgctcgcTCtgA	GAAGTGttcgagaaggtcgaag.TCgcA	GAAGGTtcaggttgctcgcagccTCtaA	rbfA	rbfA	rbfA	-.-.-	ribosome-binding factor A	Ribosome-binding factor A, RbfA	ribosome-binding factor A	ribosome-binding factor A	COG0858	COG0858	COG0858	COG0858
avn-Avin_42800	acx-Achr_7850	pae-PA4742	pfs-PFLU_5251	0.81	0.81	0.81	0.81	GAAGGTccaggtggcgcgttcgcTCtgA	GAAGGTccaggtggcgcgctcgcTCtgA	GAAGTGttcgagaaggtcgaag.TCgcA	GAAGGTtcaggttgctcgcagccTCtaA	truB	truB	truB	-.-.-	tRNA pseudouridine synthase B	tRNA pseudouridine synthase B	tRNA pseudouridine synthase B	tRNA pseudouridine synthase B	COG0130	COG0130	COG0130	COG0130
avn-Avin_42790	acx-Achr_7870	pae-PA4741	pfs-PFLU_5250	0.81	0.81	0.81	0.81	GAAGGTccaggtggcgcgttcgcTCtgA	GAAGGTccaggtggcgcgctcgcTCtgA	GAAGTGttcgagaaggtcgaag.TCgcA	GAAGGTtcaggttgctcgcagccTCtaA	rpsO	rpsO	rpsO	-.-.-	ribosomal protein S15	30S ribosomal protein S15	30S ribosomal protein S15	30S ribosomal protein S15	COG0184	COG0184	COG0184	COG0184
avn-Avin_42780	acx-Achr_7880	pae-PA4740	pfs-PFLU_5249	0.81	0.81	0.81	0.81	GAAGGTccaggtggcgcgttcgcTCtgA	GAAGGTccaggtggcgcgctcgcTCtgA	GAAGTGttcgagaaggtcgaag.TCgcA	GAAGGTtcaggttgctcgcagccTCtaA	pnp	pnp	pnp	-.-.-	polyribonucleotide nucleotidyltransferase	Polyribonucleotide nucleotidyltransferase, RNA binding domain	polynucleotide phosphorylase	polynucleotide phosphorylase/polyadenylase	COG1185	COG1185	COG1185	COG1185
-------------------------------------------------------------------------------------------------------	-------------------------------------------------------------------------------------------------------	-------------------------------------------------------------------------------------------------------	-------------------------------------------------------------------------------------------------------	-------------------------------------------------------------------------------------------------------	-------------------------------------------------------------------------------------------------------	-------------------------------------------------------------------------------------------------------	-------------------------------------------------------------------------------------------------------	-------------------------------------------------------------------------------------------------------	-------------------------------------------------------------------------------------------------------	-------------------------------------------------------------------------------------------------------	-------------------------------------------------------------------------------------------------------	-------------------------------------------------------------------------------------------------------	-------------------------------------------------------------------------------------------------------	-------------------------------------------------------------------------------------------------------	-------------------------------------------------------------------------------------------------------	-------------------------------------------------------------------------------------------------------	-------------------------------------------------------------------------------------------------------	-------------------------------------------------------------------------------------------------------	-------------------------------------------------------------------------------------------------------	-------------------------------------------------------------------------------------------------------	-------------------------------------------------------------------------------------------------------	-------------------------------------------------------------------------------------------------------	-----------------
avn-Avin_13750	acx-Achr_28960	pae-PA0768	pfs-PFLU_1059	0.81	0.81	0.81	0.81	GAACTGattcctcggcagatgt.TCgaT	GAAATTcctcaggaagctttcc.TCgcT	GAAATTccccaggaagccttcc.TCgcC	GAACTGatcccgcgccagatgt.TCgaC	lepB	lepB	lepB	lepB	signal peptidase I	signal peptidase I	signal peptidase I	signal peptidase I	COG0681	COG0681	COG0681	COG0681
-------------------------------------------------------------------------------------------------------	-------------------------------------------------------------------------------------------------------	-------------------------------------------------------------------------------------------------------	-------------------------------------------------------------------------------------------------------	-------------------------------------------------------------------------------------------------------	-------------------------------------------------------------------------------------------------------	-------------------------------------------------------------------------------------------------------	-------------------------------------------------------------------------------------------------------	-------------------------------------------------------------------------------------------------------	-------------------------------------------------------------------------------------------------------	-------------------------------------------------------------------------------------------------------	-------------------------------------------------------------------------------------------------------	-------------------------------------------------------------------------------------------------------	-------------------------------------------------------------------------------------------------------	-------------------------------------------------------------------------------------------------------	-------------------------------------------------------------------------------------------------------	-------------------------------------------------------------------------------------------------------	-------------------------------------------------------------------------------------------------------	-------------------------------------------------------------------------------------------------------	-------------------------------------------------------------------------------------------------------	-------------------------------------------------------------------------------------------------------	-------------------------------------------------------------------------------------------------------	-------------------------------------------------------------------------------------------------------	-----------------
avn-Avin_11810	acx-Achr_9720	pae-PA4557	pfs-PFLU_0771	0.81	0.81	0.81	0.81	GAAATCctcgaggtcagggccg.TCtgA	GAACTGaccttcgaggtggaga.TCctC	GAACCGtcggtcgctgcgccct.TCccA	GAAATCatcgacgttaaagcga.TCtgA	ispH	ispH	lytB	ispH	4-hydroxy-3-methylbut-2-enyl diphosphate reductase	4-hydroxy-3-methylbut-2-enyl diphosphate reductase	4-hydroxy-3-methylbut-2-enyl diphosphate reductase	4-hydroxy-3-methylbut-2-enyl diphosphate reductase	COG0761	COG0761	COG0761	COG0761
-------------------------------------------------------------------------------------------------------	-------------------------------------------------------------------------------------------------------	-------------------------------------------------------------------------------------------------------	-------------------------------------------------------------------------------------------------------	-------------------------------------------------------------------------------------------------------	-------------------------------------------------------------------------------------------------------	-------------------------------------------------------------------------------------------------------	-------------------------------------------------------------------------------------------------------	-------------------------------------------------------------------------------------------------------	-------------------------------------------------------------------------------------------------------	-------------------------------------------------------------------------------------------------------	-------------------------------------------------------------------------------------------------------	-------------------------------------------------------------------------------------------------------	-------------------------------------------------------------------------------------------------------	-------------------------------------------------------------------------------------------------------	-------------------------------------------------------------------------------------------------------	-------------------------------------------------------------------------------------------------------	-------------------------------------------------------------------------------------------------------	-------------------------------------------------------------------------------------------------------	-------------------------------------------------------------------------------------------------------	-------------------------------------------------------------------------------------------------------	-------------------------------------------------------------------------------------------------------	-------------------------------------------------------------------------------------------------------	-----------------
avn-Avin_42470	acx-Achr_8260	pae-PA4690a	pfs-PFLU_0677	0.81	0.81	0.81	0.81	GAACTCagcagtgaaacgacgcaTCgcC	GAACTCagcagtgaaacgacgcaTCgcC	GAACTCagaagtgaaacgacgcaTCgcC	GAACTCagtagtgaaacgatgcaTCgcC	pqiA	-.-.-	-.-.-	-.-.-	Paraquat-inducible protein A	Paraquat-inducible protein A	paraquat-inducible protein A	putative paraquat-inducible protein	COG2995	COG2995	COG2995	COG2995
avn-Avin_42460	acx-Achr_8270	pae-PA4690	pfs-PFLU_0678	0.81	0.81	0.81	0.81	GAACTCagcagtgaaacgacgcaTCgcC	GAACTCagcagtgaaacgacgcaTCgcC	GAACTCagaagtgaaacgacgcaTCgcC	GAACTCagtagtgaaacgatgcaTCgcC	pqiA	-.-.-	-.-.-	-.-.-	Paraquat-inducible protein A	Paraquat-inducible protein A	hypothetical protein	putative paraquat-inducible protein	COG2995	COG2995	COG2995	COG2995
avn-Avin_42450	acx-Achr_8280	pae-PA4689	pfs-PFLU_0679	0.81	0.81	0.81	0.81	GAACTCagcagtgaaacgacgcaTCgcC	GAACTCagcagtgaaacgacgcaTCgcC	GAATTTcggcaacctggcgagcaTCgaG	GAACTCagtagtgaaacgatgcaTCgcC	-.-.-	-.-.-	-.-.-	-.-.-	conserved hypothetical protein	paraquat-inducible protein B-like protein	hypothetical protein	putative paraquat-inducible protein	COG3008	COG3008	COG3008	COG3008
-------------------------------------------------------------------------------------------------------	-------------------------------------------------------------------------------------------------------	-------------------------------------------------------------------------------------------------------	-------------------------------------------------------------------------------------------------------	-------------------------------------------------------------------------------------------------------	-------------------------------------------------------------------------------------------------------	-------------------------------------------------------------------------------------------------------	-------------------------------------------------------------------------------------------------------	-------------------------------------------------------------------------------------------------------	-------------------------------------------------------------------------------------------------------	-------------------------------------------------------------------------------------------------------	-------------------------------------------------------------------------------------------------------	-------------------------------------------------------------------------------------------------------	-------------------------------------------------------------------------------------------------------	-------------------------------------------------------------------------------------------------------	-------------------------------------------------------------------------------------------------------	-------------------------------------------------------------------------------------------------------	-------------------------------------------------------------------------------------------------------	-------------------------------------------------------------------------------------------------------	-------------------------------------------------------------------------------------------------------	-------------------------------------------------------------------------------------------------------	-------------------------------------------------------------------------------------------------------	-------------------------------------------------------------------------------------------------------	-----------------
avn-Avin_47760	acx-Achr_37090	pae-PA5285	pfs-PFLU_5950	0.9	0.9	0.9	-.-.-	GAACTGattttttcggcggggc.TCtcA	GAACTGattttttcggcgcagc.TCtcA	GAATTTtttccggcggcgctca.TCaaA	-.-.-.-.-.-.-.-.-	-.-.-	-.-.-	-.-.-	-.-.-	Conserved hypothetical protein	Hypothetical protein	hypothetical protein	conserved hypothetical protein	ROG7927	ROG7927	ROG7927	ROG7927
-------------------------------------------------------------------------------------------------------	-------------------------------------------------------------------------------------------------------	-------------------------------------------------------------------------------------------------------	-------------------------------------------------------------------------------------------------------	-------------------------------------------------------------------------------------------------------	-------------------------------------------------------------------------------------------------------	-------------------------------------------------------------------------------------------------------	-------------------------------------------------------------------------------------------------------	-------------------------------------------------------------------------------------------------------	-------------------------------------------------------------------------------------------------------	-------------------------------------------------------------------------------------------------------	-------------------------------------------------------------------------------------------------------	-------------------------------------------------------------------------------------------------------	-------------------------------------------------------------------------------------------------------	-------------------------------------------------------------------------------------------------------	-------------------------------------------------------------------------------------------------------	-------------------------------------------------------------------------------------------------------	-------------------------------------------------------------------------------------------------------	-------------------------------------------------------------------------------------------------------	-------------------------------------------------------------------------------------------------------	-------------------------------------------------------------------------------------------------------	-------------------------------------------------------------------------------------------------------	-------------------------------------------------------------------------------------------------------	-----------------
avn-Avin_03670	acx-Achr_38020	pae-PA5183	pfs-PFLU_3759	0.81	0.81	-.-.-	1	GAACTCcgcgcctcacggaagg.TCtcT	GAACTCcatgcgccttgaactg.TCtcT	-.-.-.-.-.-.-.-.-	GAACTTcgaccgtttgtttcaa.TCctA	-.-.-	-.-.-	-.-.-	-.-.-	conserved hypothetical protein	Hypothetical protein	hypothetical protein	conserved hypothetical protein	ROG2021	ROG7680	ROG6708	ROG5645
-------------------------------------------------------------------------------------------------------	-------------------------------------------------------------------------------------------------------	-------------------------------------------------------------------------------------------------------	-------------------------------------------------------------------------------------------------------	-------------------------------------------------------------------------------------------------------	-------------------------------------------------------------------------------------------------------	-------------------------------------------------------------------------------------------------------	-------------------------------------------------------------------------------------------------------	-------------------------------------------------------------------------------------------------------	-------------------------------------------------------------------------------------------------------	-------------------------------------------------------------------------------------------------------	-------------------------------------------------------------------------------------------------------	-------------------------------------------------------------------------------------------------------	-------------------------------------------------------------------------------------------------------	-------------------------------------------------------------------------------------------------------	-------------------------------------------------------------------------------------------------------	-------------------------------------------------------------------------------------------------------	-------------------------------------------------------------------------------------------------------	-------------------------------------------------------------------------------------------------------	-------------------------------------------------------------------------------------------------------	-------------------------------------------------------------------------------------------------------	-------------------------------------------------------------------------------------------------------	-------------------------------------------------------------------------------------------------------	-----------------
avn-Avin_11110	acx-Achr_31080	pae-PA2134	pfs-PFLU_1423	0.9	0.9	0.81	-.-.-	GAACTCtatccggccatgcaag.TCgtA	GAACTAtctccagccgggtaag.TCgtA	GAACGGtcggccggcggcgccg.TCacA	-.-.-.-.-.-.-.-.-	-.-.-	-.-.-	-.-.-	-.-.-	conserved hypothetical protein	Hypothetical protein	hypothetical protein	conserved hypothetical protein	COG3652	COG3652	COG3652	COG3652
-------------------------------------------------------------------------------------------------------	-------------------------------------------------------------------------------------------------------	-------------------------------------------------------------------------------------------------------	-------------------------------------------------------------------------------------------------------	-------------------------------------------------------------------------------------------------------	-------------------------------------------------------------------------------------------------------	-------------------------------------------------------------------------------------------------------	-------------------------------------------------------------------------------------------------------	-------------------------------------------------------------------------------------------------------	-------------------------------------------------------------------------------------------------------	-------------------------------------------------------------------------------------------------------	-------------------------------------------------------------------------------------------------------	-------------------------------------------------------------------------------------------------------	-------------------------------------------------------------------------------------------------------	-------------------------------------------------------------------------------------------------------	-------------------------------------------------------------------------------------------------------	-------------------------------------------------------------------------------------------------------	-------------------------------------------------------------------------------------------------------	-------------------------------------------------------------------------------------------------------	-------------------------------------------------------------------------------------------------------	-------------------------------------------------------------------------------------------------------	-------------------------------------------------------------------------------------------------------	-------------------------------------------------------------------------------------------------------	-----------------
avn-Avin_23330	acx-Achr_23230	pae-PA1777	pfs-PFLU_4612	0.9	0.9	-.-.-	0.81	GAACCTtagcttgacagctagccTCttA	GAACCTtagcttgacagctagccTCttA	-.-.-.-.-.-.-.-.-	GAATTTtaccctcgtcttttaaaTCacT	oprF	oprF	oprF	-.-.-	major outer membrane porin OprF	Major porin and structural outer membrane porin OprF	outer membrane porin F	putative outer membrane porin A protein	COG2885	COG2885	COG2885	COG2885
-------------------------------------------------------------------------------------------------------	-------------------------------------------------------------------------------------------------------	-------------------------------------------------------------------------------------------------------	-------------------------------------------------------------------------------------------------------	-------------------------------------------------------------------------------------------------------	-------------------------------------------------------------------------------------------------------	-------------------------------------------------------------------------------------------------------	-------------------------------------------------------------------------------------------------------	-------------------------------------------------------------------------------------------------------	-------------------------------------------------------------------------------------------------------	-------------------------------------------------------------------------------------------------------	-------------------------------------------------------------------------------------------------------	-------------------------------------------------------------------------------------------------------	-------------------------------------------------------------------------------------------------------	-------------------------------------------------------------------------------------------------------	-------------------------------------------------------------------------------------------------------	-------------------------------------------------------------------------------------------------------	-------------------------------------------------------------------------------------------------------	-------------------------------------------------------------------------------------------------------	-------------------------------------------------------------------------------------------------------	-------------------------------------------------------------------------------------------------------	-------------------------------------------------------------------------------------------------------	-------------------------------------------------------------------------------------------------------	-----------------
avn-Avin_10200	acx-Achr_31910	pae-PA0842	pfs-PFLU_5164	0.9	0.9	-.-.-	0.81	GAACGTcagccggctgtcatcggTCtgA	GAACGTcaagcgttcgtcatcggTCtgA	-.-.-.-.-.-.-.-.-	GAAATAcggaataacaatccagcTCatA	-.-.-	-.-.-	-.-.-	-.-.-	Glycosyl transferase, group 1	Glycosyl transferase, group 1 family protein	glycosyl transferase family protein	putative putative glycosyltransferase	COG0438	COG0438	COG0438	COG0438
-------------------------------------------------------------------------------------------------------	-------------------------------------------------------------------------------------------------------	-------------------------------------------------------------------------------------------------------	-------------------------------------------------------------------------------------------------------	-------------------------------------------------------------------------------------------------------	-------------------------------------------------------------------------------------------------------	-------------------------------------------------------------------------------------------------------	-------------------------------------------------------------------------------------------------------	-------------------------------------------------------------------------------------------------------	-------------------------------------------------------------------------------------------------------	-------------------------------------------------------------------------------------------------------	-------------------------------------------------------------------------------------------------------	-------------------------------------------------------------------------------------------------------	-------------------------------------------------------------------------------------------------------	-------------------------------------------------------------------------------------------------------	-------------------------------------------------------------------------------------------------------	-------------------------------------------------------------------------------------------------------	-------------------------------------------------------------------------------------------------------	-------------------------------------------------------------------------------------------------------	-------------------------------------------------------------------------------------------------------	-------------------------------------------------------------------------------------------------------	-------------------------------------------------------------------------------------------------------	-------------------------------------------------------------------------------------------------------	-----------------
avn-Avin_11050	acx-Achr_31130	pae-PA3930	pfs-PFLU_5346	0.9	0.9	0.81	-.-.-	GAACGTcgcggcgccgagcctc.TCcaA	GAACGTcgcggcgcagttcccccTCcaA	GAACGAtagctgaaggatgtgt.TCcaA	-.-.-.-.-.-.-.-.-	-.-.-	-.-.-	cioA	-.-.-	Cytochrome bd ubiquinol oxidase, subunit I	Cytochrome bd2, subunit I / Cyanide insensitive terminal oxidase, subunit I	cyanide insensitive terminal oxidase	putative cytochrome oxidase subunit I	COG1271	COG1271	COG1271	COG1271
avn-Avin_11040	acx-Achr_31140	pae-PA3929	pfs-PFLU_5345	0.9	0.9	0.81	-.-.-	GAACGTcgcggcgccgagcctc.TCcaA	GAACGTcgcggcgcagttcccccTCcaA	GAACGAtagctgaaggatgtgt.TCcaA	-.-.-.-.-.-.-.-.-	-.-.-	-.-.-	cioB	-.-.-	Cytochrome bd ubiquinol oxidase, subunit II	Cytochrome bd ubiquinol oxidase, subunit II	cyanide insensitive terminal oxidase	putative cytochrome oxidase subunit II	COG1294	COG1294	COG1294	COG1294
-------------------------------------------------------------------------------------------------------	-------------------------------------------------------------------------------------------------------	-------------------------------------------------------------------------------------------------------	-------------------------------------------------------------------------------------------------------	-------------------------------------------------------------------------------------------------------	-------------------------------------------------------------------------------------------------------	-------------------------------------------------------------------------------------------------------	-------------------------------------------------------------------------------------------------------	-------------------------------------------------------------------------------------------------------	-------------------------------------------------------------------------------------------------------	-------------------------------------------------------------------------------------------------------	-------------------------------------------------------------------------------------------------------	-------------------------------------------------------------------------------------------------------	-------------------------------------------------------------------------------------------------------	-------------------------------------------------------------------------------------------------------	-------------------------------------------------------------------------------------------------------	-------------------------------------------------------------------------------------------------------	-------------------------------------------------------------------------------------------------------	-------------------------------------------------------------------------------------------------------	-------------------------------------------------------------------------------------------------------	-------------------------------------------------------------------------------------------------------	-------------------------------------------------------------------------------------------------------	-------------------------------------------------------------------------------------------------------	-----------------
avn-Avin_41390	acx-Achr_9080	pae-PA4657	pfs-PFLU_0754	0.9	0.9	0.81	-.-.-	GAATTTatgacgctttttcgcttTCgcA	GAATTTatgacgcttttacgcttTCgcA	GAACGGcgccagccgtctattctTCagA	-.-.-.-.-.-.-.-.-	-.-.-	-.-.-	-.-.-	-.-.-	FAD dependent oxidoreductase	amine oxidase, flavin-containing protein	hypothetical protein	conserved hypothetical protein	COG3380	COG3380	COG3380	COG3380
-------------------------------------------------------------------------------------------------------	-------------------------------------------------------------------------------------------------------	-------------------------------------------------------------------------------------------------------	-------------------------------------------------------------------------------------------------------	-------------------------------------------------------------------------------------------------------	-------------------------------------------------------------------------------------------------------	-------------------------------------------------------------------------------------------------------	-------------------------------------------------------------------------------------------------------	-------------------------------------------------------------------------------------------------------	-------------------------------------------------------------------------------------------------------	-------------------------------------------------------------------------------------------------------	-------------------------------------------------------------------------------------------------------	-------------------------------------------------------------------------------------------------------	-------------------------------------------------------------------------------------------------------	-------------------------------------------------------------------------------------------------------	-------------------------------------------------------------------------------------------------------	-------------------------------------------------------------------------------------------------------	-------------------------------------------------------------------------------------------------------	-------------------------------------------------------------------------------------------------------	-------------------------------------------------------------------------------------------------------	-------------------------------------------------------------------------------------------------------	-------------------------------------------------------------------------------------------------------	-------------------------------------------------------------------------------------------------------	-----------------
avn-Avin_22280	acx-Achr_24070	pae-PA1523	pfs-PFLU_4593	0.9	0.81	-.-.-	0.9	GAACCTgctgcgcaaggccttccTCgaA	GAACAGcctggatgcccgcctggTCtgA	-.-.-.-.-.-.-.-.-	GAACCTgctgcgcaaatacttcaTCgaA	xdhB	xdhB	xdhB	-.-.-	xanthine dehydrogenase, molybdopterin binding subunit	Xanthine dehydrogenase, molybdopterin binding subunit	xanthine dehydrogenase	putative xanthine dehydrogenase large subunit	COG4631	COG4631	COG4631	COG1529
avn-Avin_22270	acx-Achr_24080	pae-PA1522	pfs-PFLU_4594	0.9	0.81	-.-.-	0.9	GAACCTgctgcgcaaggccttccTCgaA	GAACAGcctggatgcccgcctggTCtgA	-.-.-.-.-.-.-.-.-	GAACCTgctgcgcaaatacttcaTCgaA	xdhC	xdhC	-.-.-	-.-.-	xanthine dehydrogenase accessory protein	xanthine dehydrogenase accessory protein	hypothetical protein	conserved hypothetical protein	COG1975	COG1975	COG1975	COG1975
avn-Avin_22260	acx-Achr_24090	pae-PA1521	pfs-PFLU_4595	0.9	0.81	-.-.-	0.9	GAACCTgctgcgcaaggccttccTCgaA	GAACAGcctggatgcccgcctggTCtgA	-.-.-.-.-.-.-.-.-	GAACCTgctgcgcaaatacttcaTCgaA	-.-.-	-.-.-	-.-.-	-.-.-	guanine deaminase	Guanine deaminase	guanine deaminase	guanine deaminase	COG0402	COG0402	COG0402	COG0402
-------------------------------------------------------------------------------------------------------	-------------------------------------------------------------------------------------------------------	-------------------------------------------------------------------------------------------------------	-------------------------------------------------------------------------------------------------------	-------------------------------------------------------------------------------------------------------	-------------------------------------------------------------------------------------------------------	-------------------------------------------------------------------------------------------------------	-------------------------------------------------------------------------------------------------------	-------------------------------------------------------------------------------------------------------	-------------------------------------------------------------------------------------------------------	-------------------------------------------------------------------------------------------------------	-------------------------------------------------------------------------------------------------------	-------------------------------------------------------------------------------------------------------	-------------------------------------------------------------------------------------------------------	-------------------------------------------------------------------------------------------------------	-------------------------------------------------------------------------------------------------------	-------------------------------------------------------------------------------------------------------	-------------------------------------------------------------------------------------------------------	-------------------------------------------------------------------------------------------------------	-------------------------------------------------------------------------------------------------------	-------------------------------------------------------------------------------------------------------	-------------------------------------------------------------------------------------------------------	-------------------------------------------------------------------------------------------------------	-----------------
avn-Avin_11100	acx-Achr_31090	pae-PA2184	-.-.-.-.-	0.9	0.9	0.81	-.-.-	GAACTTtcaaagatcgggcggatTCtaC	GAACTTtggaagtgccggcggatTCtaC	GAACGCtgcgcccggcggccaccTCtgA	-.-.-.-.-.-.-.-.-	-.-.-	-.-.-	-.-.-	-.-.-	conserved hypothetical protein	Hypothetical protein	hypothetical protein	-.-.-.-.-.-.-.-.-	COG3685	COG3685	COG3685	-.-.-
-------------------------------------------------------------------------------------------------------	-------------------------------------------------------------------------------------------------------	-------------------------------------------------------------------------------------------------------	-------------------------------------------------------------------------------------------------------	-------------------------------------------------------------------------------------------------------	-------------------------------------------------------------------------------------------------------	-------------------------------------------------------------------------------------------------------	-------------------------------------------------------------------------------------------------------	-------------------------------------------------------------------------------------------------------	-------------------------------------------------------------------------------------------------------	-------------------------------------------------------------------------------------------------------	-------------------------------------------------------------------------------------------------------	-------------------------------------------------------------------------------------------------------	-------------------------------------------------------------------------------------------------------	-------------------------------------------------------------------------------------------------------	-------------------------------------------------------------------------------------------------------	-------------------------------------------------------------------------------------------------------	-------------------------------------------------------------------------------------------------------	-------------------------------------------------------------------------------------------------------	-------------------------------------------------------------------------------------------------------	-------------------------------------------------------------------------------------------------------	-------------------------------------------------------------------------------------------------------	-------------------------------------------------------------------------------------------------------	-----------------
avn-Avin_01780	acx-Achr_1660	pae-PA5473	pfs-PFLU_0101	0.81	0.81	0.9	-.-.-	GAACACgctggcgcccttcatcgTCccA	GAACAGgttggcgttcctcattgTCctA	GAACTCccgcggggggcgcctg.TCcaA	-.-.-.-.-.-.-.-.-	-.-.-	-.-.-	-.-.-	-.-.-	Na/Pi cotransporter II protein	Na/Pi cotransporter II protein	hypothetical protein	putative cation transport-related membrane protein	COG1283	COG1283	COG1283	COG1283
-------------------------------------------------------------------------------------------------------	-------------------------------------------------------------------------------------------------------	-------------------------------------------------------------------------------------------------------	-------------------------------------------------------------------------------------------------------	-------------------------------------------------------------------------------------------------------	-------------------------------------------------------------------------------------------------------	-------------------------------------------------------------------------------------------------------	-------------------------------------------------------------------------------------------------------	-------------------------------------------------------------------------------------------------------	-------------------------------------------------------------------------------------------------------	-------------------------------------------------------------------------------------------------------	-------------------------------------------------------------------------------------------------------	-------------------------------------------------------------------------------------------------------	-------------------------------------------------------------------------------------------------------	-------------------------------------------------------------------------------------------------------	-------------------------------------------------------------------------------------------------------	-------------------------------------------------------------------------------------------------------	-------------------------------------------------------------------------------------------------------	-------------------------------------------------------------------------------------------------------	-------------------------------------------------------------------------------------------------------	-------------------------------------------------------------------------------------------------------	-------------------------------------------------------------------------------------------------------	-------------------------------------------------------------------------------------------------------	-----------------
avn-Avin_03250	acx-Achr_38210	pae-PA0423	pfs-PFLU_5725	0.9	0.81	-.-.-	0.81	GAACTGctcgcctggggactgg.TCggA	GCACATccccaagccaaggaatgTCgcA	-.-.-.-.-.-.-.-.-	GAAATTcctgccgtggtttccggTCtaC	-.-.-	-.-.-	pasP	-.-.-	YceI-like protein	Hypothetical protein	hypothetical protein	putative exported protein	COG2353	COG2353	COG2353	COG2353
-------------------------------------------------------------------------------------------------------	-------------------------------------------------------------------------------------------------------	-------------------------------------------------------------------------------------------------------	-------------------------------------------------------------------------------------------------------	-------------------------------------------------------------------------------------------------------	-------------------------------------------------------------------------------------------------------	-------------------------------------------------------------------------------------------------------	-------------------------------------------------------------------------------------------------------	-------------------------------------------------------------------------------------------------------	-------------------------------------------------------------------------------------------------------	-------------------------------------------------------------------------------------------------------	-------------------------------------------------------------------------------------------------------	-------------------------------------------------------------------------------------------------------	-------------------------------------------------------------------------------------------------------	-------------------------------------------------------------------------------------------------------	-------------------------------------------------------------------------------------------------------	-------------------------------------------------------------------------------------------------------	-------------------------------------------------------------------------------------------------------	-------------------------------------------------------------------------------------------------------	-------------------------------------------------------------------------------------------------------	-------------------------------------------------------------------------------------------------------	-------------------------------------------------------------------------------------------------------	-------------------------------------------------------------------------------------------------------	-----------------
avn-Avin_15200	acx-Achr_27680	pae-PA2902	pfs-PFLU_4675	0.81	0.81	-.-.-	0.9	GCACCTggcggggatgaaggat.TCgaA	GCACCTggcggggatgaaggac.TCgaA	-.-.-.-.-.-.-.-.-	GCACTTggccggtatgaaagac.TCcaA	-.-.-	-.-.-	-.-.-	-.-.-	Bacterial extracellular solute-binding protein, family 3	Amino acid ABC transporter substrate-binding protein	hypothetical protein	conserved hypothetical protein	COG0834	COG0834	-.-.-	COG0834
avn-Avin_15210	acx-Achr_27670	pae-PA2901	pfs-PFLU_4674	0.81	0.81	-.-.-	0.9	GCACCTggcggggatgaaggat.TCgaA	GCACCTggcggggatgaaggac.TCgaA	-.-.-.-.-.-.-.-.-	GCACTTggccggtatgaaagac.TCcaA	-.-.-	-.-.-	-.-.-	-.-.-	lipoprotein	lipoprotein	hypothetical protein	putative lipoprotein	-.-.-	-.-.-	-.-.-	-.-.-
avn-Avin_15220	acx-Achr_27660	pae-PA2900	pfs-PFLU_4673	0.81	0.81	-.-.-	0.9	GCACCTggcggggatgaaggat.TCgaA	GCACCTggcggggatgaaggac.TCgaA	-.-.-.-.-.-.-.-.-	GCACTTggccggtatgaaagac.TCcaA	-.-.-	-.-.-	-.-.-	-.-.-	outer membrane protein, OmpA/MotB family	Outer membrane protein, OmpA/MotB family	hypothetical protein	putative outer membrane protein	COG2885	COG2885	COG2885	COG2885
-------------------------------------------------------------------------------------------------------	-------------------------------------------------------------------------------------------------------	-------------------------------------------------------------------------------------------------------	-------------------------------------------------------------------------------------------------------	-------------------------------------------------------------------------------------------------------	-------------------------------------------------------------------------------------------------------	-------------------------------------------------------------------------------------------------------	-------------------------------------------------------------------------------------------------------	-------------------------------------------------------------------------------------------------------	-------------------------------------------------------------------------------------------------------	-------------------------------------------------------------------------------------------------------	-------------------------------------------------------------------------------------------------------	-------------------------------------------------------------------------------------------------------	-------------------------------------------------------------------------------------------------------	-------------------------------------------------------------------------------------------------------	-------------------------------------------------------------------------------------------------------	-------------------------------------------------------------------------------------------------------	-------------------------------------------------------------------------------------------------------	-------------------------------------------------------------------------------------------------------	-------------------------------------------------------------------------------------------------------	-------------------------------------------------------------------------------------------------------	-------------------------------------------------------------------------------------------------------	-------------------------------------------------------------------------------------------------------	-----------------
avn-Avin_32790	acx-Achr_16560	pae-PA3341	pfs-PFLU_4467	0.81	0.9	-.-.-	0.81	GAACTCgatccttgatcggcgacTCgtG	GAACTCgatcattgacggacggcTCgcA	-.-.-.-.-.-.-.-.-	GAATTGccaccagttgcggaga.TCgcA	-.-.-	-.-.-	-.-.-	-.-.-	Transcriptional regulator MarR family protein	Transcriptional regulator MarR family protein	transcriptional regulator	transcriptional regulator	COG1846	COG1846	COG1846	COG1846
-------------------------------------------------------------------------------------------------------	-------------------------------------------------------------------------------------------------------	-------------------------------------------------------------------------------------------------------	-------------------------------------------------------------------------------------------------------	-------------------------------------------------------------------------------------------------------	-------------------------------------------------------------------------------------------------------	-------------------------------------------------------------------------------------------------------	-------------------------------------------------------------------------------------------------------	-------------------------------------------------------------------------------------------------------	-------------------------------------------------------------------------------------------------------	-------------------------------------------------------------------------------------------------------	-------------------------------------------------------------------------------------------------------	-------------------------------------------------------------------------------------------------------	-------------------------------------------------------------------------------------------------------	-------------------------------------------------------------------------------------------------------	-------------------------------------------------------------------------------------------------------	-------------------------------------------------------------------------------------------------------	-------------------------------------------------------------------------------------------------------	-------------------------------------------------------------------------------------------------------	-------------------------------------------------------------------------------------------------------	-------------------------------------------------------------------------------------------------------	-------------------------------------------------------------------------------------------------------	-------------------------------------------------------------------------------------------------------	-----------------
avn-Avin_05960	acx-Achr_5830	pae-PA0486	pfs-PFLU_5619	0.81	0.9	0.81	-.-.-	GTACTGaccaccggcgccaccg.TCgaA	GGACTTgtcgcggccaaggccgcTCccA	GAAATCctcgcggccaaggccggTCccA	-.-.-.-.-.-.-.-.-	-.-.-	-.-.-	-.-.-	-.-.-	Aminoglycoside phosphotransferase	Serine/threonine protein kinase	serine/threonine protein kinase	conserved hypothetical protein	COG2334	COG2334	COG2334	COG2334
-------------------------------------------------------------------------------------------------------	-------------------------------------------------------------------------------------------------------	-------------------------------------------------------------------------------------------------------	-------------------------------------------------------------------------------------------------------	-------------------------------------------------------------------------------------------------------	-------------------------------------------------------------------------------------------------------	-------------------------------------------------------------------------------------------------------	-------------------------------------------------------------------------------------------------------	-------------------------------------------------------------------------------------------------------	-------------------------------------------------------------------------------------------------------	-------------------------------------------------------------------------------------------------------	-------------------------------------------------------------------------------------------------------	-------------------------------------------------------------------------------------------------------	-------------------------------------------------------------------------------------------------------	-------------------------------------------------------------------------------------------------------	-------------------------------------------------------------------------------------------------------	-------------------------------------------------------------------------------------------------------	-------------------------------------------------------------------------------------------------------	-------------------------------------------------------------------------------------------------------	-------------------------------------------------------------------------------------------------------	-------------------------------------------------------------------------------------------------------	-------------------------------------------------------------------------------------------------------	-------------------------------------------------------------------------------------------------------	-----------------
avn-Avin_47580	acx-Achr_36930	pae-PA5258	pfs-PFLU_5932	0.81	-.-.-	0.81	0.9	GAACTGgcccgcgcggcgggat.TCcgG	-.-.-.-.-.-.-.-.-	GAACTTtcttgaccaaaggatggACct	GCACTTtttgccgctcgcgctagTCttA	-.-.-	-.-.-	-.-.-	-.-.-	HemX-like protein	uroporphyrin-III C-methyltransferase, putative	hypothetical protein	putative uroporphyrin-III C-methyltransferase	COG2959	COG2959	COG2959	COG2959
avn-Avin_47570	acx-Achr_36920	pae-PA5257	pfs-PFLU_5931	0.81	-.-.-	0.81	0.9	GAACTGgcccgcgcggcgggat.TCcgG	-.-.-.-.-.-.-.-.-	GAACTTtcttgaccaaaggatggACct	GCACTTtttgccgctcgcgctagTCttA	-.-.-	-.-.-	-.-.-	-.-.-	HemY-like protein	HemY-like protein	hypothetical protein	putative HemY domain protein	COG3071	COG3071	COG3071	COG3071
-------------------------------------------------------------------------------------------------------	-------------------------------------------------------------------------------------------------------	-------------------------------------------------------------------------------------------------------	-------------------------------------------------------------------------------------------------------	-------------------------------------------------------------------------------------------------------	-------------------------------------------------------------------------------------------------------	-------------------------------------------------------------------------------------------------------	-------------------------------------------------------------------------------------------------------	-------------------------------------------------------------------------------------------------------	-------------------------------------------------------------------------------------------------------	-------------------------------------------------------------------------------------------------------	-------------------------------------------------------------------------------------------------------	-------------------------------------------------------------------------------------------------------	-------------------------------------------------------------------------------------------------------	-------------------------------------------------------------------------------------------------------	-------------------------------------------------------------------------------------------------------	-------------------------------------------------------------------------------------------------------	-------------------------------------------------------------------------------------------------------	-------------------------------------------------------------------------------------------------------	-------------------------------------------------------------------------------------------------------	-------------------------------------------------------------------------------------------------------	-------------------------------------------------------------------------------------------------------	-------------------------------------------------------------------------------------------------------	-----------------
avn-Avin_10280	acx-Achr_31830	pae-PA0208	pfs-PFLU_5743	0.81	0.9	-.-.-	0.81	GAACTTatagcagtgtcccgct.TTgtA	GAAATTcttgcggatcgttaactTCagA	-.-.-.-.-.-.-.-.-	GCAGTTtgggtcataaagacatcTCgcA	mdcA	mdcA	mdcA	-.-.-	malonate decarboxylase, alpha subunit	Malonate decarboxylase, alpha subunit	malonate decarboxylase subunit alpha	putative decarboxylase	-.-.-	-.-.-	-.-.-	-.-.-
avn-Avin_10290	acx-Achr_31820	pae-PA0209	pfs-PFLU_5742	0.81	0.9	-.-.-	0.81	GAACTTatagcagtgtcccgct.TTgtA	GAAATTcttgcggatcgttaactTCagA	-.-.-.-.-.-.-.-.-	GCAGTTtgggtcataaagacatcTCgcA	citG	citG	-.-.-	-.-.-	Triphosphoribosyl-dephospho-CoA synthase	triphosphoribosyl-dephospho-CoA synthase	2-(5''-triphosphoribosyl)-3'-dephosphocoenzyme-A synthase	putative 2-(5''-triphosphoribosyl)-3'-dephosphocoenzyme-A synthase	COG1767	COG1767	COG1767	COG1767
avn-Avin_10300	acx-Achr_31810	pae-PA0210	pfs-PFLU_5741	0.81	0.9	-.-.-	0.81	GAACTTatagcagtgtcccgct.TTgtA	GAAATTcttgcggatcgttaactTCagA	-.-.-.-.-.-.-.-.-	GCAGTTtgggtcataaagacatcTCgcA	mdcC	mdcC	mdcC	-.-.-	Malonate decarboxylase delta subunit	malonate decarboxylase subunit delta	malonate decarboxylase acyl carrier protein	putative malonate decarboxylase acyl carrier protein	ROG0835	ROG0835	ROG0835	ROG0835
avn-Avin_10310	acx-Achr_31800	pae-PA0211	pfs-PFLU_5740	0.81	0.9	-.-.-	0.81	GAACTTatagcagtgtcccgct.TTgtA	GAAATTcttgcggatcgttaactTCagA	-.-.-.-.-.-.-.-.-	GCAGTTtgggtcataaagacatcTCgcA	mdcD	mdcD	mdcD	-.-.-	malonate decarboxylase, beta subunit	Malonate decarboxylase, beta subunit	malonate decarboxylase subunit beta	putative malonate decarboxylase, beta subunit	COG4799	COG4799	COG4799	COG4799
avn-Avin_10320	acx-Achr_31790	pae-PA0212	pfs-PFLU_5739	0.81	0.9	-.-.-	0.81	GAACTTatagcagtgtcccgct.TTgtA	GAAATTcttgcggatcgttaactTCagA	-.-.-.-.-.-.-.-.-	GCAGTTtgggtcataaagacatcTCgcA	-.-.-	mdcE	mdcE	-.-.-	Malonate decarboxylase gamma subunit	Malonate decarboxylase, gamma subunit MdcE	malonate decarboxylase subunit gamma	putative malonate decarboxylase, gamma subunit	ROG0511	ROG0511	ROG0511	ROG0511
avn-Avin_10330	acx-Achr_31780	pae-PA0213	pfs-PFLU_5738	0.81	0.9	-.-.-	0.81	GAACTTatagcagtgtcccgct.TTgtA	GAAATTcttgcggatcgttaactTCagA	-.-.-.-.-.-.-.-.-	GCAGTTtgggtcataaagacatcTCgcA	mdcG	mdcG	-.-.-	-.-.-	phosphoribosyl-dephospho-CoA transferase	phosphoribosyl-dephospho-CoA transferase	phosphoribosyl-dephospho-CoA transferase	putative phosphoribosyl-dephospho-CoA transferase	ROG7028	ROG7028	ROG7028	ROG7028
avn-Avin_10340	acx-Achr_31770	pae-PA0214	pfs-PFLU_5737	0.81	0.9	-.-.-	0.81	GAACTTatagcagtgtcccgct.TTgtA	GAAATTcttgcggatcgttaactTCagA	-.-.-.-.-.-.-.-.-	GCAGTTtgggtcataaagacatcTCgcA	-.-.-	-.-.-	-.-.-	-.-.-	acyl-carrier-protein S-malonyltransferase	acyl-carrier-protein S-malonyltransferase	acyl transferase	putative malonyl-CoA-acyl carrier protein transacylase	COG0331	COG0331	COG0331	COG0331
avn-Avin_10350	acx-Achr_31760	pae-PA0215	pfs-PFLU_5736	0.81	0.9	-.-.-	0.81	GAACTTatagcagtgtcccgct.TTgtA	GAAATTcttgcggatcgttaactTCagA	-.-.-.-.-.-.-.-.-	GAACTGcctccgggcgcggtgc.TCacT	madL	madL	-.-.-	-.-.-	malonate transporter, MadL subunit	malonate transporter, MadL subunit	malonate transporter MadL	putative malonate transport-related membrane protein	ROG2712	ROG2712	-.-.-	ROG2712
avn-Avin_10360	acx-Achr_31750	pae-PA0216	pfs-PFLU_5735	0.81	0.9	-.-.-	0.81	GAACTTatagcagtgtcccgct.TTgtA	GAAATTcttgcggatcgttaactTCagA	-.-.-.-.-.-.-.-.-	GAACTGcctccgggcgcggtgc.TCacT	madM	madM	-.-.-	-.-.-	malonate transporter, MadM subunit	malonate transporter, MadM subunit	malonate transporter MadM	putative malonate transport-related, membrane protein	ROG2238	ROG2238	ROG2238	ROG2238
-------------------------------------------------------------------------------------------------------	-------------------------------------------------------------------------------------------------------	-------------------------------------------------------------------------------------------------------	-------------------------------------------------------------------------------------------------------	-------------------------------------------------------------------------------------------------------	-------------------------------------------------------------------------------------------------------	-------------------------------------------------------------------------------------------------------	-------------------------------------------------------------------------------------------------------	-------------------------------------------------------------------------------------------------------	-------------------------------------------------------------------------------------------------------	-------------------------------------------------------------------------------------------------------	-------------------------------------------------------------------------------------------------------	-------------------------------------------------------------------------------------------------------	-------------------------------------------------------------------------------------------------------	-------------------------------------------------------------------------------------------------------	-------------------------------------------------------------------------------------------------------	-------------------------------------------------------------------------------------------------------	-------------------------------------------------------------------------------------------------------	-------------------------------------------------------------------------------------------------------	-------------------------------------------------------------------------------------------------------	-------------------------------------------------------------------------------------------------------	-------------------------------------------------------------------------------------------------------	-------------------------------------------------------------------------------------------------------	-----------------
avn-Avin_31760	acx-Achr_16860	-.-.-.-.-	pfs-PFLU_2359	0.81	0.81	-.-.-	0.9	GAATTGtggattgaggcataag.TCgtA	GAACTAccgttcgatggtcgaa.TCccC	-.-.-.-.-.-.-.-.-	GAACCTtccccgcaagccgacg.TCcgA	-.-.-	-.-.-	-.-.-	-.-.-	conserved hypothetical protein	Effector locus protein	-.-.-.-.-.-.-.-.-	putative membrane protein	COG3781	COG3781	-.-.-	COG3781
-------------------------------------------------------------------------------------------------------	-------------------------------------------------------------------------------------------------------	-------------------------------------------------------------------------------------------------------	-------------------------------------------------------------------------------------------------------	-------------------------------------------------------------------------------------------------------	-------------------------------------------------------------------------------------------------------	-------------------------------------------------------------------------------------------------------	-------------------------------------------------------------------------------------------------------	-------------------------------------------------------------------------------------------------------	-------------------------------------------------------------------------------------------------------	-------------------------------------------------------------------------------------------------------	-------------------------------------------------------------------------------------------------------	-------------------------------------------------------------------------------------------------------	-------------------------------------------------------------------------------------------------------	-------------------------------------------------------------------------------------------------------	-------------------------------------------------------------------------------------------------------	-------------------------------------------------------------------------------------------------------	-------------------------------------------------------------------------------------------------------	-------------------------------------------------------------------------------------------------------	-------------------------------------------------------------------------------------------------------	-------------------------------------------------------------------------------------------------------	-------------------------------------------------------------------------------------------------------	-------------------------------------------------------------------------------------------------------	-----------------
avn-Avin_12420	acx-Achr_30230	pae-PA4515	-.-.-.-.-	0.81	0.81	0.9	-.-.-	GCACTCtattcgagaacaattc.TCgaA	GCACTCtaatcaagaacgattc.TCgtA	GAATTTacattctttacaattt.TCtcA	-.-.-.-.-.-.-.-.-	-.-.-	-.-.-	-.-.-	-.-.-	2-oxoglutarate and Fe(II)-dependent oxygenase superfamily	PKHD-type hydroxylase ybiX	hydroxylase	-.-.-.-.-.-.-.-.-	COG3128	COG3128	COG3128	-.-.-
avn-Avin_12410	acx-Achr_30240	pae-PA4516	-.-.-.-.-	0.81	0.81	0.9	-.-.-	GCACTCtattcgagaacaattc.TCgaA	GCACTCtaatcaagaacgattc.TCgtA	GAATTTacattctttacaattt.TCtcA	-.-.-.-.-.-.-.-.-	-.-.-	-.-.-	-.-.-	-.-.-	tetratricopeptide-like helical protein	tetratricopeptide-like helical protein	hypothetical protein	-.-.-.-.-.-.-.-.-	COG0790	COG0790	COG0790	-.-.-
-------------------------------------------------------------------------------------------------------	-------------------------------------------------------------------------------------------------------	-------------------------------------------------------------------------------------------------------	-------------------------------------------------------------------------------------------------------	-------------------------------------------------------------------------------------------------------	-------------------------------------------------------------------------------------------------------	-------------------------------------------------------------------------------------------------------	-------------------------------------------------------------------------------------------------------	-------------------------------------------------------------------------------------------------------	-------------------------------------------------------------------------------------------------------	-------------------------------------------------------------------------------------------------------	-------------------------------------------------------------------------------------------------------	-------------------------------------------------------------------------------------------------------	-------------------------------------------------------------------------------------------------------	-------------------------------------------------------------------------------------------------------	-------------------------------------------------------------------------------------------------------	-------------------------------------------------------------------------------------------------------	-------------------------------------------------------------------------------------------------------	-------------------------------------------------------------------------------------------------------	-------------------------------------------------------------------------------------------------------	-------------------------------------------------------------------------------------------------------	-------------------------------------------------------------------------------------------------------	-------------------------------------------------------------------------------------------------------	-----------------
avn-Avin_34250	acx-Achr_14130	pae-PA3117	pfs-PFLU_4192	0.81	0.81	-.-.-	0.81	GCAGTTgcaatgaaacgtgtaggTCtgA	GAATTTgagttattccctgcaagTCccT	-.-.-.-.-.-.-.-.-	GAAATTcaagccgacggcacct.TCagC	asd	asd	asd	-.-.-	aspartate-semialdehyde dehydrogenase, Asd	Aspartate-semialdehyde dehydrogenase	aspartate-semialdehyde dehydrogenase	aspartate-semialdehyde dehydrogenase	COG0136	COG0136	COG0136	COG0136
avn-Avin_34240	acx-Achr_14140	pae-PA3116	pfs-PFLU_4191	0.81	0.81	-.-.-	0.81	GCAGTTgcaatgaaacgtgtaggTCtgA	GAATTTgagttattccctgcaagTCccT	-.-.-.-.-.-.-.-.-	GAAATTcaagccgacggcacct.TCagC	-.-.-	-.-.-	-.-.-	-.-.-	aspartate-semialdehyde dehydrogenase	Aspartate-semialdehyde dehydrogenase	aspartate-semialdehyde dehydrogenase	putative aspartate-semialdehyde dehydrogenase	COG0136	COG0136	COG0136	COG0136
avn-Avin_34230	acx-Achr_14150	pae-PA3115	pfs-PFLU_4190	0.81	0.81	-.-.-	0.81	GCAGTTgcaatgaaacgtgtaggTCtgA	GAATTTgagttattccctgcaagTCccT	-.-.-.-.-.-.-.-.-	GAAATTcaagccgacggcacct.TCagC	-.-.-	-.-.-	fimV	-.-.-	conserved hypothetical protein	Hypothetical protein	motility protein FimV	putative membrane protein	COG3170	COG3170	COG3170	COG3170
avn-Avin_34220	acx-Achr_14160	pae-PA3114	pfs-PFLU_4189	0.81	0.81	-.-.-	-.-.-	GCAGTTgcaatgaaacgtgtaggTCtgA	GAATTTgagttattccctgcaagTCccT	-.-.-.-.-.-.-.-.-	-.-.-.-.-.-.-.-.-	truA	truA	truA	-.-.-	tRNA pseudouridine synthase A	tRNA pseudouridine synthase A	tRNA pseudouridine synthase A	pseudouridylate synthase I	COG0101	COG0101	COG0101	COG0101
avn-Avin_34210	acx-Achr_14170	pae-PA3113	pfs-PFLU_4188	0.81	0.81	-.-.-	-.-.-	GCAGTTgcaatgaaacgtgtaggTCtgA	GAATTTgagttattccctgcaagTCccT	-.-.-.-.-.-.-.-.-	-.-.-.-.-.-.-.-.-	trpF	trpF	trpF	-.-.-	phosphoribosylanthranilate isomerase	N-(5'-phosphoribosyl)anthranilate isomerase	N-(5'-phosphoribosyl)anthranilate isomerase	putative N-(5'-phosphoribosyl)anthranilate isomerase	COG0135	COG0135	COG0135	COG0135
avn-Avin_34200	-.-.-.-.-	-.-.-.-.-	-.-.-.-.-	0.81	-.-.-	-.-.-	-.-.-	GCAGTTgcaatgaaacgtgtaggTCtgA	-.-.-.-.-.-.-.-.-	-.-.-.-.-.-.-.-.-	-.-.-.-.-.-.-.-.-	-.-.-	-.-.-	-.-.-	-.-.-	hypothetical protein	-.-.-.-.-.-.-.-.-	-.-.-.-.-.-.-.-.-	-.-.-.-.-.-.-.-.-	-.-.-	-.-.-	-.-.-	-.-.-
-------------------------------------------------------------------------------------------------------	-------------------------------------------------------------------------------------------------------	-------------------------------------------------------------------------------------------------------	-------------------------------------------------------------------------------------------------------	-------------------------------------------------------------------------------------------------------	-------------------------------------------------------------------------------------------------------	-------------------------------------------------------------------------------------------------------	-------------------------------------------------------------------------------------------------------	-------------------------------------------------------------------------------------------------------	-------------------------------------------------------------------------------------------------------	-------------------------------------------------------------------------------------------------------	-------------------------------------------------------------------------------------------------------	-------------------------------------------------------------------------------------------------------	-------------------------------------------------------------------------------------------------------	-------------------------------------------------------------------------------------------------------	-------------------------------------------------------------------------------------------------------	-------------------------------------------------------------------------------------------------------	-------------------------------------------------------------------------------------------------------	-------------------------------------------------------------------------------------------------------	-------------------------------------------------------------------------------------------------------	-------------------------------------------------------------------------------------------------------	-------------------------------------------------------------------------------------------------------	-------------------------------------------------------------------------------------------------------	-----------------
avn-Avin_34300	acx-Achr_14080	pae-PA3126	pfs-PFLU_4295	0.81	0.81	-.-.-	0.81	GAAATTcgccggacggactcca.TCtgG	GAAATTcccctggcgaactcca.TCtgG	-.-.-.-.-.-.-.-.-	GTACTTaatcacttggagaaaacTCagG	-.-.-	-.-.-	ibpA	-.-.-	heat shock protein IbpA	Heat shock protein IbpA	heat-shock protein IbpA	putative putative heat shock protein A	COG0071	COG0071	COG0071	COG0071
-------------------------------------------------------------------------------------------------------	-------------------------------------------------------------------------------------------------------	-------------------------------------------------------------------------------------------------------	-------------------------------------------------------------------------------------------------------	-------------------------------------------------------------------------------------------------------	-------------------------------------------------------------------------------------------------------	-------------------------------------------------------------------------------------------------------	-------------------------------------------------------------------------------------------------------	-------------------------------------------------------------------------------------------------------	-------------------------------------------------------------------------------------------------------	-------------------------------------------------------------------------------------------------------	-------------------------------------------------------------------------------------------------------	-------------------------------------------------------------------------------------------------------	-------------------------------------------------------------------------------------------------------	-------------------------------------------------------------------------------------------------------	-------------------------------------------------------------------------------------------------------	-------------------------------------------------------------------------------------------------------	-------------------------------------------------------------------------------------------------------	-------------------------------------------------------------------------------------------------------	-------------------------------------------------------------------------------------------------------	-------------------------------------------------------------------------------------------------------	-------------------------------------------------------------------------------------------------------	-------------------------------------------------------------------------------------------------------	-----------------
avn-Avin_12070	acx-Achr_30490	pae-PA4528	pfs-PFLU_0790	0.81	0.81	0.81	-.-.-	GATCTTccagttgggctccgtggTCtgA	GATCTTccaactgggcgcggtggTCtgA	GATCTTccaactcggcaacgtcgTCggA	-.-.-.-.-.-.-.-.-	pilD	pilD	pilD	pilD	type IV Pilus Prepilin peptidase, PilD	Type 4 prepilin-like proteins leader peptide-processing enzyme	type 4 prepilin peptidase PilD	type IV prepilin-like proteins leader peptide processing enzyme	COG1989	COG1989	COG1989	COG1989
-------------------------------------------------------------------------------------------------------	-------------------------------------------------------------------------------------------------------	-------------------------------------------------------------------------------------------------------	-------------------------------------------------------------------------------------------------------	-------------------------------------------------------------------------------------------------------	-------------------------------------------------------------------------------------------------------	-------------------------------------------------------------------------------------------------------	-------------------------------------------------------------------------------------------------------	-------------------------------------------------------------------------------------------------------	-------------------------------------------------------------------------------------------------------	-------------------------------------------------------------------------------------------------------	-------------------------------------------------------------------------------------------------------	-------------------------------------------------------------------------------------------------------	-------------------------------------------------------------------------------------------------------	-------------------------------------------------------------------------------------------------------	-------------------------------------------------------------------------------------------------------	-------------------------------------------------------------------------------------------------------	-------------------------------------------------------------------------------------------------------	-------------------------------------------------------------------------------------------------------	-------------------------------------------------------------------------------------------------------	-------------------------------------------------------------------------------------------------------	-------------------------------------------------------------------------------------------------------	-------------------------------------------------------------------------------------------------------	-----------------
avn-Avin_12790	acx-Achr_29890	pae-PA4462	pfs-PFLU_0882	0.81	0.81	0.81	-.-.-	GAATTTgctttaagagggcgca.TCgtC	GTACTTcgccgaaaacgaacgtaTCgtG	GAATATatcgacatttatgcag.TCatA	-.-.-.-.-.-.-.-.-	rpoN	rpoN	rpoN	rpoN	RNA polymerase sigma-54 factor	RNA polymerase sigma-54 factor	RNA polymerase factor sigma-54	RNA polymerase sigma-54 factor	COG1508	COG1508	COG1508	COG1508
avn-Avin_12780	acx-Achr_29900	pae-PA4463	pfs-PFLU_0881	0.81	0.81	0.81	-.-.-	GAATTTgctttaagagggcgca.TCgtC	GTACTTcgccgaaaacgaacgtaTCgtG	GAATATatcgacatttatgcag.TCatA	-.-.-.-.-.-.-.-.-	-.-.-	-.-.-	-.-.-	rpoX	Sigma 54 modulation protein/ribosomal protein S30EA	Sigma 54 modulation protein/ribosomal protein S30EA	hypothetical protein	putative sigma-54 modulation protein	COG1544	COG1544	COG1544	COG1544
avn-Avin_12770	acx-Achr_29910	pae-PA4464	pfs-PFLU_0880	0.81	0.81	0.81	-.-.-	GAATTTgctttaagagggcgca.TCgtC	GTACTTcgccgaaaacgaacgtaTCgtG	GAATATatcgacatttatgcag.TCatA	-.-.-.-.-.-.-.-.-	ptsN	ptsN	ptsN	ptsN	PTS IIA-like nitrogen-regulatory protein	PTS IIA-like nitrogen-regulatory protein	nitrogen regulatory IIA protein	phosphotransferase enzyme IIA component	COG1762	COG1762	COG1762	COG1762
avn-Avin_12760	acx-Achr_29920	pae-PA4465	pfs-PFLU_0879	0.81	0.81	0.81	-.-.-	GAATTTgctttaagagggcgca.TCgtC	GTACTTcgccgaaaacgaacgtaTCgtG	GAATATatcgacatttatgcag.TCatA	-.-.-.-.-.-.-.-.-	-.-.-	-.-.-	-.-.-	-.-.-	Uncharacterized P-loop ATPase protein family UPF0042	Hypothetical protein	hypothetical protein	conserved hypothetical protein	COG1660	COG1660	COG1660	COG1660
avn-Avin_12750	acx-Achr_29930	pae-PA4466	pfs-PFLU_0878	0.81	0.81	0.81	-.-.-	GAATTTgctttaagagggcgca.TCgtC	GTACTTcgccgaaaacgaacgtaTCgtG	GAATATatcgacatttatgcag.TCatA	-.-.-.-.-.-.-.-.-	ptsO	ptsO	-.-.-	-.-.-	Phosphocarrier NPr protein	Phosphocarrier NPr protein	phosphoryl carrier protein	putative phosphocarrier protein	COG1925	COG1925	COG1925	COG1925
-------------------------------------------------------------------------------------------------------	-------------------------------------------------------------------------------------------------------	-------------------------------------------------------------------------------------------------------	-------------------------------------------------------------------------------------------------------	-------------------------------------------------------------------------------------------------------	-------------------------------------------------------------------------------------------------------	-------------------------------------------------------------------------------------------------------	-------------------------------------------------------------------------------------------------------	-------------------------------------------------------------------------------------------------------	-------------------------------------------------------------------------------------------------------	-------------------------------------------------------------------------------------------------------	-------------------------------------------------------------------------------------------------------	-------------------------------------------------------------------------------------------------------	-------------------------------------------------------------------------------------------------------	-------------------------------------------------------------------------------------------------------	-------------------------------------------------------------------------------------------------------	-------------------------------------------------------------------------------------------------------	-------------------------------------------------------------------------------------------------------	-------------------------------------------------------------------------------------------------------	-------------------------------------------------------------------------------------------------------	-------------------------------------------------------------------------------------------------------	-------------------------------------------------------------------------------------------------------	-------------------------------------------------------------------------------------------------------	-----------------
avn-Avin_34960	acx-Achr_13510	pae-PA3459	pfs-PFLU_4320	0.81	0.81	0.81	-.-.-	AAACTTtttctgcagtcattgcgTCgtA	AAACTTtctctgcgttcatggcgTCgtA	GAACTCcttccaactgtaacgg.TCctC	-.-.-.-.-.-.-.-.-	asnB	asnB	-.-.-	-.-.-	asparagine synthase (glutamine-hydrolyzing)	asparagine synthase (glutamine-hydrolyzing)	glutamine amidotransferase	putative asparagine synthetase	COG0367	COG0367	COG0367	COG0367
avn-Avin_34970	acx-Achr_13500	pae-PA3460	pfs-PFLU_4321	0.81	0.81	0.81	-.-.-	AAACTTtttctgcagtcattgcgTCgtA	AAACTTtctctgcgttcatggcgTCgtA	GAACTCcttccaactgtaacgg.TCctC	-.-.-.-.-.-.-.-.-	-.-.-	-.-.-	-.-.-	-.-.-	Acetyltransferase GNAT family	Acetyltransferase GNAT family	acetyltransferase	putative cyanophycin synthetase	COG1181	COG0189	COG1181	COG1181
avn-Avin_34980	acx-Achr_13490	pae-PA3461	pfs-PFLU_4322	0.81	-.-.-	0.81	-.-.-	AAACTTtttctgcagtcattgcgTCgtA	-.-.-.-.-.-.-.-.-	GAACTCcttccaactgtaacgg.TCctC	-.-.-.-.-.-.-.-.-	-.-.-	-.-.-	-.-.-	-.-.-	Glutamyl aminopeptidase familiy M42	Hydrolase, peptidase M42 family	hypothetical protein	putative glutamyl-aminopeptidase	COG1363	COG1363	COG1363	COG1363
-------------------------------------------------------------------------------------------------------	-------------------------------------------------------------------------------------------------------	-------------------------------------------------------------------------------------------------------	-------------------------------------------------------------------------------------------------------	-------------------------------------------------------------------------------------------------------	-------------------------------------------------------------------------------------------------------	-------------------------------------------------------------------------------------------------------	-------------------------------------------------------------------------------------------------------	-------------------------------------------------------------------------------------------------------	-------------------------------------------------------------------------------------------------------	-------------------------------------------------------------------------------------------------------	-------------------------------------------------------------------------------------------------------	-------------------------------------------------------------------------------------------------------	-------------------------------------------------------------------------------------------------------	-------------------------------------------------------------------------------------------------------	-------------------------------------------------------------------------------------------------------	-------------------------------------------------------------------------------------------------------	-------------------------------------------------------------------------------------------------------	-------------------------------------------------------------------------------------------------------	-------------------------------------------------------------------------------------------------------	-------------------------------------------------------------------------------------------------------	-------------------------------------------------------------------------------------------------------	-------------------------------------------------------------------------------------------------------	-----------------
avn-Avin_23710	acx-Achr_22830	pae-PA1676	pfs-PFLU_4343	0.81	-.-.-	0.81	0.81	GGACTTgcaaccttatccgcctcTCtgG	-.-.-.-.-.-.-.-.-	GAACCCggccggaaggttccgg.TCctA	GAACAAcctgtgtattgtccgg.TCgaA	-.-.-	-.-.-	-.-.-	-.-.-	conserved hypothetical protein	Hypothetical protein	hypothetical protein	conserved hypothetical protein	-.-.-	-.-.-	-.-.-	-.-.-
avn-Avin_23700	acx-Achr_22840	pae-PA1675	pfs-PFLU_4344	0.81	-.-.-	0.81	-.-.-	GGACTTgcaaccttatccgcctcTCtgG	-.-.-.-.-.-.-.-.-	GAACCCggccggaaggttccgg.TCctA	-.-.-.-.-.-.-.-.-	-.-.-	-.-.-	-.-.-	-.-.-	mutS-related protein	Smr domain-containing protein	hypothetical protein	conserved hypothetical protein	COG2840	COG2840	COG2840	COG2840
-------------------------------------------------------------------------------------------------------	-------------------------------------------------------------------------------------------------------	-------------------------------------------------------------------------------------------------------	-------------------------------------------------------------------------------------------------------	-------------------------------------------------------------------------------------------------------	-------------------------------------------------------------------------------------------------------	-------------------------------------------------------------------------------------------------------	-------------------------------------------------------------------------------------------------------	-------------------------------------------------------------------------------------------------------	-------------------------------------------------------------------------------------------------------	-------------------------------------------------------------------------------------------------------	-------------------------------------------------------------------------------------------------------	-------------------------------------------------------------------------------------------------------	-------------------------------------------------------------------------------------------------------	-------------------------------------------------------------------------------------------------------	-------------------------------------------------------------------------------------------------------	-------------------------------------------------------------------------------------------------------	-------------------------------------------------------------------------------------------------------	-------------------------------------------------------------------------------------------------------	-------------------------------------------------------------------------------------------------------	-------------------------------------------------------------------------------------------------------	-------------------------------------------------------------------------------------------------------	-------------------------------------------------------------------------------------------------------	-----------------
avn-Avin_47740	acx-Achr_37070	pae-PA5281	pfs-PFLU_5949	0.81	0.81	0.81	-.-.-	GAACTGctcggccatgccgata.TCgcC	GAACTGctcgggcatgccgaca.TCgcC	GGACTTccagcacctggcctcggTCtaC	-.-.-.-.-.-.-.-.-	-.-.-	-.-.-	-.-.-	-.-.-	haloacid dehalogenase-like hydrolase protein	HAD hydrolase, family IA, variant 1	hydrolase	putative hydrolase	COG1011	COG1011	COG1011	COG1011
avn-Avin_47750	acx-Achr_37080	pae-PA2884	pfs-PFLU_4550	0.81	0.81	0.81	0.81	GAACTGctcggccatgccgata.TCgcC	GAACTGctcgggcatgccgaca.TCgcC	GAACCTattggcctgccggcgggTCacT	GTACTTccgcctgctgaccgccaTCggG	-.-.-	-.-.-	-.-.-	-.-.-	Abortive infection like protein	Abortive infection like protein	hypothetical protein	putative membrane protein	COG1266	COG1266	COG1266	COG1266
-------------------------------------------------------------------------------------------------------	-------------------------------------------------------------------------------------------------------	-------------------------------------------------------------------------------------------------------	-------------------------------------------------------------------------------------------------------	-------------------------------------------------------------------------------------------------------	-------------------------------------------------------------------------------------------------------	-------------------------------------------------------------------------------------------------------	-------------------------------------------------------------------------------------------------------	-------------------------------------------------------------------------------------------------------	-------------------------------------------------------------------------------------------------------	-------------------------------------------------------------------------------------------------------	-------------------------------------------------------------------------------------------------------	-------------------------------------------------------------------------------------------------------	-------------------------------------------------------------------------------------------------------	-------------------------------------------------------------------------------------------------------	-------------------------------------------------------------------------------------------------------	-------------------------------------------------------------------------------------------------------	-------------------------------------------------------------------------------------------------------	-------------------------------------------------------------------------------------------------------	-------------------------------------------------------------------------------------------------------	-------------------------------------------------------------------------------------------------------	-------------------------------------------------------------------------------------------------------	-------------------------------------------------------------------------------------------------------	-----------------
avn-Avin_31680	acx-Achr_16940	pae-PA2594	pfs-PFLU_3722	0.81	0.81	0.81	-.-.-	GAATTAttttttactttcttataTCtgA	GAAGTTcagtcgttccggttcc.TCgcG	GAACTGagcggcaaccacggcc.TCagC	-.-.-.-.-.-.-.-.-	-.-.-	-.-.-	-.-.-	-.-.-	ABC transporter, aliphatic sulfonate substrate-binding protein	ABC transporter, periplasmic substrate-binding protein, aliphatic sulfonates family	hypothetical protein	putative phosphorous compounds metabolism-related protein	COG0715	COG0715	COG0715	COG0715
-------------------------------------------------------------------------------------------------------	-------------------------------------------------------------------------------------------------------	-------------------------------------------------------------------------------------------------------	-------------------------------------------------------------------------------------------------------	-------------------------------------------------------------------------------------------------------	-------------------------------------------------------------------------------------------------------	-------------------------------------------------------------------------------------------------------	-------------------------------------------------------------------------------------------------------	-------------------------------------------------------------------------------------------------------	-------------------------------------------------------------------------------------------------------	-------------------------------------------------------------------------------------------------------	-------------------------------------------------------------------------------------------------------	-------------------------------------------------------------------------------------------------------	-------------------------------------------------------------------------------------------------------	-------------------------------------------------------------------------------------------------------	-------------------------------------------------------------------------------------------------------	-------------------------------------------------------------------------------------------------------	-------------------------------------------------------------------------------------------------------	-------------------------------------------------------------------------------------------------------	-------------------------------------------------------------------------------------------------------	-------------------------------------------------------------------------------------------------------	-------------------------------------------------------------------------------------------------------	-------------------------------------------------------------------------------------------------------	-----------------
avn-Avin_52480	acx-Achr_40800	pae-PA5570	pfs-PFLU_6136	0.81	0.81	-.-.-	0.81	GAAATTgacctgtccgacggcttTCtcT	GAAATTgacctgccccgcggcttTCtcT	-.-.-.-.-.-.-.-.-	GAAATTgacctagaggcttgcttTCacT	rpmH	rpmH	rpmH	rpmH	ribosomal protein L34	50S ribosomal protein L34	50S ribosomal protein L34	50S ribosomal protein L34	COG0230	COG0230	COG0230	COG0230
avn-Avin_52470	acx-Achr_40790	pae-PA5569	pfs-PFLU_6135	0.81	0.81	-.-.-	0.81	GAAATTgacctgtccgacggcttTCtcT	GAAATTgacctgccccgcggcttTCtcT	-.-.-.-.-.-.-.-.-	GAAATTgacctagaggcttgcttTCacT	-.-.-	rnpA	rnpA	rnpA	Bacterial ribonuclease P protein	ribonuclease P	ribonuclease P	ribonuclease P protein component	COG0594	COG0594	COG0594	COG0594
avn-Avin_52460	acx-Achr_40780	pae-PA2045	-.-.-.-.-	0.81	0.81	-.-.-	-.-.-	GAAATTgacctgtccgacggcttTCtcT	GAAATTgacctgccccgcggcttTCtcT	-.-.-.-.-.-.-.-.-	-.-.-.-.-.-.-.-.-	-.-.-	-.-.-	-.-.-	-.-.-	conserved hypothetical protein	Hypothetical protein	membrane protein insertion efficiency factor	-.-.-.-.-.-.-.-.-	COG0759	COG0759	COG0759	-.-.-
avn-Avin_52450	acx-Achr_40770	pae-PA5568	pfs-PFLU_6134	0.81	0.81	-.-.-	0.81	GAAATTgacctgtccgacggcttTCtcT	GAAATTgacctgccccgcggcttTCtcT	-.-.-.-.-.-.-.-.-	GAAATTgacctagaggcttgcttTCacT	-.-.-	-.-.-	-.-.-	-.-.-	inner membrane protein, translocase subunit YidC	putative inner membrane protein translocase component YidC	inner membrane protein translocase subunit YidC	putative inner membrane protein	COG0706	COG0706	COG0706	COG0706
avn-Avin_52440	acx-Achr_40760	pae-PA5567	pfs-PFLU_6133	0.81	0.81	-.-.-	0.81	GAAATTgacctgtccgacggcttTCtcT	GAAATTgacctgccccgcggcttTCtcT	-.-.-.-.-.-.-.-.-	GAAATTgacctagaggcttgcttTCacT	trmE	trmE	-.-.-	trmE	tRNA modification GTPase TrmE	tRNA modification GTPase TrmE	tRNA modification GTPase TrmE	probable tRNA modification GTPase	COG0486	COG0486	COG0486	COG0486
-------------------------------------------------------------------------------------------------------	-------------------------------------------------------------------------------------------------------	-------------------------------------------------------------------------------------------------------	-------------------------------------------------------------------------------------------------------	-------------------------------------------------------------------------------------------------------	-------------------------------------------------------------------------------------------------------	-------------------------------------------------------------------------------------------------------	-------------------------------------------------------------------------------------------------------	-------------------------------------------------------------------------------------------------------	-------------------------------------------------------------------------------------------------------	-------------------------------------------------------------------------------------------------------	-------------------------------------------------------------------------------------------------------	-------------------------------------------------------------------------------------------------------	-------------------------------------------------------------------------------------------------------	-------------------------------------------------------------------------------------------------------	-------------------------------------------------------------------------------------------------------	-------------------------------------------------------------------------------------------------------	-------------------------------------------------------------------------------------------------------	-------------------------------------------------------------------------------------------------------	-------------------------------------------------------------------------------------------------------	-------------------------------------------------------------------------------------------------------	-------------------------------------------------------------------------------------------------------	-------------------------------------------------------------------------------------------------------	-----------------
avn-Avin_45390	acx-Achr_6500	pae-PA5054	pfs-PFLU_0398	0.81	0.81	0.81	-.-.-	GAACAGaacgccgcggcggacggTCccA	GAACAGaacgccgtggcgaggggTCccA	GAACATcgccggctcgatctgcgTCttC	-.-.-.-.-.-.-.-.-	hslU	hslU	hslU	hslU	heat shock protein HslU	ATP-dependent protease ATPase subunit HslU	ATP-dependent protease ATP-binding subunit HslU	ATP-dependent hsl protease ATP-binding subunit	COG1220	COG1220	COG1220	COG1220
avn-Avin_45400	acx-Achr_6490	pae-PA5055	pfs-PFLU_0397	0.81	0.81	0.81	-.-.-	GAACAGaacgccgcggcggacggTCccA	GAACAGaacgccgtggcgaggggTCccA	GAACATcgccggctcgatctgcgTCttC	-.-.-.-.-.-.-.-.-	-.-.-	-.-.-	-.-.-	-.-.-	conserved hypothetical protein	1-(5-phosphoribosyl)-5-[(5-phosphoribosylamin o)methylideneamino] imidazole-4-carboxamide isomerase	hypothetical protein	conserved hypothetical protein	COG3536	COG3536	COG3536	COG3536
-------------------------------------------------------------------------------------------------------	-------------------------------------------------------------------------------------------------------	-------------------------------------------------------------------------------------------------------	-------------------------------------------------------------------------------------------------------	-------------------------------------------------------------------------------------------------------	-------------------------------------------------------------------------------------------------------	-------------------------------------------------------------------------------------------------------	-------------------------------------------------------------------------------------------------------	-------------------------------------------------------------------------------------------------------	-------------------------------------------------------------------------------------------------------	-------------------------------------------------------------------------------------------------------	-------------------------------------------------------------------------------------------------------	-------------------------------------------------------------------------------------------------------	-------------------------------------------------------------------------------------------------------	-------------------------------------------------------------------------------------------------------	-------------------------------------------------------------------------------------------------------	-------------------------------------------------------------------------------------------------------	-------------------------------------------------------------------------------------------------------	-------------------------------------------------------------------------------------------------------	-------------------------------------------------------------------------------------------------------	-------------------------------------------------------------------------------------------------------	-------------------------------------------------------------------------------------------------------	-------------------------------------------------------------------------------------------------------	-----------------
avn-Avin_06480	acx-Achr_34830	pae-PA4240	pfs-PFLU_5504	0.81	-.-.-	0.81	0.81	GAAGTCaacatgaaaatcaagcgTCtgA	-.-.-.-.-.-.-.-.-	GAACATcaagcgtctgatggaccTCggT	GAAGTTcatgaagatcgtctcgcTCgcC	-.-.-	rpsK	rpsK	rpsK	30S ribosomal protein S11	30S ribosomal protein S11	30S ribosomal protein S11	30S ribosomal protein S11	COG0100	COG0100	COG0100	COG0100
avn-Avin_06490	acx-Achr_34820	pae-PA4239	pfs-PFLU_5503	0.81	-.-.-	0.81	0.81	GAAGTCaacatgaaaatcaagcgTCtgA	-.-.-.-.-.-.-.-.-	GAACATcaagcgtctgatggaccTCggT	GAAGTTcatgaagatcgtctcgcTCgcC	rpsD	rpsD	rpsD	rpsD	30S ribosomal protein S4	30S ribosomal protein S4	30S ribosomal protein S4	30S ribosomal protein S4	COG0522	COG0522	COG0522	COG0522
avn-Avin_06500	acx-Achr_34810	pae-PA4238	pfs-PFLU_5502	0.81	-.-.-	0.81	0.81	GAAGTCaacatgaaaatcaagcgTCtgA	-.-.-.-.-.-.-.-.-	GAACATcaagcgtctgatggaccTCggT	GAAGTTcatgaagatcgtctcgcTCgcC	rpoA	rpoA	rpoA	rpoA	DNA-directed RNA polymerase, alpha subunit	DNA-directed RNA polymerase subunit alpha	DNA-directed RNA polymerase subunit alpha	DNA-directed RNA polymerase alpha chain	COG0202	COG0202	COG0202	COG0202
avn-Avin_06510	acx-Achr_34800	pae-PA4237	pfs-PFLU_5501	0.81	-.-.-	0.81	0.81	GAAGTCaacatgaaaatcaagcgTCtgA	-.-.-.-.-.-.-.-.-	GAACATcaagcgtctgatggaccTCggT	GAAGTTcatgaagatcgtctcgcTCgcC	rplQ	rplQ	rplQ	rplQ	50S ribosomal protein L17	50S ribosomal protein L17	50S ribosomal protein L17	50S ribosomal protein L17	COG0203	COG0203	COG0203	COG0203
-------------------------------------------------------------------------------------------------------	-------------------------------------------------------------------------------------------------------	-------------------------------------------------------------------------------------------------------	-------------------------------------------------------------------------------------------------------	-------------------------------------------------------------------------------------------------------	-------------------------------------------------------------------------------------------------------	-------------------------------------------------------------------------------------------------------	-------------------------------------------------------------------------------------------------------	-------------------------------------------------------------------------------------------------------	-------------------------------------------------------------------------------------------------------	-------------------------------------------------------------------------------------------------------	-------------------------------------------------------------------------------------------------------	-------------------------------------------------------------------------------------------------------	-------------------------------------------------------------------------------------------------------	-------------------------------------------------------------------------------------------------------	-------------------------------------------------------------------------------------------------------	-------------------------------------------------------------------------------------------------------	-------------------------------------------------------------------------------------------------------	-------------------------------------------------------------------------------------------------------	-------------------------------------------------------------------------------------------------------	-------------------------------------------------------------------------------------------------------	-------------------------------------------------------------------------------------------------------	-------------------------------------------------------------------------------------------------------	-----------------
avn-Avin_12520	acx-Achr_30130	pae-PA4502	pfs-PFLU_0823	0.81	0.81	0.81	-.-.-	GAACCTcggcagcagcggcgtggTCccG	GGACTAccccgctagagtctggcTCaaA	GAACTGcgcctggtcagcacct.TCccC	-.-.-.-.-.-.-.-.-	-.-.-	-.-.-	-.-.-	dppA1	dipeptide ABC transporter, periplasmic substrate-binding component	Dipeptide ABC transporter, periplasmic substrate-binding component	ABC transporter	dipeptide ABC transport system, substrate-binding protein	COG0747	COG0747	COG0747	COG0747
avn-Avin_12510	acx-Achr_30140	pae-PA4503	pfs-PFLU_0822	0.81	0.81	0.81	-.-.-	GAACCTcggcagcagcggcgtggTCccG	GGACTAccccgctagagtctggcTCaaA	GAACTGcgcctggtcagcacct.TCccC	-.-.-.-.-.-.-.-.-	-.-.-	-.-.-	-.-.-	dppB	dipeptide ABC transporter, inner membrane permease component	Dipeptide ABC transporter, inner membrane permease component	ABC transporter permease	dipeptide ABC transport system, permease protein	COG0601	COG0601	COG0601	COG0601
avn-Avin_12500	acx-Achr_30150	pae-PA4504	pfs-PFLU_0821	0.81	0.81	0.81	-.-.-	GAACCTcggcagcagcggcgtggTCccG	GGACTAccccgctagagtctggcTCaaA	GAACTGcgcctggtcagcacct.TCccC	-.-.-.-.-.-.-.-.-	-.-.-	-.-.-	-.-.-	dppC	dipeptide ABC transporter, inner membrane permease component	Dipeptide ABC transporter, inner membrane permease component	ABC transporter permease	dipeptide ABC transport system, permease	COG1173	COG1173	COG1173	COG1173
avn-Avin_12490	acx-Achr_30160	pae-PA4505	pfs-PFLU_0820	0.81	0.81	0.81	-.-.-	GAACCTcggcagcagcggcgtggTCccG	GGACTAccccgctagagtctggcTCaaA	GAACTGcgcctggtcagcacct.TCccC	-.-.-.-.-.-.-.-.-	-.-.-	-.-.-	-.-.-	dppD	Oligopeptide/dipeptide ABC transporter, ATP-binding component	Oligopeptide/dipeptide ABC transporter, ATP-binding component	ABC transporter ATP-binding protein	dipeptide ABC transport system, ATP-binding protein	COG0444	COG0444	COG0444	COG0444
avn-Avin_12480	acx-Achr_30170	pae-PA4506	pfs-PFLU_0819	0.81	0.81	0.81	-.-.-	GAACCTcggcagcagcggcgtggTCccG	GGACTAccccgctagagtctggcTCaaA	GAACTGcgcctggtcagcacct.TCccC	-.-.-.-.-.-.-.-.-	-.-.-	-.-.-	-.-.-	dppF	Oligopeptide/dipeptide ABC transporter, ATP-binding component	Oligopeptide/dipeptide ABC transporter, ATP-binding component	peptide ABC transporter ATP-binding protein	dipeptide ABC transport system, ATP-binding protein	COG4608	COG4608	COG4608	COG4608
-------------------------------------------------------------------------------------------------------	-------------------------------------------------------------------------------------------------------	-------------------------------------------------------------------------------------------------------	-------------------------------------------------------------------------------------------------------	-------------------------------------------------------------------------------------------------------	-------------------------------------------------------------------------------------------------------	-------------------------------------------------------------------------------------------------------	-------------------------------------------------------------------------------------------------------	-------------------------------------------------------------------------------------------------------	-------------------------------------------------------------------------------------------------------	-------------------------------------------------------------------------------------------------------	-------------------------------------------------------------------------------------------------------	-------------------------------------------------------------------------------------------------------	-------------------------------------------------------------------------------------------------------	-------------------------------------------------------------------------------------------------------	-------------------------------------------------------------------------------------------------------	-------------------------------------------------------------------------------------------------------	-------------------------------------------------------------------------------------------------------	-------------------------------------------------------------------------------------------------------	-------------------------------------------------------------------------------------------------------	-------------------------------------------------------------------------------------------------------	-------------------------------------------------------------------------------------------------------	-------------------------------------------------------------------------------------------------------	-----------------
avn-Avin_30490	acx-Achr_25510	pae-PA3443	pfs-PFLU_5855	0.81	-.-.-	0.81	0.81	GAACTGctcttcccgcacctggaTCtgG	-.-.-.-.-.-.-.-.-	GAAATGcagcgggcgcacgtgc.TCtgA	GAAATGgtcgccaacgacatcctTCctA	ssuC	ssuC	-.-.-	ssuC	aliphatic sulfonate ABC transporter permease protein	sulfonate ABC transporter	ABC transporter permease	putative aliphatic sulfonates ABC transport system, permease protein	COG0600	COG0600	COG0600	COG0600
avn-Avin_30480	acx-Achr_25500	pae-PA3442	pfs-PFLU_5854	0.81	-.-.-	0.81	0.81	GAACTGctcttcccgcacctggaTCtgG	-.-.-.-.-.-.-.-.-	GAAATGcagcgggcgcacgtgc.TCtgA	GAAATGgtcgccaacgacatcctTCctA	ssuB	ssuB	-.-.-	ssuB	aliphatic sulfonate ABC transporter ATP-binding protein	Aliphatic sulfonates import ATP-binding protein SsuB 1	aliphatic sulfonates ABC transporter ATP-binding subunit	putative aliphatic sulfonates ABC transport system, ATP-binding protein	COG1116	COG1116	COG1116	COG1116
-------------------------------------------------------------------------------------------------------	-------------------------------------------------------------------------------------------------------	-------------------------------------------------------------------------------------------------------	-------------------------------------------------------------------------------------------------------	-------------------------------------------------------------------------------------------------------	-------------------------------------------------------------------------------------------------------	-------------------------------------------------------------------------------------------------------	-------------------------------------------------------------------------------------------------------	-------------------------------------------------------------------------------------------------------	-------------------------------------------------------------------------------------------------------	-------------------------------------------------------------------------------------------------------	-------------------------------------------------------------------------------------------------------	-------------------------------------------------------------------------------------------------------	-------------------------------------------------------------------------------------------------------	-------------------------------------------------------------------------------------------------------	-------------------------------------------------------------------------------------------------------	-------------------------------------------------------------------------------------------------------	-------------------------------------------------------------------------------------------------------	-------------------------------------------------------------------------------------------------------	-------------------------------------------------------------------------------------------------------	-------------------------------------------------------------------------------------------------------	-------------------------------------------------------------------------------------------------------	-------------------------------------------------------------------------------------------------------	-----------------
avn-Avin_40240	acx-Achr_10200	pae-PA3799	pfs-PFLU_5053	0.81	0.81	0.81	-.-.-	GGACTTggcgagggagtgccat.TCccT	GAACGCcgtgcacggctccgac.TCcgA	GAACGCcgtccacggttccgat.TCcgA	-.-.-.-.-.-.-.-.-	engA	engA	-.-.-	-.-.-	Small GTP-binding protein EngA	GTP-binding protein EngA	GTPase Der	GTP-binding protein	COG1160	COG1160	COG1160	COG1160
-------------------------------------------------------------------------------------------------------	-------------------------------------------------------------------------------------------------------	-------------------------------------------------------------------------------------------------------	-------------------------------------------------------------------------------------------------------	-------------------------------------------------------------------------------------------------------	-------------------------------------------------------------------------------------------------------	-------------------------------------------------------------------------------------------------------	-------------------------------------------------------------------------------------------------------	-------------------------------------------------------------------------------------------------------	-------------------------------------------------------------------------------------------------------	-------------------------------------------------------------------------------------------------------	-------------------------------------------------------------------------------------------------------	-------------------------------------------------------------------------------------------------------	-------------------------------------------------------------------------------------------------------	-------------------------------------------------------------------------------------------------------	-------------------------------------------------------------------------------------------------------	-------------------------------------------------------------------------------------------------------	-------------------------------------------------------------------------------------------------------	-------------------------------------------------------------------------------------------------------	-------------------------------------------------------------------------------------------------------	-------------------------------------------------------------------------------------------------------	-------------------------------------------------------------------------------------------------------	-------------------------------------------------------------------------------------------------------	-----------------
avn-Avin_42860	acx-Achr_7770	pae-PA4749	pfs-PFLU_5258	0.81	0.81	-.-.-	0.81	GAACTCggccgcccgctgttgg.TCggT	GAACTCggtcgtccgctgttgg.TCggT	-.-.-.-.-.-.-.-.-	GAAGCTttacgaatattgtgtagTCaaA	glmM	glmM	glmM	-.-.-	phosphoglucosamine mutase	Phosphoglucosamine mutase	phosphoglucosamine mutase	phosphoglucosamine mutase	COG1109	COG1109	COG1109	COG1109
-------------------------------------------------------------------------------------------------------	-------------------------------------------------------------------------------------------------------	-------------------------------------------------------------------------------------------------------	-------------------------------------------------------------------------------------------------------	-------------------------------------------------------------------------------------------------------	-------------------------------------------------------------------------------------------------------	-------------------------------------------------------------------------------------------------------	-------------------------------------------------------------------------------------------------------	-------------------------------------------------------------------------------------------------------	-------------------------------------------------------------------------------------------------------	-------------------------------------------------------------------------------------------------------	-------------------------------------------------------------------------------------------------------	-------------------------------------------------------------------------------------------------------	-------------------------------------------------------------------------------------------------------	-------------------------------------------------------------------------------------------------------	-------------------------------------------------------------------------------------------------------	-------------------------------------------------------------------------------------------------------	-------------------------------------------------------------------------------------------------------	-------------------------------------------------------------------------------------------------------	-------------------------------------------------------------------------------------------------------	-------------------------------------------------------------------------------------------------------	-------------------------------------------------------------------------------------------------------	-------------------------------------------------------------------------------------------------------	-----------------
avn-Avin_01220	acx-Achr_110	pae-PA0869	pfs-PFLU_3932	0.81	0.81	-.-.-	0.81	GAACGAtggtcggcgcatggaa.TCgaA	GAACGGtaatcggcgcatggag.TCgaA	-.-.-.-.-.-.-.-.-	GTACTGaaaaagccctgcctta.TCgcA	-.-.-	-.-.-	pbpG	-.-.-	penicillin-binding protein 7 precursor	D-alanyl-D-alanine endopeptidase	D-alanyl-D-alanine endopeptidase	penicillin-binding protein 7 precursor	COG1686	COG1686	COG1686	COG1686
-------------------------------------------------------------------------------------------------------	-------------------------------------------------------------------------------------------------------	-------------------------------------------------------------------------------------------------------	-------------------------------------------------------------------------------------------------------	-------------------------------------------------------------------------------------------------------	-------------------------------------------------------------------------------------------------------	-------------------------------------------------------------------------------------------------------	-------------------------------------------------------------------------------------------------------	-------------------------------------------------------------------------------------------------------	-------------------------------------------------------------------------------------------------------	-------------------------------------------------------------------------------------------------------	-------------------------------------------------------------------------------------------------------	-------------------------------------------------------------------------------------------------------	-------------------------------------------------------------------------------------------------------	-------------------------------------------------------------------------------------------------------	-------------------------------------------------------------------------------------------------------	-------------------------------------------------------------------------------------------------------	-------------------------------------------------------------------------------------------------------	-------------------------------------------------------------------------------------------------------	-------------------------------------------------------------------------------------------------------	-------------------------------------------------------------------------------------------------------	-------------------------------------------------------------------------------------------------------	-------------------------------------------------------------------------------------------------------	-----------------
avn-Avin_34410	acx-Achr_13980	pae-PA3385	pfs-PFLU_4744	0.81	0.81	0.81	-.-.-	GCACTCtataacaactcaccgg.TCgaA	GCACTCtataacaactcaccgg.TCgaA	GAACGGctagcggaaatcgtgg.TCatA	-.-.-.-.-.-.-.-.-	amrZ	amrZ	amrZ	-.-.-	AmrZ-like DNA binding protein	Alginate biosynthesis transcriptional activator	alginate and motility regulator Z	putative DNA-binding protein	ROG6594	ROG6594	ROG6594	ROG6594
-------------------------------------------------------------------------------------------------------	-------------------------------------------------------------------------------------------------------	-------------------------------------------------------------------------------------------------------	-------------------------------------------------------------------------------------------------------	-------------------------------------------------------------------------------------------------------	-------------------------------------------------------------------------------------------------------	-------------------------------------------------------------------------------------------------------	-------------------------------------------------------------------------------------------------------	-------------------------------------------------------------------------------------------------------	-------------------------------------------------------------------------------------------------------	-------------------------------------------------------------------------------------------------------	-------------------------------------------------------------------------------------------------------	-------------------------------------------------------------------------------------------------------	-------------------------------------------------------------------------------------------------------	-------------------------------------------------------------------------------------------------------	-------------------------------------------------------------------------------------------------------	-------------------------------------------------------------------------------------------------------	-------------------------------------------------------------------------------------------------------	-------------------------------------------------------------------------------------------------------	-------------------------------------------------------------------------------------------------------	-------------------------------------------------------------------------------------------------------	-------------------------------------------------------------------------------------------------------	-------------------------------------------------------------------------------------------------------	-----------------
avn-Avin_38680	acx-Achr_11690	pae-PA3622	pfs-PFLU_1302	0.81	0.81	-.-.-	0.81	GAACCGttgtagcccgttccag.TCagA	GAACCGctgcagcccgccccag.TCagA	-.-.-.-.-.-.-.-.-	GAATTCtgctggcggggatgtg.TCttA	rpoS	rpoS	rpoS	rpoS	RNA polymerase sigma factor	RNA polymerase sigma factor RpoS	RNA polymerase sigma factor RpoS	RNA polymerase sigma factor	COG0568	COG0568	COG0568	COG0568
-------------------------------------------------------------------------------------------------------	-------------------------------------------------------------------------------------------------------	-------------------------------------------------------------------------------------------------------	-------------------------------------------------------------------------------------------------------	-------------------------------------------------------------------------------------------------------	-------------------------------------------------------------------------------------------------------	-------------------------------------------------------------------------------------------------------	-------------------------------------------------------------------------------------------------------	-------------------------------------------------------------------------------------------------------	-------------------------------------------------------------------------------------------------------	-------------------------------------------------------------------------------------------------------	-------------------------------------------------------------------------------------------------------	-------------------------------------------------------------------------------------------------------	-------------------------------------------------------------------------------------------------------	-------------------------------------------------------------------------------------------------------	-------------------------------------------------------------------------------------------------------	-------------------------------------------------------------------------------------------------------	-------------------------------------------------------------------------------------------------------	-------------------------------------------------------------------------------------------------------	-------------------------------------------------------------------------------------------------------	-------------------------------------------------------------------------------------------------------	-------------------------------------------------------------------------------------------------------	-------------------------------------------------------------------------------------------------------	-----------------
avn-Avin_32710	acx-Achr_16640	pae-PA2797	pfs-PFLU_1584	0.81	0.81	-.-.-	0.81	GATCTTttgccgggggagacgc.TCaaA	GATCTTttgccgggtgagacgc.TCaaA	-.-.-.-.-.-.-.-.-	GGACCTtcttccagagcctacacTCaaA	-.-.-	-.-.-	-.-.-	-.-.-	antisigma-factor antagonist STAS domain protein	antisigma-factor antagonist STAS domain protein	hypothetical protein	conserved hypothetical protein	-.-.-	-.-.-	COG1366	-.-.-
-------------------------------------------------------------------------------------------------------	-------------------------------------------------------------------------------------------------------	-------------------------------------------------------------------------------------------------------	-------------------------------------------------------------------------------------------------------	-------------------------------------------------------------------------------------------------------	-------------------------------------------------------------------------------------------------------	-------------------------------------------------------------------------------------------------------	-------------------------------------------------------------------------------------------------------	-------------------------------------------------------------------------------------------------------	-------------------------------------------------------------------------------------------------------	-------------------------------------------------------------------------------------------------------	-------------------------------------------------------------------------------------------------------	-------------------------------------------------------------------------------------------------------	-------------------------------------------------------------------------------------------------------	-------------------------------------------------------------------------------------------------------	-------------------------------------------------------------------------------------------------------	-------------------------------------------------------------------------------------------------------	-------------------------------------------------------------------------------------------------------	-------------------------------------------------------------------------------------------------------	-------------------------------------------------------------------------------------------------------	-------------------------------------------------------------------------------------------------------	-------------------------------------------------------------------------------------------------------	-------------------------------------------------------------------------------------------------------	-----------------
avn-Avin_41670	acx-Achr_8790	pae-PA1986	pfs-PFLU_5599	0.81	0.81	0.81	-.-.-	GAACGGatcgctgcatgtcccg.TCgaA	GAACGGatcgctgcatgtcccg.TCgaA	GAACCTtgggcgggacaggcag.TCccT	-.-.-.-.-.-.-.-.-	pqqB	pqqB	pqqB	pqqB	coenzyme PQQ biosynthesis protein B	pyrroloquinoline quinone biosynthesis protein PqqB	coenzyme PQQ synthesis protein B	coenzyme PQQ synthesis protein B	COG1235	COG1235	COG1235	COG1235
avn-Avin_41660	acx-Achr_8800	pae-PA1987	pfs-PFLU_5600	0.81	0.81	0.81	-.-.-	GAACGGatcgctgcatgtcccg.TCgaA	GAACGGatcgctgcatgtcccg.TCgaA	GAACCTtgggcgggacaggcag.TCccT	-.-.-.-.-.-.-.-.-	pqqC	pqqC	pqqC	pqqC	coenzyme PQQ biosynthesis protein C	Pyrroloquinoline-quinone synthase protein C	pyrroloquinoline-quinone synthase	putative coenzyme PQQ biosynthesis-related protein	COG5424	COG5424	COG5424	COG5424
-------------------------------------------------------------------------------------------------------	-------------------------------------------------------------------------------------------------------	-------------------------------------------------------------------------------------------------------	-------------------------------------------------------------------------------------------------------	-------------------------------------------------------------------------------------------------------	-------------------------------------------------------------------------------------------------------	-------------------------------------------------------------------------------------------------------	-------------------------------------------------------------------------------------------------------	-------------------------------------------------------------------------------------------------------	-------------------------------------------------------------------------------------------------------	-------------------------------------------------------------------------------------------------------	-------------------------------------------------------------------------------------------------------	-------------------------------------------------------------------------------------------------------	-------------------------------------------------------------------------------------------------------	-------------------------------------------------------------------------------------------------------	-------------------------------------------------------------------------------------------------------	-------------------------------------------------------------------------------------------------------	-------------------------------------------------------------------------------------------------------	-------------------------------------------------------------------------------------------------------	-------------------------------------------------------------------------------------------------------	-------------------------------------------------------------------------------------------------------	-------------------------------------------------------------------------------------------------------	-------------------------------------------------------------------------------------------------------	-----------------
avn-Avin_15670	acx-Achr_27100	pae-PA3197	pfs-PFLU_4877	0.81	0.81	0.81	-.-.-	GAACTGatcaaggaatcgctgg.TCgaG	GAACGTctgcgcgatggccatt.TCgtG	GAACTGgtgcagaacgaggctt.TCggC	-.-.-.-.-.-.-.-.-	scpB	scpB	-.-.-	-.-.-	chromosome segregation and condensation protein B	Chromosome segregation and condensation protein B	hypothetical protein	conserved hypothetical protein	COG1386	COG1386	COG1386	COG1386
avn-Avin_15680	acx-Achr_27090	pae-PA3194	-.-.-.-.-	0.81	-.-.-	-.-.-	-.-.-	GAACTGatcaaggaatcgctgg.TCgaG	-.-.-.-.-.-.-.-.-	-.-.-.-.-.-.-.-.-	-.-.-.-.-.-.-.-.-	edd-1	edd-1	edd	-.-.-	6-phosphogluconate dehydratase	Phosphogluconate dehydratase	phosphogluconate dehydratase	-.-.-.-.-.-.-.-.-	COG0129	COG0129	COG0129	-.-.-
avn-Avin_15690	acx-Achr_27080	-.-.-.-.-	-.-.-.-.-	0.81	-.-.-	-.-.-	-.-.-	GAACTGatcaaggaatcgctgg.TCgaG	-.-.-.-.-.-.-.-.-	-.-.-.-.-.-.-.-.-	-.-.-.-.-.-.-.-.-	glk-1	glk2	-.-.-	-.-.-	glucokinase	glucokinase	-.-.-.-.-.-.-.-.-	-.-.-.-.-.-.-.-.-	COG0837	COG0837	-.-.-	-.-.-
-------------------------------------------------------------------------------------------------------	-------------------------------------------------------------------------------------------------------	-------------------------------------------------------------------------------------------------------	-------------------------------------------------------------------------------------------------------	-------------------------------------------------------------------------------------------------------	-------------------------------------------------------------------------------------------------------	-------------------------------------------------------------------------------------------------------	-------------------------------------------------------------------------------------------------------	-------------------------------------------------------------------------------------------------------	-------------------------------------------------------------------------------------------------------	-------------------------------------------------------------------------------------------------------	-------------------------------------------------------------------------------------------------------	-------------------------------------------------------------------------------------------------------	-------------------------------------------------------------------------------------------------------	-------------------------------------------------------------------------------------------------------	-------------------------------------------------------------------------------------------------------	-------------------------------------------------------------------------------------------------------	-------------------------------------------------------------------------------------------------------	-------------------------------------------------------------------------------------------------------	-------------------------------------------------------------------------------------------------------	-------------------------------------------------------------------------------------------------------	-------------------------------------------------------------------------------------------------------	-------------------------------------------------------------------------------------------------------	-----------------
avn-Avin_38810	acx-Achr_11560	pae-PA3637	pfs-PFLU_1289	0.81	0.81	-.-.-	0.81	GAACCCgcaatgctttgctgttgTCgcA	GAACCCgcagtgtcttgctgttgTCgcA	-.-.-.-.-.-.-.-.-	CAACTTctgtggattcgactgaaTCgcA	pyrG	pyrG	pyrG	pyrG	CTP synthase	CTP synthetase	CTP synthetase	CTP synthase	COG0504	COG0504	COG0504	COG0504
avn-Avin_38800	acx-Achr_11570	pae-PA3636	pfs-PFLU_1290	0.81	0.81	-.-.-	0.81	GAACCCgcaatgctttgctgttgTCgcA	GAACCCgcagtgtcttgctgttgTCgcA	-.-.-.-.-.-.-.-.-	GAACAAcaacctgctgccgcaaaTCaaA	kdsA	kdsA	kdsA	kdsA	3-deoxy-8-phosphooctulonate synthase	2-dehydro-3-deoxyphosphooctonate aldolase 1	2-dehydro-3-deoxyphosphooctonate aldolase	2-dehydro-3-deoxyphosphooctonate aldolase	COG2877	COG2877	COG2877	COG2877
avn-Avin_38790	acx-Achr_11580	pae-PA3635	pfs-PFLU_1291	0.81	0.81	0.81	0.81	GAACCCgcaatgctttgctgttgTCgcA	GAACCCgcagtgtcttgctgttgTCgcA	GAACAAactcgaagccttcctg.TCccA	GAACAAcaacctgctgccgcaaaTCaaA	eno-6	eno	eno	eno1	Enolase	phosphopyruvate hydratase	enolase	enolase	COG0148	COG0148	COG0148	COG0148
avn-Avin_38780	acx-Achr_11590	pae-PA3634	pfs-PFLU_1292	0.81	0.81	0.81	-.-.-	GAACCCgcaatgctttgctgttgTCgcA	GAACCCgcagtgtcttgctgttgTCgcA	GAACAAactcgaagccttcctg.TCccA	-.-.-.-.-.-.-.-.-	ftsB	ftsB	-.-.-	ftsB	cell division protein-Septum formation initiator	cell division protein-Septum formation initiator	cell division protein FtsB	cell division protein	COG2919	COG2919	COG2919	COG2919
avn-Avin_38770	acx-Achr_11600	pae-PA3633	pfs-PFLU_1293	0.81	0.81	0.81	-.-.-	GAACCCgcaatgctttgctgttgTCgcA	GAACCCgcagtgtcttgctgttgTCgcA	GAACAAactcgaagccttcctg.TCccA	-.-.-.-.-.-.-.-.-	ispD	ispD	ygbP	ispD	2-C-methyl-D-erythritol 4-phosphate cytidylyltransferase	2-C-methyl-D-erythritol 4-phosphate cytidylyltransferase	2-C-methyl-D-erythritol 4-phosphate cytidylyltransferase	2-C-methyl-D-erythritol 4-phosphate cytidylyltransferase	COG1211	COG1211	COG1211	COG1211
-------------------------------------------------------------------------------------------------------	-------------------------------------------------------------------------------------------------------	-------------------------------------------------------------------------------------------------------	-------------------------------------------------------------------------------------------------------	-------------------------------------------------------------------------------------------------------	-------------------------------------------------------------------------------------------------------	-------------------------------------------------------------------------------------------------------	-------------------------------------------------------------------------------------------------------	-------------------------------------------------------------------------------------------------------	-------------------------------------------------------------------------------------------------------	-------------------------------------------------------------------------------------------------------	-------------------------------------------------------------------------------------------------------	-------------------------------------------------------------------------------------------------------	-------------------------------------------------------------------------------------------------------	-------------------------------------------------------------------------------------------------------	-------------------------------------------------------------------------------------------------------	-------------------------------------------------------------------------------------------------------	-------------------------------------------------------------------------------------------------------	-------------------------------------------------------------------------------------------------------	-------------------------------------------------------------------------------------------------------	-------------------------------------------------------------------------------------------------------	-------------------------------------------------------------------------------------------------------	-------------------------------------------------------------------------------------------------------	-----------------
avn-Avin_36610	acx-Achr_12990	pae-PA0975	pfs-PFLU_4905	0.81	0.81	0.81	-.-.-	GCACTTcggcagcccagttggc.TCagC	GAAGTTcagcgatgcgccgctggTCgaT	GAACCCcgtgccagcgctacag.TCtcA	-.-.-.-.-.-.-.-.-	-.-.-	-.-.-	-.-.-	-.-.-	Radical SAM protein	7-carboxy-7-deazaguanine synthase	radical activating enzyme	putative radical SAM-superfamily protein	COG0602	COG0602	COG0602	COG0602
avn-Avin_36600	acx-Achr_13000	pae-PA0976	pfs-PFLU_4904	0.81	0.81	0.81	-.-.-	GCACTTcggcagcccagttggc.TCagC	GAAGTTcagcgatgcgccgctggTCgaT	GAACCCcgtgccagcgctacag.TCtcA	-.-.-.-.-.-.-.-.-	-.-.-	queC	-.-.-	-.-.-	ExsB protein	7-cyano-7-deazaguanine synthase 1	7-cyano-7-deazaguanine synthase	putative transcriptional regulatory protein	COG0603	COG0603	COG0603	COG0603
avn-Avin_60410	-.-.-.-.-	-.-.-.-.-	-.-.-.-.-	0.81	-.-.-	-.-.-	-.-.-	GCACTTcggcagcccagttggc.TCagC	-.-.-.-.-.-.-.-.-	-.-.-.-.-.-.-.-.-	-.-.-.-.-.-.-.-.-	-.-.-	-.-.-	-.-.-	-.-.-	tRNA-Lys	-.-.-.-.-.-.-.-.-	-.-.-.-.-.-.-.-.-	-.-.-.-.-.-.-.-.-	-.-.-	-.-.-	-.-.-	-.-.-
-------------------------------------------------------------------------------------------------------	-------------------------------------------------------------------------------------------------------	-------------------------------------------------------------------------------------------------------	-------------------------------------------------------------------------------------------------------	-------------------------------------------------------------------------------------------------------	-------------------------------------------------------------------------------------------------------	-------------------------------------------------------------------------------------------------------	-------------------------------------------------------------------------------------------------------	-------------------------------------------------------------------------------------------------------	-------------------------------------------------------------------------------------------------------	-------------------------------------------------------------------------------------------------------	-------------------------------------------------------------------------------------------------------	-------------------------------------------------------------------------------------------------------	-------------------------------------------------------------------------------------------------------	-------------------------------------------------------------------------------------------------------	-------------------------------------------------------------------------------------------------------	-------------------------------------------------------------------------------------------------------	-------------------------------------------------------------------------------------------------------	-------------------------------------------------------------------------------------------------------	-------------------------------------------------------------------------------------------------------	-------------------------------------------------------------------------------------------------------	-------------------------------------------------------------------------------------------------------	-------------------------------------------------------------------------------------------------------	-----------------
avn-Avin_28870	acx-Achr_18900	pae-PA2544	pfs-PFLU_3881	0.81	0.81	-.-.-	0.81	GACCTTggtctcctgcaggccgaTCacA	GATCTTcatgggggactgccggtTCgaA	-.-.-.-.-.-.-.-.-	GAACGActcgtgctgcgtgggt.TCgtA	-.-.-	-.-.-	-.-.-	-.-.-	GCN5-related N-acetyltransferase	GNAT family acetyltransferase	hypothetical protein	putative acetyltransferase	COG0454	COG0454	COG0454	COG0454
-------------------------------------------------------------------------------------------------------	-------------------------------------------------------------------------------------------------------	-------------------------------------------------------------------------------------------------------	-------------------------------------------------------------------------------------------------------	-------------------------------------------------------------------------------------------------------	-------------------------------------------------------------------------------------------------------	-------------------------------------------------------------------------------------------------------	-------------------------------------------------------------------------------------------------------	-------------------------------------------------------------------------------------------------------	-------------------------------------------------------------------------------------------------------	-------------------------------------------------------------------------------------------------------	-------------------------------------------------------------------------------------------------------	-------------------------------------------------------------------------------------------------------	-------------------------------------------------------------------------------------------------------	-------------------------------------------------------------------------------------------------------	-------------------------------------------------------------------------------------------------------	-------------------------------------------------------------------------------------------------------	-------------------------------------------------------------------------------------------------------	-------------------------------------------------------------------------------------------------------	-------------------------------------------------------------------------------------------------------	-------------------------------------------------------------------------------------------------------	-------------------------------------------------------------------------------------------------------	-------------------------------------------------------------------------------------------------------	-----------------
avn-Avin_15520	acx-Achr_27240	pae-PA2810	pfs-PFLU_1575	0.81	0.81	0.81	-.-.-	GCACTTcgacagcgggaccaacgTCgtG	GGACTTgcccagcggggagtgt.TCggC	GAAGGTacgcatgggaagtctccTCgaA	-.-.-.-.-.-.-.-.-	-.-.-	-.-.-	copS	-.-.-	heavy metal sensor histidine protein kinase, two-component	heavy metal sensor histidine protein kinase, two-component	two-component sensor CopS	putative heavy metal two-component system, sensor kinase	COG0642	COG0642	COG0642	COG0642
-------------------------------------------------------------------------------------------------------	-------------------------------------------------------------------------------------------------------	-------------------------------------------------------------------------------------------------------	-------------------------------------------------------------------------------------------------------	-------------------------------------------------------------------------------------------------------	-------------------------------------------------------------------------------------------------------	-------------------------------------------------------------------------------------------------------	-------------------------------------------------------------------------------------------------------	-------------------------------------------------------------------------------------------------------	-------------------------------------------------------------------------------------------------------	-------------------------------------------------------------------------------------------------------	-------------------------------------------------------------------------------------------------------	-------------------------------------------------------------------------------------------------------	-------------------------------------------------------------------------------------------------------	-------------------------------------------------------------------------------------------------------	-------------------------------------------------------------------------------------------------------	-------------------------------------------------------------------------------------------------------	-------------------------------------------------------------------------------------------------------	-------------------------------------------------------------------------------------------------------	-------------------------------------------------------------------------------------------------------	-------------------------------------------------------------------------------------------------------	-------------------------------------------------------------------------------------------------------	-------------------------------------------------------------------------------------------------------	-----------------
avn-Avin_23510	acx-Achr_23040	pae-PA1793	pfs-PFLU_3873	0.81	0.81	0.81	-.-.-	GAAGTTcgcggcggcgggagtc.TCggG	GAAGTTcgcggcagcggcgggagTCtcG	GAAGTTcggggcggcggtggtc.TCtgG	-.-.-.-.-.-.-.-.-	-.-.-	-.-.-	ppiB	-.-.-	peptidylprolyl isomerase	Cyclophilin type peptidyl-prolyl cis-trans isomerase/CLD	peptidyl-prolyl cis-trans isomerase B	peptidyl-prolyl cis-trans isomerase B	COG0652	COG0652	COG0652	COG0652
avn-Avin_23500	acx-Achr_23050	pae-PA1792	pfs-PFLU_3874	0.81	0.81	0.81	-.-.-	GAAGTTcgcggcggcgggagtc.TCggG	GAAGTTcgcggcagcggcgggagTCtcG	GAAGTTcggggcggcggtggtc.TCtgG	-.-.-.-.-.-.-.-.-	lpxH	lpxH	-.-.-	-.-.-	UDP-2,3-diacylglucosamine hydrolase	UDP-2,3-diacylglucosamine hydrolase	UDP-2,3-diacylglucosamine hydrolase	conserved hypothetical protein	COG2908	COG2908	COG2908	COG2908
-------------------------------------------------------------------------------------------------------	-------------------------------------------------------------------------------------------------------	-------------------------------------------------------------------------------------------------------	-------------------------------------------------------------------------------------------------------	-------------------------------------------------------------------------------------------------------	-------------------------------------------------------------------------------------------------------	-------------------------------------------------------------------------------------------------------	-------------------------------------------------------------------------------------------------------	-------------------------------------------------------------------------------------------------------	-------------------------------------------------------------------------------------------------------	-------------------------------------------------------------------------------------------------------	-------------------------------------------------------------------------------------------------------	-------------------------------------------------------------------------------------------------------	-------------------------------------------------------------------------------------------------------	-------------------------------------------------------------------------------------------------------	-------------------------------------------------------------------------------------------------------	-------------------------------------------------------------------------------------------------------	-------------------------------------------------------------------------------------------------------	-------------------------------------------------------------------------------------------------------	-------------------------------------------------------------------------------------------------------	-------------------------------------------------------------------------------------------------------	-------------------------------------------------------------------------------------------------------	-------------------------------------------------------------------------------------------------------	-----------------
avn-Avin_41530	acx-Achr_8930	pae-PA4671	pfs-PFLU_0731	0.81	0.81	-.-.-	0.81	GAACTGgtggtgaccaataccatTCcgC	GAACAGggaaagcacgcgattg.TCctA	-.-.-.-.-.-.-.-.-	GAAGCTgataaagtctcggccctTCttA	-.-.-	rplY	-.-.-	-.-.-	ribosomal protein L25	50S ribosomal protein L25/general stress protein Ctc	50S ribosomal protein L25/general stress protein Ctc	putative ribosomal protein L25p family	COG1825	COG1825	COG1825	COG1825
avn-Avin_41540	acx-Achr_8920	pae-PA4672	pfs-PFLU_0730	0.81	0.81	-.-.-	0.81	GAACTGgtggtgaccaataccatTCcgC	GAACAGggaaagcacgcgattg.TCctA	-.-.-.-.-.-.-.-.-	GAAGCTgataaagtctcggccctTCttA	pth	pth	-.-.-	pth	peptidyl-tRNA hydrolase	Peptidyl-tRNA hydrolase	peptidyl-tRNA hydrolase	peptidyl-tRNA hydrolase	COG0193	COG0193	COG0193	COG0193
avn-Avin_41550	acx-Achr_8910	pae-PA4673	pfs-PFLU_0729	0.81	0.81	-.-.-	0.81	GAACTGgtggtgaccaataccatTCcgC	GAACAGggaaagcacgcgattg.TCctA	-.-.-.-.-.-.-.-.-	GAAGCTgataaagtctcggccctTCttA	ychF	ychF	-.-.-	-.-.-	Conserved hypothetical GTP-binding protein	GTP-dependent nucleic acid-binding protein EngD	GTP-dependent nucleic acid-binding protein EngD	putative GTP-binding protein	COG0012	COG0012	COG0012	COG0012
-------------------------------------------------------------------------------------------------------	-------------------------------------------------------------------------------------------------------	-------------------------------------------------------------------------------------------------------	-------------------------------------------------------------------------------------------------------	-------------------------------------------------------------------------------------------------------	-------------------------------------------------------------------------------------------------------	-------------------------------------------------------------------------------------------------------	-------------------------------------------------------------------------------------------------------	-------------------------------------------------------------------------------------------------------	-------------------------------------------------------------------------------------------------------	-------------------------------------------------------------------------------------------------------	-------------------------------------------------------------------------------------------------------	-------------------------------------------------------------------------------------------------------	-------------------------------------------------------------------------------------------------------	-------------------------------------------------------------------------------------------------------	-------------------------------------------------------------------------------------------------------	-------------------------------------------------------------------------------------------------------	-------------------------------------------------------------------------------------------------------	-------------------------------------------------------------------------------------------------------	-------------------------------------------------------------------------------------------------------	-------------------------------------------------------------------------------------------------------	-------------------------------------------------------------------------------------------------------	-------------------------------------------------------------------------------------------------------	-----------------
avn-Avin_23970	acx-Achr_22640	pae-PA3352	pfs-PFLU_4737	0.81	0.81	-.-.-	0.81	GAACGTatcgccggaggactga.TCgaC	GAACGCatcgccgaaggactgc.TCgaA	-.-.-.-.-.-.-.-.-	GAACCTcaactccaaccgcgtcaTCaaG	flgN	flgN	-.-.-	-.-.-	Flagella synthesis protein	Flagella synthesis protein FlgN	hypothetical protein	putative flagella synthesis protein	COG3418	COG3418	COG3418	COG3418
-------------------------------------------------------------------------------------------------------	-------------------------------------------------------------------------------------------------------	-------------------------------------------------------------------------------------------------------	-------------------------------------------------------------------------------------------------------	-------------------------------------------------------------------------------------------------------	-------------------------------------------------------------------------------------------------------	-------------------------------------------------------------------------------------------------------	-------------------------------------------------------------------------------------------------------	-------------------------------------------------------------------------------------------------------	-------------------------------------------------------------------------------------------------------	-------------------------------------------------------------------------------------------------------	-------------------------------------------------------------------------------------------------------	-------------------------------------------------------------------------------------------------------	-------------------------------------------------------------------------------------------------------	-------------------------------------------------------------------------------------------------------	-------------------------------------------------------------------------------------------------------	-------------------------------------------------------------------------------------------------------	-------------------------------------------------------------------------------------------------------	-------------------------------------------------------------------------------------------------------	-------------------------------------------------------------------------------------------------------	-------------------------------------------------------------------------------------------------------	-------------------------------------------------------------------------------------------------------	-------------------------------------------------------------------------------------------------------	-----------------
avn-Avin_36830	acx-Achr_12780	pae-PA0949	pfs-PFLU_3783	0.81	0.81	0.81	-.-.-	GAACTGctcggcaagctcggca.TCccG	GAACTGctcgccaagctcggca.TCccG	GTACTTcgcgccgacgggttcagTCctG	-.-.-.-.-.-.-.-.-	-.-.-	-.-.-	wrbA	-.-.-	WrbA-like flavodoxin	Flavoprotein wrbA	NAD(P)H dehydrogenase	putative Trp repressor binding protein	COG0655	COG0655	COG0655	COG0655
avn-Avin_36840	acx-Achr_12770	pae-PA0948	pfs-PFLU_3784	0.81	0.81	0.81	-.-.-	GAACTGctcggcaagctcggca.TCccG	GAACTGctcgccaagctcggca.TCccG	GTACTTcgcgccgacgggttcagTCctG	-.-.-.-.-.-.-.-.-	-.-.-	-.-.-	-.-.-	-.-.-	conserved hypothetical protein	membrane protein	hypothetical protein	putative membrane protein	COG3308	COG3308	COG3308	COG3308
-------------------------------------------------------------------------------------------------------	-------------------------------------------------------------------------------------------------------	-------------------------------------------------------------------------------------------------------	-------------------------------------------------------------------------------------------------------	-------------------------------------------------------------------------------------------------------	-------------------------------------------------------------------------------------------------------	-------------------------------------------------------------------------------------------------------	-------------------------------------------------------------------------------------------------------	-------------------------------------------------------------------------------------------------------	-------------------------------------------------------------------------------------------------------	-------------------------------------------------------------------------------------------------------	-------------------------------------------------------------------------------------------------------	-------------------------------------------------------------------------------------------------------	-------------------------------------------------------------------------------------------------------	-------------------------------------------------------------------------------------------------------	-------------------------------------------------------------------------------------------------------	-------------------------------------------------------------------------------------------------------	-------------------------------------------------------------------------------------------------------	-------------------------------------------------------------------------------------------------------	-------------------------------------------------------------------------------------------------------	-------------------------------------------------------------------------------------------------------	-------------------------------------------------------------------------------------------------------	-------------------------------------------------------------------------------------------------------	-----------------
avn-Avin_46220	acx-Achr_5230	pae-PA4918	pfs-PFLU_3415	0.81	0.81	-.-.-	0.81	GAACTGctcgacagcccggtgt.TCgaG	GAACTGctcgacagcccggtgt.TCgaG	-.-.-.-.-.-.-.-.-	GAATTCgacaattattatgttcgTCagA	pncA	pncA	-.-.-	-.-.-	nicotinamidase	Pyrazinamidase/nicotinamidase PncA	hypothetical protein	putative hydrolase	COG1335	COG1335	COG1335	COG1335
-------------------------------------------------------------------------------------------------------	-------------------------------------------------------------------------------------------------------	-------------------------------------------------------------------------------------------------------	-------------------------------------------------------------------------------------------------------	-------------------------------------------------------------------------------------------------------	-------------------------------------------------------------------------------------------------------	-------------------------------------------------------------------------------------------------------	-------------------------------------------------------------------------------------------------------	-------------------------------------------------------------------------------------------------------	-------------------------------------------------------------------------------------------------------	-------------------------------------------------------------------------------------------------------	-------------------------------------------------------------------------------------------------------	-------------------------------------------------------------------------------------------------------	-------------------------------------------------------------------------------------------------------	-------------------------------------------------------------------------------------------------------	-------------------------------------------------------------------------------------------------------	-------------------------------------------------------------------------------------------------------	-------------------------------------------------------------------------------------------------------	-------------------------------------------------------------------------------------------------------	-------------------------------------------------------------------------------------------------------	-------------------------------------------------------------------------------------------------------	-------------------------------------------------------------------------------------------------------	-------------------------------------------------------------------------------------------------------	-----------------
avn-Avin_02370	acx-Achr_2290	pae-PA2717	pfs-PFLU_2407	0.81	0.81	0.81	-.-.-	GCACTAacgcccggcggcaaag.TCgtA	GCACTAtcgcccggcggcaggg.TCgtA	GAACTCgcctccatcgacgggt.TCgcC	-.-.-.-.-.-.-.-.-	-.-.-	-.-.-	cpo	cpo	non-heme chloroperoxidase (abhydrolase_1 family)	Alpha/beta hydrolase fold protein	chloroperoxidase	non-heme chloroperoxidase	COG0596	COG0596	COG0596	COG0596
-------------------------------------------------------------------------------------------------------	-------------------------------------------------------------------------------------------------------	-------------------------------------------------------------------------------------------------------	-------------------------------------------------------------------------------------------------------	-------------------------------------------------------------------------------------------------------	-------------------------------------------------------------------------------------------------------	-------------------------------------------------------------------------------------------------------	-------------------------------------------------------------------------------------------------------	-------------------------------------------------------------------------------------------------------	-------------------------------------------------------------------------------------------------------	-------------------------------------------------------------------------------------------------------	-------------------------------------------------------------------------------------------------------	-------------------------------------------------------------------------------------------------------	-------------------------------------------------------------------------------------------------------	-------------------------------------------------------------------------------------------------------	-------------------------------------------------------------------------------------------------------	-------------------------------------------------------------------------------------------------------	-------------------------------------------------------------------------------------------------------	-------------------------------------------------------------------------------------------------------	-------------------------------------------------------------------------------------------------------	-------------------------------------------------------------------------------------------------------	-------------------------------------------------------------------------------------------------------	-------------------------------------------------------------------------------------------------------	-----------------
avn-Avin_02840	acx-Achr_38680	pae-PA5335	pfs-PFLU_5992	0.81	0.81	0.81	-.-.-	GAACTCcaccagcaccgagccc.TCggC	GAACTCcaccagcaccgagccc.TCggC	GGACGTgggttacaatgcccggcTCgaA	-.-.-.-.-.-.-.-.-	-.-.-	-.-.-	-.-.-	-.-.-	Conserved hypothetical protein	Hypothetical protein	hypothetical protein	conserved hypothetical protein	COG1561	COG1561	COG1561	COG1561
avn-Avin_02830	acx-Achr_38690	pae-PA5336	pfs-PFLU_5993	0.81	0.81	0.81	-.-.-	GAACTCcaccagcaccgagccc.TCggC	GAACTCcaccagcaccgagccc.TCggC	GAACTCaaccgggaagccaacacTCtaG	-.-.-.-.-.-.-.-.-	gmk	-.-.-	gmk	gmk	guanylate kinase	Guanylate Kinase phosphate binding domain	guanylate kinase	guanylate kinase	COG0194	COG0194	COG0194	COG0194
-------------------------------------------------------------------------------------------------------	-------------------------------------------------------------------------------------------------------	-------------------------------------------------------------------------------------------------------	-------------------------------------------------------------------------------------------------------	-------------------------------------------------------------------------------------------------------	-------------------------------------------------------------------------------------------------------	-------------------------------------------------------------------------------------------------------	-------------------------------------------------------------------------------------------------------	-------------------------------------------------------------------------------------------------------	-------------------------------------------------------------------------------------------------------	-------------------------------------------------------------------------------------------------------	-------------------------------------------------------------------------------------------------------	-------------------------------------------------------------------------------------------------------	-------------------------------------------------------------------------------------------------------	-------------------------------------------------------------------------------------------------------	-------------------------------------------------------------------------------------------------------	-------------------------------------------------------------------------------------------------------	-------------------------------------------------------------------------------------------------------	-------------------------------------------------------------------------------------------------------	-------------------------------------------------------------------------------------------------------	-------------------------------------------------------------------------------------------------------	-------------------------------------------------------------------------------------------------------	-------------------------------------------------------------------------------------------------------	-----------------
avn-Avin_03690	acx-Achr_38000	pae-PA5165	pfs-PFLU_0287	0.81	0.81	0.81	-.-.-	GAAATAatggatgacagaccca.TCcgA	GAAATAatgaagggatgacagc.TCccA	GCACCTctatgcgcgcttcgtcaTCgaA	-.-.-.-.-.-.-.-.-	dctB2	dctB2	-.-.-	-.-.-	C4-dicarboxylate sensory histidine protein kinase, two component; DctB2	C4-dicarboxylate sensory histidine protein kinase, two component; DctB2	two-component sensor	putative two-component system, sensor kinase	COG4191	COG4191	COG4191	COG4191
avn-Avin_03680	acx-Achr_38010	pae-PA5166	pfs-PFLU_0286	0.81	0.81	0.81	-.-.-	GAAATAatggatgacagaccca.TCcgA	GAAATAatgaagggatgacagc.TCccA	GCACCTctatgcgcgcttcgtcaTCgaA	-.-.-.-.-.-.-.-.-	dctD2	dctD2	-.-.-	-.-.-	C4 dicarboxylate two-component response regulator, sigma54-dependent; DctD2	C4 dicarboxylate two-component response regulator, sigma54-dependent; DctD2	two-component response regulator	putative sigma-54 interactive two-component system, response regulator	COG2204	COG2204	COG2204	COG2204
-------------------------------------------------------------------------------------------------------	-------------------------------------------------------------------------------------------------------	-------------------------------------------------------------------------------------------------------	-------------------------------------------------------------------------------------------------------	-------------------------------------------------------------------------------------------------------	-------------------------------------------------------------------------------------------------------	-------------------------------------------------------------------------------------------------------	-------------------------------------------------------------------------------------------------------	-------------------------------------------------------------------------------------------------------	-------------------------------------------------------------------------------------------------------	-------------------------------------------------------------------------------------------------------	-------------------------------------------------------------------------------------------------------	-------------------------------------------------------------------------------------------------------	-------------------------------------------------------------------------------------------------------	-------------------------------------------------------------------------------------------------------	-------------------------------------------------------------------------------------------------------	-------------------------------------------------------------------------------------------------------	-------------------------------------------------------------------------------------------------------	-------------------------------------------------------------------------------------------------------	-------------------------------------------------------------------------------------------------------	-------------------------------------------------------------------------------------------------------	-------------------------------------------------------------------------------------------------------	-------------------------------------------------------------------------------------------------------	-----------------
avn-Avin_21100	acx-Achr_24240	pae-PA1514	pfs-PFLU_4362	0.81	0.81	0.81	-.-.-	GAACGTcttccccgacggcggcgTCagC	GAACGTcttccccgacggcggcgTCagC	GAACATcggttcgagcggcacc.TCaaC	-.-.-.-.-.-.-.-.-	-.-.-	allA	-.-.-	allA	Ureidoglycolate hydrolase	Ureidoglycolate lyase	ureidoglycolate hydrolase	ureidoglycolate hydrolase	COG3194	COG3194	COG3194	COG3194
avn-Avin_21090	acx-Achr_24250	pae-PA1513	pfs-PFLU_4363	0.81	0.81	0.81	-.-.-	GAACGTcttccccgacggcggcgTCagC	GAACGTcttccccgacggcggcgTCagC	GAACATcggttcgagcggcacc.TCaaC	-.-.-.-.-.-.-.-.-	-.-.-	-.-.-	-.-.-	-.-.-	conserved hypothetical protein	Hypothetical protein	hypothetical protein	putative membrane protein	COG3748	COG3748	COG3748	COG3748
-------------------------------------------------------------------------------------------------------	-------------------------------------------------------------------------------------------------------	-------------------------------------------------------------------------------------------------------	-------------------------------------------------------------------------------------------------------	-------------------------------------------------------------------------------------------------------	-------------------------------------------------------------------------------------------------------	-------------------------------------------------------------------------------------------------------	-------------------------------------------------------------------------------------------------------	-------------------------------------------------------------------------------------------------------	-------------------------------------------------------------------------------------------------------	-------------------------------------------------------------------------------------------------------	-------------------------------------------------------------------------------------------------------	-------------------------------------------------------------------------------------------------------	-------------------------------------------------------------------------------------------------------	-------------------------------------------------------------------------------------------------------	-------------------------------------------------------------------------------------------------------	-------------------------------------------------------------------------------------------------------	-------------------------------------------------------------------------------------------------------	-------------------------------------------------------------------------------------------------------	-------------------------------------------------------------------------------------------------------	-------------------------------------------------------------------------------------------------------	-------------------------------------------------------------------------------------------------------	-------------------------------------------------------------------------------------------------------	-----------------
avn-Avin_14930	acx-Achr_27930	pae-PA2966	pfs-PFLU_4704	0.81	0.81	-.-.-	0.81	GAAATCcctttctataaacttacTCgcA	GAAATCcctttctataaacttacTCgcA	-.-.-.-.-.-.-.-.-	GAACTGggcgaagatccattggaTCtgC	acpP	acp	acpP	-.-.-	acyl carrier protein	Acyl carrier protein 1	acyl carrier protein	Acyl carrier protein	COG0236	COG0236	COG0236	COG0236
avn-Avin_14940	acx-Achr_27920	pae-PA2965	pfs-PFLU_4703	0.81	0.81	-.-.-	0.81	GAAATCcctttctataaacttacTCgcA	GAAATCcctttctataaacttacTCgcA	-.-.-.-.-.-.-.-.-	GAACTGggcgaagatccattggaTCtgC	fabF	fabF	fabF1	-.-.-	Beta-ketoacyl-acyl carrier protein synthase	3-oxoacyl-(acyl carrier protein) synthase II	3-oxoacyl-ACP synthase	3-oxoacyl-[acyl-carrier-protein] synthase II	COG0304	COG0304	COG0304	COG0304
avn-Avin_14950	acx-Achr_27910	pae-PA2964	pfs-PFLU_4702	0.81	0.81	-.-.-	0.81	GAAATCcctttctataaacttacTCgcA	GAAATCcctttctataaacttacTCgcA	-.-.-.-.-.-.-.-.-	GAACTGggcgaagatccattggaTCtgC	pabC	pabC	pabC	-.-.-	4-amino-4-deoxychorismate lyase	4-amino-4-deoxychorismate lyase	4-amino-4-deoxychorismate lyase	4-amino-4-deoxychorismate lyase	COG0115	COG0115	COG0115	COG0115
avn-Avin_14960	acx-Achr_27900	pae-PA2963	pfs-PFLU_4701	0.81	0.81	0.81	0.81	GAAATCcctttctataaacttacTCgcA	GAAATCcctttctataaacttacTCgcA	CAACTTcgcgacgacctggatt.TCtgA	GAACTGggcgaagatccattggaTCtgC	-.-.-	-.-.-	-.-.-	-.-.-	Conserved hypothetical protein, DUF175	aminodeoxychorismate lyase	hypothetical protein	putative exported protein	COG1559	COG1559	COG1559	COG1559
avn-Avin_14970	acx-Achr_27890	pae-PA2962	pfs-PFLU_4700	0.81	0.81	0.81	0.81	GAAATCcctttctataaacttacTCgcA	GAAATCcctttctataaacttacTCgcA	CAACTTcgcgacgacctggatt.TCtgA	GAACTGggcgaagatccattggaTCtgC	tmk	-.-.-	tmk	-.-.-	thymidylate kinase	Thymidylate kinase	thymidylate kinase	thymidylate kinase	COG0125	COG0125	COG0125	COG0125
avn-Avin_14980	acx-Achr_27880	pae-PA2961	pfs-PFLU_4699	0.81	0.81	0.81	0.81	GAAATCcctttctataaacttacTCgcA	GAAATCcctttctataaacttacTCgcA	CAACTTcgcgacgacctggatt.TCtgA	GAACTGggcgaagatccattggaTCtgC	holB	holB	holB	-.-.-	DNA polymerase III delta prime subunit	DNA polymerase III delta prime subunit	DNA polymerase III subunit delta'	DNA polymerase III, delta' subunit	COG0470	COG0470	COG0470	COG0470
avn-Avin_14990	acx-Achr_27870	pae-PA2960	-.-.-.-.-	0.81	0.81	0.81	-.-.-	GAAATCcctttctataaacttacTCgcA	GAAATCcctttctataaacttacTCgcA	CAACTTcgcgacgacctggatt.TCtgA	-.-.-.-.-.-.-.-.-	pilZ	pilZ	pilZ	-.-.-	type IV pilus assembly protein	Type 4 fimbrial biogenesis protein PilZ	type 4 fimbrial biogenesis protein PilZ	-.-.-.-.-.-.-.-.-	COG3215	COG3215	COG3215	-.-.-
avn-Avin_15000	acx-Achr_27860	pae-PA2959	pfs-PFLU_4698	0.81	0.81	0.81	0.81	GAAATCcctttctataaacttacTCgcA	GAAATCcctttctataaacttacTCgcA	CAACTTcgcgacgacctggatt.TCtgA	GAACTGggcgaagatccattggaTCtgC	-.-.-	-.-.-	-.-.-	-.-.-	hydrolase, TatD-family	TatD family deoxyribonuclease	hypothetical protein	putative deoxyribonuclease	COG0084	COG0084	COG0084	COG0084
-------------------------------------------------------------------------------------------------------	-------------------------------------------------------------------------------------------------------	-------------------------------------------------------------------------------------------------------	-------------------------------------------------------------------------------------------------------	-------------------------------------------------------------------------------------------------------	-------------------------------------------------------------------------------------------------------	-------------------------------------------------------------------------------------------------------	-------------------------------------------------------------------------------------------------------	-------------------------------------------------------------------------------------------------------	-------------------------------------------------------------------------------------------------------	-------------------------------------------------------------------------------------------------------	-------------------------------------------------------------------------------------------------------	-------------------------------------------------------------------------------------------------------	-------------------------------------------------------------------------------------------------------	-------------------------------------------------------------------------------------------------------	-------------------------------------------------------------------------------------------------------	-------------------------------------------------------------------------------------------------------	-------------------------------------------------------------------------------------------------------	-------------------------------------------------------------------------------------------------------	-------------------------------------------------------------------------------------------------------	-------------------------------------------------------------------------------------------------------	-------------------------------------------------------------------------------------------------------	-------------------------------------------------------------------------------------------------------	-----------------
avn-Avin_06750	acx-Achr_34510	pae-PA4053	pfs-PFLU_5470	0.81	0.81	-.-.-	0.81	GAAGTTcaacgcgatatccgggtTCgaC	GAAGTTcaacgcgatatccgggtTCgaC	-.-.-.-.-.-.-.-.-	GAAATTtaatgcgatatccggttTCgaC	ribH	ribH	ribE	ribH	6,7-dimethyl-8-ribityllumazine synthase	6,7-dimethyl-8-ribityllumazine synthase	6,7-dimethyl-8-ribityllumazine synthase	6,7-dimethyl-8-ribityllumazine synthase	COG0054	COG0054	COG0054	COG0054
avn-Avin_06760	acx-Achr_34500	pae-PA4052	pfs-PFLU_5469	0.81	0.81	-.-.-	0.81	GAAGTTcaacgcgatatccgggtTCgaC	GAAGTTcaacgcgatatccgggtTCgaC	-.-.-.-.-.-.-.-.-	GAAATTtaatgcgatatccggttTCgaC	nusB	nusB	nusB	-.-.-	transcription antitermination factor NusB	transcription antitermination factor NusB	transcription antitermination protein NusB	putative N utilisation-related protein	COG0781	COG0781	COG0781	COG0781
avn-Avin_06770	acx-Achr_34490	pae-PA4051	pfs-PFLU_5468	0.81	0.81	-.-.-	0.81	GAAGTTcaacgcgatatccgggtTCgaC	GAAGTTcaacgcgatatccgggtTCgaC	-.-.-.-.-.-.-.-.-	GAAATTtaatgcgatatccggttTCgaC	thiL	thiL	thiL	thiL	thiamine-monophosphate kinase	Thiamine-monophosphate kinase	thiamine monophosphate kinase	thiamine-monophosphate kinase	COG0611	COG0611	COG0611	COG0611
avn-Avin_06780	acx-Achr_34480	pae-PA4050	-.-.-.-.-	0.81	0.81	-.-.-	-.-.-	GAAGTTcaacgcgatatccgggtTCgaC	GAAGTTcaacgcgatatccgggtTCgaC	-.-.-.-.-.-.-.-.-	-.-.-.-.-.-.-.-.-	-.-.-	pgpA	pgpA	-.-.-	Phosphatidylglycerophosphatase A	Phosphatidylglycerophosphatase A	phosphatidylglycerophosphatase A	-.-.-.-.-.-.-.-.-	COG1267	COG1267	COG1267	-.-.-
avn-Avin_06790	acx-Achr_34470	pae-PA4049	pfs-PFLU_5467	0.81	0.81	-.-.-	-.-.-	GAAGTTcaacgcgatatccgggtTCgaC	GAAGTTcaacgcgatatccgggtTCgaC	-.-.-.-.-.-.-.-.-	-.-.-.-.-.-.-.-.-	-.-.-	-.-.-	-.-.-	-.-.-	conserved hypothetical protein	Hypothetical protein	hypothetical protein	conserved hypothetical protein	ROG3504	ROG3504	COG0834	ROG1852
-------------------------------------------------------------------------------------------------------	-------------------------------------------------------------------------------------------------------	-------------------------------------------------------------------------------------------------------	-------------------------------------------------------------------------------------------------------	-------------------------------------------------------------------------------------------------------	-------------------------------------------------------------------------------------------------------	-------------------------------------------------------------------------------------------------------	-------------------------------------------------------------------------------------------------------	-------------------------------------------------------------------------------------------------------	-------------------------------------------------------------------------------------------------------	-------------------------------------------------------------------------------------------------------	-------------------------------------------------------------------------------------------------------	-------------------------------------------------------------------------------------------------------	-------------------------------------------------------------------------------------------------------	-------------------------------------------------------------------------------------------------------	-------------------------------------------------------------------------------------------------------	-------------------------------------------------------------------------------------------------------	-------------------------------------------------------------------------------------------------------	-------------------------------------------------------------------------------------------------------	-------------------------------------------------------------------------------------------------------	-------------------------------------------------------------------------------------------------------	-------------------------------------------------------------------------------------------------------	-------------------------------------------------------------------------------------------------------	-----------------
avn-Avin_15530	acx-Achr_27230	pae-PA2809	pfs-PFLU_1576	0.81	0.81	0.81	-.-.-	GGACTTgcccagcggggaatct.TCggC	GGACTTgcccagcggggagtgt.TCggC	GAAGGTacgcatgggaagtctccTCgaA	-.-.-.-.-.-.-.-.-	-.-.-	-.-.-	copR	cusR	heavy metal response regulator, two-component	Two-component response regulator CopR	two-component response regulator CopR	heavy metal two component system, response regulator	COG0745	COG0745	COG0745	COG0745
avn-Avin_15520	acx-Achr_27240	pae-PA2810	pfs-PFLU_1575	0.81	0.81	0.81	-.-.-	GGACTTgcccagcggggaatct.TCggC	GGACTTgcccagcggggagtgt.TCggC	GAAGGTacgcatgggaagtctccTCgaA	-.-.-.-.-.-.-.-.-	-.-.-	-.-.-	copS	-.-.-	heavy metal sensor histidine protein kinase, two-component	heavy metal sensor histidine protein kinase, two-component	two-component sensor CopS	putative heavy metal two-component system, sensor kinase	COG0642	COG0642	COG0642	COG0642
-------------------------------------------------------------------------------------------------------	-------------------------------------------------------------------------------------------------------	-------------------------------------------------------------------------------------------------------	-------------------------------------------------------------------------------------------------------	-------------------------------------------------------------------------------------------------------	-------------------------------------------------------------------------------------------------------	-------------------------------------------------------------------------------------------------------	-------------------------------------------------------------------------------------------------------	-------------------------------------------------------------------------------------------------------	-------------------------------------------------------------------------------------------------------	-------------------------------------------------------------------------------------------------------	-------------------------------------------------------------------------------------------------------	-------------------------------------------------------------------------------------------------------	-------------------------------------------------------------------------------------------------------	-------------------------------------------------------------------------------------------------------	-------------------------------------------------------------------------------------------------------	-------------------------------------------------------------------------------------------------------	-------------------------------------------------------------------------------------------------------	-------------------------------------------------------------------------------------------------------	-------------------------------------------------------------------------------------------------------	-------------------------------------------------------------------------------------------------------	-------------------------------------------------------------------------------------------------------	-------------------------------------------------------------------------------------------------------	-----------------
avn-Avin_39140	acx-Achr_11130	pae-PA1163	pfs-PFLU_1260	0.81	0.81	-.-.-	0.81	GAACTTgcccggccatccgctg.CCaaA	GAACTTgtccggcccgccgctg.CCaaA	-.-.-.-.-.-.-.-.-	GAACTTagatgtactttcgctg.CCcaA	-.-.-	-.-.-	ndvB	-.-.-	Glycosyl transferase, family 2	Glycosyl transferase, family 2	glycosyl transferase	putative beta-(1-3)-glucosyl transferase	COG1215	COG1215	COG1215	COG1215
avn-Avin_39150	acx-Achr_11120	pae-PA1162	pfs-PFLU_1259	0.81	0.81	-.-.-	-.-.-	GAACTTgcccggccatccgctg.CCaaA	GAACTTgtccggcccgccgctg.CCaaA	-.-.-.-.-.-.-.-.-	-.-.-.-.-.-.-.-.-	dapE	dapE	dapE	dapE	succinyl-diaminopimelate desuccinylase	Succinyl-diaminopimelate desuccinylase	succinyl-diaminopimelate desuccinylase	succinyl-diaminopimelate desuccinylase	COG0624	COG0624	COG0624	COG0624
avn-Avin_39160	acx-Achr_11110	pae-PA1161	pfs-PFLU_1258	0.81	0.81	-.-.-	-.-.-	GAACTTgcccggccatccgctg.CCaaA	GAACTTgtccggcccgccgctg.CCaaA	-.-.-.-.-.-.-.-.-	-.-.-.-.-.-.-.-.-	rrmA	rrmA	rrmA	rrmA	rRNA (guanine-N(1)-)-methyltransferase	rRNA (Guanine-N(1)-)-methyltransferase (Ribosomal RNA large subunit methyltransferase A)	rRNA methyltransferase	ribosomal RNA large subunit methyltransferase A	COG0500	COG0500	COG0500	COG0500
avn-Avin_39170	acx-Achr_11100	pae-PA1160	pfs-PFLU_1257	0.81	0.81	-.-.-	-.-.-	GAACTTgcccggccatccgctg.CCaaA	GAACTTgtccggcccgccgctg.CCaaA	-.-.-.-.-.-.-.-.-	-.-.-.-.-.-.-.-.-	-.-.-	-.-.-	-.-.-	-.-.-	conserved hypothetical protein	Hypothetical protein	hypothetical protein	conserved hypothetical protein	ROG3137	ROG3137	ROG3137	ROG3137
-------------------------------------------------------------------------------------------------------	-------------------------------------------------------------------------------------------------------	-------------------------------------------------------------------------------------------------------	-------------------------------------------------------------------------------------------------------	-------------------------------------------------------------------------------------------------------	-------------------------------------------------------------------------------------------------------	-------------------------------------------------------------------------------------------------------	-------------------------------------------------------------------------------------------------------	-------------------------------------------------------------------------------------------------------	-------------------------------------------------------------------------------------------------------	-------------------------------------------------------------------------------------------------------	-------------------------------------------------------------------------------------------------------	-------------------------------------------------------------------------------------------------------	-------------------------------------------------------------------------------------------------------	-------------------------------------------------------------------------------------------------------	-------------------------------------------------------------------------------------------------------	-------------------------------------------------------------------------------------------------------	-------------------------------------------------------------------------------------------------------	-------------------------------------------------------------------------------------------------------	-------------------------------------------------------------------------------------------------------	-------------------------------------------------------------------------------------------------------	-------------------------------------------------------------------------------------------------------	-------------------------------------------------------------------------------------------------------	-----------------
avn-Avin_11090	acx-Achr_31100	pae-PA2142	pfs-PFLU_3045	0.81	0.81	0.81	-.-.-	GAACTCgaaaaaacgggtcgag.TCtgC	GAACTCggaaaaaccggccgag.TCtgC	GAACTCccccggcgcacagggccTCcaC	-.-.-.-.-.-.-.-.-	-.-.-	-.-.-	-.-.-	-.-.-	Short-chain dehydrogenase/reductase	Short-chain dehydrogenase/reductase	short-chain dehydrogenase	putative oxidoreductase	COG1028	COG1028	COG1028	COG1028
-------------------------------------------------------------------------------------------------------	-------------------------------------------------------------------------------------------------------	-------------------------------------------------------------------------------------------------------	-------------------------------------------------------------------------------------------------------	-------------------------------------------------------------------------------------------------------	-------------------------------------------------------------------------------------------------------	-------------------------------------------------------------------------------------------------------	-------------------------------------------------------------------------------------------------------	-------------------------------------------------------------------------------------------------------	-------------------------------------------------------------------------------------------------------	-------------------------------------------------------------------------------------------------------	-------------------------------------------------------------------------------------------------------	-------------------------------------------------------------------------------------------------------	-------------------------------------------------------------------------------------------------------	-------------------------------------------------------------------------------------------------------	-------------------------------------------------------------------------------------------------------	-------------------------------------------------------------------------------------------------------	-------------------------------------------------------------------------------------------------------	-------------------------------------------------------------------------------------------------------	-------------------------------------------------------------------------------------------------------	-------------------------------------------------------------------------------------------------------	-------------------------------------------------------------------------------------------------------	-------------------------------------------------------------------------------------------------------	-----------------
avn-Avin_31330	acx-Achr_17180	pae-PA2598	pfs-PFLU_3682	0.81	0.81	-.-.-	0.81	GAATTTccatcatctaatgatgcTCtgT	GAATTTccatcatctaagccagcTCtgT	-.-.-.-.-.-.-.-.-	GAAATTacaacgttatctacgg.TCagG	-.-.-	-.-.-	-.-.-	-.-.-	alkanesulfonate monooxygenase	Alkanesulfonate monooxygenase	hypothetical protein	putative alkanesulfonate monooxygenase	COG2141	COG2141	COG2141	COG2141
avn-Avin_31340	acx-Achr_17170	-.-.-.-.-	pfs-PFLU_3720	0.81	0.81	-.-.-	-.-.-	GAATTTccatcatctaatgatgcTCtgT	GAATTTccatcatctaagccagcTCtgT	-.-.-.-.-.-.-.-.-	-.-.-.-.-.-.-.-.-	dszA	-.-.-	-.-.-	-.-.-	dibenzothiophene sulfone monooxygenase	FMN-dependent oxidoreductase, nitrilotriacetate monooxygenase family	-.-.-.-.-.-.-.-.-	putative nitrilotriacetate monooxygenase	COG2141	COG2141	-.-.-	COG2141
avn-Avin_31350	acx-Achr_17160	-.-.-.-.-	-.-.-.-.-	0.81	0.81	-.-.-	-.-.-	GAATTTccatcatctaatgatgcTCtgT	GAATTTccatcatctaagccagcTCtgT	-.-.-.-.-.-.-.-.-	-.-.-.-.-.-.-.-.-	-.-.-	-.-.-	-.-.-	-.-.-	DszC-like desulfurization enzyme	Acyl-CoA dehydrogenase, type 2, C-terminal domain	-.-.-.-.-.-.-.-.-	-.-.-.-.-.-.-.-.-	COG1960	COG1960	-.-.-	-.-.-
avn-Avin_31360	-.-.-.-.-	-.-.-.-.-	pfs-PFLU_4263	0.81	-.-.-	-.-.-	-.-.-	GAATTTccatcatctaatgatgcTCtgT	-.-.-.-.-.-.-.-.-	-.-.-.-.-.-.-.-.-	-.-.-.-.-.-.-.-.-	-.-.-	-.-.-	-.-.-	-.-.-	ABC transporter periplasmic aliphatic sulfonate-binding protein	-.-.-.-.-.-.-.-.-	-.-.-.-.-.-.-.-.-	putative alkanesulfonate transport protein	COG0715	-.-.-	-.-.-	COG0715
avn-Avin_31370	acx-Achr_17150	pae-PA3430	-.-.-.-.-	0.81	0.81	-.-.-	-.-.-	GAATTTccatcatctaatgatgcTCtgT	GAATTTccatcatctaagccagcTCtgT	-.-.-.-.-.-.-.-.-	-.-.-.-.-.-.-.-.-	-.-.-	-.-.-	-.-.-	-.-.-	Class II aldolase family protein	Class II aldolase and adducin N-terminal domain protein 9	aldolase	-.-.-.-.-.-.-.-.-	COG0235	COG0235	COG0235	-.-.-
avn-Avin_31380	-.-.-.-.-	-.-.-.-.-	-.-.-.-.-	0.81	-.-.-	-.-.-	-.-.-	GAATTTccatcatctaatgatgcTCtgT	-.-.-.-.-.-.-.-.-	-.-.-.-.-.-.-.-.-	-.-.-.-.-.-.-.-.-	-.-.-	-.-.-	-.-.-	-.-.-	ABC nitrate/sulfonate/bicarbonate family transporter, periplasmic ligand binding protein	-.-.-.-.-.-.-.-.-	-.-.-.-.-.-.-.-.-	-.-.-.-.-.-.-.-.-	COG0715	-.-.-	-.-.-	-.-.-
avn-Avin_31390	acx-Achr_17140	pae-PA2595	-.-.-.-.-	0.81	0.81	0.81	-.-.-	GAATTTccatcatctaatgatgcTCtgT	GAATTTccatcatctaagccagcTCtgT	GAACTGagcggcaaccacggcc.TCagC	-.-.-.-.-.-.-.-.-	-.-.-	-.-.-	-.-.-	-.-.-	ABC nitrate/sulfonate/bicarbonate family transporter, periplasmic ligand binding protein	ABC nitrate/sulfonate/bicarbonate family transporter, periplasmic ligand binding protein	hypothetical protein	-.-.-.-.-.-.-.-.-	COG0715	COG0715	COG0715	-.-.-
avn-Avin_31400	acx-Achr_17130	pae-PA2599	-.-.-.-.-	0.81	0.81	-.-.-	-.-.-	GAATTTccatcatctaatgatgcTCtgT	GAATTTccatcatctaagccagcTCtgT	-.-.-.-.-.-.-.-.-	-.-.-.-.-.-.-.-.-	-.-.-	-.-.-	-.-.-	-.-.-	ABC nitrate/sulfonate/bicarbonate family transporter, periplasmic ligand binding protein	ABC nitrate/sulfonate/bicarbonate family transporter, periplasmic ligand binding protein	hypothetical protein	-.-.-.-.-.-.-.-.-	COG0715	COG0715	COG0715	-.-.-
-------------------------------------------------------------------------------------------------------	-------------------------------------------------------------------------------------------------------	-------------------------------------------------------------------------------------------------------	-------------------------------------------------------------------------------------------------------	-------------------------------------------------------------------------------------------------------	-------------------------------------------------------------------------------------------------------	-------------------------------------------------------------------------------------------------------	-------------------------------------------------------------------------------------------------------	-------------------------------------------------------------------------------------------------------	-------------------------------------------------------------------------------------------------------	-------------------------------------------------------------------------------------------------------	-------------------------------------------------------------------------------------------------------	-------------------------------------------------------------------------------------------------------	-------------------------------------------------------------------------------------------------------	-------------------------------------------------------------------------------------------------------	-------------------------------------------------------------------------------------------------------	-------------------------------------------------------------------------------------------------------	-------------------------------------------------------------------------------------------------------	-------------------------------------------------------------------------------------------------------	-------------------------------------------------------------------------------------------------------	-------------------------------------------------------------------------------------------------------	-------------------------------------------------------------------------------------------------------	-------------------------------------------------------------------------------------------------------	-----------------
avn-Avin_30060	acx-Achr_17790	pae-PA3753	pfs-PFLU_1665	0.81	0.81	0.81	-.-.-	GAACAGgcccgccgccacgcgg.TCcgA	GAACAGgctcgccgccacgcgg.TCcgA	GAATTTcatgccaggttcttct.TCggG	-.-.-.-.-.-.-.-.-	-.-.-	-.-.-	-.-.-	-.-.-	Trimeric LpxA-like family protein	Sugar O-acyltransferase, sialic acid O-acetyltransferase NeuD family	hypothetical protein	putative transferase	COG0110	COG0110	COG0663	COG0110
-------------------------------------------------------------------------------------------------------	-------------------------------------------------------------------------------------------------------	-------------------------------------------------------------------------------------------------------	-------------------------------------------------------------------------------------------------------	-------------------------------------------------------------------------------------------------------	-------------------------------------------------------------------------------------------------------	-------------------------------------------------------------------------------------------------------	-------------------------------------------------------------------------------------------------------	-------------------------------------------------------------------------------------------------------	-------------------------------------------------------------------------------------------------------	-------------------------------------------------------------------------------------------------------	-------------------------------------------------------------------------------------------------------	-------------------------------------------------------------------------------------------------------	-------------------------------------------------------------------------------------------------------	-------------------------------------------------------------------------------------------------------	-------------------------------------------------------------------------------------------------------	-------------------------------------------------------------------------------------------------------	-------------------------------------------------------------------------------------------------------	-------------------------------------------------------------------------------------------------------	-------------------------------------------------------------------------------------------------------	-------------------------------------------------------------------------------------------------------	-------------------------------------------------------------------------------------------------------	-------------------------------------------------------------------------------------------------------	-----------------
avn-Avin_40320	acx-Achr_10130	pae-PA3806	pfs-PFLU_5060	0.81	0.81	0.81	-.-.-	GAACGCcgtgcacggttccgac.TCcgA	GAACGCcgtgcacggctccgac.TCcgA	GAACGCcgtccacggttccgat.TCcgA	-.-.-.-.-.-.-.-.-	-.-.-	-.-.-	-.-.-	-.-.-	Conserved hypothetical protein	Dual-specificity RNA methyltransferase RlmN	23S rRNA (adenine(2503)-C(2))-methyltransferase RlmN	conserved hypothetical protein	COG0820	COG0820	COG0820	COG0820
avn-Avin_40310	acx-Achr_10140	pae-PA3805	pfs-PFLU_5059	0.81	0.81	0.81	-.-.-	GAACGCcgtgcacggttccgac.TCcgA	GAACGCcgtgcacggctccgac.TCcgA	GAACGCcgtccacggttccgat.TCcgA	-.-.-.-.-.-.-.-.-	pilF	pilF	pilF	-.-.-	type IV pilus biogenesis protein PilF	type 4 pilus biogenesis protein PilF	type 4 fimbrial biogenesis protein PilF	putative fimbrial biogenesis protein	COG3063	COG3063	COG3063	COG3063
avn-Avin_40300	acx-Achr_10150	pae-PA3804	pfs-PFLU_5058	0.81	0.81	0.81	-.-.-	GAACGCcgtgcacggttccgac.TCcgA	GAACGCcgtgcacggctccgac.TCcgA	GAACGCcgtccacggttccgat.TCcgA	-.-.-.-.-.-.-.-.-	-.-.-	-.-.-	-.-.-	-.-.-	conserved hypothetical protein	Cro/Cl family transcriptional regulator	hypothetical protein	putative DNA-binding protein	COG1426	COG1426	COG1426	COG1426
avn-Avin_40290	acx-Achr_10160	pae-PA3803	pfs-PFLU_5057	0.81	0.81	0.81	-.-.-	GAACGCcgtgcacggttccgac.TCcgA	GAACGCcgtgcacggctccgac.TCcgA	GAACGCcgtccacggttccgat.TCcgA	-.-.-.-.-.-.-.-.-	ispG	ispG	gcpE	-.-.-	4-hydroxy-3-methylbut-2-en-1-yl diphosphate synthase	4-hydroxy-3-methylbut-2-en-1-yl diphosphate synthase	4-hydroxy-3-methylbut-2-en-1-yl diphosphate synthase (flavodoxin)	1-hydroxy-2-methyl-2-(E)-butenyl 4-diphosphate synthase	COG0821	COG0821	COG0821	COG0821
avn-Avin_40280	acx-Achr_10170	pae-PA3802	pfs-PFLU_5056	0.81	0.81	0.81	-.-.-	GAACGCcgtgcacggttccgac.TCcgA	GAACGCcgtgcacggctccgac.TCcgA	GAACGCcgtccacggttccgat.TCcgA	-.-.-.-.-.-.-.-.-	hisS	hisS	hisS	-.-.-	histidyl-tRNA synthetase	histidyl-tRNA synthetase	histidine--tRNA ligase	Histidyl-tRNA synthetase	COG0124	COG0124	COG0124	COG0124
avn-Avin_40270	acx-Achr_10180	pae-PA3801	pfs-PFLU_5055	0.81	0.81	0.81	-.-.-	GAACGCcgtgcacggttccgac.TCcgA	GAACGCcgtgcacggctccgac.TCcgA	GAACGCcgtccacggttccgat.TCcgA	-.-.-.-.-.-.-.-.-	-.-.-	-.-.-	-.-.-	-.-.-	YfgM-like protein	YfgM-like protein	hypothetical protein	putative membrane protein	COG2976	COG2976	COG2976	COG2976
avn-Avin_40260	acx-Achr_10190	pae-PA3800	pfs-PFLU_5054	0.81	0.81	0.81	-.-.-	GAACGCcgtgcacggttccgac.TCcgA	GAACGCcgtgcacggctccgac.TCcgA	GAACGCcgtccacggttccgat.TCcgA	-.-.-.-.-.-.-.-.-	-.-.-	-.-.-	-.-.-	-.-.-	YfgL-like phosphoquinolipoprotein kinase	YfgL-like phosphoquinolipoprotein kinase	outer membrane protein assembly factor BamB	conserved hypothetical protein	COG1520	COG1520	COG1520	COG1520
avn-Avin_40250	-.-.-.-.-	-.-.-.-.-	-.-.-.-.-	0.81	-.-.-	-.-.-	-.-.-	GAACGCcgtgcacggttccgac.TCcgA	-.-.-.-.-.-.-.-.-	-.-.-.-.-.-.-.-.-	-.-.-.-.-.-.-.-.-	-.-.-	-.-.-	-.-.-	-.-.-	hypothetical protein	-.-.-.-.-.-.-.-.-	-.-.-.-.-.-.-.-.-	-.-.-.-.-.-.-.-.-	-.-.-	-.-.-	-.-.-	-.-.-
avn-Avin_40240	acx-Achr_10200	pae-PA3799	pfs-PFLU_5053	0.81	0.81	0.81	-.-.-	GAACGCcgtgcacggttccgac.TCcgA	GAACGCcgtgcacggctccgac.TCcgA	GAACGCcgtccacggttccgat.TCcgA	-.-.-.-.-.-.-.-.-	engA	engA	-.-.-	-.-.-	Small GTP-binding protein EngA	GTP-binding protein EngA	GTPase Der	GTP-binding protein	COG1160	COG1160	COG1160	COG1160
-------------------------------------------------------------------------------------------------------	-------------------------------------------------------------------------------------------------------	-------------------------------------------------------------------------------------------------------	-------------------------------------------------------------------------------------------------------	-------------------------------------------------------------------------------------------------------	-------------------------------------------------------------------------------------------------------	-------------------------------------------------------------------------------------------------------	-------------------------------------------------------------------------------------------------------	-------------------------------------------------------------------------------------------------------	-------------------------------------------------------------------------------------------------------	-------------------------------------------------------------------------------------------------------	-------------------------------------------------------------------------------------------------------	-------------------------------------------------------------------------------------------------------	-------------------------------------------------------------------------------------------------------	-------------------------------------------------------------------------------------------------------	-------------------------------------------------------------------------------------------------------	-------------------------------------------------------------------------------------------------------	-------------------------------------------------------------------------------------------------------	-------------------------------------------------------------------------------------------------------	-------------------------------------------------------------------------------------------------------	-------------------------------------------------------------------------------------------------------	-------------------------------------------------------------------------------------------------------	-------------------------------------------------------------------------------------------------------	-----------------
avn-Avin_52470	acx-Achr_40790	pae-PA5569	pfs-PFLU_6135	0.81	0.81	-.-.-	0.81	GAAATTgacctgtccgacggcttTCtcT	GAAATTgacctgccccgcggcttTCtcT	-.-.-.-.-.-.-.-.-	GAAATTgacctagaggcttgcttTCacT	-.-.-	rnpA	rnpA	rnpA	Bacterial ribonuclease P protein	ribonuclease P	ribonuclease P	ribonuclease P protein component	COG0594	COG0594	COG0594	COG0594
avn-Avin_52460	acx-Achr_40780	pae-PA2045	-.-.-.-.-	0.81	0.81	-.-.-	-.-.-	GAAATTgacctgtccgacggcttTCtcT	GAAATTgacctgccccgcggcttTCtcT	-.-.-.-.-.-.-.-.-	-.-.-.-.-.-.-.-.-	-.-.-	-.-.-	-.-.-	-.-.-	conserved hypothetical protein	Hypothetical protein	membrane protein insertion efficiency factor	-.-.-.-.-.-.-.-.-	COG0759	COG0759	COG0759	-.-.-
avn-Avin_52450	acx-Achr_40770	pae-PA5568	pfs-PFLU_6134	0.81	0.81	-.-.-	0.81	GAAATTgacctgtccgacggcttTCtcT	GAAATTgacctgccccgcggcttTCtcT	-.-.-.-.-.-.-.-.-	GAAATTgacctagaggcttgcttTCacT	-.-.-	-.-.-	-.-.-	-.-.-	inner membrane protein, translocase subunit YidC	putative inner membrane protein translocase component YidC	inner membrane protein translocase subunit YidC	putative inner membrane protein	COG0706	COG0706	COG0706	COG0706
avn-Avin_52440	acx-Achr_40760	pae-PA5567	pfs-PFLU_6133	0.81	0.81	-.-.-	0.81	GAAATTgacctgtccgacggcttTCtcT	GAAATTgacctgccccgcggcttTCtcT	-.-.-.-.-.-.-.-.-	GAAATTgacctagaggcttgcttTCacT	trmE	trmE	-.-.-	trmE	tRNA modification GTPase TrmE	tRNA modification GTPase TrmE	tRNA modification GTPase TrmE	probable tRNA modification GTPase	COG0486	COG0486	COG0486	COG0486
-------------------------------------------------------------------------------------------------------	-------------------------------------------------------------------------------------------------------	-------------------------------------------------------------------------------------------------------	-------------------------------------------------------------------------------------------------------	-------------------------------------------------------------------------------------------------------	-------------------------------------------------------------------------------------------------------	-------------------------------------------------------------------------------------------------------	-------------------------------------------------------------------------------------------------------	-------------------------------------------------------------------------------------------------------	-------------------------------------------------------------------------------------------------------	-------------------------------------------------------------------------------------------------------	-------------------------------------------------------------------------------------------------------	-------------------------------------------------------------------------------------------------------	-------------------------------------------------------------------------------------------------------	-------------------------------------------------------------------------------------------------------	-------------------------------------------------------------------------------------------------------	-------------------------------------------------------------------------------------------------------	-------------------------------------------------------------------------------------------------------	-------------------------------------------------------------------------------------------------------	-------------------------------------------------------------------------------------------------------	-------------------------------------------------------------------------------------------------------	-------------------------------------------------------------------------------------------------------	-------------------------------------------------------------------------------------------------------	-----------------
avn-Avin_28460	acx-Achr_19320	pae-PA2639	pfs-PFLU_3820	0.81	0.81	-.-.-	0.81	GAACTGcgccgcgaacagcgca.TCcaG	GAACTGcgccgcgaacagcgta.TCcaG	-.-.-.-.-.-.-.-.-	GAACAAcgccgcgaacagcgaa.TCgcA	nuocd	nuocd	nuoD	-.-.-	NADH-ubiquinone oxidoreductase, chain cd	bifunctional NADH:ubiquinone oxidoreductase subunit C/D	NADH:-quinone oxidoreductase subunit C/D	NADH dehydrogenase I chain C/D	COG0649	COG0649	COG0649	COG0649
avn-Avin_28470	acx-Achr_19310	pae-PA2640	pfs-PFLU_3821	0.81	0.81	-.-.-	0.81	GAACTGcgccgcgaacagcgca.TCcaG	GAACTGcgccgcgaacagcgta.TCcaG	-.-.-.-.-.-.-.-.-	GAACAAcgccgcgaacagcgaa.TCgcA	nuoE	nuoE	nuoE	-.-.-	NADH-ubiquinone oxidoreductase, chain E	NADH dehydrogenase I chain E	NADH-quinone oxidoreductase subunit E	NADH dehydrogenase I chain E	COG1905	COG1905	COG1905	COG1905
avn-Avin_28480	acx-Achr_19300	pae-PA2641	pfs-PFLU_3822	0.81	0.81	-.-.-	0.81	GAACTGcgccgcgaacagcgca.TCcaG	GAACTGcgccgcgaacagcgta.TCcaG	-.-.-.-.-.-.-.-.-	GAACAAcgccgcgaacagcgaa.TCgcA	nuoF	nuoF	nuoF	-.-.-	NADH-quinone oxidoreductase, F subunit	NADH-quinone oxidoreductase, F subunit	NADH dehydrogenase I subunit F	NADH dehydrogenase I chain F	COG1894	COG1894	COG1894	COG1894
avn-Avin_28490	acx-Achr_19290	pae-PA2642	pfs-PFLU_3823	0.81	0.81	-.-.-	0.81	GAACTGcgccgcgaacagcgca.TCcaG	GAACTGcgccgcgaacagcgta.TCcaG	-.-.-.-.-.-.-.-.-	GAACAAcgccgcgaacagcgaa.TCgcA	nuoG	nuoG	nuoG	-.-.-	NADH-quinone oxidoreductase, chain G	NADH dehydrogenase subunit G	NADH-quinone oxidoreductase subunit G	NADH dehydrogenase I chain G	COG1034	COG1034	COG1034	COG1034
avn-Avin_28500	acx-Achr_19280	pae-PA2643	pfs-PFLU_3824	0.81	0.81	-.-.-	0.81	GAACTGcgccgcgaacagcgca.TCcaG	GAACTGcgccgcgaacagcgta.TCcaG	-.-.-.-.-.-.-.-.-	GAACAAcgccgcgaacagcgaa.TCgcA	nuoH	nuoH	nuoH	-.-.-	Respiratory-chain NADH dehydrogenase, subunit 1, NuoH	NADH-quinone oxidoreductase subunit H	NADH-quinone oxidoreductase subunit H	NADH-quinone oxidoreductase chain H	COG1005	COG1005	COG1005	COG1005
avn-Avin_28510	acx-Achr_19270	pae-PA2644	pfs-PFLU_3825	0.81	0.81	-.-.-	0.81	GAACTGcgccgcgaacagcgca.TCcaG	GAACTGcgccgcgaacagcgta.TCcaG	-.-.-.-.-.-.-.-.-	GAACAAcgccgcgaacagcgaa.TCgcA	nuoI	nuoI	nuoI	-.-.-	NADH-quinone oxidoreductase, chain I	NADH-quinone oxidoreductase, chain I	NADH-quinone oxidoreductase subunit I	NADH Dehydrogenase I chain I	COG1143	COG1143	COG1143	COG1143
avn-Avin_28520	acx-Achr_19260	pae-PA2645	pfs-PFLU_3826	0.81	0.81	-.-.-	0.81	GAACTGcgccgcgaacagcgca.TCcaG	GAACTGcgccgcgaacagcgta.TCcaG	-.-.-.-.-.-.-.-.-	GAACAAcgccgcgaacagcgaa.TCgcA	nuoJ	nuoJ	nuoJ	-.-.-	NADH-ubiquinone/plastoquinone oxidoreductase, chain J	NADH:ubiquinone oxidoreductase subunit 6 (Chain J)	NADH-quinone oxidoreductase subunit J	NADH dehydrogenase I chain J	COG0839	COG0839	COG0839	COG0839
avn-Avin_28530	acx-Achr_19250	pae-PA2646	pfs-PFLU_3827	0.81	0.81	0.81	0.81	GAACTGcgccgcgaacagcgca.TCcaG	GAACTGcgccgcgaacagcgta.TCcaG	GAACTGgcctccatgctgttgc.TCgcG	GAACTGgcgtcgatgctgctgc.TCgcC	nuoK	nuoK	nuoK	-.-.-	NADH-ubiquinone oxidoreductase, chain K	NADH dehydrogenase subunit K	NADH-quinone oxidoreductase subunit K	NADH dehydrogenase I chain K	COG0713	COG0713	COG0713	COG0713
avn-Avin_28540	acx-Achr_19240	pae-PA2647	pfs-PFLU_3828	0.81	0.81	0.81	0.81	GAACTGcgccgcgaacagcgca.TCcaG	GAACTGcgccgcgaacagcgta.TCcaG	GAACTGgcctccatgctgttgc.TCgcG	GAACTGgcgtcgatgctgctgc.TCgcC	nuoL	nuoL	nuoL	-.-.-	NADH-plastoquinone oxidoreductase, chain L	Proton-translocating NADH-quinone oxidoreductase, chain L	NADH-quinone oxidoreductase subunit L	NADH-quinone oxidoreductase chain L	COG1009	COG1009	COG1009	COG1009
avn-Avin_28550	acx-Achr_19230	pae-PA2648	pfs-PFLU_3829	0.81	0.81	0.81	0.81	GAACTGcgccgcgaacagcgca.TCcaG	GAACTGcgccgcgaacagcgta.TCcaG	GAACTGgcctccatgctgttgc.TCgcG	GAACTGgcgtcgatgctgctgc.TCgcC	nuoM	nuoM	nuoM	-.-.-	Proton-translocating NADH-quinone oxidoreductase, chain M	Proton-translocating NADH-quinone oxidoreductase, chain M	NADH-quinone oxidoreductase subunit M	NADH dehydrogenase I chain M	COG1008	COG1008	COG1008	COG1008
avn-Avin_28560	acx-Achr_19220	pae-PA2649	pfs-PFLU_3830	0.81	0.81	0.81	0.81	GAACTGcgccgcgaacagcgca.TCcaG	GAACTGcgccgcgaacagcgta.TCcaG	GAACTGgcctccatgctgttgc.TCgcG	GAACTGgcgtcgatgctgctgc.TCgcC	nuoN	nuoN	nuoN	-.-.-	Proton-translocating NADH-quinone oxidoreductase, chain N	NADH dehydrogenase subunit N	NADH-quinone oxidoreductase subunit N	NADH dehydrogenase I chain N	COG1007	COG1007	COG1007	COG1007
-------------------------------------------------------------------------------------------------------	-------------------------------------------------------------------------------------------------------	-------------------------------------------------------------------------------------------------------	-------------------------------------------------------------------------------------------------------	-------------------------------------------------------------------------------------------------------	-------------------------------------------------------------------------------------------------------	-------------------------------------------------------------------------------------------------------	-------------------------------------------------------------------------------------------------------	-------------------------------------------------------------------------------------------------------	-------------------------------------------------------------------------------------------------------	-------------------------------------------------------------------------------------------------------	-------------------------------------------------------------------------------------------------------	-------------------------------------------------------------------------------------------------------	-------------------------------------------------------------------------------------------------------	-------------------------------------------------------------------------------------------------------	-------------------------------------------------------------------------------------------------------	-------------------------------------------------------------------------------------------------------	-------------------------------------------------------------------------------------------------------	-------------------------------------------------------------------------------------------------------	-------------------------------------------------------------------------------------------------------	-------------------------------------------------------------------------------------------------------	-------------------------------------------------------------------------------------------------------	-------------------------------------------------------------------------------------------------------	-----------------
avn-Avin_34870	acx-Achr_13590	pae-PA0856	pfs-PFLU_4313	0.81	0.81	-.-.-	0.81	GAACCTcgatcggccccaagctgTCggT	GAACCTcgatcggccccaggctgTCggT	-.-.-.-.-.-.-.-.-	GGACTTctcccaggctgtcggttTCgaT	-.-.-	-.-.-	-.-.-	-.-.-	conserved hypothetical protein	Hypothetical protein	hypothetical protein	conserved hypothetical protein	COG3184	COG3184	COG3184	COG3184
avn-Avin_34860	acx-Achr_13600	pae-PA0857	pfs-PFLU_4312	0.81	0.81	-.-.-	0.81	GAACCTcgatcggccccaagctgTCggT	GAACCTcgatcggccccaggctgTCggT	-.-.-.-.-.-.-.-.-	GGACTTctcccaggctgtcggttTCgaT	-.-.-	-.-.-	bolA	-.-.-	BolA-like protein	BolA family transcriptional regulator	morphogene protein BolA	BolA protein	COG0271	COG0271	COG0271	COG0271
-------------------------------------------------------------------------------------------------------	-------------------------------------------------------------------------------------------------------	-------------------------------------------------------------------------------------------------------	-------------------------------------------------------------------------------------------------------	-------------------------------------------------------------------------------------------------------	-------------------------------------------------------------------------------------------------------	-------------------------------------------------------------------------------------------------------	-------------------------------------------------------------------------------------------------------	-------------------------------------------------------------------------------------------------------	-------------------------------------------------------------------------------------------------------	-------------------------------------------------------------------------------------------------------	-------------------------------------------------------------------------------------------------------	-------------------------------------------------------------------------------------------------------	-------------------------------------------------------------------------------------------------------	-------------------------------------------------------------------------------------------------------	-------------------------------------------------------------------------------------------------------	-------------------------------------------------------------------------------------------------------	-------------------------------------------------------------------------------------------------------	-------------------------------------------------------------------------------------------------------	-------------------------------------------------------------------------------------------------------	-------------------------------------------------------------------------------------------------------	-------------------------------------------------------------------------------------------------------	-------------------------------------------------------------------------------------------------------	-----------------
avn-Avin_46840	acx-Achr_4810	pae-PA0591	pfs-PFLU_5579	0.81	0.81	0.81	-.-.-	GAACACcgcccgcccgaatgag.TCcgA	GAACACagcccgctcccctgagcTCgaA	GAAATGttcctcgacaaaggca.TCcaA	-.-.-.-.-.-.-.-.-	apaG	apaG	-.-.-	-.-.-	ApaG-protein	Magnesium transporter ApaG	protein ApaG	conserved hypothetical protein	COG2967	COG2967	COG2967	COG2967
avn-Avin_46850	acx-Achr_4800	pae-PA0590	pfs-PFLU_5580	0.81	0.81	0.81	-.-.-	GAACACcgcccgcccgaatgag.TCcgA	GAACACagcccgctcccctgagcTCgaA	GAAATGttcctcgacaaaggca.TCcaA	-.-.-.-.-.-.-.-.-	apaH	apaH	apaH	apaH	bis(5-nucleosyl)-tetraphosphatase	diadenosine tetraphosphatase	bis(5'-nucleosyl)-tetraphosphatase	bis(5'-nucleosyl)-tetraphosphatase, symmetrical	COG0639	COG0639	COG0639	COG0639
avn-Avin_46860	acx-Achr_4790	pae-PA0589	pfs-PFLU_5581	0.81	0.81	0.81	-.-.-	GAACACcgcccgcccgaatgag.TCcgA	GAACACagcccgctcccctgagcTCgaA	GAAATGttcctcgacaaaggca.TCcaA	-.-.-.-.-.-.-.-.-	glpE	glpE	-.-.-	glpE	Thiosulfate sulfurtransferase	Thiosulfate sulfurtransferase GlpE	thiosulfate sulfurtransferase	thiosulfate sulfurtransferase glpe (ec 2.8.1.1)	COG0607	COG0607	COG0607	COG0607
-------------------------------------------------------------------------------------------------------	-------------------------------------------------------------------------------------------------------	-------------------------------------------------------------------------------------------------------	-------------------------------------------------------------------------------------------------------	-------------------------------------------------------------------------------------------------------	-------------------------------------------------------------------------------------------------------	-------------------------------------------------------------------------------------------------------	-------------------------------------------------------------------------------------------------------	-------------------------------------------------------------------------------------------------------	-------------------------------------------------------------------------------------------------------	-------------------------------------------------------------------------------------------------------	-------------------------------------------------------------------------------------------------------	-------------------------------------------------------------------------------------------------------	-------------------------------------------------------------------------------------------------------	-------------------------------------------------------------------------------------------------------	-------------------------------------------------------------------------------------------------------	-------------------------------------------------------------------------------------------------------	-------------------------------------------------------------------------------------------------------	-------------------------------------------------------------------------------------------------------	-------------------------------------------------------------------------------------------------------	-------------------------------------------------------------------------------------------------------	-------------------------------------------------------------------------------------------------------	-------------------------------------------------------------------------------------------------------	-----------------
avn-Avin_41550	acx-Achr_8910	pae-PA4673	pfs-PFLU_0729	0.81	0.81	-.-.-	0.81	GAACTCcttctatcgcctgcgacTCggC	GAACAGggaaagcacgcgattg.TCctA	-.-.-.-.-.-.-.-.-	GAAGCTgataaagtctcggccctTCttA	ychF	ychF	-.-.-	-.-.-	Conserved hypothetical GTP-binding protein	GTP-dependent nucleic acid-binding protein EngD	GTP-dependent nucleic acid-binding protein EngD	putative GTP-binding protein	COG0012	COG0012	COG0012	COG0012
-------------------------------------------------------------------------------------------------------	-------------------------------------------------------------------------------------------------------	-------------------------------------------------------------------------------------------------------	-------------------------------------------------------------------------------------------------------	-------------------------------------------------------------------------------------------------------	-------------------------------------------------------------------------------------------------------	-------------------------------------------------------------------------------------------------------	-------------------------------------------------------------------------------------------------------	-------------------------------------------------------------------------------------------------------	-------------------------------------------------------------------------------------------------------	-------------------------------------------------------------------------------------------------------	-------------------------------------------------------------------------------------------------------	-------------------------------------------------------------------------------------------------------	-------------------------------------------------------------------------------------------------------	-------------------------------------------------------------------------------------------------------	-------------------------------------------------------------------------------------------------------	-------------------------------------------------------------------------------------------------------	-------------------------------------------------------------------------------------------------------	-------------------------------------------------------------------------------------------------------	-------------------------------------------------------------------------------------------------------	-------------------------------------------------------------------------------------------------------	-------------------------------------------------------------------------------------------------------	-------------------------------------------------------------------------------------------------------	-----------------
avn-Avin_34320	acx-Achr_14070	pae-PA3129	pfs-PFLU_4202	0.81	0.81	0.81	-.-.-	GAACCTggatcgtcgatgcgta.TCgcG	GAACGTcacccccaagcgctatgTCgtC	GCACTTtgttccgggcggcggatTCtcT	-.-.-.-.-.-.-.-.-	dusC	dusC	-.-.-	dusC	tRNA-dihydrouridine synthase C	tRNA-dihydrouridine synthase C	tRNA-dihydrouridine synthase C	conserved hypothetical protein	COG0042	COG0042	COG0042	COG0042
-------------------------------------------------------------------------------------------------------	-------------------------------------------------------------------------------------------------------	-------------------------------------------------------------------------------------------------------	-------------------------------------------------------------------------------------------------------	-------------------------------------------------------------------------------------------------------	-------------------------------------------------------------------------------------------------------	-------------------------------------------------------------------------------------------------------	-------------------------------------------------------------------------------------------------------	-------------------------------------------------------------------------------------------------------	-------------------------------------------------------------------------------------------------------	-------------------------------------------------------------------------------------------------------	-------------------------------------------------------------------------------------------------------	-------------------------------------------------------------------------------------------------------	-------------------------------------------------------------------------------------------------------	-------------------------------------------------------------------------------------------------------	-------------------------------------------------------------------------------------------------------	-------------------------------------------------------------------------------------------------------	-------------------------------------------------------------------------------------------------------	-------------------------------------------------------------------------------------------------------	-------------------------------------------------------------------------------------------------------	-------------------------------------------------------------------------------------------------------	-------------------------------------------------------------------------------------------------------	-------------------------------------------------------------------------------------------------------	-----------------
avn-Avin_03990	acx-Achr_37850	pae-PA1230	pfs-PFLU_0972	0.81	0.81	-.-.-	0.81	GCACTTcatccgcagctcgctgcTCgaC	GCACTTcatccgcagctcgctgcTCgaT	-.-.-.-.-.-.-.-.-	GCACTTtatccgcacctcgttgcTCgaC	-.-.-	-.-.-	-.-.-	-.-.-	conserved hypothetical protein	Hypothetical protein	hypothetical protein	putative membrane protein	ROG4895	ROG4895	-.-.-	ROG4895
avn-Avin_03980	acx-Achr_37860	pae-PA3892	pfs-PFLU_0973	0.81	0.81	0.81	0.81	GCACTTcatccgcagctcgctgcTCgaC	GCACTTcatccgcagctcgctgcTCgaT	GAACGTcccggtcagagcggtg.TCttC	GCACTTtatccgcacctcgttgcTCgaC	-.-.-	-.-.-	-.-.-	-.-.-	HlyD family secretion protein	HlyD family secretion protein	hypothetical protein	putative transport-related membrane protein	COG1566	COG1566	COG1566	COG1566
-------------------------------------------------------------------------------------------------------	-------------------------------------------------------------------------------------------------------	-------------------------------------------------------------------------------------------------------	-------------------------------------------------------------------------------------------------------	-------------------------------------------------------------------------------------------------------	-------------------------------------------------------------------------------------------------------	-------------------------------------------------------------------------------------------------------	-------------------------------------------------------------------------------------------------------	-------------------------------------------------------------------------------------------------------	-------------------------------------------------------------------------------------------------------	-------------------------------------------------------------------------------------------------------	-------------------------------------------------------------------------------------------------------	-------------------------------------------------------------------------------------------------------	-------------------------------------------------------------------------------------------------------	-------------------------------------------------------------------------------------------------------	-------------------------------------------------------------------------------------------------------	-------------------------------------------------------------------------------------------------------	-------------------------------------------------------------------------------------------------------	-------------------------------------------------------------------------------------------------------	-------------------------------------------------------------------------------------------------------	-------------------------------------------------------------------------------------------------------	-------------------------------------------------------------------------------------------------------	-------------------------------------------------------------------------------------------------------	-----------------
avn-Avin_50990	acx-Achr_39420	pae-PA1243	-.-.-.-.-	0.81	0.81	0.81	-.-.-	GAAAATccatgtttcgaggttttTCcgA	GAAAATtcatgttccgcggctttTCcgA	GAACGCaagcgcacccaccgcccTCctA	-.-.-.-.-.-.-.-.-	nifL	nifL	-.-.-	-.-.-	Nitrogen fixation regulatory protein, NifL	Nitrogen fixation regulatory protein, NifL	sensor/response regulator hybrid protein	-.-.-.-.-.-.-.-.-	COG0642	COG0642	COG0642	-.-.-
avn-Avin_51000	acx-Achr_39430	-.-.-.-.-	-.-.-.-.-	0.81	0.81	-.-.-	-.-.-	GAAAATccatgtttcgaggttttTCcgA	GAAAATtcatgttccgcggctttTCcgA	-.-.-.-.-.-.-.-.-	-.-.-.-.-.-.-.-.-	nifA	nifA	-.-.-	-.-.-	Nif-specific sigma54-dependent transcriptional activator protein, NifA	Nif-specific sigma54-dependent transcriptional activator protein, NifA	-.-.-.-.-.-.-.-.-	-.-.-.-.-.-.-.-.-	COG3604	COG3604	-.-.-	-.-.-
avn-Avin_51010	acx-Achr_39440	-.-.-.-.-	-.-.-.-.-	0.81	0.81	-.-.-	-.-.-	GAAAATccatgtttcgaggttttTCcgA	GAAAATtcatgttccgcggctttTCcgA	-.-.-.-.-.-.-.-.-	-.-.-.-.-.-.-.-.-	nifB	nifB	-.-.-	-.-.-	Nitrogenase cofactor biosynthesis protein	Nitrogenase cofactor biosynthesis protein	-.-.-.-.-.-.-.-.-	-.-.-.-.-.-.-.-.-	COG0535	COG0535	-.-.-	-.-.-
avn-Avin_51020	acx-Achr_39450	-.-.-.-.-	-.-.-.-.-	0.81	0.81	-.-.-	-.-.-	GAAAATccatgtttcgaggttttTCcgA	GAAAATtcatgttccgcggctttTCcgA	-.-.-.-.-.-.-.-.-	-.-.-.-.-.-.-.-.-	-.-.-	-.-.-	-.-.-	-.-.-	Ferredoxin protein	4Fe-4S ferredoxin iron-sulfur binding domain-containing protein	-.-.-.-.-.-.-.-.-	-.-.-.-.-.-.-.-.-	-.-.-	-.-.-	-.-.-	-.-.-
avn-Avin_51030	acx-Achr_39460	-.-.-.-.-	-.-.-.-.-	0.81	0.81	-.-.-	-.-.-	GAAAATccatgtttcgaggttttTCcgA	GAAAATtcatgttccgcggctttTCcgA	-.-.-.-.-.-.-.-.-	-.-.-.-.-.-.-.-.-	nifO	nifO	-.-.-	-.-.-	nitrogenase-associated protein	Arsenate reductase (Nitrogenase-associated protein) (Modular protein)	-.-.-.-.-.-.-.-.-	-.-.-.-.-.-.-.-.-	COG1393	COG1393	-.-.-	-.-.-
avn-Avin_51040	acx-Achr_39470	-.-.-.-.-	-.-.-.-.-	0.81	0.81	-.-.-	-.-.-	GAAAATccatgtttcgaggttttTCcgA	GAAAATtcatgttccgcggctttTCcgA	-.-.-.-.-.-.-.-.-	-.-.-.-.-.-.-.-.-	nifQ	nifQ	-.-.-	-.-.-	Nitrogen fixation cofactor assembly protein	Nitrogen fixation cofactor assembly protein	-.-.-.-.-.-.-.-.-	-.-.-.-.-.-.-.-.-	ROG0359	ROG0359	-.-.-	-.-.-
avn-Avin_51050	acx-Achr_39480	-.-.-.-.-	-.-.-.-.-	0.81	0.81	-.-.-	-.-.-	GAAAATccatgtttcgaggttttTCcgA	GAAAATtcatgttccgcggctttTCcgA	-.-.-.-.-.-.-.-.-	-.-.-.-.-.-.-.-.-	-.-.-	-.-.-	-.-.-	-.-.-	rhodanese/sulfurtransferase-like protein	rhodanese/sulfurtransferase-like protein	-.-.-.-.-.-.-.-.-	-.-.-.-.-.-.-.-.-	COG0607	COG0607	-.-.-	-.-.-
avn-Avin_51060	acx-Achr_39490	-.-.-.-.-	-.-.-.-.-	0.81	0.81	-.-.-	-.-.-	GAAAATccatgtttcgaggttttTCcgA	GAAAATtcatgttccgcggctttTCcgA	-.-.-.-.-.-.-.-.-	-.-.-.-.-.-.-.-.-	-.-.-	-.-.-	-.-.-	-.-.-	glutaredoxin-related protein	Monothiol glutaredoxin, Grx4 family	-.-.-.-.-.-.-.-.-	-.-.-.-.-.-.-.-.-	COG0278	COG0278	-.-.-	-.-.-
-------------------------------------------------------------------------------------------------------	-------------------------------------------------------------------------------------------------------	-------------------------------------------------------------------------------------------------------	-------------------------------------------------------------------------------------------------------	-------------------------------------------------------------------------------------------------------	-------------------------------------------------------------------------------------------------------	-------------------------------------------------------------------------------------------------------	-------------------------------------------------------------------------------------------------------	-------------------------------------------------------------------------------------------------------	-------------------------------------------------------------------------------------------------------	-------------------------------------------------------------------------------------------------------	-------------------------------------------------------------------------------------------------------	-------------------------------------------------------------------------------------------------------	-------------------------------------------------------------------------------------------------------	-------------------------------------------------------------------------------------------------------	-------------------------------------------------------------------------------------------------------	-------------------------------------------------------------------------------------------------------	-------------------------------------------------------------------------------------------------------	-------------------------------------------------------------------------------------------------------	-------------------------------------------------------------------------------------------------------	-------------------------------------------------------------------------------------------------------	-------------------------------------------------------------------------------------------------------	-------------------------------------------------------------------------------------------------------	-----------------
avn-Avin_29550	acx-Achr_18300	-.-.-.-.-	-.-.-.-.-	0.81	0.81	-.-.-	-.-.-	GAACTGgtgatcaccgcgagtc.TCgaG	GAACTGgtgatcacggcgagtc.TCgaG	-.-.-.-.-.-.-.-.-	-.-.-.-.-.-.-.-.-	arsB	arsB	-.-.-	-.-.-	Type III polyketide synthase	Type III polyketide synthase	-.-.-.-.-.-.-.-.-	-.-.-.-.-.-.-.-.-	COG3424	COG3424	-.-.-	-.-.-
avn-Avin_29530	acx-Achr_18310	-.-.-.-.-	-.-.-.-.-	0.81	0.81	-.-.-	-.-.-	GAACTGgtgatcaccgcgagtc.TCgaG	GAACTGgtgatcacggcgagtc.TCgaG	-.-.-.-.-.-.-.-.-	-.-.-.-.-.-.-.-.-	arsC	arsC	-.-.-	-.-.-	Type III polyketide synthase	Type III polyketide synthase	-.-.-.-.-.-.-.-.-	-.-.-.-.-.-.-.-.-	COG3424	COG3424	-.-.-	-.-.-
avn-Avin_29520	acx-Achr_18320	-.-.-.-.-	-.-.-.-.-	0.81	0.81	-.-.-	-.-.-	GAACTGgtgatcaccgcgagtc.TCgaG	GAACTGgtgatcacggcgagtc.TCgaG	-.-.-.-.-.-.-.-.-	-.-.-.-.-.-.-.-.-	arsD	arsD	-.-.-	-.-.-	Type I fatty acid synthase ArsD	Type I fatty acid synthase ArsD	-.-.-.-.-.-.-.-.-	-.-.-.-.-.-.-.-.-	COG2091	COG2091	-.-.-	-.-.-
-------------------------------------------------------------------------------------------------------	-------------------------------------------------------------------------------------------------------	-------------------------------------------------------------------------------------------------------	-------------------------------------------------------------------------------------------------------	-------------------------------------------------------------------------------------------------------	-------------------------------------------------------------------------------------------------------	-------------------------------------------------------------------------------------------------------	-------------------------------------------------------------------------------------------------------	-------------------------------------------------------------------------------------------------------	-------------------------------------------------------------------------------------------------------	-------------------------------------------------------------------------------------------------------	-------------------------------------------------------------------------------------------------------	-------------------------------------------------------------------------------------------------------	-------------------------------------------------------------------------------------------------------	-------------------------------------------------------------------------------------------------------	-------------------------------------------------------------------------------------------------------	-------------------------------------------------------------------------------------------------------	-------------------------------------------------------------------------------------------------------	-------------------------------------------------------------------------------------------------------	-------------------------------------------------------------------------------------------------------	-------------------------------------------------------------------------------------------------------	-------------------------------------------------------------------------------------------------------	-------------------------------------------------------------------------------------------------------	-----------------
avn-Avin_27640	-.-.-.-.-	pae-PA1461	pfs-PFLU_4410	0.81	-.-.-	0.81	0.81	GAACATggtgctgcaggggatt.TCcaT	-.-.-.-.-.-.-.-.-	GAACATgccgggcatgaccggcaTCgaT	GAACATgccgggcatgaccggtaTCgaC	motD	-.-.-	motD	-.-.-	Flagellar motor protein	-.-.-.-.-.-.-.-.-	flagellar motor protein MotD	putative chemotaxis protein	COG1360	-.-.-	COG1360	COG1360
-------------------------------------------------------------------------------------------------------	-------------------------------------------------------------------------------------------------------	-------------------------------------------------------------------------------------------------------	-------------------------------------------------------------------------------------------------------	-------------------------------------------------------------------------------------------------------	-------------------------------------------------------------------------------------------------------	-------------------------------------------------------------------------------------------------------	-------------------------------------------------------------------------------------------------------	-------------------------------------------------------------------------------------------------------	-------------------------------------------------------------------------------------------------------	-------------------------------------------------------------------------------------------------------	-------------------------------------------------------------------------------------------------------	-------------------------------------------------------------------------------------------------------	-------------------------------------------------------------------------------------------------------	-------------------------------------------------------------------------------------------------------	-------------------------------------------------------------------------------------------------------	-------------------------------------------------------------------------------------------------------	-------------------------------------------------------------------------------------------------------	-------------------------------------------------------------------------------------------------------	-------------------------------------------------------------------------------------------------------	-------------------------------------------------------------------------------------------------------	-------------------------------------------------------------------------------------------------------	-------------------------------------------------------------------------------------------------------	-----------------
avn-Avin_14250	acx-Achr_28490	-.-.-.-.-	pfs-PFLU_3298	0.81	0.81	-.-.-	0.81	GAACGGgccgcgccactacccgaTCtgA	GAACGGgccgcgccactacccgaTCtgA	-.-.-.-.-.-.-.-.-	GGACATccttgtgagttccgaatTCcgA	fcs	fcs	-.-.-	-.-.-	feruoyl-CoA synthetase	feruloyl-CoA synthase	-.-.-.-.-.-.-.-.-	putative AMP-binding enzyme	COG0318	COG0318	-.-.-	COG0318
avn-Avin_14260	acx-Achr_28480	pae-PA3589	pfs-PFLU_3297	0.81	0.81	0.81	0.81	GAACGGgccgcgccactacccgaTCtgA	GAACGGgccgcgccactacccgaTCtgA	GAACTCgagggctatcgcggca.TCgcC	GGACATccttgtgagttccgaatTCcgA	aat1	-.-.-	-.-.-	-.-.-	beta-ketothiolase	Thiolase family protein	acetyl-CoA acetyltransferase	putative acetyl-CoA acetyltransferase	COG0183	COG0183	COG0183	COG0183
avn-Avin_14270	acx-Achr_28470	-.-.-.-.-	pfs-PFLU_3296	0.81	0.81	-.-.-	0.81	GAACGGgccgcgccactacccgaTCtgA	GAACGGgccgcgccactacccgaTCtgA	-.-.-.-.-.-.-.-.-	GGACATccttgtgagttccgaatTCcgA	-.-.-	-.-.-	-.-.-	-.-.-	acyl-CoA dehydrogenase	Acyl-CoA dehydrogenase NM domain-like	-.-.-.-.-.-.-.-.-	putative acyl-CoA dehydrogenase oxidoreductase protein	COG1960	COG1960	-.-.-	COG1960
avn-Avin_14280	-.-.-.-.-	-.-.-.-.-	-.-.-.-.-	0.81	-.-.-	-.-.-	-.-.-	GAACGGgccgcgccactacccgaTCtgA	-.-.-.-.-.-.-.-.-	-.-.-.-.-.-.-.-.-	-.-.-.-.-.-.-.-.-	etfB1	-.-.-	-.-.-	-.-.-	Electron transfer flavoprotein beta-subunit	-.-.-.-.-.-.-.-.-	-.-.-.-.-.-.-.-.-	-.-.-.-.-.-.-.-.-	COG2086	-.-.-	-.-.-	-.-.-
avn-Avin_14290	-.-.-.-.-	-.-.-.-.-	-.-.-.-.-	0.81	-.-.-	-.-.-	-.-.-	GAACGGgccgcgccactacccgaTCtgA	-.-.-.-.-.-.-.-.-	-.-.-.-.-.-.-.-.-	-.-.-.-.-.-.-.-.-	eftA1	-.-.-	-.-.-	-.-.-	Electron transfer flavoprotein, alpha subunit	-.-.-.-.-.-.-.-.-	-.-.-.-.-.-.-.-.-	-.-.-.-.-.-.-.-.-	COG2025	-.-.-	-.-.-	-.-.-
-------------------------------------------------------------------------------------------------------	-------------------------------------------------------------------------------------------------------	-------------------------------------------------------------------------------------------------------	-------------------------------------------------------------------------------------------------------	-------------------------------------------------------------------------------------------------------	-------------------------------------------------------------------------------------------------------	-------------------------------------------------------------------------------------------------------	-------------------------------------------------------------------------------------------------------	-------------------------------------------------------------------------------------------------------	-------------------------------------------------------------------------------------------------------	-------------------------------------------------------------------------------------------------------	-------------------------------------------------------------------------------------------------------	-------------------------------------------------------------------------------------------------------	-------------------------------------------------------------------------------------------------------	-------------------------------------------------------------------------------------------------------	-------------------------------------------------------------------------------------------------------	-------------------------------------------------------------------------------------------------------	-------------------------------------------------------------------------------------------------------	-------------------------------------------------------------------------------------------------------	-------------------------------------------------------------------------------------------------------	-------------------------------------------------------------------------------------------------------	-------------------------------------------------------------------------------------------------------	-------------------------------------------------------------------------------------------------------	-----------------
avn-Avin_48640	-.-.-.-.-	pae-PA3691	pfs-PFLU_1237	0.9	-.-.-	-.-.-	1	GAACCTtttgtcgggccatggccTCacA	-.-.-.-.-.-.-.-.-	-.-.-.-.-.-.-.-.-	GAACTTttgaaaaaagcctccggTCacA	-.-.-	-.-.-	-.-.-	-.-.-	conserved hypothetical protein	-.-.-.-.-.-.-.-.-	hypothetical protein	putative membrane protein	-.-.-	-.-.-	ROG5009	-.-.-
-------------------------------------------------------------------------------------------------------	-------------------------------------------------------------------------------------------------------	-------------------------------------------------------------------------------------------------------	-------------------------------------------------------------------------------------------------------	-------------------------------------------------------------------------------------------------------	-------------------------------------------------------------------------------------------------------	-------------------------------------------------------------------------------------------------------	-------------------------------------------------------------------------------------------------------	-------------------------------------------------------------------------------------------------------	-------------------------------------------------------------------------------------------------------	-------------------------------------------------------------------------------------------------------	-------------------------------------------------------------------------------------------------------	-------------------------------------------------------------------------------------------------------	-------------------------------------------------------------------------------------------------------	-------------------------------------------------------------------------------------------------------	-------------------------------------------------------------------------------------------------------	-------------------------------------------------------------------------------------------------------	-------------------------------------------------------------------------------------------------------	-------------------------------------------------------------------------------------------------------	-------------------------------------------------------------------------------------------------------	-------------------------------------------------------------------------------------------------------	-------------------------------------------------------------------------------------------------------	-------------------------------------------------------------------------------------------------------	-----------------
avn-Avin_11150	acx-Achr_31050	-.-.-.-.-	-.-.-.-.-	1	0.81	-.-.-	-.-.-	GAACTTccggcgttccgccatatTCgaA	GGACTTggcaaggggatgccat.TCccT	-.-.-.-.-.-.-.-.-	-.-.-.-.-.-.-.-.-	-.-.-	-.-.-	-.-.-	-.-.-	conserved hypothetical protein	Hypothetical protein	-.-.-.-.-.-.-.-.-	-.-.-.-.-.-.-.-.-	COG1981	COG1981	-.-.-	-.-.-
-------------------------------------------------------------------------------------------------------	-------------------------------------------------------------------------------------------------------	-------------------------------------------------------------------------------------------------------	-------------------------------------------------------------------------------------------------------	-------------------------------------------------------------------------------------------------------	-------------------------------------------------------------------------------------------------------	-------------------------------------------------------------------------------------------------------	-------------------------------------------------------------------------------------------------------	-------------------------------------------------------------------------------------------------------	-------------------------------------------------------------------------------------------------------	-------------------------------------------------------------------------------------------------------	-------------------------------------------------------------------------------------------------------	-------------------------------------------------------------------------------------------------------	-------------------------------------------------------------------------------------------------------	-------------------------------------------------------------------------------------------------------	-------------------------------------------------------------------------------------------------------	-------------------------------------------------------------------------------------------------------	-------------------------------------------------------------------------------------------------------	-------------------------------------------------------------------------------------------------------	-------------------------------------------------------------------------------------------------------	-------------------------------------------------------------------------------------------------------	-------------------------------------------------------------------------------------------------------	-------------------------------------------------------------------------------------------------------	-----------------
avn-Avin_05450	acx-Achr_35610	pae-PA5192	pfs-PFLU_0267	0.9	0.9	-.-.-	-.-.-	GAACCTttgccggactggcggc.TCctA	GAACCTttgccagactagcggc.TCctA	-.-.-.-.-.-.-.-.-	-.-.-.-.-.-.-.-.-	pckA	pckA	pckA	pckA	phosphoenolpyruvate carboxykinase	Phosphoenolpyruvate carboxykinase [ATP]	phosphoenolpyruvate carboxykinase	phosphoenolpyruvate carboxykinase [ATP]	COG1866	COG1866	COG1866	COG1866
-------------------------------------------------------------------------------------------------------	-------------------------------------------------------------------------------------------------------	-------------------------------------------------------------------------------------------------------	-------------------------------------------------------------------------------------------------------	-------------------------------------------------------------------------------------------------------	-------------------------------------------------------------------------------------------------------	-------------------------------------------------------------------------------------------------------	-------------------------------------------------------------------------------------------------------	-------------------------------------------------------------------------------------------------------	-------------------------------------------------------------------------------------------------------	-------------------------------------------------------------------------------------------------------	-------------------------------------------------------------------------------------------------------	-------------------------------------------------------------------------------------------------------	-------------------------------------------------------------------------------------------------------	-------------------------------------------------------------------------------------------------------	-------------------------------------------------------------------------------------------------------	-------------------------------------------------------------------------------------------------------	-------------------------------------------------------------------------------------------------------	-------------------------------------------------------------------------------------------------------	-------------------------------------------------------------------------------------------------------	-------------------------------------------------------------------------------------------------------	-------------------------------------------------------------------------------------------------------	-------------------------------------------------------------------------------------------------------	-----------------
avn-Avin_43670	acx-Achr_7440	pae-PA4739	pfs-PFLU_5248	0.9	0.9	-.-.-	-.-.-	GAACTTaccaagtcccgagggagTCcaT	GAACTTaccctgccccggggaagTCcaT	-.-.-.-.-.-.-.-.-	-.-.-.-.-.-.-.-.-	-.-.-	-.-.-	-.-.-	-.-.-	Transport-associated protein	Transport-associated protein	hypothetical protein	osmotically inducible protein Y	COG2823	COG2823	-.-.-	COG2823
-------------------------------------------------------------------------------------------------------	-------------------------------------------------------------------------------------------------------	-------------------------------------------------------------------------------------------------------	-------------------------------------------------------------------------------------------------------	-------------------------------------------------------------------------------------------------------	-------------------------------------------------------------------------------------------------------	-------------------------------------------------------------------------------------------------------	-------------------------------------------------------------------------------------------------------	-------------------------------------------------------------------------------------------------------	-------------------------------------------------------------------------------------------------------	-------------------------------------------------------------------------------------------------------	-------------------------------------------------------------------------------------------------------	-------------------------------------------------------------------------------------------------------	-------------------------------------------------------------------------------------------------------	-------------------------------------------------------------------------------------------------------	-------------------------------------------------------------------------------------------------------	-------------------------------------------------------------------------------------------------------	-------------------------------------------------------------------------------------------------------	-------------------------------------------------------------------------------------------------------	-------------------------------------------------------------------------------------------------------	-------------------------------------------------------------------------------------------------------	-------------------------------------------------------------------------------------------------------	-------------------------------------------------------------------------------------------------------	-----------------
avn-Avin_39590	acx-Achr_10660	pae-PA3747	pfs-PFLU_5014	0.9	0.9	-.-.-	-.-.-	GAACATgcacgttcctttcgggcTCgaA	GAACATgcgcgttcctttcgggcTCtgA	-.-.-.-.-.-.-.-.-	-.-.-.-.-.-.-.-.-	-.-.-	-.-.-	-.-.-	-.-.-	Cytochrome c assembly-like protein	ABC-type uncharacterized transport system, permease component	hypothetical protein	putative membrane protein	COG4137	COG4137	COG4137	COG4137
avn-Avin_39600	acx-Achr_10650	pae-PA3748	pfs-PFLU_5015	0.9	0.9	-.-.-	-.-.-	GAACATgcacgttcctttcgggcTCgaA	GAACATgcgcgttcctttcgggcTCtgA	-.-.-.-.-.-.-.-.-	-.-.-.-.-.-.-.-.-	-.-.-	-.-.-	-.-.-	-.-.-	Mg/Co transporter-like protein	Mg2+ and Co2+ transporter CorB	hypothetical protein	putative membrane protein	COG4536	COG4536	COG4536	COG4536
-------------------------------------------------------------------------------------------------------	-------------------------------------------------------------------------------------------------------	-------------------------------------------------------------------------------------------------------	-------------------------------------------------------------------------------------------------------	-------------------------------------------------------------------------------------------------------	-------------------------------------------------------------------------------------------------------	-------------------------------------------------------------------------------------------------------	-------------------------------------------------------------------------------------------------------	-------------------------------------------------------------------------------------------------------	-------------------------------------------------------------------------------------------------------	-------------------------------------------------------------------------------------------------------	-------------------------------------------------------------------------------------------------------	-------------------------------------------------------------------------------------------------------	-------------------------------------------------------------------------------------------------------	-------------------------------------------------------------------------------------------------------	-------------------------------------------------------------------------------------------------------	-------------------------------------------------------------------------------------------------------	-------------------------------------------------------------------------------------------------------	-------------------------------------------------------------------------------------------------------	-------------------------------------------------------------------------------------------------------	-------------------------------------------------------------------------------------------------------	-------------------------------------------------------------------------------------------------------	-------------------------------------------------------------------------------------------------------	-----------------
avn-Avin_07510	acx-Achr_33690	pae-PA4947	pfs-PFLU_0517	0.9	0.9	-.-.-	-.-.-	GAACTAgaacatatgtgggctatTCcc	GAACTAgacaaatgagggggaa.TCcc	-.-.-.-.-.-.-.-.-	-.-.-.-.-.-.-.-.-	-.-.-	-.-.-	amiB	amiC	N-acetylmuramoyl-L-alanine amidase	N-acetylmuramoyl-L-alanine amidase	N-acetylmuramoyl-L-alanine amidase	N-acetylmuramoyl-l-alanine amidase	COG0860	COG0860	COG0860	COG0860
avn-Avin_07520	acx-Achr_33680	pae-PA4946	pfs-PFLU_0518	0.9	0.9	-.-.-	-.-.-	GAACTAgaacatatgtgggctatTCcc	GAACTAgacaaatgagggggaa.TCcc	-.-.-.-.-.-.-.-.-	-.-.-.-.-.-.-.-.-	-.-.-	mutL	mutL	mutL	DNA mismatch repair protein	DNA mismatch repair protein	DNA mismatch repair protein	DNA mismatch repair protein	COG0323	COG0323	COG0323	COG0323
avn-Avin_07530	acx-Achr_33670	pae-PA4945	pfs-PFLU_0519	0.9	0.9	-.-.-	-.-.-	GAACTAgaacatatgtgggctatTCcc	GAACTAgacaaatgagggggaa.TCcc	-.-.-.-.-.-.-.-.-	-.-.-.-.-.-.-.-.-	miaA	miaA	miaA	miaA	tRNA delta(2)-isopentenylpyrophosphate transferase	tRNA delta(2)-isopentenylpyrophosphate transferase	tRNA delta(2)-isopentenylpyrophosphate transferase	tRNA delta(2)-isopentenylpyrophosphate transferase	COG0324	COG0324	COG0324	COG0324
avn-Avin_07540	acx-Achr_33660	pae-PA4944	pfs-PFLU_0520	0.9	0.9	-.-.-	-.-.-	GAACTAgaacatatgtgggctatTCcc	GAACTAgacaaatgagggggaa.TCcc	-.-.-.-.-.-.-.-.-	-.-.-.-.-.-.-.-.-	hfq	hfq	hfq	hfq	RNA chaperone Hfq	RNA-binding protein Hfq	RNA-binding protein Hfq	Hfq protein (host factor-I protein)	COG1923	COG1923	COG1923	COG1923
avn-Avin_07550	acx-Achr_33650	pae-PA4943	pfs-PFLU_0521	0.9	0.9	-.-.-	-.-.-	GAACTAgaacatatgtgggctatTCcc	GAACTAgacaaatgagggggaa.TCcc	-.-.-.-.-.-.-.-.-	-.-.-.-.-.-.-.-.-	hflX	hflX	-.-.-	hflX	GTP-binding protein HflX	GTP-binding protein HflX	GTP-binding protein	GTP-binding protein HflX	COG2262	COG2262	COG2262	COG2262
avn-Avin_07560	acx-Achr_33640	pae-PA4942	pfs-PFLU_0522	0.9	0.9	-.-.-	-.-.-	GAACTAgaacatatgtgggctatTCcc	GAACTAgacaaatgagggggaa.TCcc	-.-.-.-.-.-.-.-.-	-.-.-.-.-.-.-.-.-	hflK	hflK	hflK	-.-.-	membrane bound protease regulator HflK	membrane bound protease regulator HflK	protease subunit HflK	putative phage-related protein	COG0330	COG0330	COG0330	COG0330
avn-Avin_07570	acx-Achr_33630	pae-PA4941	pfs-PFLU_0523	0.9	0.9	-.-.-	0.81	GAACTAgaacatatgtgggctatTCcc	GAACTAgacaaatgagggggaa.TCcc	-.-.-.-.-.-.-.-.-	GTACCTgccgctggacaagatgaTCgaA	hflC	hflC	hflC	-.-.-	membrane bound protease regulator HflC	Protein HflC (Precursor)	protease subunit HflC	putative phage-related protein	COG0330	COG0330	COG0330	COG0330
-------------------------------------------------------------------------------------------------------	-------------------------------------------------------------------------------------------------------	-------------------------------------------------------------------------------------------------------	-------------------------------------------------------------------------------------------------------	-------------------------------------------------------------------------------------------------------	-------------------------------------------------------------------------------------------------------	-------------------------------------------------------------------------------------------------------	-------------------------------------------------------------------------------------------------------	-------------------------------------------------------------------------------------------------------	-------------------------------------------------------------------------------------------------------	-------------------------------------------------------------------------------------------------------	-------------------------------------------------------------------------------------------------------	-------------------------------------------------------------------------------------------------------	-------------------------------------------------------------------------------------------------------	-------------------------------------------------------------------------------------------------------	-------------------------------------------------------------------------------------------------------	-------------------------------------------------------------------------------------------------------	-------------------------------------------------------------------------------------------------------	-------------------------------------------------------------------------------------------------------	-------------------------------------------------------------------------------------------------------	-------------------------------------------------------------------------------------------------------	-------------------------------------------------------------------------------------------------------	-------------------------------------------------------------------------------------------------------	-----------------
avn-Avin_45530	acx-Achr_6360	pae-PA5078	pfs-PFLU_0373	0.9	0.9	-.-.-	-.-.-	GAACTCcgttattagcactttggTCccA	GAACTCatctcctggcaccctggTCccA	-.-.-.-.-.-.-.-.-	-.-.-.-.-.-.-.-.-	mdoG1	mdoG	-.-.-	mdoG	Periplasmic glucan biosynthesis protein, MdoG	glucan biosynthesis protein G	glucan biosynthesis protein G	glucans biosynthesis protein G precursor	COG3131	COG3131	COG3131	COG3131
avn-Avin_45520	acx-Achr_6370	pae-PA5077	pfs-PFLU_0374	0.9	0.9	-.-.-	-.-.-	GAACTCcgttattagcactttggTCccA	GAACTCatctcctggcaccctggTCccA	-.-.-.-.-.-.-.-.-	-.-.-.-.-.-.-.-.-	mdoH1	mdoH1	mdoH	mdoH	Periplasmic glucans biosynthesis protein mdoH	Glucan biosynthesis glucosyltransferase H	glucosyltransferase MdoH	glucans biosynthesis glucosyltransferase H	COG2943	COG2943	COG2943	COG2943
avn-Avin_45510	acx-Achr_6380	-.-.-.-.-	-.-.-.-.-	0.9	0.9	-.-.-	-.-.-	GAACTCcgttattagcactttggTCccA	GAACTCatctcctggcaccctggTCccA	-.-.-.-.-.-.-.-.-	-.-.-.-.-.-.-.-.-	mdoG2	mdoD	-.-.-	-.-.-	Periplasmic glucan biosynthesis protein, MdoG	glucan biosynthesis protein D	-.-.-.-.-.-.-.-.-	-.-.-.-.-.-.-.-.-	COG3131	COG3131	-.-.-	-.-.-
avn-Avin_45500	acx-Achr_6390	-.-.-.-.-	-.-.-.-.-	0.9	0.9	-.-.-	-.-.-	GAACTCcgttattagcactttggTCccA	GAACTCatctcctggcaccctggTCccA	-.-.-.-.-.-.-.-.-	-.-.-.-.-.-.-.-.-	mdoH2	mdoH2	-.-.-	-.-.-	Periplasmic glucans biosynthesis protein MdoH	Glucan biosynthesis glucosyltransferase H	-.-.-.-.-.-.-.-.-	-.-.-.-.-.-.-.-.-	COG2943	COG2943	-.-.-	-.-.-
-------------------------------------------------------------------------------------------------------	-------------------------------------------------------------------------------------------------------	-------------------------------------------------------------------------------------------------------	-------------------------------------------------------------------------------------------------------	-------------------------------------------------------------------------------------------------------	-------------------------------------------------------------------------------------------------------	-------------------------------------------------------------------------------------------------------	-------------------------------------------------------------------------------------------------------	-------------------------------------------------------------------------------------------------------	-------------------------------------------------------------------------------------------------------	-------------------------------------------------------------------------------------------------------	-------------------------------------------------------------------------------------------------------	-------------------------------------------------------------------------------------------------------	-------------------------------------------------------------------------------------------------------	-------------------------------------------------------------------------------------------------------	-------------------------------------------------------------------------------------------------------	-------------------------------------------------------------------------------------------------------	-------------------------------------------------------------------------------------------------------	-------------------------------------------------------------------------------------------------------	-------------------------------------------------------------------------------------------------------	-------------------------------------------------------------------------------------------------------	-------------------------------------------------------------------------------------------------------	-------------------------------------------------------------------------------------------------------	-----------------
avn-Avin_41270	acx-Achr_9210	pae-PA4632	pfs-PFLU_0917	0.9	0.9	-.-.-	-.-.-	GAACTTtccgatatggcgcggt.TCtcT	GAACTTtccagtctggcggagt.TCtcT	-.-.-.-.-.-.-.-.-	-.-.-.-.-.-.-.-.-	-.-.-	-.-.-	-.-.-	-.-.-	Peptidase M48, Ste24p family	Peptidase M48, Ste24p family	hypothetical protein	putative exported peptidase	COG4784	COG4784	COG4784	COG4784
-------------------------------------------------------------------------------------------------------	-------------------------------------------------------------------------------------------------------	-------------------------------------------------------------------------------------------------------	-------------------------------------------------------------------------------------------------------	-------------------------------------------------------------------------------------------------------	-------------------------------------------------------------------------------------------------------	-------------------------------------------------------------------------------------------------------	-------------------------------------------------------------------------------------------------------	-------------------------------------------------------------------------------------------------------	-------------------------------------------------------------------------------------------------------	-------------------------------------------------------------------------------------------------------	-------------------------------------------------------------------------------------------------------	-------------------------------------------------------------------------------------------------------	-------------------------------------------------------------------------------------------------------	-------------------------------------------------------------------------------------------------------	-------------------------------------------------------------------------------------------------------	-------------------------------------------------------------------------------------------------------	-------------------------------------------------------------------------------------------------------	-------------------------------------------------------------------------------------------------------	-------------------------------------------------------------------------------------------------------	-------------------------------------------------------------------------------------------------------	-------------------------------------------------------------------------------------------------------	-------------------------------------------------------------------------------------------------------	-----------------
avn-Avin_45900	acx-Achr_6060	pae-PA5125	pfs-PFLU_0343	0.9	-.-.-	-.-.-	0.9	GAACTAcaggaaaccatgttctaTCccA	-.-.-.-.-.-.-.-.-	-.-.-.-.-.-.-.-.-	GAACTCcaggaaaccatcttcttTCccA	ntrC	ntrC	ntrC	glnG	nitrogen regulation protein, sigma 54-dependent response regulator NtrC (NR(I))	Nitrogen regulation protein, sigma 54-dependent response regulator NtrC (NR(I))	two-component response regulator NtrC	nitrogen regulation protein NR(I)	COG2204	COG2204	COG2204	COG2204
-------------------------------------------------------------------------------------------------------	-------------------------------------------------------------------------------------------------------	-------------------------------------------------------------------------------------------------------	-------------------------------------------------------------------------------------------------------	-------------------------------------------------------------------------------------------------------	-------------------------------------------------------------------------------------------------------	-------------------------------------------------------------------------------------------------------	-------------------------------------------------------------------------------------------------------	-------------------------------------------------------------------------------------------------------	-------------------------------------------------------------------------------------------------------	-------------------------------------------------------------------------------------------------------	-------------------------------------------------------------------------------------------------------	-------------------------------------------------------------------------------------------------------	-------------------------------------------------------------------------------------------------------	-------------------------------------------------------------------------------------------------------	-------------------------------------------------------------------------------------------------------	-------------------------------------------------------------------------------------------------------	-------------------------------------------------------------------------------------------------------	-------------------------------------------------------------------------------------------------------	-------------------------------------------------------------------------------------------------------	-------------------------------------------------------------------------------------------------------	-------------------------------------------------------------------------------------------------------	-------------------------------------------------------------------------------------------------------	-----------------
avn-Avin_01340	acx-Achr_1220	-.-.-.-.-	pfs-PFLU_3525	0.9	0.9	-.-.-	-.-.-	GAACATacgcttgacgctcgcc.TCggA	GAACATgcgcttgacgctcgcc.TCggA	-.-.-.-.-.-.-.-.-	-.-.-.-.-.-.-.-.-	-.-.-	-.-.-	-.-.-	-.-.-	AAS bifunctional protein	AAS bifunctional protein	-.-.-.-.-.-.-.-.-	putative acyl-CoA synthetase	COG0318	COG0318	-.-.-	COG0318
avn-Avin_01330	acx-Achr_1210	pae-PA3267	pfs-PFLU_1874	0.9	0.9	-.-.-	-.-.-	GAACATacgcttgacgctcgcc.TCggA	GAACATgcgcttgacgctcgcc.TCggA	-.-.-.-.-.-.-.-.-	-.-.-.-.-.-.-.-.-	-.-.-	-.-.-	-.-.-	-.-.-	major facilitator superfamily (MFS_1) protein	Phospholipid/glycerol acyltransferase:Major facilitator superfamily MFS_1	hypothetical protein	putative transport-related acyltransferase protein	COG0477	COG0477	COG0204	COG0204
avn-Avin_01320	acx-Achr_1200	-.-.-.-.-	-.-.-.-.-	0.9	0.9	-.-.-	-.-.-	GAACATacgcttgacgctcgcc.TCggA	GAACATgcgcttgacgctcgcc.TCggA	-.-.-.-.-.-.-.-.-	-.-.-.-.-.-.-.-.-	-.-.-	-.-.-	-.-.-	-.-.-	conserved hypothetical protein	Hypothetical protein	-.-.-.-.-.-.-.-.-	-.-.-.-.-.-.-.-.-	COG0662	COG0662	-.-.-	-.-.-
-------------------------------------------------------------------------------------------------------	-------------------------------------------------------------------------------------------------------	-------------------------------------------------------------------------------------------------------	-------------------------------------------------------------------------------------------------------	-------------------------------------------------------------------------------------------------------	-------------------------------------------------------------------------------------------------------	-------------------------------------------------------------------------------------------------------	-------------------------------------------------------------------------------------------------------	-------------------------------------------------------------------------------------------------------	-------------------------------------------------------------------------------------------------------	-------------------------------------------------------------------------------------------------------	-------------------------------------------------------------------------------------------------------	-------------------------------------------------------------------------------------------------------	-------------------------------------------------------------------------------------------------------	-------------------------------------------------------------------------------------------------------	-------------------------------------------------------------------------------------------------------	-------------------------------------------------------------------------------------------------------	-------------------------------------------------------------------------------------------------------	-------------------------------------------------------------------------------------------------------	-------------------------------------------------------------------------------------------------------	-------------------------------------------------------------------------------------------------------	-------------------------------------------------------------------------------------------------------	-------------------------------------------------------------------------------------------------------	-----------------
avn-Avin_45270	acx-Achr_6630	pae-PA5041	-.-.-.-.-	0.9	0.9	-.-.-	-.-.-	GAAGTTgtccggcagttctata.TCgaA	GAAGTTgcccagcagttctata.TCgaA	-.-.-.-.-.-.-.-.-	-.-.-.-.-.-.-.-.-	pilP	pilP	pilP	-.-.-	Pilus assembly protein	Type 4 fimbrial biogenesis protein PilP	type 4 fimbrial biogenesis protein PilP	-.-.-.-.-.-.-.-.-	COG3168	COG3168	COG3168	-.-.-
avn-Avin_45260	acx-Achr_6640	pae-PA5040	-.-.-.-.-	0.9	0.9	-.-.-	-.-.-	GAAGTTgtccggcagttctata.TCgaA	GAAGTTgcccagcagttctata.TCgaA	-.-.-.-.-.-.-.-.-	-.-.-.-.-.-.-.-.-	pilQ	pilQ	pilQ	-.-.-	Bacterial secretion system protein	Type 4 fimbrial biogenesis outer membrane protein PilQ	type 4 fimbrial biogenesis outer membrane protein PilQ	-.-.-.-.-.-.-.-.-	COG4796	COG4796	COG4796	-.-.-
[truncated: 1,447 more rows]
