# Supplementary material for: The Azotobacter vinelandii AlgU regulon during vegetative growth and encysting conditions: A proteomic approach
Source: PLoS One. 2023 Nov 15;18(11):e0286440. doi: 10.1371/journal.pone.0286440 (PMC10651043; doi:10.1371/journal.pone.0286440)
Supplement: S14 Table — (XLSX) [file pone.0286440.s018.xlsx]

## Sheet: Hoja1
		Table S14. Members of the primary AlgU regulon of A. vinelandii and a comparative analysis with the primary regulon reported for P. aeruginosa PA14*
				A. vinelandii
	No.	Protein name	Gene	locus Tag	AlgU promoter prediction	Sequence	Score	P. aeruginosa PA14 ortholog
		Common genes between the AlgU primary regulons from A. vinelandii AEIV and P. aeruginosa PA14
	1	OsmC-like protein	osmC	Avin_01800	Motif	GAACTTgtccgtcccgctcccc.TCtgA	1	PA14_00710
	2	Phosphomannomutase/phosphoglucomutase AlgC	algC	Avin_02910	Motif	GAACTCcgcgccgtcccggcca.TCcaA	0.9	PA14_70270
	3	phosphoenolpyruvate carboxykinase	pckA	Avin_05450	Motif	GAACCTttgccggactggcggc.TCctA	0.9	PA14_68580
	4	alginate lyase; Poly(beta-D-mannuronate) lyase	algL	Avin_10900	TU hit	GAACTAtttcggagaaagtatt.TCttA	0.9	PA14_18470
	5	Alginate biosynthetic protein AlgK	algK	Avin_10940	TU hit	GAACTAtttcggagaaagtatt.TCttA	0.9	PA14_18520
	6	alginate biosynthesis protein Alg44	alg44	Avin_10950	TU hit	GAACTAtttcggagaaagtatt.TCttA	0.9	PA14_18550
	7	1,4-alpha-glucan branching enzyme	glgB	Avin_27990	TU hit	GAACTTtttccacgcatccgccaTCggA	1	PA14_36710
	8	Peptidyl-prolyl cis-trans isomerase	fkbA	Avin_35210	Motif	GAACTTattcactgtcaccgggcTCctA	1	PA14_21820
		Ortologous genes in PA14 strain showing AlgU binding motifs
	10	non-heme chloroperoxidase (abhydrolase_1 family)		Avin_02370	Motif	GCACTAacgcccggcggcaaag.TCgtA	0.81	PA14_29020
	11	30S ribosomal protein S7	rpsG	Avin_06200	Motif	GAACTTttcatttgtcgagtcgaTAagA	0.81	PA14_08810
	12	50S ribosomal protein L3		Avin_06250	Motif	GAAATGactattggtgtaatcggTCgtA	0.81	PA14_08850
	13	Ribosomal protein L4/L1e		Avin_06260	TU hit	GAAATGactattggtgtaatcggTCgtA	0.81	PA14_08860
	14	50S ribosomal protein L23		Avin_06270	TU hit	GAAATGactattggtgtaatcggTCgtA	0.81	PA14_08870
	15	50S ribosomal protein L2	rplB	Avin_06280	TU hit	GAAATGactattggtgtaatcggTCgtA	0.81	PA14_08880
	16	30S ribosomal protein S19	rpsS	Avin_06290	TU hit	GAAATGactattggtgtaatcggTCgtA	0.81	PA14_08890
	17	50S ribosomal protein L22	rplV	Avin_06300	TU hit	GAAATGactattggtgtaatcggTCgtA	0.81	PA14_08900
	18	30S ribosomal protein S3	rpsC	Avin_06310	TU hit	GAAATGactattggtgtaatcggTCgtA	0.81	PA14_08910
	19	Ribosomal protein L16	rplP	Avin_06320	Motif	GAACTCgacagtatgctggttgcTCagA	0.81	PA14_08920
	20	50S ribosomal protein L29	rpmC	Avin_06330	TU hit	GAACTCgacagtatgctggttgcTCagA	0.9	PA14_08930
	21	30S ribosomal protein S17		Avin_06340	TU hit	GAACTCgacagtatgctggttgcTCagA	0.81	PA14_08940
	22	50S ribosomal protein L14	rplN	Avin_06350	TU hit	GAACTCgacagtatgctggttgcTCagA	0.81	PA14_08950
	23	50S ribosomal protein L24	rplX	Avin_06360	TU hit	GAACTCgacagtatgctggttgcTCagA	0.81	PA14_08960
	24	50S ribosomal protein L5		Avin_06370	TU hit	GAACTCgacagtatgctggttgcTCagA	0.81	PA14_08970
	25	30S ribosomal protein S14		Avin_06380	TU hit	GAACTCgacagtatgctggttgcTCagA	0.81	PA14_08980
	26	30S ribosomal protein S8		Avin_06390	TU hit	GAACTCgacagtatgctggttgcTCagA	0.81	PA14_08990
	27	50S ribosomal protein L6		Avin_06400	TU hit	GAACTCgacagtatgctggttgcTCagA	0.81	PA14_09000
	28	50S ribosomal protein L18	rplR	Avin_06410	TU hit	GAACTCgacagtatgctggttgcTCagA	0.81	PA14_09010
	29	30S ribosomal protein S5	rpsE	Avin_06420	TU hit	GAACTCgacagtatgctggttgcTCagA	0.81	PA14_09020
	30	50S ribosomal protein L30	rpmD	Avin_06430	TU hit	GAACTCgacagtatgctggttgcTCagA	0.81	PA14_09030
	31	50S ribosomal protein L15	rplO	Avin_06440	TU hit	GAACTCgacagtatgctggttgcTCagA	0.81	PA14_09040
	32	30S ribosomal protein S13		Avin_06470	Motif	GGACTTcatgtcgcaagtgcaa.TCgcA	0.9	PA14_09080
	33	30S ribosomal protein S11		Avin_06480	TU hit	GGACTTcatgtcgcaagtgcaa.TCgcA	0.9	PA14_09090
	34	30S ribosomal protein S4	rpsD	Avin_06490	TU hit	GGACTTcatgtcgcaagtgcaa.TCgcA	0.9	PA14_09100
	35	DNA-directed RNA polymerase, alpha subunit	rpoA	Avin_06500	TU hit	GGACTTcatgtcgcaagtgcaa.TCgcA	0.9	PA14_09115
	36	50S ribosomal protein L17	rplQ	Avin_06510	TU hit	GGACTTcatgtcgcaagtgcaa.TCgcA	0.9	PA14_09130
	37	acetyl-CoA carboxylase, biotin carboxylase	accC	Avin_06950	TU hit	GAACAActtgaacgtccctgat.TCgtA	0.81	PA14_64110
	38	GDP-mannose 6-dehydrogenase	algD	Avin_10970	Motif	GAACTAtttcggagaaagtatt.TCttA	0.9	PA14_18580
	39	conserved hypothetical protein		Avin_11110	Motif	GAACTCtatccggccatgcaag.TCgtA	0.9	PA14_36980
	40	RNA polymerase sigma-54 factor	rpoN	Avin_12790	Motif	GAATTTgctttaagagggcgca.TCgtC	0.81	PA14_57940
	41	organic solvent tolerance ABC efflux transporter, substrate binding protein		Avin_12870	TU hit	GGACTCccgaggacttgatgaacTCcaA	0.81	PA14_57850
	42	Cytochrome b/b6	petB	Avin_13070	Motif	GAACCTgccggtacctccgcat.TCctA	0.9	PA14_57560
	43	ubiquinol--cytochrome c reductase, cytochrome c1	petC	Avin_13080	TU hit	GAACCTgccggtacctccgcat.TCctA	0.9	PA14_57540
	44	NADH-quinone oxidoreductase, F subunit	nuoF	Avin_28480	TU hit	GAACTGcgccgcgaacagcgca.TCcaG	0.81	PA14_29970
	45	NADH-ubiquinone oxidoreductase, chain cd	nuoCD	Avin_28460	Motif	GAACTGcgccgcgaacagcgca.TCcaG	0.81	PA14_29990
	46	NADH-quinone oxidoreductase, chain G	nuoG	Avin_28490	TU hit	GAACTGcgccgcgaacagcgca.TCcaG	0.81	PA14_29940
	47	NADH-quinone oxidoreductase, chain I	nuoI	Avin_28510	Motif	GAACTGgccgatggctaccata.TCgaA	0.9	PA14_29920
	48	AmrZ-like DNA binding protein	amrZ	Avin_34410	Motif	GCACTCtataacaactcaccgg.TCgaA	0.81	PA14_20290
	49	Phosphoribosylglycinamide formyltransferase	purT	Avin_39610	Motif	GGACGTacgcatgttgaaggaaaTCcc	0.81	PA14_15890
	50	4-hydroxy-3-methylbut-2-en-1-yl diphosphate synthase	ispG	Avin_40290	TU hit	GAACGCcgtgcacggttccgac.TCcgA	0.81	PA14_14880
	51	Fe-S protein assembly chaperone HscA	hscA	Avin_40360	TU hit	GAGCTTttatggcccgctccgg.TCgaA	0.81	PA14_14780
	52	Cysteine desulfurase IscS	iscS	Avin_40400	TU hit	GAGCTTttatggcccgctccgg.TCgaA	0.81	PA14_14730
	53	ribosomal protein L27	rpmA	Avin_40780	TU hit	TAACTTtcctgggtatttccctgTCttA	0.81	PA14_60450
	54	ribosomal protein L21	rplU	Avin_40790	Motif	TAACTTtcctgggtatttccctgTCttA	0.81	PA14_60460
		FAD dependent oxidoreductase		Avin_41390	Motif	GAATTTatgacgctttttcgcttTCgcA	0.9	PA14_61600
	55	ribosomal protein S15	rpsO	Avin_42790	TU hit	GAAGGTccaggtggcgcgttcgcTCtgA	0.81	PA14_62720
	56	heat shock protein HslU	hslU	Avin_45390	Motif	GAACAGaacgccgcggcggacggTCccA	0.81	PA14_66790
	57	serine protein kinase; PrkA	prkA	Avin_46870	Motif	GAACCGccaacacccaaaagct.TCaaA	0.81	PA14_07680
		Genes whose orthologs in PA14 lack AlgU binding motifs**
	58	membrane bound protease regulator HflC	hflC	Avin_07570	TU hit	GAACTAgaacatatgtgggctatTCcc	0.9	PA14_65270
	59	acyl-CoA dehydrogenase		Avin_10680	TU hit	GGACTTctccgcgatcgtcaaccTCtaC	0.81	PA14_31540
	60	heat shock protein HtpX	htpX	Avin_15400	Motif	GAACACccggcaggctccggccgTCtgA	0.81	PA14_27480
	61	deoxycytidine triphosphate deaminase	dcd	Avin_19300	Motif	GAACTCcgctgcggcttgccca.TCcgC	0.81	PA14_19090
	62	50S ribosomal protein L20	rplT	Avin_20450	TU hit	GAATTCggcaccgtggaacagtaTCcgA	0.81	PA14_28680
	63	LysR family transcriptional regulator protein	cysB	Avin_23140	Motif	GAACGTgaccgcaggaccattc.TCctG	0.81	PA14_41870
	64	PpiC-type peptidyl-prolyl cis-trans isomerase	ppiD	Avin_23620	Motif	GAAATTatggggtcggagttcgcTCtcT	0.81	PA14_41190
	65	PHB de-polymerase		Avin_27080	Motif	GCAATTgccacgcccgatgcgctTCgaA	0.81	PA14_66820
	66	3-isopropylmalate dehydratase large subunit LeuC	leuC	Avin_34280	Motif	GAATTTgagttattccctgcaagTCccT	0.81	PA14_23750
	67	septum site-determining protein MinD	minD	Avin_35120	Motif	GAACTGgggcgaggccgtgcacaTCcaC	0.81	PA14_22020
	68	CTP synthase	pyrG	Avin_38810	Motif	GAACCCgcaatgctttgctgttgTCgcA	0.81	PA14_17290
	69	dihydrolipoamide acetyltransferase,acetoin dehydrogeanse E2 component, AcoC	acoC	Avin_41750	Motif	GTACATccccaacgcggcgaagaTCgaA	0.81	PA14_10240
	70	Fe-S/FAD domain protein		Avin_43110	TU hit	GGACTTcctccgcgccggccat.TCcaA	0.9	PA14_63100
	71	Transport-associated protein		Avin_43670	Motif	GAACTTaccaagtcccgagggagTCcaT	0.9	PA14_62690
	72	Branched-chain amino acid aminotransferase I	ilvE	Avin_44880	Motif	GAACGTcgtgcggtgatgcgaa.TCtgG	0.81	PA14_66260
	73	conserved hypothetical protein		Avin_46010	Motif	GCACATccgcctcagggttgcc.TCatA	0.81	PA14_08520
	74	phosphate transport system regulatory protein PhoU	phoU	Avin_48560	TU hit	GAAATAtgcgtcgctctgaacg.TCggA	0.81	PA14_70800
	75	Nitrilase/cyanide hydratase and apolipoprotein N-acyltransferase		Avin_48890	TU hit	GAAAATcggcatgcaagccccatTCctA	0.81	PA14_03830
	76	F1 sector of membrane-bound ATP synthase, epsilon subunit	atpC	Avin_52150	TU hit	GAACATacgtaaccggacaccttTCcaT	0.81	PA14_73230
	77	ATP synthase F1, beta subunit	atpD	Avin_52160	TU hit	GAACATacgtaaccggacaccttTCcaT	0.81	PA14_73240
	78	F1 sector of membrane-bound ATP synthase, gamma subunit	atpG	Avin_52170	TU hit	GAACTGcgcaaacaggtggcggcTCtgG	0.81	PA14_73250
	79	F1 sector of membrane-bound ATP synthase, delta subunit	atpH	Avin_52190	Motif	GAACTGcgcaaacaggtggcggcTCtgG	0.81	PA14_73280
	80	F0 sector of membrane-bound ATP synthase, subunit B	atpF	Avin_52200	TU hit	GAACATacgtaaccggacaccttTCcaT	0.81	PA14_73290
	81	F0 sector of membrane-bound ATP synthase, subunit C	atpE	Avin_52210	TU hit	GAACATacgtaaccggacaccttTCcaT	0.81	PA14_73300
		Genes exclusive in A. vinelandii
	82	Transglutaminase-like Super Family Protein		Avin_00820	Motif	GAACCGccacttccgccaccag.TCcgA	0.81
	83	Nitrogenase molybdenum-iron protein alpha chain:Nitrogenase component I, alpha chain	nifD	Avin_01390	Motif	GAAGTCtgatagccgctccggttTCagA	0.81
	84	Nitrogenase molybdenum-iron protein beta chain	nifK	Avin_01400	TU hit	GAAGTCtgatagccgctccggttTCagA	0.81
	85	conserved hypothetical protein		Avin_01490	TU hit	GAACTGgtgcgtcagctctgca.TCacC	0.81
	86	Nitrogen fixation protein orf9, ClpX	clpXnif	Avin_01700	TU hit	GCAGTTctaccaggtctgtaac.TCcgA	0.81
	87	conserved hypothetical protein		Avin_11100	Motif	GAACTTtcaaagatcgggcggatTCtaC	0.9
	88	conserved hypothetical protein		Avin_16740	Motif	GAAATTactgtcgcagccgcgg.TCtgA	0.9
	89	CRISPR-associated protein, CT1975		Avin_17200	Motif	GGACTTctacggcgccctggcttTCgaG	0.81
	90	phosphoglycerate mutase family protein		Avin_17830	Motif	GAACATccgcctgccggcccggcTCgcC	0.81
	91	conserved hypothetical protein		Avin_18600	Motif	GAACGTgtgctgtccacccccgtTCccT	0.81
	92	Pyruvate kinase	pykA-2	Avin_22190	Motif	GTACTTtttcataagaaattcccTCggA	0.9
	93	Type III polyketide synthase	arsB	Avin_29550	Motif	GAACTGgtgatcaccgcgagtc.TCgaG	0.81
	94	Type III polyketide synthase	arsC	Avin_29530	TU hit	GAACTGgtgatcaccgcgagtc.TCgaG	0.81
	95	oligopeptide ABC transporter, periplasmic substrate binding protein		Avin_29650	TU hit	GAATGTccagaagtcgccatggaTCggA	0.81
	96	Aldo/Keto reductase with a Twin-arginine translocation pathway signal		Avin_33900	Motif	GAACTGgcctgacccgcccccg.TCctT	0.81
	97	conserved hypothetical protein		Avin_43080	Motif	GGACTTcctccgcgccggccat.TCcaA	0.9
	98	iron-sulfur cluster binding protein-like protein		Avin_43090	TU hit	GGACTTcctccgcgccggccat.TCcaA	0.9
	99	Threonine dehydratase	ilvA	Avin_48270	Motif	GAACTCcagttcgacgacgttgtTCagA	0.9
	100	Secreted mannuronan C-5 epimerase	algE6	Avin_51230	Motif	GGACGTtctcgcccgctcctcttTCcaA	0.81
	* A comparative analysis was conducted between the primary regulon of A. vinelandii and that reported for P. aeruginosa PA14 (Schultz, S. et al 2015).
	** AlgU binding motifs were not detected in the PA14 orthologous genes, using the PSSM generated in this study.
