# Supplementary material for: The Azotobacter vinelandii AlgU regulon during vegetative growth and encysting conditions: A proteomic approach
Source: PLoS One. 2023 Nov 15;18(11):e0286440. doi: 10.1371/journal.pone.0286440 (PMC10651043; doi:10.1371/journal.pone.0286440)
Supplement: S15 Table — (XLSX) [file pone.0286440.s019.xlsx]

## Sheet: Hoja1
	S15 Table. Predicted AlgU-dependent promoters in the genome of P. aeruginosa PA14 and PAO1
Gene ID		Score*		AlgU promoter		Gene	COG	Description
P. aeruginosa		P. aeruginosa		P. aeruginosa
PA14	PAO1	PA14	PAO1	PA14	PAO1
-------------------------	-------------------------	---------	---------	-----------------------------------------------------	-----------------------------------------------------	------------	-----------------	----------------------------------------------------------------------------
pau-PA14_60570	pae-PA4578	1	1	GAACTTtcccaagtctggacggtTCcaA	GAACTTtcccaagtctggacggtTCcaA	---	ROG0562	conserved hypothetical protein
pau-PA14_60580	pae-PA4579	1	1	GAACTTtcccaagtctggacggtTCcaA	GAACTTtcccaagtctggacggtTCcaA	---	ROG0282	conserved hypothetical protein
-------------------------	-------------------------	---------	---------	-----------------------------------------------------	-----------------------------------------------------	------------	-----------------	----------------------------------------------------------------------------
pau-PA14_13420	pae-PA3902	1	1	GAACTTgtcgcagtcgtgccgt.TCcaA	GAACTTgtcgcagtcgtgccgt.TCcaA	---	ROG7878	conserved hypothetical protein
-------------------------	-------------------------	---------	---------	-----------------------------------------------------	-----------------------------------------------------	------------	-----------------	----------------------------------------------------------------------------
pau-PA14_62490	pae-PA4723	1	1	GAACTTtgcgaggaaaaaccgatTCtaA	GAACTTtgcgaggaaaaaccgatTCtaA	dksA	COG1734	suppressor protein DksA
pau-PA14_62510	pae-PA4724	1	1	GAACTTtgcgaggaaaaaccgatTCtaA	GAACTTtgcgaggaaaaaccgatTCtaA	yadB	COG0008	probable aminoacyl-transfer RNA synthetase (class I)
-------------------------	-------------------------	---------	---------	-----------------------------------------------------	-----------------------------------------------------	------------	-----------------	----------------------------------------------------------------------------
pau-PA14_20060	pae-PA3403a	1	1	GAACTTtccgggcggcacccag.TCccA	GAACTTtccgggcggcacccag.TCccA	---	---	conserved hypothetical protein
-------------------------	-------------------------	---------	---------	-----------------------------------------------------	-----------------------------------------------------	------------	-----------------	----------------------------------------------------------------------------
pau-PA14_27050	pae-PA2865	1	1	GAACTTgccaagactgccatgc.TCtgA	GAACTTgccaagactgccatgc.TCtgA	---	COG4623	putative transglycosylase, SLT family
-------------------------	-------------------------	---------	---------	-----------------------------------------------------	-----------------------------------------------------	------------	-----------------	----------------------------------------------------------------------------
pau-PA14_14660	pae-PA3819	1	1	GAACTTggtggtttttgcccag.TCctA	GAACTTggtggtttttgcccag.TCctA	ycfJ	COG3134	putative outer membrane protein
-------------------------	-------------------------	---------	---------	-----------------------------------------------------	-----------------------------------------------------	------------	-----------------	----------------------------------------------------------------------------
pau-PA14_21820	pae-PA3262	1	1	GAACTTatccgcgcgcacctgt.TCctA	GAACTTatccgcgcgcacctgt.TCctA	---	COG0545	putative peptidyl-prolyl cis-trans isomerase, FkbP-type
-------------------------	-------------------------	---------	---------	-----------------------------------------------------	-----------------------------------------------------	------------	-----------------	----------------------------------------------------------------------------
pau-PA14_12740	pae-PA3952	1	1	GAACTTgagatcgtgcagggtgcTCcaA	GAACTTgagatcgtgcagggtgcTCcaA	---	COG3416	conserved hypothetical protein
-------------------------	-------------------------	---------	---------	-----------------------------------------------------	-----------------------------------------------------	------------	-----------------	----------------------------------------------------------------------------
pau-PA14_43900	pae-PA1592	1	1	GAACTTcacgccagcgcaaatgtTCaaA	GAACTTcacgccagcgcaaatgtTCaaA	---	---	conserved hypothetical protein
-------------------------	-------------------------	---------	---------	-----------------------------------------------------	-----------------------------------------------------	------------	-----------------	----------------------------------------------------------------------------
pau-PA14_00710	pae-PA0059	1	1	GAACTTgtccggctgcgtcgtccTCccA	GAACTTgtccggctgcgtcgtccTCccA	osmC	COG1764	osmotically inducible protein OsmC
-------------------------	-------------------------	---------	---------	-----------------------------------------------------	-----------------------------------------------------	------------	-----------------	----------------------------------------------------------------------------
pau-PA14_04930	pae-PA0376	0.81	0.81	GAACTCgtgggtgggctgggtt.TCcgC	GAACTCgtgggtgggctgggtt.TCcgC	rpoH	COG0568	RNA polymerase sigma factor RpoH
-------------------------	-------------------------	---------	---------	-----------------------------------------------------	-----------------------------------------------------	------------	-----------------	----------------------------------------------------------------------------
pau-PA14_27960	pae-PA2796	1	1	GAACTTctggcggggcgatagc.TCccA	GAACTTctggcggggcgatagc.TCccA	tal	COG0176	transaldolase B
-------------------------	-------------------------	---------	---------	-----------------------------------------------------	-----------------------------------------------------	------------	-----------------	----------------------------------------------------------------------------
pau-PA14_41300	pae-PA1797a	1	1	GAACTTgttccagctccggcgc.TCttA	GAACTTgttccgggtccggcgc.TCttA	---	---	hypothetical protein
-------------------------	-------------------------	---------	---------	-----------------------------------------------------	-----------------------------------------------------	------------	-----------------	----------------------------------------------------------------------------
pau-PA14_49480	---	0.9	---	GAACTTcttcgagacgcgggttaTCgaG	---	---	COG4938	hypothetical protein
-------------------------	-------------------------	---------	---------	-----------------------------------------------------	-----------------------------------------------------	------------	-----------------	----------------------------------------------------------------------------
pau-PA14_08600	---	0.9	---	GAATTTtcggcgaatgtcgtct.TCacA	---	---	---	23S ribosomal RNA
pau-PA14_08610	---	0.9	---	GAATTTtcggcgaatgtcgtct.TCacA	---	---	---	5S ribosomal RNA
-------------------------	-------------------------	---------	---------	-----------------------------------------------------	-----------------------------------------------------	------------	-----------------	----------------------------------------------------------------------------
pau-PA14_02450	pae-PA0195	0.9	0.9	GAACTTgttgaaggcttttcggcTCgaT	GAACTTgttgaaggcttttcggcTCgaT	pntAA	COG3288	putative NAD(P) transhydrogenase, subunit alpha part 1
pau-PA14_02460	pae-PA0195.1	0.9	0.9	GAACTTgttgaaggcttttcggcTCgaT	GAACTTgttgaaggcttttcggcTCgaT	pntAB	---	putative NAD(P) transhydrogenase, subunit alpha part 2
pau-PA14_02470	pae-PA0196	0.9	0.9	GAACTTgttgaaggcttttcggcTCgaT	GAACTTgttgaaggcttttcggcTCgaT	pntB	COG1282	pyridine nucleotide transhydrogenase, beta subunit
-------------------------	-------------------------	---------	---------	-----------------------------------------------------	-----------------------------------------------------	------------	-----------------	----------------------------------------------------------------------------
pau-PA14_11890	pae-PA4017	0.9	0.9	GAACTGgcgaaagaggaagtgcgTCaaA	GAACTGgcgaaagaggaagtgcgTCaaA	---	COG0702	conserved hypothetical protein
-------------------------	-------------------------	---------	---------	-----------------------------------------------------	-----------------------------------------------------	------------	-----------------	----------------------------------------------------------------------------
pau-PA14_55490	pae-PA0681	0.9	0.9	GGACTTccaggctagccgggaaaTCtgA	GGACTTtcaggctagccgggaaaTCtgA	hxcT	COG2165	HxcT pseudopilin
pau-PA14_55480	pae-PA0682	0.9	0.9	GGACTTccaggctagccgggaaaTCtgA	GGACTTtcaggctagccgggaaaTCtgA	hxcX	COG3156	probable type II secretion system protein
pau-PA14_55470	pae-PA0683	0.9	0.9	GGACTTccaggctagccgggaaaTCtgA	GGACTTtcaggctagccgggaaaTCtgA	hxcY	COG3297	probable type II secretion system protein
pau-PA14_55460	pae-PA0684	0.9	0.9	GGACTTccaggctagccgggaaaTCtgA	GGACTTtcaggctagccgggaaaTCtgA	hxcZ	COG3149	probable type II secretion system protein
pau-PA14_55450	pae-PA0685	0.9	0.9	GGACTTccaggctagccgggaaaTCtgA	GGACTTtcaggctagccgggaaaTCtgA	hxcQ	COG1450	probable type II secretion system protein
pau-PA14_55440	pae-PA0686	0.9	0.9	GGACTTccaggctagccgggaaaTCtgA	GGACTTtcaggctagccgggaaaTCtgA	hxcR	COG2804	probable type II secretion system protein
pau-PA14_55430	pae-PA0687	0.9	0.9	GGACTTccaggctagccgggaaaTCtgA	GGACTTtcaggctagccgggaaaTCtgA	hxcS	COG1459	probable type II secretion system protein
-------------------------	-------------------------	---------	---------	-----------------------------------------------------	-----------------------------------------------------	------------	-----------------	----------------------------------------------------------------------------
pau-PA14_19830	pae-PA3421	0.9	0.9	GAACTTctgaggtccgccgccccTCggG	GAACTTctgaggtccgccgccccTCggG	---	ROG0278	conserved hypothetical protein
-------------------------	-------------------------	---------	---------	-----------------------------------------------------	-----------------------------------------------------	------------	-----------------	----------------------------------------------------------------------------
pau-PA14_46860	pae-PA1346	0.81	0.81	GAACATcccggcacgcactcgccTCgcC	GAACATcccggcacgcactcgccTCgcC	---	COG1982	putative lysine decarboxylase
-------------------------	-------------------------	---------	---------	-----------------------------------------------------	-----------------------------------------------------	------------	-----------------	----------------------------------------------------------------------------
pau-PA14_16560	pae-PA3698	0.9	0.9	GAACCTtccctcggccagccgg.TCgcA	GAACCTtccctcggccagccgg.TCgcA	---	COG5417	putative lipoprotein
pau-PA14_16580	pae-PA3697	0.9	0.9	GAACCTtccctcggccagccgg.TCgcA	GAACCTtccctcggccagccgg.TCgcA	---	COG3930	conserved hypothetical protein
-------------------------	-------------------------	---------	---------	-----------------------------------------------------	-----------------------------------------------------	------------	-----------------	----------------------------------------------------------------------------
pau-PA14_23410	---	0.81	---	GAACGCagtctaggtgcggccgtTCgaA	---	orfJ	ROG7308	putative glycosyl transferase
-------------------------	-------------------------	---------	---------	-----------------------------------------------------	-----------------------------------------------------	------------	-----------------	----------------------------------------------------------------------------
pau-PA14_62650	pae-PA4735	0.9	0.9	GAACCTtgaggccgtgccatac.TCcaA	GAACCTtgaggccgtgccatac.TCcaA	---	COG2885	conserved hypothetical protein
pau-PA14_62660	pae-PA4736	0.9	0.9	GAACCTtgaggccgtgccatac.TCcaA	GAACCTtgaggccgtgccatac.TCcaA	---	ROG1165	conserved hypothetical protein
pau-PA14_62670	pae-PA4737	0.9	0.9	GAACCTtgaggccgtgccatac.TCcaA	GAACCTtgaggccgtgccatac.TCcaA	---	ROG1165	conserved hypothetical protein
-------------------------	-------------------------	---------	---------	-----------------------------------------------------	-----------------------------------------------------	------------	-----------------	----------------------------------------------------------------------------
pau-PA14_70490	pae-PA5340	0.81	0.81	GAACGTcgtccagcaggaagacaTCgtC	GGACGTgggttacaatgcccggcTCgaA	---	---	putative lipoprotein
-------------------------	-------------------------	---------	---------	-----------------------------------------------------	-----------------------------------------------------	------------	-----------------	----------------------------------------------------------------------------
pau-PA14_39660	pae-PA1921	0.9	0.9	GAACGTctcgctcgccgtatcccTCgaA	GAACGTctcgctcgccgtatcccTCgaA	---	COG0500	conserved hypothetical protein
-------------------------	-------------------------	---------	---------	-----------------------------------------------------	-----------------------------------------------------	------------	-----------------	----------------------------------------------------------------------------
pau-PA14_25830	pae-PA2954	0.9	0.9	GAACTCggccgggtcgggcgcgaTCgcA	GAACTCggccgggtcgggcgcgaTCgcA	---	COG3816	conserved hypothetical protein
-------------------------	-------------------------	---------	---------	-----------------------------------------------------	-----------------------------------------------------	------------	-----------------	----------------------------------------------------------------------------
pau-PA14_02980	pae-PA0240	0.9	0.9	GTACTTcatggccccgcgccggaTCgaA	GTACTTcatggctccgcgccggaTCgaA	---	ROG8456	putative outer membrane porin
-------------------------	-------------------------	---------	---------	-----------------------------------------------------	-----------------------------------------------------	------------	-----------------	----------------------------------------------------------------------------
pau-PA14_71800	pae-PA5439	0.9	0.9	GAACGTgatcggcgaccttgagtTCcgA	GAACGTgatcggcgaccttgagtTCcgA	zwf	COG0364	putative glucose-6-phosphate dehydrogenase
-------------------------	-------------------------	---------	---------	-----------------------------------------------------	-----------------------------------------------------	------------	-----------------	----------------------------------------------------------------------------
pau-PA14_07680	pae-PA0588	0.9	0.9	GAACTAttcttttcctcaggccaTCcaA	GAACTAttcttttcctcaggccaTCcaA	prkA	COG2766	putative protein kinase
pau-PA14_07660	pae-PA0587	0.9	0.9	GAACTAttcttttcctcaggccaTCcaA	GAACTAttcttttcctcaggccaTCcaA	---	COG2718	conserved hypothetical protein
pau-PA14_07650	pae-PA0586	0.9	0.9	GAACTAttcttttcctcaggccaTCcaA	GAACTAttcttttcctcaggccaTCcaA	ycgB	COG2719	putative sporulation protein
-------------------------	-------------------------	---------	---------	-----------------------------------------------------	-----------------------------------------------------	------------	-----------------	----------------------------------------------------------------------------
pau-PA14_52060	pae-PA0943	0.9	0.9	GAACTCgatggggggccactgg.TCgtA	GAACTCgatggggggccactgg.TCgtA	---	ROG0249	conserved hypothetical protein
-------------------------	-------------------------	---------	---------	-----------------------------------------------------	-----------------------------------------------------	------------	-----------------	----------------------------------------------------------------------------
pau-PA14_70070	pae-PA5307	0.9	0.9	GAAATTttccgccaatataacg.TCgaA	GAAATTttccgccaatataacg.TCgaA	---	ROG3879	conserved hypothetical protein
pau-PA14_70060	pae-PA5306	0.9	0.9	GAAATTttccgccaatataacg.TCgaA	GAAATTttccgccaatataacg.TCgaA	---	ROG0130	putative lipoprotein
pau-PA14_70050	pae-PA5305	0.9	0.9	GAAATTttccgccaatataacg.TCgaA	GAAATTttccgccaatataacg.TCgaA	---	COG3784	conserved hypothetical protein
-------------------------	-------------------------	---------	---------	-----------------------------------------------------	-----------------------------------------------------	------------	-----------------	----------------------------------------------------------------------------
pau-PA14_57920	pae-PA4460	0.81	0.81	GAATATatcgacatttatgcag.TCatA	GAATATatcgacatttatgcag.TCatA	---	COG1934	conserved hypothetical protein
pau-PA14_57930	pae-PA4461	0.81	0.81	GTACTTcgtcacgcagaaccgggTCgtG	GTACTTcgtcacgcagaaccgggTCgtG	---	COG1137	putative ATP-binding component of ABC transporter
pau-PA14_57940	pae-PA4462	0.81	0.81	GTACTTcgtcacgcagaaccgggTCgtG	GTACTTcgtcacgcagaaccgggTCgtG	rpoN	COG1508	RNA polymerase sigma-54 factor
pau-PA14_57950	pae-PA4463	0.81	0.81	GTACTTcgtcacgcagaaccgggTCgtG	GTACTTcgtcacgcagaaccgggTCgtG	---	COG1544	putative ribosomal subunit interface protein
pau-PA14_57960	pae-PA4464	0.81	0.81	GTACTTcgtcacgcagaaccgggTCgtG	GTACTTcgtcacgcagaaccgggTCgtG	ptsN	COG1762	nitrogen regulatory IIA protein
pau-PA14_57970	pae-PA4465	0.81	0.81	GTACTTcgtcacgcagaaccgggTCgtG	GTACTTcgtcacgcagaaccgggTCgtG	---	COG1660	hypothetical protein
pau-PA14_57980	pae-PA4466	0.81	0.81	GTACTTcgtcacgcagaaccgggTCgtG	GTACTTcgtcacgcagaaccgggTCgtG	---	COG1925	putative phosphoryl carrier protein
-------------------------	-------------------------	---------	---------	-----------------------------------------------------	-----------------------------------------------------	------------	-----------------	----------------------------------------------------------------------------
pau-PA14_25440	pae-PA2987	0.81	0.81	GAAATTccagtgcgagggtatctTCgaT	GAAATTccagtgcgagggtatctTCgaT	lolD	COG1136	lipoprotein-releasing system ABC transporter ATP-binding protein
pau-PA14_25450	pae-PA2986	0.81	0.81	GAAATTccagtgcgagggtatctTCgaT	GAAATTccagtgcgagggtatctTCgaT	lolE	COG4591	putative lipoprotein releasing system, permease protein
-------------------------	-------------------------	---------	---------	-----------------------------------------------------	-----------------------------------------------------	------------	-----------------	----------------------------------------------------------------------------
pau-PA14_54430	pae-PA0762	0.9	0.9	GAACTTttgcaagaagcccgag.TCtaT	GAACTTttgcaagaagcccgag.TCtaT	algU	COG1595	RNA polymerase sigma factor AlgU
pau-PA14_54420	pae-PA0763	0.9	0.9	GAACTTttgcaagaagcccgag.TCtaT	GAACTTttgcaagaagcccgag.TCtaT	mucA	COG3073	sigma factor AlgU negative regulator MucA
pau-PA14_54410	pae-PA0764	0.9	0.9	GAACTTttgcaagaagcccgag.TCtaT	GAACTTttgcaagaagcccgag.TCtaT	mucB	COG3026	negative regulator for alginate biosynthesis MucB
pau-PA14_54400	pae-PA0765	0.9	0.9	GAACTTttgcaagaagcccgag.TCtaT	GAACTTttgcaagaagcccgag.TCtaT	mucC	COG3086	positive regulator for alginate biosynthesis MucC
pau-PA14_54390	pae-PA0766	0.9	0.9	GAACTTttgcaagaagcccgag.TCtaT	GAACTTttgcaagaagcccgag.TCtaT	mucD	COG0265	serine protease MucD precursor
pau-PA14_54370	pae-PA0767	0.9	0.9	GAACTTttgcaagaagcccgag.TCtaT	GAACTTttgcaagaagcccgag.TCtaT	lepA	COG0481	GTP-binding protein LepA
pau-PA14_54350	pae-PA0768	0.81	0.81	GAAATTccccaggaagccttcc.TCgcC	GAAATTccccaggaagccttcc.TCgcC	lepB	COG0681	signal peptidase I
pau-PA14_54340	pae-PA0769	0.81	0.81	GAAATTccccaggaagccttcc.TCgcC	GAAATTccccaggaagccttcc.TCgcC	---	ROG0100	hypothetical protein
pau-PA14_54330	pae-PA0770	0.81	0.81	GAAATTccccaggaagccttcc.TCgcC	GAAATTccccaggaagccttcc.TCgcC	rnc	COG0571	ribonuclease III
pau-PA14_54320	pae-PA0771	0.81	0.81	GAAATTccccaggaagccttcc.TCgcC	GAAATTccccaggaagccttcc.TCgcC	era	COG1159	GTP-binding protein Era
pau-PA14_54300	pae-PA0772	0.81	0.81	GAAATTccccaggaagccttcc.TCgcC	GAAATTccccaggaagccttcc.TCgcC	recO	COG1381	DNA repair protein RecO
pau-PA14_54290	pae-PA0773	0.81	0.81	GAAATTccccaggaagccttcc.TCgcC	GAAATTccccaggaagccttcc.TCgcC	pdxJ	COG0854	pyridoxal phosphate biosynthetic protein PdxJ
-------------------------	-------------------------	---------	---------	-----------------------------------------------------	-----------------------------------------------------	------------	-----------------	----------------------------------------------------------------------------
pau-PA14_29660	pae-PA2662	0.9	0.9	GAACATgccggcgctggtgttt.TCccA	GAACATgccggcgctggtgttt.TCccA	---	COG3213	putative membraine protein
-------------------------	-------------------------	---------	---------	-----------------------------------------------------	-----------------------------------------------------	------------	-----------------	----------------------------------------------------------------------------
pau-PA14_26570	pae-PA2899	0.9	0.9	GAACTTgcgcaagagcgggcta.TCatC	GAACTTgcgcaagagcgggcta.TCatC	---	COG2197	putative transcriptional regulator
-------------------------	-------------------------	---------	---------	-----------------------------------------------------	-----------------------------------------------------	------------	-----------------	----------------------------------------------------------------------------
pau-PA14_27800	pae-PA2810	0.81	0.81	GAAGGTacgcatgggaagtctccTCgaA	GAAGGTacgcatgggaagtctccTCgaA	copS	COG0642	putative sensor histidine kinase
-------------------------	-------------------------	---------	---------	-----------------------------------------------------	-----------------------------------------------------	------------	-----------------	----------------------------------------------------------------------------
pau-PA14_12080	pae-PA4001	0.9	0.9	GAACTTcagcgatgcgcggcgttTCctC	GAACTTcgctggttaccctgttgTCagG	sltB1	COG2951	soluble lytic transglycosylase B
pau-PA14_12090	pae-PA4000	0.81	0.81	GAACTTctacgtgatcacccgc.TAtaA	GAACTTctacgtgatcacccgc.TAtaA	---	COG0797	possible lipoprotein, rlpA family
pau-PA14_12100	pae-PA3999	0.81	0.81	GAACTTctacgtgatcacccgc.TAtaA	GAACTTctacgtgatcacccgc.TAtaA	dacC	COG1686	D-ala-D-ala-carboxypeptidase
pau-PA14_12110	pae-PA3998	0.81	0.81	GAACTTctacgtgatcacccgc.TAtaA	GAACTTctacgtgatcacccgc.TAtaA	---	COG2921	conserved hypothetical protein
pau-PA14_12120	pae-PA3997	0.81	0.81	GAACTTctacgtgatcacccgc.TAtaA	GAACTTctacgtgatcacccgc.TAtaA	lipB	COG0321	lipoate-protein ligase B
pau-PA14_12130	pae-PA3996	0.81	0.81	GAACTTctacgtgatcacccgc.TAtaA	GAACTTctacgtgatcacccgc.TAtaA	lis	COG0320	Lipoate synthase
-------------------------	-------------------------	---------	---------	-----------------------------------------------------	-----------------------------------------------------	------------	-----------------	----------------------------------------------------------------------------
pau-PA14_40110	pae-PA1887	0.9	0.9	GAACTTctcgttcggcaagtgctTCgaC	GAACTTctcgttcggcaagtgctTCgaC	---	ROG2574	hypothetical protein
-------------------------	-------------------------	---------	---------	-----------------------------------------------------	-----------------------------------------------------	------------	-----------------	----------------------------------------------------------------------------
pau-PA14_72900	pae-PA5526	0.9	0.9	GAATTTccctcgattgccacgg.TCacA	GAATTTccctcgattgcgacgg.TCacA	---	---	putative lipoprotein
-------------------------	-------------------------	---------	---------	-----------------------------------------------------	-----------------------------------------------------	------------	-----------------	----------------------------------------------------------------------------
pau-PA14_47130	pae-PA1323	0.9	0.9	GAACTTtttcactgcggcgcctaTCaaC	GAACTTtttcactgcggcgcctaTCaaC	---	COG4575	conserved hypothetical protein
pau-PA14_47120	pae-PA1324	0.9	0.9	GAACTTtttcactgcggcgcctaTCaaC	GAACTTtttcactgcggcgcctaTCaaC	---	ROG4516	hypothetical protein
-------------------------	-------------------------	---------	---------	-----------------------------------------------------	-----------------------------------------------------	------------	-----------------	----------------------------------------------------------------------------
pau-PA14_09000	pae-PA4248	0.81	0.81	GAACTCgagcggtaactaagca.TCaaC	GAAGTTcatgaagatcgtctcgcTCgcC	rplF	COG0097	50S ribosomal protein L6
pau-PA14_09010	pae-PA4247	0.81	0.81	GAACTCgagcggtaactaagca.TCaaC	GAAGTTcatgaagatcgtctcgcTCgcC	rplR	COG0256	50S ribosomal protein L18
pau-PA14_09020	pae-PA4246	0.81	0.81	GAACTCgagcggtaactaagca.TCaaC	GAAGTTcatgaagatcgtctcgcTCgcC	rpsE	COG0098	30S ribosomal protein S5
pau-PA14_09030	pae-PA4245	0.81	0.81	GAACTCgagcggtaactaagca.TCaaC	GAAGTTcatgaagatcgtctcgcTCgcC	rpmD	COG1841	50S ribosomal protein L30
pau-PA14_09040	pae-PA4244	0.81	0.81	GAACTCgagcggtaactaagca.TCaaC	GAAGTTcatgaagatcgtctcgcTCgcC	rplO	COG0200	50S ribosomal protein L15
pau-PA14_09050	pae-PA4243	0.81	0.81	GAACTCgagcggtaactaagca.TCaaC	GAAGTTcatgaagatcgtctcgcTCgcC	secY	COG0201	preprotein translocase subunit SecY
pau-PA14_09070	pae-PA4242	0.81	0.81	GAACTCgagcggtaactaagca.TCaaC	GAAGTTcatgaagatcgtctcgcTCgcC	rpmJ	COG0257	50S ribosomal subunit protein L36
pau-PA14_09080	pae-PA4241	0.81	0.81	GAACTCgagcggtaactaagca.TCaaC	GAAGTTcatgaagatcgtctcgcTCgcC	rpsM	COG0099	30S ribosomal protein S13
pau-PA14_09090	pae-PA4240	0.81	0.81	GAACTCgagcggtaactaagca.TCaaC	GAAGTTcatgaagatcgtctcgcTCgcC	rpsK	COG0100	30S ribosomal protein S11
pau-PA14_09100	pae-PA4239	0.81	0.81	GAACTCgagcggtaactaagca.TCaaC	GAAGTTcatgaagatcgtctcgcTCgcC	rpsD	COG0522	30S ribosomal protein S4
pau-PA14_09115	pae-PA4238	0.81	0.81	GAACTCgagcggtaactaagca.TCaaC	GTACCTtcaagagtgctccggc.TCgcA	rpoA	COG0202	DNA-directed RNA polymerase subunit alpha
pau-PA14_09130	pae-PA4237	0.81	0.81	GAACTCgagcggtaactaagca.TCaaC	GTACCTtcaagagtgctccggc.TCgcA	rplQ	COG0203	50S ribosomal protein L17
-------------------------	-------------------------	---------	---------	-----------------------------------------------------	-----------------------------------------------------	------------	-----------------	----------------------------------------------------------------------------
pau-PA14_57060	pae-PA4390	0.9	0.9	GAACTTtaccgcccgtgccccggTCctT	GAACTTtaccgcccgtgccccggTCctT	---	ROG1193	conserved hypothetical protein
-------------------------	-------------------------	---------	---------	-----------------------------------------------------	-----------------------------------------------------	------------	-----------------	----------------------------------------------------------------------------
pau-PA14_00860	pae-PA0073	0.9	0.9	GGACTTcatcgacgaactggag.TCgaA	GGACTTcatcgacgaactggag.TCgaA	---	COG1136	putative ATP-binding component of ABC transporter
pau-PA14_00850	pae-PA0072	0.9	0.9	GGACTTcatcgacgaactggag.TCgaA	GGACTTcatcgacgaactggag.TCgaA	---	COG0577	hypothetical protein
pau-PA14_00830	pae-PA0071	0.9	0.9	GGACTTcatcgacgaactggag.TCgaA	GGACTTcatcgacgaactggag.TCgaA	---	COG1262	conserved hypothetical protein
pau-PA14_00820	pae-PA0070	0.9	0.9	GGACTTcatcgacgaactggag.TCgaA	GGACTTcatcgacgaactggag.TCgaA	---	ROG3392	conserved hypothetical protein
-------------------------	-------------------------	---------	---------	-----------------------------------------------------	-----------------------------------------------------	------------	-----------------	----------------------------------------------------------------------------
pau-PA14_53630	pae-PA0825	0.9	0.9	GCACTTctacgaagtccaggagtTCcgA	GCACTTctacgaagtccaggagtTCcgA	---	COG2314	hypothetical protein
-------------------------	-------------------------	---------	---------	-----------------------------------------------------	-----------------------------------------------------	------------	-----------------	----------------------------------------------------------------------------
pau-PA14_12020	pae-PA4006	0.9	0.9	GAACTTcagcgatgcgcggcgttTCctC	GAACTTcagcgatgcgcggcgttTCctC	nadD	COG1057	NadD nicotinic acid mononucleotide adenylyltransferase
pau-PA14_12030	pae-PA4005	0.9	0.9	GAACTTcagcgatgcgcggcgttTCctC	GAACTTcagcgatgcgcggcgttTCctC	---	COG0799	conserved hypothetical protein
pau-PA14_12050	pae-PA4004	0.9	0.9	GAACTTcagcgatgcgcggcgttTCctC	GAACTTcagcgatgcgcggcgttTCctC	---	COG1576	23S rRNA (pseudouridine(1915)-N(3))-methyltransferase RlmH
pau-PA14_12060	pae-PA4003	0.9	0.9	GAACTTcagcgatgcgcggcgttTCctC	GAACTTcagcgatgcgcggcgttTCctC	pbpA	COG0768	FtsI / penicillin-binding protein 2
pau-PA14_12070	pae-PA4002	0.9	0.9	GAACTTcagcgatgcgcggcgttTCctC	GAACTTcagcgatgcgcggcgttTCctC	rodA	COG0772	rod shape-determining protein
pau-PA14_12080	pae-PA4001	0.9	0.9	GAACTTcagcgatgcgcggcgttTCctC	GAACTTcgctggttaccctgttgTCagG	sltB1	COG2951	soluble lytic transglycosylase B
pau-PA14_12090	pae-PA4000	0.81	0.81	GAACTTctacgtgatcacccgc.TAtaA	GAACTTctacgtgatcacccgc.TAtaA	---	COG0797	possible lipoprotein, rlpA family
pau-PA14_12100	pae-PA3999	0.81	0.81	GAACTTctacgtgatcacccgc.TAtaA	GAACTTctacgtgatcacccgc.TAtaA	dacC	COG1686	D-ala-D-ala-carboxypeptidase
pau-PA14_12110	pae-PA3998	0.81	0.81	GAACTTctacgtgatcacccgc.TAtaA	GAACTTctacgtgatcacccgc.TAtaA	---	COG2921	conserved hypothetical protein
pau-PA14_12120	pae-PA3997	0.81	0.81	GAACTTctacgtgatcacccgc.TAtaA	GAACTTctacgtgatcacccgc.TAtaA	lipB	COG0321	lipoate-protein ligase B
pau-PA14_12130	pae-PA3996	0.81	0.81	GAACTTctacgtgatcacccgc.TAtaA	GAACTTctacgtgatcacccgc.TAtaA	lis	COG0320	Lipoate synthase
-------------------------	-------------------------	---------	---------	-----------------------------------------------------	-----------------------------------------------------	------------	-----------------	----------------------------------------------------------------------------
pau-PA14_34580	pae-PA2324	0.9	0.9	GAACTTcctcaccaccgactacaTCttC	GAACTTcctcaccaccgactacaTCttC	---	COG1960	putative flavin reductase dependent enzyme
pau-PA14_34550	pae-PA2325	0.9	0.9	GAACTTcctcaccaccgactacaTCttC	GAACTTcctcaccaccgactacaTCttC	---	COG1960	putative flavin reductase dependent enzyme
-------------------------	-------------------------	---------	---------	-----------------------------------------------------	-----------------------------------------------------	------------	-----------------	----------------------------------------------------------------------------
pau-PA14_55631	---	0.9	---	GAATTTtcggcgaatgtcgtct.TCacA	---	---	---	23S ribosomal RNA
pau-PA14_55620	---	0.9	---	GAATTTtcggcgaatgtcgtct.TCacA	---	---	---	5S ribosomal RNA
-------------------------	-------------------------	---------	---------	-----------------------------------------------------	-----------------------------------------------------	------------	-----------------	----------------------------------------------------------------------------
pau-PA14_64480	pae-PA4876	0.9	0.9	GAACTCtgcgcgagggcctgcgtTCcaA	GAACTCtgcgcgagggcctgcgtTCcaA	osmE	COG2913	osmotically inducible lipoprotein OsmE
-------------------------	-------------------------	---------	---------	-----------------------------------------------------	-----------------------------------------------------	------------	-----------------	----------------------------------------------------------------------------
pau-PA14_64910	pae-PA4914	0.9	0.9	GTACTTggcggaaaaaatcgat.TCgaA	GTACTTggcggaaaaagtcgat.TCgaA	---	COG0583	putative transcriptional regulator, LysR family
pau-PA14_64920	pae-PA4915	0.9	0.9	GTACTTggcggaaaaaatcgat.TCgaA	GTACTTggcggaaaaagtcgat.TCgaA	---	COG0840	putative methyl-accepting chemotaxis protein
-------------------------	-------------------------	---------	---------	-----------------------------------------------------	-----------------------------------------------------	------------	-----------------	----------------------------------------------------------------------------
pau-PA14_00580	pae-PA0046	0.9	0.9	GAACATcgtcaacatctctacc.TCggA	GAACATcgtcaacatctctacc.TCggA	---	COG4259	putative lipoprotein
pau-PA14_00590	pae-PA0047	0.9	0.9	GAACATcgtcaacatctctacc.TCggA	GAACATcgtcaacatctctacc.TCggA	---	COG4380	putative lipoprotein
-------------------------	-------------------------	---------	---------	-----------------------------------------------------	-----------------------------------------------------	------------	-----------------	----------------------------------------------------------------------------
pau-PA14_64490	pae-PA4877	0.9	0.9	GAACGTccgccgtcgcctcccggTCccA	GAACGTccgccgtcgcctcccggTCccA	---	---	conserved hypothetical protein
-------------------------	-------------------------	---------	---------	-----------------------------------------------------	-----------------------------------------------------	------------	-----------------	----------------------------------------------------------------------------
pau-PA14_53500	pae-PA0833	0.9	0.9	GAATTTtgccacctggctatgc.TCtaA	GAATTTtgccacttggctatgc.TCtaA	---	COG2885	hypothetical protein
-------------------------	-------------------------	---------	---------	-----------------------------------------------------	-----------------------------------------------------	------------	-----------------	----------------------------------------------------------------------------
pau-PA14_35210	pae-PA2270	0.9	0.9	GAAATTaacatacgcagcgtatgTCaaA	GAAATTaacatacgctgcgtatgTCaaA	---	COG1309	putative transcriptional regulator, TetR family
pau-PA14_35200	pae-PA2271	0.81	0.81	GAACTGatggacagcgggcggg.TCcgC	GAACTGatggacagcgggcggg.TCcgC	---	COG0454	putative acetyltransferase
-------------------------	-------------------------	---------	---------	-----------------------------------------------------	-----------------------------------------------------	------------	-----------------	----------------------------------------------------------------------------
pau-PA14_58540	pae-PA4511	0.9	0.9	GAACTTtcatgaatgcaaggtcgTCggT	GAACTTtcatgaatgcaaggtcgTCggT	---	COG1540	conserved hypothetical protein
pau-PA14_58530	pae-PA4510	0.9	0.9	GAACTTtcatgaatgcaaggtcgTCggT	GAACTTtcatgaatgcaaggtcgTCggT	---	COG2049	putative allophanate hydrolase subunit 1
pau-PA14_58515	pae-PA4509	0.9	0.9	GAACTTtcatgaatgcaaggtcgTCggT	GAACTTtcatgaatgcaaggtcgTCggT	---	COG1984	putative allophanate hydrolase subunit 2
-------------------------	-------------------------	---------	---------	-----------------------------------------------------	-----------------------------------------------------	------------	-----------------	----------------------------------------------------------------------------
pau-PA14_37070	pae-PA2127	0.9	0.9	GAACGTgccggctgccgcgactcTCgaA	GAACGTgccggctgccgcgactcTCgaA	---	COG3969	putative phosphoadenosine phosphosulfate sulfotransferase
-------------------------	-------------------------	---------	---------	-----------------------------------------------------	-----------------------------------------------------	------------	-----------------	----------------------------------------------------------------------------
pau-PA14_58560	pae-PA4513	0.9	0.9	GAACTTccacttctgactgccgcTCtcG	GAACTTccacttctgactgccgcTCtcG	piuB	COG0369	probable oxidoreductase
-------------------------	-------------------------	---------	---------	-----------------------------------------------------	-----------------------------------------------------	------------	-----------------	----------------------------------------------------------------------------
pau-PA14_60870	pae-PA4601	0.9	0.9	GCACTTggccttgcttccgggcaTCctA	GCACTTggccttgcttccgggcaTCctA	morA	COG5001	motility regulator
-------------------------	-------------------------	---------	---------	-----------------------------------------------------	-----------------------------------------------------	------------	-----------------	----------------------------------------------------------------------------
pau-PA14_00720	pae-PA0060	0.9	0.9	GAACTGgccctggcctgccgcagTCgaA	GAACTGgccctggcctgccgcagTCgaA	---	ROG7324	conserved hypothetical protein
-------------------------	-------------------------	---------	---------	-----------------------------------------------------	-----------------------------------------------------	------------	-----------------	----------------------------------------------------------------------------
pau-PA14_24770	pae-PA3040	0.9	0.9	GAACCTtccgccccgcgctcggcTCgaA	GAACCTtccgccccgcgctcggcTCgaA	---	COG4575	conserved hypothetical protein
pau-PA14_24760	pae-PA3041	0.9	0.9	GAACCTtccgccccgcgctcggcTCgaA	GAACCTtccgccccgcgctcggcTCgaA	yqjE	COG5393	putative membrane protein
pau-PA14_24740	pae-PA3042	0.9	0.9	GAACCTtccgccccgcgctcggcTCgaA	GAACCTtccgccccgcgctcggcTCgaA	---	---	conserved hypothetical protein
-------------------------	-------------------------	---------	---------	-----------------------------------------------------	-----------------------------------------------------	------------	-----------------	----------------------------------------------------------------------------
pau-PA14_28520	---	0.9	---	GAACTAtttttcgcggggcaatgTCca	---	---	COG0212	hypothetical protein
-------------------------	-------------------------	---------	---------	-----------------------------------------------------	-----------------------------------------------------	------------	-----------------	----------------------------------------------------------------------------
pau-PA14_30550	pae-PA2594	0.81	0.81	GCACTGagtctttgaaacgtaccTCccA	GAACTGagcggcaaccacggcc.TCagC	ssuA	COG0715	putative periplasmic aliphatic sulfonate-binding protein
-------------------------	-------------------------	---------	---------	-----------------------------------------------------	-----------------------------------------------------	------------	-----------------	----------------------------------------------------------------------------
pau-PA14_69470	pae-PA5261	0.9	0.9	GCACTTttcgggcctaaagcgagTCtcA	GCACTTttcgggcctaaagcgagTCtcA	algR	COG3279	alginate biosynthesis regulatory protein AlgR
pau-PA14_69450	pae-PA5260	0.9	0.9	GCACTTttcgggcctaaagcgagTCtcA	GCACTTttcgggcctaaagcgagTCtcA	hemC	COG0181	porphobilinogen deaminase
pau-PA14_69440	pae-PA5259	0.9	0.9	GCACTTttcgggcctaaagcgagTCtcA	GCACTTttcgggcctaaagcgagTCtcA	hemD	COG1587	uroporphyrinogen-III synthase
pau-PA14_69430	pae-PA5258	0.81	0.81	GAACTTtcttgaccaaaggatggACct	GAACTTtcttgaccaaaggatggACct	hemX	COG2959	putative uroporphyrin-III C-methyltransferase
pau-PA14_69420	pae-PA5257	0.81	0.81	GAACTTtcttgaccaaaggatggACct	GAACTTtcttgaccaaaggatggACct	hemY	COG3071	putative enzyme of heme biosynthesis
-------------------------	-------------------------	---------	---------	-----------------------------------------------------	-----------------------------------------------------	------------	-----------------	----------------------------------------------------------------------------
pau-PA14_44170	pae-PA1571	0.9	0.9	GAACTCcagggcgcccacaccggTCggA	GAACTCcaggacgcccacaccggTCggA	---	---	hypothetical protein
-------------------------	-------------------------	---------	---------	-----------------------------------------------------	-----------------------------------------------------	------------	-----------------	----------------------------------------------------------------------------
pau-PA14_06280	pae-PA0481	0.9	0.9	GAACGTcgagttcccgcaggcgtTCgaA	GAACGTcgagttcccgcaggcgtTCgaA	---	---	hypothetical protein
-------------------------	-------------------------	---------	---------	-----------------------------------------------------	-----------------------------------------------------	------------	-----------------	----------------------------------------------------------------------------
pau-PA14_57110	pae-PA4394	0.9	0.9	GAACCTctcgccatcccgggca.TCgcA	GAACCTctcgccatcccgggca.TCgcA	---	COG0668	putative mechanosensitive ion channel family protein
-------------------------	-------------------------	---------	---------	-----------------------------------------------------	-----------------------------------------------------	------------	-----------------	----------------------------------------------------------------------------
pau-PA14_42770	pae-PA1680	0.9	0.9	GAACCTtccccggaggacgcga.TCaaA	GAACCTtccccggaggacgcga.TCaaA	---	COG1073	hypothetical protein
-------------------------	-------------------------	---------	---------	-----------------------------------------------------	-----------------------------------------------------	------------	-----------------	----------------------------------------------------------------------------
pau-PA14_13630	pae-PA3886a	0.9	0.9	GCACTTtgccgcgccagggctggTCtgA	GCACTTtgccgcgccagggctggTCtgA	---	ROG4851	hypothetical protein
-------------------------	-------------------------	---------	---------	-----------------------------------------------------	-----------------------------------------------------	------------	-----------------	----------------------------------------------------------------------------
pau-PA14_26730	pae-PA2887	0.81	0.81	GAACGAatttgtttctaccctctTCtcA	GAACGGatttgtttctgccctctTCtcA	atuB	COG1028	citronellol catabolism dehydrogenase
pau-PA14_26720	pae-PA2888	0.81	0.81	GAACGAatttgtttctaccctctTCtcA	GAACGGatttgtttctgccctctTCtcA	mccB	COG4799	putative biotin-dependent carboxylase
pau-PA14_26700	pae-PA2889	0.81	0.81	GAACGAatttgtttctaccctctTCtcA	GAACGGatttgtttctgccctctTCtcA	atuD	COG1960	putative acyl-CoA dehydrogenase
pau-PA14_26690	pae-PA2890	0.81	0.81	GAACGAatttgtttctaccctctTCtcA	GAACGGatttgtttctgccctctTCtcA	atuE	COG1024	isohexenylglutaconyl-CoA hydratase
pau-PA14_26670	pae-PA2891	0.81	0.81	GAACGAatttgtttctaccctctTCtcA	GAACGGatttgtttctgccctctTCtcA	atuF	COG4770	putative biotin carboxylase/biotin carboxyl carrier protein
pau-PA14_26650	pae-PA2892	0.81	0.81	GAACGAatttgtttctaccctctTCtcA	GAACGGatttgtttctgccctctTCtcA	atuG	COG1028	putative short-chain dehydrogenase
pau-PA14_26640	pae-PA2893	0.81	0.81	GAACGAatttgtttctaccctctTCtcA	GAACGGatttgtttctgccctctTCtcA	atuH	COG0318	putative very-long-chain acyl-CoA synthetase
-------------------------	-------------------------	---------	---------	-----------------------------------------------------	-----------------------------------------------------	------------	-----------------	----------------------------------------------------------------------------
pau-PA14_24440	pae-PA3069	0.9	0.9	GAACTTcgccggctcaggcggg.TCggT	GAACTTcgccggctcaggcggg.TCggT	---	ROG1406	putative lipoprotein
-------------------------	-------------------------	---------	---------	-----------------------------------------------------	-----------------------------------------------------	------------	-----------------	----------------------------------------------------------------------------
pau-PA14_72230	pae-PA5473	0.9	0.9	GAACTCccgcggggggcgcctg.TCcaA	GAACTCccgcggggggcgcctg.TCcaA	---	COG1283	Probable Na+/Pi symporter
-------------------------	-------------------------	---------	---------	-----------------------------------------------------	-----------------------------------------------------	------------	-----------------	----------------------------------------------------------------------------
pau-PA14_50270	pae-PA1094	0.9	0.9	GAACTTcagcatcgacgactcc.TCtgG	GAACTTcagcatcgacgactcc.TCtgG	fliD	COG1345	B-type flagellar hook-associated protein
pau-PA14_50250	pae-PA1095	0.9	0.9	GAACTTcagcatcgacgactcc.TCtgG	GAACTTcagcatcgacgactcc.TCtgG	fliS	COG1516	B-type flagellar protein FliS
pau-PA14_50240	pae-PA1096	0.81	0.81	GAAGTCcggttgggacggtatt.TCgcA	GAAGTCcggttgggacggtatt.TCgcA	---	ROG0925	hypothetical protein
-------------------------	-------------------------	---------	---------	-----------------------------------------------------	-----------------------------------------------------	------------	-----------------	----------------------------------------------------------------------------
pau-PA14_47540	pae-PA1288	0.9	0.9	GAACTTcggaacactggcgccggTCtgG	GAACTTcggaacactggcgccggTCtgG	ompP1	COG2067	putative outer membrane protein precursor
-------------------------	-------------------------	---------	---------	-----------------------------------------------------	-----------------------------------------------------	------------	-----------------	----------------------------------------------------------------------------
pau-PA14_39190	pae-PA1959	0.9	0.9	GAACTGgtcgggttcttcggag.TCgtA	GAACTGgtcgggttcttcggag.TCgtA	bacA	COG1968	bacitracin resistance protein
-------------------------	-------------------------	---------	---------	-----------------------------------------------------	-----------------------------------------------------	------------	-----------------	----------------------------------------------------------------------------
pau-PA14_05380	pae-PA0412	0.9	0.9	GAACGTcattcaggagatcacc.TCgcA	GAACGTcattcaggagatcacc.TCgcA	pilK	COG1352	methyltransferase PilK
pau-PA14_05390	pae-PA0413	0.9	0.9	GAACGTcattcaggagatcacc.TCgcA	GAACGTcattcaggagatcacc.TCgcA	chpA	COG0784	chemotactic signal transduction system protein
pau-PA14_05400	pae-PA0414	0.9	0.9	GAACGTcattcaggagatcacc.TCgcA	GAACGTcattcaggagatcacc.TCgcA	chpB	COG2201	probable methylesterase
pau-PA14_05410	pae-PA0415	0.9	0.9	GAACGTcattcaggagatcacc.TCgcA	GAACGTcattcaggagatcacc.TCgcA	chpC	ROG1602	putative chemotaxis protein methyltransferase CheR
pau-PA14_05420	pae-PA0416	0.81	0.81	GAAGCTcgccgacgccggcctgaTCtgA	GAAGCTcgccgacgccggcctgaTCtgA	chpD	COG2207	putative transcriptional regulator
pau-PA14_05430	pae-PA0417	0.81	0.81	GAACTGcgcaatccggttcaag.TCcgC	GAACTGcgcaatccggttcaag.TCggC	chpE	COG1280	chemotactic transduction protein ChpE
-------------------------	-------------------------	---------	---------	-----------------------------------------------------	-----------------------------------------------------	------------	-----------------	----------------------------------------------------------------------------
pau-PA14_14990	pae-PA3795	0.9	0.9	GAACATtccgcgcccgccgggagTCacA	GAACATtccgcacccgccgggagTCacA	mocA	COG0667	putative oxidoreductase
-------------------------	-------------------------	---------	---------	-----------------------------------------------------	-----------------------------------------------------	------------	-----------------	----------------------------------------------------------------------------
pau-PA14_60540	pae-PA4575	0.9	0.9	GAACCTggcggcaggtgtaggc.TCaaA	GAACCTggcggcaggtgtaggc.TCaaA	---	ROG8220	conserved hypothetical protein
-------------------------	-------------------------	---------	---------	-----------------------------------------------------	-----------------------------------------------------	------------	-----------------	----------------------------------------------------------------------------
pau-PA14_66400	pae-PA5022	0.9	0.9	GGACTTttcctctgatttcctg.TCgaA	GGACTTttcctctgatttcctg.TCgaA	aefA	COG3264	putative small-conductance mechanosensitive channel protein
pau-PA14_66410	pae-PA5023	0.81	0.81	GAACCTccgggcctggacgccc.TCcgG	GAACCTccgggcctggacgccc.TCcgG	---	COG0397	conserved hypothetical protein
-------------------------	-------------------------	---------	---------	-----------------------------------------------------	-----------------------------------------------------	------------	-----------------	----------------------------------------------------------------------------
pau-PA14_24445	pae-PA3068	0.9	0.9	GAACTTcatggacgcagcgagggTCggT	GAACTTcatggacgcagcgagggTCggT	gdhB	COG2902	NAD-dependent glutamate dehydrogenase
-------------------------	-------------------------	---------	---------	-----------------------------------------------------	-----------------------------------------------------	------------	-----------------	----------------------------------------------------------------------------
pau-PA14_17510	pae-PA3619	0.9	0.9	GAACATgcgtgttccatcaccg.TCcaA	GAACATgcgtgttccatcaccg.TCcaA	---	---	putative TolB-like translocation protein
-------------------------	-------------------------	---------	---------	-----------------------------------------------------	-----------------------------------------------------	------------	-----------------	----------------------------------------------------------------------------
pau-PA14_56790	pae-PA4367	0.9	0.9	GAATTTcgctgcctgagtctga.TCagA	GAATTTcgctgcctgagtctga.TCagA	bifA	COG5001	putative GGDEF domain/EAL domain protein
-------------------------	-------------------------	---------	---------	-----------------------------------------------------	-----------------------------------------------------	------------	-----------------	----------------------------------------------------------------------------
pau-PA14_04330	pae-PA0332	0.9	0.9	GAACTGagcccgcccccggccccTCaaA	GAACTGagcccgcccccggccccTCaaA	---	COG5528	putative integral membrane protein
pau-PA14_04340	pae-PA0333	0.81	0.81	GGACTTcaccggccttcgccggtTCtgT	GGACTTcaccggccttcgccggtTCtgT	---	COG0702	hypothetical protein
pau-PA14_04350	---	0.81	---	GGACTTcaccggccttcgccggtTCtgT	---	---	COG5528	putative integral membrane protein
-------------------------	-------------------------	---------	---------	-----------------------------------------------------	-----------------------------------------------------	------------	-----------------	----------------------------------------------------------------------------
pau-PA14_55940	pae-PA4306	0.9	0.9	GAACTTgcgacgataggcctgaaTCtaG	GAACTTgcgacgataggcctgaaTCtaG	flp	COG3847	putative pilus assembly protein
-------------------------	-------------------------	---------	---------	-----------------------------------------------------	-----------------------------------------------------	------------	-----------------	----------------------------------------------------------------------------
pau-PA14_35810	---	0.9	---	GCACTTtgactcaagtgccagctTCtcA	---	---	COG4422	conserved hypothetical protein
pau-PA14_35800	---	0.9	---	GCACTTtgactcaagtgccagctTCtcA	---	---	ROG3892	conserved hypothetical protein
-------------------------	-------------------------	---------	---------	-----------------------------------------------------	-----------------------------------------------------	------------	-----------------	----------------------------------------------------------------------------
pau-PA14_14975	pae-PA3796	0.9	0.9	GAACGTccgcttccggtcgatg.TCcgA	GAACGTccgcttccggtcgatg.TCcgA	---	COG3753	hypothetical protein
-------------------------	-------------------------	---------	---------	-----------------------------------------------------	-----------------------------------------------------	------------	-----------------	----------------------------------------------------------------------------
pau-PA14_65720	pae-PA4972	0.9	0.9	GAACTCaagcgcggcgccaggg.TCgaA	GAACTCaagcgcgacgccaggg.TCgaA	---	ROG3382	putative lipoprotein
-------------------------	-------------------------	---------	---------	-----------------------------------------------------	-----------------------------------------------------	------------	-----------------	----------------------------------------------------------------------------
pau-PA14_69770	pae-PA5285	0.9	0.9	GAATTTtttccggcggcgctca.TCaaA	GAATTTtttccggcggcgctca.TCaaA	---	ROG7927	conserved hypothetical protein
-------------------------	-------------------------	---------	---------	-----------------------------------------------------	-----------------------------------------------------	------------	-----------------	----------------------------------------------------------------------------
pau-PA14_14110	pae-PA3857	0.9	0.9	GAACTCtcgccagcaccgacaa.TCcgA	GAACTCtcgccagcaccgacaa.TCcgA	pcs	COG1183	phosphatidylcholine synthase
-------------------------	-------------------------	---------	---------	-----------------------------------------------------	-----------------------------------------------------	------------	-----------------	----------------------------------------------------------------------------
pau-PA14_31300	pae-PA2569	0.9	0.9	GAACTGcttcaacacgcttcgg.TCtgA	GAACTGcttcaacacgcttcgg.TCtgA	---	---	hypothetical protein
-------------------------	-------------------------	---------	---------	-----------------------------------------------------	-----------------------------------------------------	------------	-----------------	----------------------------------------------------------------------------
pau-PA14_68840	pae-PA5212	0.9	0.9	GAACTCcgggacggcaaacgcgaTCtgA	GAACTCcgggacggcaaacgcgaTCtgA	---	---	conserved hypothetical protein
-------------------------	-------------------------	---------	---------	-----------------------------------------------------	-----------------------------------------------------	------------	-----------------	----------------------------------------------------------------------------
pau-PA14_35300	pae-PA2264	0.9	0.9	GAACTTataattagcctgctaa.TCatT	GAACTTataattagcctgctaa.TCatT	---	---	conserved hypothetical protein
pau-PA14_35290	pae-PA2265	0.81	0.9	GAACACccgcgaaggcttcttc.TCcgA	GAACTTataattagcctgctaa.TCatT	gnd	COG2303	gluconate dehydrogenase
pau-PA14_35270	pae-PA2266	0.81	0.9	GAACACccgcgaaggcttcttc.TCcgA	GAACTTataattagcctgctaa.TCatT	---	COG2010	putative cytochrome c precursor
-------------------------	-------------------------	---------	---------	-----------------------------------------------------	-----------------------------------------------------	------------	-----------------	----------------------------------------------------------------------------
pau-PA14_69200	pae-PA5240	0.9	0.9	GCACTTtcgcgtttcaattcgcgTCcgA	GCACTTtcgcgtttcaattcgcgTCcgA	trxA	COG0526	thioredoxin
-------------------------	-------------------------	---------	---------	-----------------------------------------------------	-----------------------------------------------------	------------	-----------------	----------------------------------------------------------------------------
pau-PA14_00280	pae-PA0024	0.9	0.9	GAACTCctgcttcgtcagggtt.TCggA	GAACTCctgcttcgtcagggtt.TCggA	hemF	COG0408	coproporphyrinogen III oxidase, aerobic
pau-PA14_00290	pae-PA0025	0.9	0.9	GAACTCctgcttcgtcagggtt.TCggA	GAACTCctgcttcgtcagggtt.TCggA	aroE	COG0169	shikimate dehydrogenase
-------------------------	-------------------------	---------	---------	-----------------------------------------------------	-----------------------------------------------------	------------	-----------------	----------------------------------------------------------------------------
pau-PA14_40700	pae-PA1841	0.9	0.9	GAACTTcaagtggtcgatcaagtTCgtG	GAACTTcaagtggtcgatcaagtTCgtG	---	COG3760	conserved hypothetical protein
-------------------------	-------------------------	---------	---------	-----------------------------------------------------	-----------------------------------------------------	------------	-----------------	----------------------------------------------------------------------------
pau-PA14_58580	pae-PA4515	0.9	0.9	GAATTTacattctttacaattt.TCtcA	GAATTTacattctttacaattt.TCtcA	piuC	COG3128	putative iron-regulated protein
pau-PA14_58600	pae-PA4516	0.9	0.9	GAATTTacattctttacaattt.TCtcA	GAATTTacattctttacaattt.TCtcA	---	COG0790	conserved hypothetical protein
-------------------------	-------------------------	---------	---------	-----------------------------------------------------	-----------------------------------------------------	------------	-----------------	----------------------------------------------------------------------------
pau-PA14_39540	pae-PA1931	0.9	0.9	GAACGTatcttcgagccgttcggTCggA	GAACGTatcttcgagccgttcggTCggA	---	COG2080	putative ferredoxin
pau-PA14_39530	pae-PA1932	0.9	0.9	GAACGTatcttcgagccgttcggTCggA	GAACGTatcttcgagccgttcggTCggA	---	COG1319	putative hydroxylase molybdopterin-containing subunit
pau-PA14_39520	pae-PA1933	0.9	0.9	GAACGTatcttcgagccgttcggTCggA	GAACGTatcttcgagccgttcggTCggA	---	COG1529	putative hydroxylase large subunit
-------------------------	-------------------------	---------	---------	-----------------------------------------------------	-----------------------------------------------------	------------	-----------------	----------------------------------------------------------------------------
pau-PA14_64580	pae-PA4886	0.9	0.9	GAACTTcgacagcgacaccaacgTCgtC	GAACTTcgacagcgacaccaacgTCgtC	---	COG0642	putative two-component sensor
-------------------------	-------------------------	---------	---------	-----------------------------------------------------	-----------------------------------------------------	------------	-----------------	----------------------------------------------------------------------------
pau-PA14_09070	pae-PA4242	0.81	0.81	GAACTCgagcggtaactaagca.TCaaC	GAAGTTcatgaagatcgtctcgcTCgcC	rpmJ	COG0257	50S ribosomal subunit protein L36
pau-PA14_09080	pae-PA4241	0.81	0.81	GAACTCgagcggtaactaagca.TCaaC	GAAGTTcatgaagatcgtctcgcTCgcC	rpsM	COG0099	30S ribosomal protein S13
pau-PA14_09090	pae-PA4240	0.81	0.81	GAACTCgagcggtaactaagca.TCaaC	GAAGTTcatgaagatcgtctcgcTCgcC	rpsK	COG0100	30S ribosomal protein S11
pau-PA14_09100	pae-PA4239	0.81	0.81	GAACTCgagcggtaactaagca.TCaaC	GAAGTTcatgaagatcgtctcgcTCgcC	rpsD	COG0522	30S ribosomal protein S4
pau-PA14_09115	pae-PA4238	0.81	0.81	GAACTCgagcggtaactaagca.TCaaC	GTACCTtcaagagtgctccggc.TCgcA	rpoA	COG0202	DNA-directed RNA polymerase subunit alpha
pau-PA14_09130	pae-PA4237	0.81	0.81	GAACTCgagcggtaactaagca.TCaaC	GTACCTtcaagagtgctccggc.TCgcA	rplQ	COG0203	50S ribosomal protein L17
-------------------------	-------------------------	---------	---------	-----------------------------------------------------	-----------------------------------------------------	------------	-----------------	----------------------------------------------------------------------------
pau-PA14_68170	pae-PA5161	0.9	0.9	GCACTTcgaatagaatgccggg.TCagA	GCACTTcgaatagaatgccggg.TCagA	rmlB	COG1088	dTDP-D-glucose 4,6-dehydratase
pau-PA14_68190	pae-PA5162	0.9	0.9	GCACTTcgaatagaatgccggg.TCagA	GCACTTcgaatagaatgccggg.TCagA	rmlD	COG1091	dTDP-4-dehydrorhamnose reductase
pau-PA14_68200	pae-PA5163	0.81	0.81	GCACCTctatgcgcgcttcgtcaTCgaA	GCACCTctatgcgcgcttcgtcaTCgaA	rmlA	COG1209	glucose-1-phosphate thymidylyltransferase
pau-PA14_68210	pae-PA5164	0.81	0.81	GCACCTctatgcgcgcttcgtcaTCgaA	GCACCTctatgcgcgcttcgtcaTCgaA	rmlC	COG1898	dTDP-4-dehydrorhamnose 3,5-epimerase
pau-PA14_68230	pae-PA5165	0.81	0.81	GCACCTctatgcgcgcttcgtcaTCgaA	GCACCTctatgcgcgcttcgtcaTCgaA	---	COG4191	probable two-component sensor
pau-PA14_68250	pae-PA5166	0.81	0.81	GCACCTctatgcgcgcttcgtcaTCgaA	GCACCTctatgcgcgcttcgtcaTCgaA	---	COG2204	probable two-component response regulator
-------------------------	-------------------------	---------	---------	-----------------------------------------------------	-----------------------------------------------------	------------	-----------------	----------------------------------------------------------------------------
pau-PA14_70880	---	0.9	---	GAATTTtcggcgaatgtcgtct.TCacA	---	---	---	23S ribosomal RNA
pau-PA14_70870	---	0.9	---	GAATTTtcggcgaatgtcgtct.TCacA	---	---	---	5S ribosomal RNA
-------------------------	-------------------------	---------	---------	-----------------------------------------------------	-----------------------------------------------------	------------	-----------------	----------------------------------------------------------------------------
pau-PA14_38350	pae-PA2023	0.9	0.9	GAACTCccctgttggtcgacgg.TCggA	GAACTCccctgttggtcgacgg.TCggA	galU	COG1210	UTP-glucose-1-phosphate uridylyltransferase
-------------------------	-------------------------	---------	---------	-----------------------------------------------------	-----------------------------------------------------	------------	-----------------	----------------------------------------------------------------------------
pau-PA14_60240	---	0.9	---	GAACTGaagccggaaaaccaggaTCacA	---	---	---	conserved hypothetical protein
pau-PA14_60250	pae-PA4546	0.9	---	GAACTGaagccggaaaaccaggaTCacA	---	pilS	COG0642	kinase sensor protein of two component regulatory
pau-PA14_60260	pae-PA4547	0.9	---	GAACTGaagccggaaaaccaggaTCacA	---	pilR	COG2204	two-component response regulator PilR
-------------------------	-------------------------	---------	---------	-----------------------------------------------------	-----------------------------------------------------	------------	-----------------	----------------------------------------------------------------------------
pau-PA14_57080	pae-PA4392	0.9	0.9	GAACTGatggtgtcgatatcct.TCcaA	GAACTGatggtgtcgatatcct.TCcaA	---	COG3695	putative methyltransferase
pau-PA14_57100	pae-PA4393	0.9	0.9	GAACTGatggtgtcgatatcct.TCcaA	GAACTGatggtgtcgatatcct.TCcaA	ampG	COG0477	putative permease
-------------------------	-------------------------	---------	---------	-----------------------------------------------------	-----------------------------------------------------	------------	-----------------	----------------------------------------------------------------------------
pau-PA14_61500	pae-PA4648	0.9	0.9	GAACTTtatttatccgccaaca.TCgtC	GAACTTtatttatccgccaaca.TCgtC	---	COG5430	hypothetical protein
pau-PA14_61510	pae-PA4649	0.9	0.9	GAACTTtatttatccgccaaca.TCgtC	GAACTTtatttatccgccaaca.TCgtC	---	COG5430	conserved hypothetical protein
pau-PA14_61520	pae-PA4650	0.9	0.9	GAACTTtatttatccgccaaca.TCgtC	GAACTTtatttatccgccaaca.TCgtC	---	COG5430	conserved hypothetical protein
pau-PA14_61530	pae-PA4651	0.9	0.9	GAACTTtatttatccgccaaca.TCgtC	GAACTTtatttatccgccaaca.TCgtC	csuC	COG3121	putative pili assembly chaperone
pau-PA14_61540	pae-PA4652	0.9	0.9	GAACTTtatttatccgccaaca.TCgtC	GAACTTtatttatccgccaaca.TCgtC	csuD	COG3188	putative type 1 pili usher protein CsuD
pau-PA14_61550	pae-PA4653	0.9	0.9	GAACTTtatttatccgccaaca.TCgtC	GAACTTtatttatccgccaaca.TCgtC	---	COG5430	conserved hypothetical protein
-------------------------	-------------------------	---------	---------	-----------------------------------------------------	-----------------------------------------------------	------------	-----------------	----------------------------------------------------------------------------
pau-PA14_62060	---	0.9	---	GAATTTtcggcgaatgtcgtct.TCacA	---	---	---	23S ribosomal RNA
pau-PA14_62050	---	0.9	---	GAATTTtcggcgaatgtcgtct.TCacA	---	---	---	5S ribosomal RNA
-------------------------	-------------------------	---------	---------	-----------------------------------------------------	-----------------------------------------------------	------------	-----------------	----------------------------------------------------------------------------
pau-PA14_41710	pae-PA1767	0.9	0.9	GAACCTgaccgaccgaagtgcatTCcaA	GAACCTgaccgaccgaagtgcatTCcaA	---	ROG0406	putative membrain protein
pau-PA14_41730	pae-PA1766	0.9	0.9	GAACCTgaccgaccgaagtgcatTCcaA	GAACCTgaccgaccgaagtgcatTCcaA	---	COG0189	conserved hypothetical protein
-------------------------	-------------------------	---------	---------	-----------------------------------------------------	-----------------------------------------------------	------------	-----------------	----------------------------------------------------------------------------
pau-PA14_61350	pae-PA4636a	0.9	0.9	GGACTTcggcgtcactgtaggg.TCggA	GGACTTcggcgtcactgtaggg.TCggA	---	ROG0144	conserved hypothetical protein
pau-PA14_61340	pae-PA4635a	0.9	0.9	GGACTTcggcgtcactgtaggg.TCggA	GGACTTcggcgtcactgtaggg.TCggA	---	ROG3974	conserved hypothetical protein
-------------------------	-------------------------	---------	---------	-----------------------------------------------------	-----------------------------------------------------	------------	-----------------	----------------------------------------------------------------------------
pau-PA14_21670	pae-PA3274	0.9	0.9	GAACTTtgtcggctcgaccgggcTCcaC	GAACTTtgtcggctcgaccgggcTCcaC	---	---	conserved hypothetical protein
-------------------------	-------------------------	---------	---------	-----------------------------------------------------	-----------------------------------------------------	------------	-----------------	----------------------------------------------------------------------------
pau-PA14_24880	pae-PA3031	0.9	0.9	GAACTCttcctagaactcgtctgTCagA	GAACTCttcctagaactcgtctgTCagA	---	---	putative lipoprotein
-------------------------	-------------------------	---------	---------	-----------------------------------------------------	-----------------------------------------------------	------------	-----------------	----------------------------------------------------------------------------
pau-PA14_62040	pae-PA4690a	0.81	0.81	GAACTCagaagtgaaacgacgcaTCgcC	GAACTCagaagtgaaacgacgcaTCgcC	---	COG2995	putative paraquat-inducible protein
pau-PA14_62030	pae-PA4690	0.81	0.81	GAACTCagaagtgaaacgacgcaTCgcC	GAACTCagaagtgaaacgacgcaTCgcC	---	COG2995	paraquat-inducible protein A-like protein
pau-PA14_62020	pae-PA4689	0.81	0.81	GAATTTcggcaacctggcgagcaTCgaG	GAACTCagaagtgaaacgacgcaTCgcC	---	COG3008	paraquat-inducible protein B-like protein
-------------------------	-------------------------	---------	---------	-----------------------------------------------------	-----------------------------------------------------	------------	-----------------	----------------------------------------------------------------------------
pau-PA14_57530	pae-PA4428	0.81	0.81	GAACTGgcggtgatcgtcggca.TCtgC	GAACTGgcggtgatcgtcggca.TCtgC	sspA	COG0625	stringent starvation protein A
pau-PA14_57520	pae-PA4427	0.81	0.81	GAACTGgcggtgatcgtcggca.TCtgC	GAACTGgcggtgatcgtcggca.TCtgC	sspB	COG2969	ClpXP protease specificity-enhancing factor
-------------------------	-------------------------	---------	---------	-----------------------------------------------------	-----------------------------------------------------	------------	-----------------	----------------------------------------------------------------------------
pau-PA14_28970	---	0.81	---	GAACGGtggcgctgccgggcga.TCgcA	---	---	COG1595	hypothetical protein
pau-PA14_28980	---	0.81	---	GAACGGtggcgctgccgggcga.TCgcA	---	---	COG3712	Possible Fe2+-dicitrate sensor
-------------------------	-------------------------	---------	---------	-----------------------------------------------------	-----------------------------------------------------	------------	-----------------	----------------------------------------------------------------------------
pau-PA14_29020	pae-PA2717	0.81	0.81	GAACTCgcctccatcgacgggt.TCgcC	GAACTCgcctccatcgacgggt.TCgcC	cpo	COG0596	chloroperoxidase precursor
pau-PA14_29030	pae-PA2716	0.81	0.81	GAACTCgcctccatcgacgggt.TCgcC	GAACTCgcctccatcgacgggt.TCgcC	---	COG1902	putative FMN oxidoreductase
-------------------------	-------------------------	---------	---------	-----------------------------------------------------	-----------------------------------------------------	------------	-----------------	----------------------------------------------------------------------------
pau-PA14_44010	pae-PA1585	0.81	0.81	GGACTTcggagccttcaaggtt.TCgcC	GGACTTcggagccttcaaggtt.TCgcC	sucA	COG0567	2-oxoglutarate dehydrogenase E1 subunit
pau-PA14_44000	pae-PA1586	0.81	0.81	GGACTTcggagccttcaaggtt.TCgcC	GGACTTcggagccttcaaggtt.TCgcC	sucB	COG0508	2-oxoglutarate dehydrogenase complex dihydrolipoyllysine-residue succinyltransferase
pau-PA14_43970	pae-PA1587	0.81	0.81	GGACTTcggagccttcaaggtt.TCgcC	GGACTTcggagccttcaaggtt.TCgcC	lpdG	COG1249	2-oxoglutarate dehydrogenase complex dihydrolipoyl dehydrogenase
-------------------------	-------------------------	---------	---------	-----------------------------------------------------	-----------------------------------------------------	------------	-----------------	----------------------------------------------------------------------------
pau-PA14_31040	---	0.81	---	GCACTTtgtggctgaatctctcaTCacC	---	---	COG1538	putative cation efflux system protein
pau-PA14_31030	---	0.81	---	GCACTTtgtggctgaatctctcaTCacC	---	---	COG0845	putative cation efflux system protein
pau-PA14_31010	pae-PA2520	0.81	---	GAACTAcgtggccgagcaaagttTCctG	---	---	COG3696	putative cation efflux system protein
pau-PA14_31000	---	0.81	---	GAACTAcgtggccgagcaaagttTCctG	---	---	ROG0092	hypothetical protein
pau-PA14_30990	---	0.81	---	GAACTAcgtggccgagcaaagttTCctG	---	---	ROG2107	hypothetical protein
pau-PA14_30980	---	0.81	---	GAACTAcgtggccgagcaaagttTCctG	---	---	---	hypothetical protein
-------------------------	-------------------------	---------	---------	-----------------------------------------------------	-----------------------------------------------------	------------	-----------------	----------------------------------------------------------------------------
pau-PA14_64180	pae-PA4852	0.81	0.81	GAACTAcagcctgagcttccat.TCccC	GAATTTatccaaaacagcctttaTCcgG	yhdG	COG0042	putative tRNA-dihydrouridine synthase
pau-PA14_64190	pae-PA4853	0.81	0.81	GAACTAcagcctgagcttccat.TCccC	GAATTTatccaaaacagcctttaTCcgG	fis	COG2901	Fis family transcriptional regulator
pau-PA14_64200	pae-PA4854	0.81	0.81	GAACTAcagcctgagcttccat.TCccC	GAATTTatccaaaacagcctttaTCcgG	purH	COG0138	bifunctional phosphoribosylaminoimidazolecarboxamide formyltransferase/IMP cyclohydrolase
pau-PA14_64220	pae-PA4855	0.81	0.81	GAACTAcagcctgagcttccat.TCccC	GAATTTatccaaaacagcctttaTCcgG	purD	COG0151	phosphoribosylamine--glycine ligase
pau-PA14_64230	pae-PA4856	0.81	0.81	GAACTAcagcctgagcttccat.TCccC	GAATTTatccaaaacagcctttaTCcgG	retS	COG0784	RetS (Regulator of Exopolysaccharide and Type III Secretion)
-------------------------	-------------------------	---------	---------	-----------------------------------------------------	-----------------------------------------------------	------------	-----------------	----------------------------------------------------------------------------
pau-PA14_61390	pae-PA4639	0.81	0.81	GAACCGcgccccgtggcgaacg.TCcaA	GAACCGcgccccgtggcgaacg.TCcaA	---	ROG4076	putative lipoprotein
-------------------------	-------------------------	---------	---------	-----------------------------------------------------	-----------------------------------------------------	------------	-----------------	----------------------------------------------------------------------------
pau-PA14_44640	pae-PA1531	0.81	---	GAACTGaccccggtctcgcagt.TCagG	---	---	ROG2540	conserved hypothetical protein
-------------------------	-------------------------	---------	---------	-----------------------------------------------------	-----------------------------------------------------	------------	-----------------	----------------------------------------------------------------------------
pau-PA14_63200	pae-PA4780	0.81	0.81	GAACAGgcggtggcggaaagca.TCgaA	GAACAGgcggtggcggaaagca.TCgaA	---	COG1718	putative serine/threonine protein kinase
-------------------------	-------------------------	---------	---------	-----------------------------------------------------	-----------------------------------------------------	------------	-----------------	----------------------------------------------------------------------------
pau-PA14_40490	pae-PA1857	0.81	0.9	GAACCAtctcaggggatcgcctaTCccA	GAACTGtgcggcggctcccgcgcTCcaA	yedI	COG2354	putative membrane protein
-------------------------	-------------------------	---------	---------	-----------------------------------------------------	-----------------------------------------------------	------------	-----------------	----------------------------------------------------------------------------
pau-PA14_54300	pae-PA0772	0.81	0.81	GAAATTccccaggaagccttcc.TCgcC	GAAATTccccaggaagccttcc.TCgcC	recO	COG1381	DNA repair protein RecO
pau-PA14_54290	pae-PA0773	0.81	0.81	GAAATTccccaggaagccttcc.TCgcC	GAAATTccccaggaagccttcc.TCgcC	pdxJ	COG0854	pyridoxal phosphate biosynthetic protein PdxJ
-------------------------	-------------------------	---------	---------	-----------------------------------------------------	-----------------------------------------------------	------------	-----------------	----------------------------------------------------------------------------
pau-PA14_54750	pae-PA0736a	0.81	0.81	GAATTTccgtttttcccttcgg.TCtcT	GAATTTccgttttttccttcgg.TCtcT	---	---	hypothetical protein
-------------------------	-------------------------	---------	---------	-----------------------------------------------------	-----------------------------------------------------	------------	-----------------	----------------------------------------------------------------------------
pau-PA14_02250	pae-PA0178	0.81	0.81	GAACATggacggcctatcgctgaTCcgC	GAACATggacggcctgtcgctgaTCcgC	cheA	COG0643	putative two-component sensor
pau-PA14_02230	pae-PA0177	0.81	0.81	GAATTTccgccgcgtggagggtaTCgcC	GAACATggacggcctgtcgctgaTCcgC	cheW	COG0835	putative purine-binding chemotaxis protein
pau-PA14_02220	pae-PA0176	0.81	0.81	GAATTTccgccgcgtggagggtaTCgcC	GAACATggacggcctgtcgctgaTCcgC	aer2	COG0840	putative chemotaxis transducer
pau-PA14_02200	pae-PA0175	0.81	0.81	GAATTTccgccgcgtggagggtaTCgcC	GAACATggacggcctgtcgctgaTCcgC	cheR	COG1352	putative chemotaxis protein methyltransferase
pau-PA14_02190	pae-PA0174	0.81	0.81	GAATTTccgccgcgtggagggtaTCgcC	GAACATggacggcctgtcgctgaTCcgC	cheD	COG1871	putative chemotaxis protein
pau-PA14_02180	pae-PA0173	0.81	0.81	GAATTTccgccgcgtggagggtaTCgcC	GAACATggacggcctgtcgctgaTCcgC	cheB	COG2201	chemotaxis response regulator protein-glutamate methylesterase
pau-PA14_02150	pae-PA0172	0.81	0.81	GAATTTccgccgcgtggagggtaTCgcC	GAACATggacggcctgtcgctgaTCcgC	---	COG2208	putative serine phosphatase
pau-PA14_02140	pae-PA0171	0.81	0.81	GAATTTccgccgcgtggagggtaTCgcC	GAACATggacggcctgtcgctgaTCcgC	---	---	conserved hypothetical protein
pau-PA14_02130	pae-PA0170	0.81	0.81	GAATTTccgccgcgtggagggtaTCgcC	GAACATggacggcctgtcgctgaTCcgC	---	COG4817	hypothetical protein
-------------------------	-------------------------	---------	---------	-----------------------------------------------------	-----------------------------------------------------	------------	-----------------	----------------------------------------------------------------------------
pau-PA14_17010	pae-PA3660	0.81	0.81	GAACCTtggccgggcgccccgg.TCgtC	GAACCTtggccgggcgccccgg.TCgtC	yjcE	COG0025	putative putative Na(+)/H(+) exchanger protein
-------------------------	-------------------------	---------	---------	-----------------------------------------------------	-----------------------------------------------------	------------	-----------------	----------------------------------------------------------------------------
pau-PA14_65540	pae-PA4959	0.81	0.81	GAACACcccgagcgataagccggTCacA	GAACACcccgagcgataagccggTCacA	fimX	COG2200	conserved hypothetical protein
-------------------------	-------------------------	---------	---------	-----------------------------------------------------	-----------------------------------------------------	------------	-----------------	----------------------------------------------------------------------------
pau-PA14_26750	pae-PA2886	0.81	0.81	GAACGAatttgtttctaccctctTCtcA	GAACGGatttgtttctgccctctTCtcA	atuA	ROG0003	conserved hypothetical protein
pau-PA14_26730	pae-PA2887	0.81	0.81	GAACGAatttgtttctaccctctTCtcA	GAACGGatttgtttctgccctctTCtcA	atuB	COG1028	citronellol catabolism dehydrogenase
pau-PA14_26720	pae-PA2888	0.81	0.81	GAACGAatttgtttctaccctctTCtcA	GAACGGatttgtttctgccctctTCtcA	mccB	COG4799	putative biotin-dependent carboxylase
pau-PA14_26700	pae-PA2889	0.81	0.81	GAACGAatttgtttctaccctctTCtcA	GAACGGatttgtttctgccctctTCtcA	atuD	COG1960	putative acyl-CoA dehydrogenase
pau-PA14_26690	pae-PA2890	0.81	0.81	GAACGAatttgtttctaccctctTCtcA	GAACGGatttgtttctgccctctTCtcA	atuE	COG1024	isohexenylglutaconyl-CoA hydratase
pau-PA14_26670	pae-PA2891	0.81	0.81	GAACGAatttgtttctaccctctTCtcA	GAACGGatttgtttctgccctctTCtcA	atuF	COG4770	putative biotin carboxylase/biotin carboxyl carrier protein
pau-PA14_26650	pae-PA2892	0.81	0.81	GAACGAatttgtttctaccctctTCtcA	GAACGGatttgtttctgccctctTCtcA	atuG	COG1028	putative short-chain dehydrogenase
pau-PA14_26640	pae-PA2893	0.81	0.81	GAACGAatttgtttctaccctctTCtcA	GAACGGatttgtttctgccctctTCtcA	atuH	COG0318	putative very-long-chain acyl-CoA synthetase
-------------------------	-------------------------	---------	---------	-----------------------------------------------------	-----------------------------------------------------	------------	-----------------	----------------------------------------------------------------------------
pau-PA14_30310	pae-PA2614	0.81	0.81	GAACCCgacaggttttagaggatTCcg	GAACCCgacaggttttagaggatTCcg	lolA	COG2834	outer-membrane lipoprotein carrier protein
pau-PA14_30320	pae-PA2613	0.81	0.81	GAACCCgacaggttttagaggatTCcg	GAACCCgacaggttttagaggatTCcg	ycaJ	COG2256	putative ATPase associated with chromosome architecture
pau-PA14_30330	pae-PA2612	0.81	0.81	GAACCCgacaggttttagaggatTCcg	GAACCCgacaggttttagaggatTCcg	serS	COG0172	seryl-tRNA synthetase
pau-PA14_30340	pae-PA2611	0.81	0.81	GAACTAccagcaggcggacggc.TCgaT	GAACTAccagcaggcggacggc.TCgaT	cysG	COG0007	siroheme synthase
-------------------------	-------------------------	---------	---------	-----------------------------------------------------	-----------------------------------------------------	------------	-----------------	----------------------------------------------------------------------------
pau-PA14_53110	pae-PA0863	0.81	0.81	GAACTAcctgatctccctcggcaTCggC	GAACTAcctgatctccctcggcaTCggC	---	COG0604	probable oxidoreductase
-------------------------	-------------------------	---------	---------	-----------------------------------------------------	-----------------------------------------------------	------------	-----------------	----------------------------------------------------------------------------
pau-PA14_71590	pae-PA5424	0.81	0.81	GAACCCaaggcttttctacactgTCccA	GAACCCaaggcttttctacactgTCccA	---	COG2261	putative membrane protein
-------------------------	-------------------------	---------	---------	-----------------------------------------------------	-----------------------------------------------------	------------	-----------------	----------------------------------------------------------------------------
pau-PA14_58150	pae-PA4481	0.81	0.81	GAACGGatgccgcggtcggcgg.TCtaA	GCACTTttttacccgcgtattttTCacC	mreB	COG1077	rod shape-determining protein MreB
pau-PA14_58130	pae-PA4480	0.81	0.81	GAACGGatgccgcggtcggcgg.TCtaA	GCACTTttttacccgcgtattttTCacC	mreC	COG1792	rod shape-determining protein MreC
pau-PA14_58120	pae-PA4479	0.81	0.81	GAACGGatgccgcggtcggcgg.TCtaA	GCACTTttttacccgcgtattttTCacC	mreD	COG2891	rod shape-determining protein MreD
pau-PA14_58110	pae-PA4478	0.81	0.81	GAACGGatgccgcggtcggcgg.TCtaA	GCACTTttttacccgcgtattttTCacC	maf	COG0424	putative Maf-like protein
pau-PA14_58100	pae-PA4477	0.81	0.81	GAACGGatgccgcggtcggcgg.TCtaA	GAACTGttgagggaattcggca.TCccT	cafA	COG1530	cytoplasmic axial filament protein
pau-PA14_58090	pae-PA4476	0.81	0.81	GAACGGatgccgcggtcggcgg.TCtaA	GAACTGttgagggaattcggca.TCccT	---	COG3164	conserved hypothetical protein
pau-PA14_58080	pae-PA4475	0.81	0.81	GAACGGatgccgcggtcggcgg.TCtaA	GAACTGttgagggaattcggca.TCccT	---	COG0388	putative carbon-nitrogen hydrolase
pau-PA14_58070	pae-PA4474	0.81	0.81	GAACGGatgccgcggtcggcgg.TCtaA	GAACTGttgagggaattcggca.TCccT	---	COG0312	putative tldD protein
-------------------------	-------------------------	---------	---------	-----------------------------------------------------	-----------------------------------------------------	------------	-----------------	----------------------------------------------------------------------------
pau-PA14_64000	pae-PA4840	0.81	0.81	GCATTTtcgctcttagcatttgcTCgcA	GCATTTtcgctcttagcatttgcTCgcA	---	COG0023	putative translation initiation factor SUI1
-------------------------	-------------------------	---------	---------	-----------------------------------------------------	-----------------------------------------------------	------------	-----------------	----------------------------------------------------------------------------
pau-PA14_36520	pae-PA2171	0.81	0.81	GAACTCggcggaggagcgcgcgcTCagC	GAACTCggcggaggaacgcgcgcTCagC	---	COG5592	conserved hypothetical protein
pau-PA14_36500	pae-PA2172	0.81	0.81	GAACTCggcggaggagcgcgcgcTCagC	GAACTCggcggaggaacgcgcgcTCagC	---	COG1363	hypothetical protein
pau-PA14_36490	pae-PA2173	0.81	0.81	GAACTCggcggaggagcgcgcgcTCagC	GAACTCggcggaggaacgcgcgcTCagC	---	---	hypothetical protein
pau-PA14_36480	pae-PA2173a	0.81	0.81	GAACTCggcggaggagcgcgcgcTCagC	GAACTCggcggaggaacgcgcgcTCagC	---	ROG2792	hypothetical protein
-------------------------	-------------------------	---------	---------	-----------------------------------------------------	-----------------------------------------------------	------------	-----------------	----------------------------------------------------------------------------
pau-PA14_14770	pae-PA3811	0.81	0.81	GAACTGgcggccgaggacctgg.TCttC	GAACTGgcggccgaggacttgg.TCttC	hscB	COG1076	heat shock protein HscB
pau-PA14_14780	pae-PA3810	0.81	0.81	GAACTGgcggccgaggacctgg.TCttC	GAACTGgcggccgaggacttgg.TCttC	hscA	COG0443	heat shock protein HscA
pau-PA14_14800	pae-PA3809	0.81	0.81	GAACTGgcggccgaggacctgg.TCttC	GAACTGgcggccgaggacttgg.TCttC	fdx2	COG0633	ferredoxin (2Fe-2S)
pau-PA14_14810	pae-PA3808	0.81	0.81	GAACTGgcggccgaggacctgg.TCttC	GAACTGgcggccgaggacttgg.TCttC	---	COG2975	conserved hypothetical protein
-------------------------	-------------------------	---------	---------	-----------------------------------------------------	-----------------------------------------------------	------------	-----------------	----------------------------------------------------------------------------
pau-PA14_71930	pae-PA5449	0.81	0.81	GGACTCgcacctggaccgcaactTCgaA	GGACTCgcacctggaccgcaactTCgaA	wbpX	COG0438	glycosyltransferase WbpX
pau-PA14_71920	pae-PA5448	0.81	0.81	GGACTCgcacctggaccgcaactTCgaA	GGACTCgcacctggaccgcaactTCgaA	wbpY	COG0438	glycosyltransferase WbpY
pau-PA14_71910	pae-PA5447	0.81	0.81	GGACTCgcacctggaccgcaactTCgaA	GGACTCgcacctggaccgcaactTCgaA	wbpZ	COG0438	glycosyltransferase WbpZ
-------------------------	-------------------------	---------	---------	-----------------------------------------------------	-----------------------------------------------------	------------	-----------------	----------------------------------------------------------------------------
pau-PA14_33420	pae-PA2419	0.81	0.81	GGACTTcgagaacgggcgcttcaTCcgC	GGACTTcgagaacgggcgcttcaTCcgC	---	COG1335	putative hydrolase
-------------------------	-------------------------	---------	---------	-----------------------------------------------------	-----------------------------------------------------	------------	-----------------	----------------------------------------------------------------------------
pau-PA14_25790	pae-PA2958	0.81	0.81	GAAATTcacgaactttgcgaggcTCttT	GAAATTcacgaactttgcgaggcTCttT	---	COG0520	putative selenocysteine lyase
-------------------------	-------------------------	---------	---------	-----------------------------------------------------	-----------------------------------------------------	------------	-----------------	----------------------------------------------------------------------------
pau-PA14_03880	pae-PA0298	0.81	0.81	GCACTGgcgcctgacgggttgg.TCgaA	GCACTGgcgcctgacgggttgg.TCgaA	spuB	COG0174	glutamine synthetase
pau-PA14_03900	pae-PA0299	0.81	0.81	GAATTTcaagcgggtaatcagc.TCctG	GAATTTcaagcgggtaatcagc.TCctG	spuC	COG0161	putrescine aminotransferase
pau-PA14_03920	pae-PA0300	0.81	0.81	GAATTTcaagcgggtaatcagc.TCctG	GAATTTcaagcgggtaatcagc.TCctG	spuD	COG0687	putrescine ABC transporter substrate-binding protein SpuD
pau-PA14_03930	pae-PA0301	0.81	0.81	GAATTTcaagcgggtaatcagc.TCctG	GAATTTcaagcgggtaatcagc.TCctG	spuE	COG0687	spermidine ABC transporter substrate-binding protein SpuE
pau-PA14_03940	pae-PA0302	0.81	0.81	GAATTTcaagcgggtaatcagc.TCctG	GAATTTcaagcgggtaatcagc.TCctG	spuF	COG3842	polyamine transport protein PotG
pau-PA14_03950	pae-PA0303	0.81	0.81	GAATTTcaagcgggtaatcagc.TCctG	GAATTTcaagcgggtaatcagc.TCctG	spuG	COG1176	polyamine transport protein PotH
pau-PA14_03960	pae-PA0304	0.81	0.81	GAATTTcaagcgggtaatcagc.TCctG	GAATTTcaagcgggtaatcagc.TCctG	spuH	COG1177	polyamine transport protein PotI
-------------------------	-------------------------	---------	---------	-----------------------------------------------------	-----------------------------------------------------	------------	-----------------	----------------------------------------------------------------------------
pau-PA14_38825	pae-PA1985	0.81	0.81	GAACCTtgggcggaacaggcag.TCccT	GAACCTtgggcgggacaggcag.TCccT	pqqA	---	pyrroloquinoline quinone biosynthesis protein A
pau-PA14_38820	pae-PA1986	0.81	0.81	GAACCTtgggcggaacaggcag.TCccT	GAACCTtgggcgggacaggcag.TCccT	pqqB	COG1235	pyrroloquinoline quinone biosynthesis protein B
pau-PA14_38800	pae-PA1987	0.81	0.81	GAACCTtgggcggaacaggcag.TCccT	GAACCTtgggcgggacaggcag.TCccT	pqqC	COG5424	pyrroloquinoline quinone biosynthesis protein C
pau-PA14_38790	pae-PA1988	0.81	0.81	GAACCTtgggcggaacaggcag.TCccT	GAACCTtgggcgggacaggcag.TCccT	pqqD	---	pyrroloquinoline quinone biosynthesis protein D
pau-PA14_38780	pae-PA1989	0.81	0.81	GAACCTtgggcggaacaggcag.TCccT	GAACCTtgggcgggacaggcag.TCccT	pqqE	COG0535	pyrroloquinoline quinone biosynthesis protein E
pau-PA14_38770	pae-PA1990	0.81	0.81	GAACCTtgggcggaacaggcag.TCccT	GAACCTtgggcgggacaggcag.TCccT	pqqH	COG1506	putative dipeptidyl aminopeptidase
-------------------------	-------------------------	---------	---------	-----------------------------------------------------	-----------------------------------------------------	------------	-----------------	----------------------------------------------------------------------------
pau-PA14_67250	pae-PA5092	0.81	0.81	GTACCTgctggccgcccaggcctTCgaA	GAACCTccggcggatcctcgccaTCgaG	hutI	COG1228	imidazolone-5-propionate hydrolase HutI
pau-PA14_67240	pae-PA5091	0.81	0.81	GTACCTgctggccgcccaggcctTCgaA	GAACCTccggcggatcctcgccaTCgaG	hutG	COG3741	N-formylglutamate amidohydrolase
-------------------------	-------------------------	---------	---------	-----------------------------------------------------	-----------------------------------------------------	------------	-----------------	----------------------------------------------------------------------------
pau-PA14_62170	pae-PA4697	0.81	0.81	GGACTTgccacggcgaggccgtcTCcaG	GGACTTgccacggcgaggccgtcTCcgG	---	ROG2579	conserved hypothetical protein
-------------------------	-------------------------	---------	---------	-----------------------------------------------------	-----------------------------------------------------	------------	-----------------	----------------------------------------------------------------------------
pau-PA14_00210	pae-PA0020	0.81	0.81	GCACTTgtggaatcgattgaaaaTCcgC	GCACTTgtggaatcgattgaaaaTCcgC	---	COG1652	putative lysin domain
pau-PA14_00230	pae-PA0021	0.81	0.81	GCACTTgtggaatcgattgaaaaTCcgC	GCACTTgtggaatcgattgaaaaTCcgC	smf	COG0758	putative Rossmann fold nucleotide-binding protein
pau-PA14_00240	pae-PA0022	0.81	0.81	GAACTGgaactcgacggccggg.TCgcC	GCACTTgtggaatcgattgaaaaTCcgC	---	COG0009	threonylcarbamoyl-AMP synthase
-------------------------	-------------------------	---------	---------	-----------------------------------------------------	-----------------------------------------------------	------------	-----------------	----------------------------------------------------------------------------
pau-PA14_51050	pae-PA1027	0.81	0.81	GTACTTgttctcggcgacgttc.TCttC	GTACTTgttctcggcgacgttc.TCttC	pcd	COG1012	probable aldehyde dehydrogenase
pau-PA14_51040	pae-PA1028	0.81	0.81	GTACTTgttctcggcgacgttc.TCttC	GTACTTgttctcggcgacgttc.TCttC	---	COG0665	probable oxidoreductase
-------------------------	-------------------------	---------	---------	-----------------------------------------------------	-----------------------------------------------------	------------	-----------------	----------------------------------------------------------------------------
pau-PA14_42630	pae-PA1692	0.81	0.81	GAAATTcgtcgcgcgaggctttcTCtaT	GAAATTcgtcgcgcgaggctttcTCtaT	pscS	COG4794	putative translocation protein in type III secretion
pau-PA14_42640	pae-PA1691	0.81	0.81	GAAATTcgtcgcgcgaggctttcTCtaT	GAAATTcgtcgcgcgaggctttcTCtaT	pscT	COG4791	translocation protein in type III secretion
pau-PA14_42660	pae-PA1690	0.81	0.81	GAAATTcgtcgcgcgaggctttcTCtaT	GAAATTcgtcgcgcgaggctttcTCtaT	pscU	COG4792	translocation protein in type III secretion
-------------------------	-------------------------	---------	---------	-----------------------------------------------------	-----------------------------------------------------	------------	-----------------	----------------------------------------------------------------------------
pau-PA14_57810	pae-PA4450	0.81	0.81	GAACTGgccggccagagcccgg.TCaaG	GAACATgcagaacagcgtgcagtTCacC	murA	COG0766	UDP-N-acetylglucosamine 1-carboxyvinyltransferase
pau-PA14_57800	pae-PA4449	0.81	0.81	GAACTGgccggccagagcccgg.TCaaG	GAACATgcagaacagcgtgcagtTCacC	hisG	COG0040	ATP-phosphoribosyltransferase
pau-PA14_57780	pae-PA4448	0.81	0.81	GAACTGgccggccagagcccgg.TCaaG	GAACATgcagaacagcgtgcagtTCacC	hisD	COG0141	histidinol dehydrogenase
pau-PA14_57770	pae-PA4447	0.81	0.81	GAACTGgccggccagagcccgg.TCaaG	GAACATgcagaacagcgtgcagtTCacC	hisC1	COG0079	histidinol-phosphate aminotransferase
-------------------------	-------------------------	---------	---------	-----------------------------------------------------	-----------------------------------------------------	------------	-----------------	----------------------------------------------------------------------------
pau-PA14_48450	---	0.81	---	GGACTAccttcaagaccacccgtTCcgA	---	---	COG2957	putative peptidyl-arginine deiminase
-------------------------	-------------------------	---------	---------	-----------------------------------------------------	-----------------------------------------------------	------------	-----------------	----------------------------------------------------------------------------
pau-PA14_34730	pae-PA2312	0.81	---	GAACCTgcccgccagcgatggcgTCgcC	---	---	COG1396	putative transcriptional regulator, XRE family
pau-PA14_34720	---	0.81	---	GAACCTgcccgccagcgatggcgTCgcC	---	---	---	hypothetical protein
-------------------------	-------------------------	---------	---------	-----------------------------------------------------	-----------------------------------------------------	------------	-----------------	----------------------------------------------------------------------------
pau-PA14_30890	---	0.81	---	GAACTGgtcgatgatcgtcacg.TCatT	---	---	---	hypothetical protein
-------------------------	-------------------------	---------	---------	-----------------------------------------------------	-----------------------------------------------------	------------	-----------------	----------------------------------------------------------------------------
pau-PA14_07240	pae-PA0556	0.81	0.81	GAAGGTcaactaagcgccttcgtTCgaA	GAAGGTcaactaagcgccttcgtTCgaA	---	COG5633	hypothetical protein
-------------------------	-------------------------	---------	---------	-----------------------------------------------------	-----------------------------------------------------	------------	-----------------	----------------------------------------------------------------------------
pau-PA14_35060	pae-PA2282	0.81	0.81	GAACCTgtgggcgacgacactttTCctG	GAACCTgtgggcgacgacgctttTCctG	---	ROG7884	conserved hypothetical protein
pau-PA14_35050	pae-PA2283	0.81	0.81	GAACCTgtgggcgacgacactttTCctG	GAACCTgtgggcgacgacgctttTCctG	---	COG0501	hypothetical protein
pau-PA14_35040	pae-PA2284	0.81	0.81	GAACCTgtgggcgacgacactttTCctG	GAACCTgtgggcgacgacgctttTCctG	---	---	hypothetical protein
pau-PA14_35030	pae-PA2285	0.81	0.81	GAACCTgtgggcgacgacactttTCctG	GAACCTgtgggcgacgacgctttTCctG	---	---	hypothetical protein
pau-PA14_35020	pae-PA2286	0.81	0.81	GAACCTgtgggcgacgacactttTCctG	GAACCTgtgggcgacgacgctttTCctG	---	COG0501	hypothetical protein
pau-PA14_35010	pae-PA2287	0.81	0.81	GAACCTgtgggcgacgacactttTCctG	GAACCTgtgggcgacgacgctttTCctG	---	ROG7285	hypothetical protein
-------------------------	-------------------------	---------	---------	-----------------------------------------------------	-----------------------------------------------------	------------	-----------------	----------------------------------------------------------------------------
pau-PA14_57560	pae-PA4430	0.81	0.81	GAACTGgcggtgatcgtcggca.TCtgC	GAACTGgcggtgatcgtcggca.TCtgC	---	COG1290	putative cytochrome b
pau-PA14_57540	pae-PA4429	0.81	0.81	GAACTGgcggtgatcgtcggca.TCtgC	GAACTGgcggtgatcgtcggca.TCtgC	---	COG2857	putative cytochrome c1 precursor
pau-PA14_57530	pae-PA4428	0.81	0.81	GAACTGgcggtgatcgtcggca.TCtgC	GAACTGgcggtgatcgtcggca.TCtgC	sspA	COG0625	stringent starvation protein A
pau-PA14_57520	pae-PA4427	0.81	0.81	GAACTGgcggtgatcgtcggca.TCtgC	GAACTGgcggtgatcgtcggca.TCtgC	sspB	COG2969	ClpXP protease specificity-enhancing factor
-------------------------	-------------------------	---------	---------	-----------------------------------------------------	-----------------------------------------------------	------------	-----------------	----------------------------------------------------------------------------
pau-PA14_49530	pae-PA1149	0.81	0.81	GAACTCccactttcaaaattca.TCcaT	GAACTCccactttcaaaattca.TCcaT	---	COG4893	hypothetical protein
pau-PA14_49540	---	0.81	---	GAACTCccactttcaaaattca.TCcaT	---	---	---	hypothetical protein
-------------------------	-------------------------	---------	---------	-----------------------------------------------------	-----------------------------------------------------	------------	-----------------	----------------------------------------------------------------------------
pau-PA14_16990	pae-PA3662	0.81	0.81	GAACGCggctattgtccgacga.TCgaA	GAACGCggctattgtccgacga.TCgaA	---	---	hypothetical protein
-------------------------	-------------------------	---------	---------	-----------------------------------------------------	-----------------------------------------------------	------------	-----------------	----------------------------------------------------------------------------
pau-PA14_28290	pae-PA2769	0.81	0.81	GTACATgagcggtacgctccatcTCtgA	GTACATgagcggtacgctccatcTCtgA	---	COG1051	putative pyrophosphatase
-------------------------	-------------------------	---------	---------	-----------------------------------------------------	-----------------------------------------------------	------------	-----------------	----------------------------------------------------------------------------
pau-PA14_40630	pae-PA1847	0.81	0.81	GGACATgaatcgctacgagaaccTCtgA	GGACATgaaccgctacgagaaccTCtgA	yhgI	COG0694	conserved hypothetical protein
-------------------------	-------------------------	---------	---------	-----------------------------------------------------	-----------------------------------------------------	------------	-----------------	----------------------------------------------------------------------------
pau-PA14_60060	---	0.81	---	GAAATCggccaaaagcagacgc.TCaaA	---	---	---	hypothetical protein
-------------------------	-------------------------	---------	---------	-----------------------------------------------------	-----------------------------------------------------	------------	-----------------	----------------------------------------------------------------------------
pau-PA14_68200	pae-PA5163	0.81	0.81	GCACCTctatgcgcgcttcgtcaTCgaA	GCACCTctatgcgcgcttcgtcaTCgaA	rmlA	COG1209	glucose-1-phosphate thymidylyltransferase
pau-PA14_68210	pae-PA5164	0.81	0.81	GCACCTctatgcgcgcttcgtcaTCgaA	GCACCTctatgcgcgcttcgtcaTCgaA	rmlC	COG1898	dTDP-4-dehydrorhamnose 3,5-epimerase
pau-PA14_68230	pae-PA5165	0.81	0.81	GCACCTctatgcgcgcttcgtcaTCgaA	GCACCTctatgcgcgcttcgtcaTCgaA	---	COG4191	probable two-component sensor
pau-PA14_68250	pae-PA5166	0.81	0.81	GCACCTctatgcgcgcttcgtcaTCgaA	GCACCTctatgcgcgcttcgtcaTCgaA	---	COG2204	probable two-component response regulator
-------------------------	-------------------------	---------	---------	-----------------------------------------------------	-----------------------------------------------------	------------	-----------------	----------------------------------------------------------------------------
pau-PA14_13030	pae-PA3930	0.81	0.81	GAACGAtagctgaaggatgtgt.TCcaA	GAACGAtagctgaaggatgtgt.TCcaA	cioA	COG1271	CioA, cyanide insensitive terminal oxidase
pau-PA14_13040	pae-PA3929	0.81	0.81	GAACGAtagctgaaggatgtgt.TCcaA	GAACGAtagctgaaggatgtgt.TCcaA	cioB	COG1294	CioB, cyanide insensitive terminal oxidase
pau-PA14_13050	pae-PA3928	0.81	0.81	GAACGAtagctgaaggatgtgt.TCcaA	GAACGAtagctgaaggatgtgt.TCcaA	---	---	hypothetical protein
-------------------------	-------------------------	---------	---------	-----------------------------------------------------	-----------------------------------------------------	------------	-----------------	----------------------------------------------------------------------------
pau-PA14_05150	pae-PA0393	0.81	0.81	GAACCTtggcctggacaccctg.TCcaT	GAACCTtggcctggacaccctg.TCcaT	proC	COG0345	pyrroline-5-carboxylate reductase
pau-PA14_05130	pae-PA0392	0.81	0.81	GAACCTtggcctggacaccctg.TCcaT	GAACCTtggcctggacaccctg.TCcaT	---	COG0762	putative YGGT family protein
pau-PA14_05120	---	0.81	---	GAACCTcggcggactggatctc.TCgcC	---	---	COG1872	conserved hypothetical protein
-------------------------	-------------------------	---------	---------	-----------------------------------------------------	-----------------------------------------------------	------------	-----------------	----------------------------------------------------------------------------
pau-PA14_29280	pae-PA2694	0.81	0.81	GAACCTggcgccgccgcgggag.TCtgC	GAACCTggcgccgccgcggaag.TCtgC	trxA	COG0526	putative thioredoxin
-------------------------	-------------------------	---------	---------	-----------------------------------------------------	-----------------------------------------------------	------------	-----------------	----------------------------------------------------------------------------
pau-PA14_17320	pae-PA3635	0.81	0.81	GAACAAactcgaagccttcctg.TCccA	GAACAAactcgaagccttcctg.TCccA	eno	COG0148	enolase
pau-PA14_17330	pae-PA3634	0.81	0.81	GAACAAactcgaagccttcctg.TCccA	GAACAAactcgaagccttcctg.TCccA	---	COG2919	putative septum formation initiator
pau-PA14_17340	pae-PA3633	0.81	0.81	GAACAAactcgaagccttcctg.TCccA	GAACAAactcgaagccttcctg.TCccA	ispD	COG1211	2-C-methyl-D-erythritol 4-phosphate cytidylyltransferase
-------------------------	-------------------------	---------	---------	-----------------------------------------------------	-----------------------------------------------------	------------	-----------------	----------------------------------------------------------------------------
pau-PA14_48640	pae-PA1211	0.81	0.81	GAACTGatcgtgttcccgacct.TCagC	GAACTGatcgtgttcccgacct.TCagC	---	COG0596	conserved hypothetical protein
-------------------------	-------------------------	---------	---------	-----------------------------------------------------	-----------------------------------------------------	------------	-----------------	----------------------------------------------------------------------------
pau-PA14_51410	pae-PA0998	0.81	0.81	GAACTGctgctgatcagcttcgaTCcgT	GAACTGctgctgatcagcttcgaTCcgT	pqsC	COG0332	hypothetical protein
pau-PA14_51390	pae-PA0999	0.81	0.81	GAACTGctgctgatcagcttcgaTCcgT	GAACTGctgctgatcagcttcgaTCcgT	pqsD	COG0332	3-oxoacyl-[acyl-carrier-protein] synthase III
pau-PA14_51380	pae-PA1000	0.81	0.81	GAACTGctgctgatcagcttcgaTCcgT	GAACTGctgctgatcagcttcgaTCcgT	pqsE	COG0491	Quinolone signal response protein
-------------------------	-------------------------	---------	---------	-----------------------------------------------------	-----------------------------------------------------	------------	-----------------	----------------------------------------------------------------------------
pau-PA14_07770	pae-PA0595	0.81	0.81	GAACAActcgggcaaacaagag.TCcaA	GAACAActcgggcaaacaagag.TCcaA	ostA	COG1452	organic solvent tolerance protein OstA precursor
pau-PA14_07760	pae-PA0594	0.81	0.81	GAAATGttcctcgacaaaggca.TCcaA	GAACAActcgggcaaacaagag.TCcaA	surA	COG0760	peptidyl-prolyl cis-trans isomerase
pau-PA14_07740	pae-PA0593	0.81	0.81	GAAATGttcctcgacaaaggca.TCcaA	GAACAActcgggcaaacaagag.TCcaA	pdxA	COG1995	pyridoxal phosphate biosynthetic protein PdxA
pau-PA14_07730	pae-PA0592	0.81	0.81	GAAATGttcctcgacaaaggca.TCcaA	GAACAActcgggcaaacaagag.TCcaA	ksgA	COG0030	ribosomal RNA small subunit methyltransferase A
pau-PA14_07710	pae-PA0591	0.81	0.81	GAAATGttcctcgacaaaggca.TCcaA	GAACAActcgggcaaacaagag.TCcaA	apaG	COG2967	putative apaG protein
pau-PA14_07700	pae-PA0590	0.81	0.81	GAAGTTcgcggcgccggcgtgg.TCggC	GAACAActcgggcaaacaagag.TCcaA	apaH	COG0639	bis(5'-nucleosyl)-tetraphosphatase
pau-PA14_07690	pae-PA0589	0.81	0.81	GAAGTTcgcggcgccggcgtgg.TCggC	GAACAActcgggcaaacaagag.TCcaA	glpE	COG0607	putative thiosulfate/cyanide sulfurtransferase
-------------------------	-------------------------	---------	---------	-----------------------------------------------------	-----------------------------------------------------	------------	-----------------	----------------------------------------------------------------------------
pau-PA14_59650	---	0.81	---	GAATTTctcccctcaaaaaatccTCccC	---	---	ROG1189	conserved hypothetical protein
pau-PA14_59660	---	0.81	---	GAATTTctcccctcaaaaaatccTCccC	---	---	ROG2490	conserved hypothetical protein
pau-PA14_59670	---	0.81	---	GAATTTctcccctcaaaaaatccTCccC	---	---	---	conserved hypothetical protein
pau-PA14_59680	---	0.81	---	GAATTTctcccctcaaaaaatccTCccC	---	---	---	hypothetical protein
pau-PA14_59690	---	0.81	---	GAATTTctcccctcaaaaaatccTCccC	---	---	---	conserved hypothetical protein
pau-PA14_59700	---	0.81	---	GAATTTctcccctcaaaaaatccTCccC	---	---	ROG0935	conserved hypothetical protein
-------------------------	-------------------------	---------	---------	-----------------------------------------------------	-----------------------------------------------------	------------	-----------------	----------------------------------------------------------------------------
pau-PA14_57890	pae-PA4457	0.81	0.81	GAATATatcgacatttatgcag.TCatA	GAATATatcgacatttatgcag.TCatA	yrbH	COG0794	arabinose-5-phosphate isomerase KdsD
pau-PA14_57900	pae-PA4458	0.81	0.81	GAATATatcgacatttatgcag.TCatA	GAATATatcgacatttatgcag.TCatA	---	COG1778	hypothetical protein
pau-PA14_57910	pae-PA4459	0.81	0.81	GAATATatcgacatttatgcag.TCatA	GAATATatcgacatttatgcag.TCatA	---	COG3117	conserved hypothetical protein
pau-PA14_57920	pae-PA4460	0.81	0.81	GAATATatcgacatttatgcag.TCatA	GAATATatcgacatttatgcag.TCatA	---	COG1934	conserved hypothetical protein
pau-PA14_57930	pae-PA4461	0.81	0.81	GTACTTcgtcacgcagaaccgggTCgtG	GTACTTcgtcacgcagaaccgggTCgtG	---	COG1137	putative ATP-binding component of ABC transporter
pau-PA14_57940	pae-PA4462	0.81	0.81	GTACTTcgtcacgcagaaccgggTCgtG	GTACTTcgtcacgcagaaccgggTCgtG	rpoN	COG1508	RNA polymerase sigma-54 factor
pau-PA14_57950	pae-PA4463	0.81	0.81	GTACTTcgtcacgcagaaccgggTCgtG	GTACTTcgtcacgcagaaccgggTCgtG	---	COG1544	putative ribosomal subunit interface protein
pau-PA14_57960	pae-PA4464	0.81	0.81	GTACTTcgtcacgcagaaccgggTCgtG	GTACTTcgtcacgcagaaccgggTCgtG	ptsN	COG1762	nitrogen regulatory IIA protein
pau-PA14_57970	pae-PA4465	0.81	0.81	GTACTTcgtcacgcagaaccgggTCgtG	GTACTTcgtcacgcagaaccgggTCgtG	---	COG1660	hypothetical protein
pau-PA14_57980	pae-PA4466	0.81	0.81	GTACTTcgtcacgcagaaccgggTCgtG	GTACTTcgtcacgcagaaccgggTCgtG	---	COG1925	putative phosphoryl carrier protein
-------------------------	-------------------------	---------	---------	-----------------------------------------------------	-----------------------------------------------------	------------	-----------------	----------------------------------------------------------------------------
pau-PA14_03410	---	0.81	---	GAACGTacgcacatggaatggacTCccG	---	---	---	tRNA-Arg
-------------------------	-------------------------	---------	---------	-----------------------------------------------------	-----------------------------------------------------	------------	-----------------	----------------------------------------------------------------------------
pau-PA14_33160	pae-PA2433	0.81	0.81	GAACCAttccggcgacgctccggTCagA	GAACCAttccggcgaggctccggTCagA	---	ROG4208	hypothetical protein
-------------------------	-------------------------	---------	---------	-----------------------------------------------------	-----------------------------------------------------	------------	-----------------	----------------------------------------------------------------------------
pau-PA14_20290	pae-PA3385	0.81	0.81	GAACGGctggcggaaatcgtgg.TCatA	GAACGGctagcggaaatcgtgg.TCatA	algZ	ROG6594	alginate and motility regulator Z
-------------------------	-------------------------	---------	---------	-----------------------------------------------------	-----------------------------------------------------	------------	-----------------	----------------------------------------------------------------------------
pau-PA14_16740	pae-PA3682	0.81	0.81	GAAGTGgagcaactgggcctgc.TCtgA	GAAGTGgagcaactgggcctgc.TCtgA	---	COG2513	putative carboxyvinyl-carboxyphosphonate phosphorylmutase
pau-PA14_16750	pae-PA3681	0.81	0.81	GAAGTGgagcaactgggcctgc.TCtgA	GAAGTGgagcaactgggcctgc.TCtgA	---	COG3921	putative inner membrane protein
pau-PA14_16770	pae-PA3680	0.81	0.81	GAAGTGgagcaactgggcctgc.TCtgA	GAAGTGgagcaactgggcctgc.TCtgA	---	---	ribosomal RNA small subunit methyltransferase J
pau-PA14_16780	pae-PA3679	0.81	0.81	GAAGTGgagcaactgggcctgc.TCtgA	GAAGTGgagcaactgggcctgc.TCtgA	---	COG2124	putative cytochrome P450
-------------------------	-------------------------	---------	---------	-----------------------------------------------------	-----------------------------------------------------	------------	-----------------	----------------------------------------------------------------------------
pau-PA14_46930	pae-PA1340	0.81	0.81	GAACTCctcggtggcgtcgctgaTCggC	GAACTCctcggtggcgtcgctgaTCggC	gltK	COG0765	putative permease of ABC transporter
pau-PA14_46950	pae-PA1339	0.81	0.81	GGACTTcctcaattcggcccgt.TCgcG	GGACTTcctcaattcggcccgt.TCgcG	gltL	COG1126	putative ATP-binding component of ABC transporter
pau-PA14_46960	pae-PA1338	0.81	0.81	GGACTTcctcaattcggcccgt.TCgcG	GGACTTcctcaattcggcccgt.TCgcG	ggt	COG0405	gamma-glutamyltranspeptidase precursor
pau-PA14_46970	pae-PA1337	0.81	0.81	GGACTTcctcaattcggcccgt.TCgcG	GAACATgggcgatatccaggccaTCcgC	ansB	COG0252	glutaminase-asparaginase
pau-PA14_46980	pae-PA1336	0.81	0.81	GGACTTcctcaattcggcccgt.TCgcG	GAACATgggcgatatccaggccaTCcgC	---	COG4191	putative two-component sensor
pau-PA14_46990	pae-PA1335	0.81	0.81	GGACTTcctcaattcggcccgt.TCgcG	GAACATgggcgatatccaggccaTCcgC	---	COG2204	putative two-component response regulator
-------------------------	-------------------------	---------	---------	-----------------------------------------------------	-----------------------------------------------------	------------	-----------------	----------------------------------------------------------------------------
pau-PA14_39640	pae-PA1923	0.81	0.81	GAACCTgggcggaccttccatc.TCggC	GAACCTgggcggaccttccatc.TCggC	---	COG1429	putative CobN/Magnesium chelatase
pau-PA14_39630	pae-PA1924	0.81	0.81	GAACCTgggcggaccttccatc.TCggC	GAACCTgggcggaccttccatc.TCggC	---	COG0811	conserved hypothetical protein
pau-PA14_39620	pae-PA1925	0.81	0.81	GAACCTgggcggaccttccatc.TCggC	GAACCTgggcggaccttccatc.TCggC	---	COG4744	conserved hypothetical protein
-------------------------	-------------------------	---------	---------	-----------------------------------------------------	-----------------------------------------------------	------------	-----------------	----------------------------------------------------------------------------
pau-PA14_36780	pae-PA2148	0.81	0.81	GCACCTtcccgtcgtctcgtcggTCacA	GCACCTtcccgtcgtctcgtcggTCacA	---	COG1285	putative Mg(2+) transporter
pau-PA14_36770	pae-PA2149	0.81	0.81	GCACCTtcccgtcgtctcgtcggTCacA	GCACCTtcccgtcgtctcgtcggTCacA	---	---	hypothetical protein
pau-PA14_36760	pae-PA2150	0.81	0.81	GCACCTtcccgtcgtctcgtcggTCacA	GCACCTtcccgtcgtctcgtcggTCacA	---	COG1273	non-homologous end joining protein Ku
-------------------------	-------------------------	---------	---------	-----------------------------------------------------	-----------------------------------------------------	------------	-----------------	----------------------------------------------------------------------------
pau-PA14_10120	---	0.81	---	GGACTTtctccgacgccgcgct.TCggC	---	---	COG0583	possible LysR family transcription regulator
pau-PA14_10110	---	0.81	---	GGACTTtctccgacgccgcgct.TCggC	---	---	COG2814	putative transporter
-------------------------	-------------------------	---------	---------	-----------------------------------------------------	-----------------------------------------------------	------------	-----------------	----------------------------------------------------------------------------
pau-PA14_35690	pae-PA2235	0.81	---	GAAAATttcagggcgcgcgagcaTCcgA	---	pslE	COG3206	hypothetical protein
pau-PA14_35680	pae-PA2236	0.81	---	GAAAATttcagggcgcgcgagcaTCcgA	---	pslF	COG0438	possible glycosyl transferase
pau-PA14_35670	pae-PA2237	0.81	---	GAAAATttcagggcgcgcgagcaTCcgA	---	pslG	COG3664	putative glycosyl hydrolase
pau-PA14_35650	pae-PA2238	0.81	---	GAAAATttcagggcgcgcgagcaTCcgA	---	pslH	COG0438	possible glycosyltransferase
pau-PA14_35640	pae-PA2239	0.81	---	GAAAATttcagggcgcgcgagcaTCcgA	---	pslI	COG0438	putative glycosyltransferase
pau-PA14_35630	pae-PA2240	0.81	---	GAAAATttcagggcgcgcgagcaTCcgA	---	pslJ	COG3307	conserved hypothetical protein
pau-PA14_35620	pae-PA2241	0.81	---	GAAAATttcagggcgcgcgagcaTCcgA	---	pslK	COG0728	hypothetical protein
pau-PA14_35600	pae-PA2242	0.81	---	GAAAATttcagggcgcgcgagcaTCcgA	---	pslL	COG3594	possible acetyltransferase
-------------------------	-------------------------	---------	---------	-----------------------------------------------------	-----------------------------------------------------	------------	-----------------	----------------------------------------------------------------------------
pau-PA14_68400	pae-PA5178	0.81	0.81	GAATTTcagttgcttgatgtccaTCggC	GAATTTcagttgcttgatgtccaTCggC	ygaU	COG1652	putative LysM domain protein
-------------------------	-------------------------	---------	---------	-----------------------------------------------------	-----------------------------------------------------	------------	-----------------	----------------------------------------------------------------------------
pau-PA14_04630	pae-PA0353	0.81	0.81	GAACCTgattagccgcaggaaa.TCgtC	GAACCTgattagccgcaggaaa.TCgtC	ilvD	COG0129	dihydroxy-acid dehydratase
-------------------------	-------------------------	---------	---------	-----------------------------------------------------	-----------------------------------------------------	------------	-----------------	----------------------------------------------------------------------------
pau-PA14_35770	---	0.81	---	GAAAATtcttcgccttaatcac.TCtcA	---	---	COG0697	hypothetical protein
pau-PA14_35760	---	0.81	---	GAAAATtcttcgccttaatcac.TCtcA	---	---	COG0456	hypothetical protein
-------------------------	-------------------------	---------	---------	-----------------------------------------------------	-----------------------------------------------------	------------	-----------------	----------------------------------------------------------------------------
pau-PA14_37710	pae-PA2071	0.81	0.81	GAACCAgtcccctctgccgagg.TCgaA	GAACCAgtcccctctgccgagg.TCgaA	fusA2	COG0480	translation elongation factor G
-------------------------	-------------------------	---------	---------	-----------------------------------------------------	-----------------------------------------------------	------------	-----------------	----------------------------------------------------------------------------
pau-PA14_04820	pae-PA0367	0.81	0.81	GAATTTcgctgcgtcgctggattTCtaG	GAATTTcgctgcgtcgctggattTCtaG	---	COG1309	putative transcriptional regulator, TetR family
-------------------------	-------------------------	---------	---------	-----------------------------------------------------	-----------------------------------------------------	------------	-----------------	----------------------------------------------------------------------------
pau-PA14_57850	pae-PA4454	0.81	0.81	GAACATgcagaacagcgtgcagtTCacC	GAACATgcagaacagcgtgcagtTCacC	---	COG1463	conserved hypothetical protein
pau-PA14_57840	pae-PA4453	0.81	0.81	GAACATgcagaacagcgtgcagtTCacC	GAACATgcagaacagcgtgcagtTCacC	ttg2D	COG2854	putative toluene tolerance protein
pau-PA14_57830	pae-PA4452	0.81	0.81	GAACATgcagaacagcgtgcagtTCacC	GAACATgcagaacagcgtgcagtTCacC	---	COG1366	conserved hypothetical protein
-------------------------	-------------------------	---------	---------	-----------------------------------------------------	-----------------------------------------------------	------------	-----------------	----------------------------------------------------------------------------
pau-PA14_42250	pae-PA1725	0.81	---	GGACTTtcgacgaacaacggcgaTCccT	---	pscL	COG1317	type III export protein PscL
-------------------------	-------------------------	---------	---------	-----------------------------------------------------	-----------------------------------------------------	------------	-----------------	----------------------------------------------------------------------------
pau-PA14_32080	pae-PA2518	0.81	0.81	GAACTGgccctggacttcggtt.TCgcC	GAACTGgccctggacttcggtt.TCgcC	xylX	COG4638	toluate 1,2-dioxygenase alpha subunit
pau-PA14_32100	pae-PA2517	0.81	0.81	GAACTGgccctggacttcggtt.TCgcC	GAACTGgccctggacttcggtt.TCgcC	xylY	COG5517	toluate 1,2-dioxygenase beta subunit
pau-PA14_32110	pae-PA2516	0.81	0.81	GAACTGgccctggacttcggtt.TCgcC	GAACTGgccctggacttcggtt.TCgcC	xylZ	COG0543	toluate 1,2-dioxygenase electron transfer component
pau-PA14_32130	pae-PA2515	0.81	0.81	GAACCCgagcgagccaaggagatTCcc	GAACTGgccctggacttcggtt.TCgcC	xylL	COG1028	cis-1,2-dihydroxycyclohexa-3,4-diene carboxylate dehydrogenase
-------------------------	-------------------------	---------	---------	-----------------------------------------------------	-----------------------------------------------------	------------	-----------------	----------------------------------------------------------------------------
pau-PA14_50590	pae-PA1068	0.81	0.81	GAACATttcgccgcgacgcggc.TCtaT	GAACATttcgccgcgacgcggc.TCtaT	---	COG0326	probable heat shock protein (hsp90 family)
pau-PA14_50570	pae-PA1069	0.81	0.81	GAACATttcgccgcgacgcggc.TCtaT	GAACATttcgccgcgacgcggc.TCtaT	---	COG0457	hypothetical protein
-------------------------	-------------------------	---------	---------	-----------------------------------------------------	-----------------------------------------------------	------------	-----------------	----------------------------------------------------------------------------
pau-PA14_53840	pae-PA0805	0.81	0.81	GAAACTttcctgccaatcgatccTCtgA	GAACATttgcaatatacgctgc.TCcaT	---	---	hypothetical protein
-------------------------	-------------------------	---------	---------	-----------------------------------------------------	-----------------------------------------------------	------------	-----------------	----------------------------------------------------------------------------
pau-PA14_30730	pae-PA2581	0.81	0.81	GAACTCtacccgcagcgagcca.TCacC	GAACTCtacccgcagcgagcca.TCacC	---	---	hypothetical protein
-------------------------	-------------------------	---------	---------	-----------------------------------------------------	-----------------------------------------------------	------------	-----------------	----------------------------------------------------------------------------
pau-PA14_00080	pae-PA0007	0.81	0.81	GGAGTTccggggcgtctgcccgtTCccA	GGAGTTccggggcgtctgcccgtTCccA	---	COG1858	conserved hypothetical protein
-------------------------	-------------------------	---------	---------	-----------------------------------------------------	-----------------------------------------------------	------------	-----------------	----------------------------------------------------------------------------
pau-PA14_12620	pae-PA3962	0.81	0.81	GAACCGgcaggcgctttcgacggTCttA	GAACCGgcaggcgctttcgacggTCttA	---	ROG4287	hypothetical protein
-------------------------	-------------------------	---------	---------	-----------------------------------------------------	-----------------------------------------------------	------------	-----------------	----------------------------------------------------------------------------
pau-PA14_30410	pae-PA2604	0.81	0.81	GAACTCacggaagagtctcccctTCgaC	GAACTCacggaagagtctcccctTCgaC	yccA	COG0670	putative 24K membrane protein
-------------------------	-------------------------	---------	---------	-----------------------------------------------------	-----------------------------------------------------	------------	-----------------	----------------------------------------------------------------------------
pau-PA14_38660	pae-PA1999	0.81	0.81	GAAGCTctgtgcgacccggcag.TCagA	GAAGCTctgtgcgacccggcag.TCagA	scoA	COG1788	dehydrocarnitine CoA transferase subunit A
pau-PA14_38640	pae-PA2000	0.81	0.81	GAAGCTctgtgcgacccggcag.TCagA	GAAGCTctgtgcgacccggcag.TCagA	scoB	COG2057	dehydrocarnitine CoA transferase subunit B
pau-PA14_38630	pae-PA2001	0.81	0.81	GAAGCTctgtgcgacccggcag.TCagA	GAAGCTctgtgcgacccggcag.TCagA	atoB	COG0183	acetyl-CoA acetyltransferase
-------------------------	-------------------------	---------	---------	-----------------------------------------------------	-----------------------------------------------------	------------	-----------------	----------------------------------------------------------------------------
pau-PA14_09090	pae-PA4240	0.81	0.81	GAACTCgagcggtaactaagca.TCaaC	GAAGTTcatgaagatcgtctcgcTCgcC	rpsK	COG0100	30S ribosomal protein S11
pau-PA14_09100	pae-PA4239	0.81	0.81	GAACTCgagcggtaactaagca.TCaaC	GAAGTTcatgaagatcgtctcgcTCgcC	rpsD	COG0522	30S ribosomal protein S4
pau-PA14_09115	pae-PA4238	0.81	0.81	GAACTCgagcggtaactaagca.TCaaC	GTACCTtcaagagtgctccggc.TCgcA	rpoA	COG0202	DNA-directed RNA polymerase subunit alpha
pau-PA14_09130	pae-PA4237	0.81	0.81	GAACTCgagcggtaactaagca.TCaaC	GTACCTtcaagagtgctccggc.TCgcA	rplQ	COG0203	50S ribosomal protein L17
-------------------------	-------------------------	---------	---------	-----------------------------------------------------	-----------------------------------------------------	------------	-----------------	----------------------------------------------------------------------------
pau-PA14_37060	pae-PA2128	0.81	0.81	GCAATTccccgaatggcgggcacTCgaA	GCAATTccccgaatggcgggtacTCgaA	cupA1	COG3539	fimbrial subunit CupA1
pau-PA14_37040	pae-PA2129	0.81	0.81	GCAATTccccgaatggcgggcacTCgaA	GCAATTccccgaatggcgggtacTCgaA	cupA2	COG3121	chaperone CupA2
pau-PA14_37030	pae-PA2130	0.81	0.81	GCAATTccccgaatggcgggcacTCgaA	GCAATTccccgaatggcgggtacTCgaA	cupA3	COG3188	usher CupA3
pau-PA14_37010	pae-PA2131	0.81	0.81	GCAATTccccgaatggcgggcacTCgaA	GCAATTccccgaatggcgggtacTCgaA	cupA4	COG3539	fimbrial subunit CupA4
pau-PA14_37000	pae-PA2132	0.81	0.81	GCAATTccccgaatggcgggcacTCgaA	GCAATTccccgaatggcgggtacTCgaA	cupA5	COG3121	chaperone CupA5
pau-PA14_36990	pae-PA2133	0.81	0.81	GCAATTccccgaatggcgggcacTCgaA	GCAATTccccgaatggcgggtacTCgaA	---	COG2200	putative EAL domain protein
-------------------------	-------------------------	---------	---------	-----------------------------------------------------	-----------------------------------------------------	------------	-----------------	----------------------------------------------------------------------------
pau-PA14_69720	pae-PA5281	0.81	0.81	GAACTGctcggccacgccgaca.TCgcC	GAACTGctcggccacgccgaca.TCgcC	---	COG1011	putative hydrolase
-------------------------	-------------------------	---------	---------	-----------------------------------------------------	-----------------------------------------------------	------------	-----------------	----------------------------------------------------------------------------
pau-PA14_02530	pae-PA0201	0.81	0.81	GAAATTtcttggccatgatcctgTCccG	GAAATTtcttggccatgatcctgTCccG	---	COG3545	hypothetical protein
-------------------------	-------------------------	---------	---------	-----------------------------------------------------	-----------------------------------------------------	------------	-----------------	----------------------------------------------------------------------------
pau-PA14_72350	---	0.81	---	GAAATCactaatgaaacgtccg.TCccA	---	---	---	hypothetical protein
-------------------------	-------------------------	---------	---------	-----------------------------------------------------	-----------------------------------------------------	------------	-----------------	----------------------------------------------------------------------------
pau-PA14_18360	pae-PA3553	0.81	0.81	GAACTCggcccgcctgtgctccaTCccG	GAACTCggcccgcctgtgctccaTCccG	prmF	COG0463	undecaprenyl-phosphate 4-deoxy-4-formamido-L-arabinose transferase
pau-PA14_18350	pae-PA3554	0.81	0.81	GAACTCggcccgcctgtgctccaTCccG	GAACTCggcccgcctgtgctccaTCccG	arnA	COG0451	bifunctional UDP-glucuronic acid decarboxylase/UDP-4-amino-4-deoxy-L-arabinose formyltransferase
pau-PA14_18340	pae-PA3555	0.81	0.81	GAACTCggcccgcctgtgctccaTCccG	GAACTCggcccgcctgtgctccaTCccG	arnD	COG0726	4-deoxy-4-formamido-L-arabinose-phosphoundecaprenol deformylase ArnD
pau-PA14_18330	pae-PA3556	0.81	0.81	GAACTCggcccgcctgtgctccaTCccG	GAACTCggcccgcctgtgctccaTCccG	arnT	COG1807	4-amino-4-deoxy-L-arabinose lipid A transferase
pau-PA14_18320	pae-PA3557	0.81	0.81	GAACTCggcccgcctgtgctccaTCccG	GAACTCggcccgcctgtgctccaTCccG	arnE	COG0697	4-amino-4-deoxy-L-arabinose-phosphoundecaprenol flippase subunit ArnE
pau-PA14_18310	pae-PA3558	0.81	0.81	GAACTCggcccgcctgtgctccaTCccG	GAACTCggcccgcctgtgctccaTCccG	arnF	COG0697	4-amino-4-deoxy-L-arabinose-phosphoundecaprenol flippase subunit ArnF
pau-PA14_18300	pae-PA3559	0.81	0.81	GAACTCggcccgcctgtgctccaTCccG	GAACTCggcccgcctgtgctccaTCccG	---	COG1004	putative nucleotide sugar dehydrogenase
-------------------------	-------------------------	---------	---------	-----------------------------------------------------	-----------------------------------------------------	------------	-----------------	----------------------------------------------------------------------------
pau-PA14_00100	pae-PA0009	0.81	0.81	GAAGTTcgaacagcgcgtcgggaTCgcG	GAAGTTcgaacagcgcgtcgggaTCgcG	glyQ	COG0752	glycyl-tRNA synthetase alpha chain
pau-PA14_00090	pae-PA0008	0.81	0.81	GAAGTTcgaacagcgcgtcgggaTCgcG	GAAGTTcgaacagcgcgtcgggaTCgcG	glyS	COG0751	glycyl-tRNA synthetase beta chain
-------------------------	-------------------------	---------	---------	-----------------------------------------------------	-----------------------------------------------------	------------	-----------------	----------------------------------------------------------------------------
pau-PA14_04810	pae-PA0366	0.81	0.81	GAAATTcatcggaccgacccaggTCcgC	GAAATTcatcggaccgaaccaggTCcgC	---	COG1012	putative NAD-dependent aldehyde dehydrogenase
pau-PA14_04790	pae-PA0365	0.81	0.81	GAAATTcatcggaccgacccaggTCcgC	GAAATTcatcggaccgaaccaggTCcgC	---	---	conserved hypothetical protein
pau-PA14_04780	pae-PA0364	0.81	0.81	GAAATTcatcggaccgacccaggTCcgC	GAAATTcatcggaccgaaccaggTCcgC	---	COG2303	putative oxidoreductase, GMC family
-------------------------	-------------------------	---------	---------	-----------------------------------------------------	-----------------------------------------------------	------------	-----------------	----------------------------------------------------------------------------
pau-PA14_13510	pae-PA3895	0.81	0.81	GAAATAatccgccctcgcaacaaTCtgA	GAAATAatccgccctcgcaacaaTCtgA	---	COG0583	putative transcriptional regulator, LysR family
pau-PA14_13500	pae-PA3896	0.81	0.81	GAAATAatccgccctcgcaacaaTCtgA	GAAATAatccgccctcgcaacaaTCtgA	---	COG1052	putative D-isomer specific 2-hydroxyacid dehydroge
-------------------------	-------------------------	---------	---------	-----------------------------------------------------	-----------------------------------------------------	------------	-----------------	----------------------------------------------------------------------------
pau-PA14_33450	pae-PA2416	0.81	0.81	GAACTTcgtgcgccgcgactca.CCgaA	GAACTTcgtgcgccgcgactca.CCgaA	treA	COG1626	periplasmic trehalase precursor
-------------------------	-------------------------	---------	---------	-----------------------------------------------------	-----------------------------------------------------	------------	-----------------	----------------------------------------------------------------------------
pau-PA14_32490	pae-PA2485	0.81	0.81	GGAATTcctgagaaaaaaacacgTCat	GAATTCctgagaaaaaaacacg.TCat	---	---	hypothetical protein
pau-PA14_32480	pae-PA2486	0.81	0.81	GGAATTcctgagaaaaaaacacgTCat	GAATTCctgagaaaaaaacacg.TCat	---	---	hypothetical protein
-------------------------	-------------------------	---------	---------	-----------------------------------------------------	-----------------------------------------------------	------------	-----------------	----------------------------------------------------------------------------
pau-PA14_36790	---	0.81	---	GCACCTtcccgtcgtctcgtcggTCacA	---	---	COG1552	hypothetical protein
pau-PA14_36780	pae-PA2148	0.81	0.81	GCACCTtcccgtcgtctcgtcggTCacA	GCACCTtcccgtcgtctcgtcggTCacA	---	COG1285	putative Mg(2+) transporter
pau-PA14_36770	pae-PA2149	0.81	0.81	GCACCTtcccgtcgtctcgtcggTCacA	GCACCTtcccgtcgtctcgtcggTCacA	---	---	hypothetical protein
pau-PA14_36760	pae-PA2150	0.81	0.81	GCACCTtcccgtcgtctcgtcggTCacA	GCACCTtcccgtcgtctcgtcggTCacA	---	COG1273	non-homologous end joining protein Ku
-------------------------	-------------------------	---------	---------	-----------------------------------------------------	-----------------------------------------------------	------------	-----------------	----------------------------------------------------------------------------
pau-PA14_66290	pae-PA5015	0.81	0.81	GAACATccaagaattagctgcggTCgcC	GAACATccaagaattagctgcggTCgcC	aceA	COG2609	pyruvate dehydrogenase, E1 component
pau-PA14_66310	pae-PA5016	0.81	0.81	GAACATccaagaattagctgcggTCgcC	GAACATccaagaattagctgcggTCgcC	aceF	COG0508	dihydrolipoamide acetyltransferase
-------------------------	-------------------------	---------	---------	-----------------------------------------------------	-----------------------------------------------------	------------	-----------------	----------------------------------------------------------------------------
pau-PA14_44080	pae-PA1579	0.81	0.81	GAACGGgttggaagtctggctg.TCtcA	GAACGGgttggaagtctggctg.TCtcA	---	ROG0640	conserved hypothetical protein
-------------------------	-------------------------	---------	---------	-----------------------------------------------------	-----------------------------------------------------	------------	-----------------	----------------------------------------------------------------------------
pau-PA14_57450	pae-PA4420	0.81	0.81	GGACTTattgtgttttgtcatc.TCttT	GAACTGgacggaaacgggcgtt.TCctG	mraW	COG0275	S-adenosyl-methyltransferase MraW
pau-PA14_57440	pae-PA4419	0.81	0.81	GGACTTattgtgttttgtcatc.TCttT	GAACTGgacggaaacgggcgtt.TCctG	ftsL	COG3116	cell division protein FtsL
pau-PA14_57425	pae-PA4418	0.81	0.81	GGACTTattgtgttttgtcatc.TCttT	GAACTGgacggaaacgggcgtt.TCctG	ftsI	COG0768	penicillin-binding protein 3
pau-PA14_57410	pae-PA4417	0.81	0.81	GGACTTattgtgttttgtcatc.TCttT	GAACTGgacggaaacgggcgtt.TCctG	murE	COG0769	UDP-N-acetylmuramoylalanyl-D-glutamate--2,6-diaminopimelate ligase
pau-PA14_57390	pae-PA4416	0.81	0.81	GGACTTattgtgttttgtcatc.TCttT	GAACTGgacggaaacgggcgtt.TCctG	murF	COG0770	UDP-N-acetylmuramoyl-tripeptide--D-alanyl-D-alanine ligase
pau-PA14_57380	pae-PA4415	0.81	0.81	GGACTTattgtgttttgtcatc.TCttT	GAACTGgacggaaacgggcgtt.TCctG	mraY	COG0472	UDP-N-acetylmuramyl pentapeptide phosphotransferas
pau-PA14_57370	pae-PA4414	0.81	0.81	GGACTTattgtgttttgtcatc.TCttT	GAACTGgacggaaacgggcgtt.TCctG	murD	COG0771	UDP-N-acetylmuramoyl-L-alanyl-D-glutamate synthetase
pau-PA14_57360	pae-PA4413	0.81	0.81	GGACTTattgtgttttgtcatc.TCttT	GAACTGgacggaaacgggcgtt.TCctG	ftsW	COG0772	cell division membrane protein
pau-PA14_57340	pae-PA4412	0.81	0.81	GGACTTattgtgttttgtcatc.TCttT	GAACTGgacggaaacgggcgtt.TCctG	murG	COG0707	undecaprenyldiphospho-muramoylpentapeptide beta-N-acetylglucosaminyltransferase
pau-PA14_57330	pae-PA4411	0.81	0.81	GGACTTattgtgttttgtcatc.TCttT	GAACTGgacggaaacgggcgtt.TCctG	murC	COG0773	UDP-N-acetylmuramate--L-alanine ligase
pau-PA14_57320	pae-PA4410	0.81	0.81	GGACTTattgtgttttgtcatc.TCttT	GAACTGgacggaaacgggcgtt.TCctG	ddlB	COG1181	D-alanine--D-alanine ligase
pau-PA14_57300	pae-PA4409	0.81	0.81	GGACTTattgtgttttgtcatc.TCttT	GAACTGgacggaaacgggcgtt.TCctG	ftsQ	COG1589	cell division septal protein
pau-PA14_57290	pae-PA4408	0.81	0.81	GGACTTattgtgttttgtcatc.TCttT	GAACTGgacggaaacgggcgtt.TCctG	ftsA	COG0849	ATP-binding cell division protein FtsA
pau-PA14_57275	pae-PA4407	0.81	0.81	GGACTTattgtgttttgtcatc.TCttT	GAACTGgacggaaacgggcgtt.TCctG	ftsZ	COG0206	cell division protein FtsZ
pau-PA14_57260	pae-PA4406	0.81	0.81	GGACTTattgtgttttgtcatc.TCttT	GAACTGgacggaaacgggcgtt.TCctG	lpxC	COG0774	UDP-3-O-[3-hydroxymyristoyl] N-acetylglucosamine deacetylase
-------------------------	-------------------------	---------	---------	-----------------------------------------------------	-----------------------------------------------------	------------	-----------------	----------------------------------------------------------------------------
pau-PA14_36670	pae-PA2157	0.81	0.81	GAACATgtgctcagcggacgca.TCgaC	GAACATgtgctcagcggacgca.TCgaC	---	COG1801	conserved hypothetical protein
pau-PA14_36680	pae-PA2156	0.81	0.81	GAACATgtgctcagcggacgca.TCgaC	GAACATgtgctcagcggacgca.TCgaC	---	COG3568	putative metal-dependent hydrolase
pau-PA14_36690	pae-PA2155	0.81	0.81	GAACATgtgctcagcggacgca.TCgaC	GAACATgtgctcagcggacgca.TCgaC	ybhO	COG1502	putative phospholipase
pau-PA14_36700	pae-PA2154	0.81	0.81	GAACATgtgctcagcggacgca.TCgaC	GAACATgtgctcagcggacgca.TCgaC	---	COG0392	putative membrane protein
-------------------------	-------------------------	---------	---------	-----------------------------------------------------	-----------------------------------------------------	------------	-----------------	----------------------------------------------------------------------------
pau-PA14_17850	pae-PA3591	0.81	0.81	GAACTCgagggctatcgcggca.TCgcC	GAACTCgagggctatcgcggca.TCgcC	fadB	COG1024	putative enoyl-CoA hydratase/isomerase family protein
pau-PA14_17860	pae-PA3590	0.81	0.81	GAACTCgagggctatcgcggca.TCgcC	GAACTCgagggctatcgcggca.TCgcC	paaH	COG1250	putative 3-hydroxyacyl-CoA dehydrogenase
pau-PA14_17880	pae-PA3589	0.81	0.81	GAACTCgagggctatcgcggca.TCgcC	GAACTCgagggctatcgcggca.TCgcC	paaJ	COG0183	acetyl-CoA acetyltransferase (thiolase)
pau-PA14_17890	pae-PA3588	0.81	0.81	GAACTCgagggctatcgcggca.TCgcC	GAACTCgagggctatcgcggca.TCgcC	---	ROG8456	putative porin
-------------------------	-------------------------	---------	---------	-----------------------------------------------------	-----------------------------------------------------	------------	-----------------	----------------------------------------------------------------------------
pau-PA14_59670	---	0.81	---	GAATTTctcccctcaaaaaatccTCccC	---	---	---	conserved hypothetical protein
pau-PA14_59680	---	0.81	---	GAATTTctcccctcaaaaaatccTCccC	---	---	---	hypothetical protein
pau-PA14_59690	---	0.81	---	GAATTTctcccctcaaaaaatccTCccC	---	---	---	conserved hypothetical protein
pau-PA14_59700	---	0.81	---	GAATTTctcccctcaaaaaatccTCccC	---	---	ROG0935	conserved hypothetical protein
-------------------------	-------------------------	---------	---------	-----------------------------------------------------	-----------------------------------------------------	------------	-----------------	----------------------------------------------------------------------------
pau-PA14_36900	pae-PA2170	0.81	0.81	GAACTCccccggcgcacagggccTCcaC	GTACTCcgtcaccacgaccggg.TCcgA	---	---	conserved hypothetical protein
pau-PA14_36890	pae-PA2140	0.81	0.81	GAACTCccccggcgcacagggccTCcaC	GAACTCccccggcgcacagggccTCcaC	---	ROG1758	putative metallothionein
pau-PA14_36880	pae-PA2141	0.81	0.81	GAACTCccccggcgcacagggccTCcaC	GAACTCccccggcgcacagggccTCcaC	---	COG1546	putative ompetence-damaged protein
pau-PA14_36870	pae-PA2142	0.81	0.81	GAACTCccccggcgcacagggccTCcaC	GAACTCccccggcgcacagggccTCcaC	---	COG1028	putative short-chain dehydrogenase
-------------------------	-------------------------	---------	---------	-----------------------------------------------------	-----------------------------------------------------	------------	-----------------	----------------------------------------------------------------------------
pau-PA14_25430	pae-PA2988	0.81	0.81	GAAATTccagtgcgagggtatctTCgaT	GAAATTccagtgcgagggtatctTCgaT	lolC	COG4591	putative lipoprotein releasing system, permease protein
pau-PA14_25440	pae-PA2987	0.81	0.81	GAAATTccagtgcgagggtatctTCgaT	GAAATTccagtgcgagggtatctTCgaT	lolD	COG1136	lipoprotein-releasing system ABC transporter ATP-binding protein
pau-PA14_25450	pae-PA2986	0.81	0.81	GAAATTccagtgcgagggtatctTCgaT	GAAATTccagtgcgagggtatctTCgaT	lolE	COG4591	putative lipoprotein releasing system, permease protein
-------------------------	-------------------------	---------	---------	-----------------------------------------------------	-----------------------------------------------------	------------	-----------------	----------------------------------------------------------------------------
pau-PA14_14830	pae-PA3806	0.81	0.81	GAACGCcgtccacggttccgat.TCcgA	GAACGCcgtccacggttccgat.TCcgA	---	COG0820	23S rRNA (adenine(2503)-C(2))-methyltransferase RlmN
pau-PA14_14850	pae-PA3805	0.81	0.81	GAACGCcgtccacggttccgat.TCcgA	GAACGCcgtccacggttccgat.TCcgA	pilF	COG3063	type 4 fimbrial biogenesis protein PilF
pau-PA14_14860	pae-PA3804	0.81	0.81	GAACGCcgtccacggttccgat.TCcgA	GAACGCcgtccacggttccgat.TCcgA	---	COG1426	conserved hypothetical protein
pau-PA14_14880	pae-PA3803	0.81	0.81	GAACGCcgtccacggttccgat.TCcgA	GAACGCcgtccacggttccgat.TCcgA	gcpE	COG0821	4-hydroxy-3-methylbut-2-en-1-yl diphosphate synthase (flavodoxin)
pau-PA14_14890	pae-PA3802	0.81	0.81	GAACGCcgtccacggttccgat.TCcgA	GAACGCcgtccacggttccgat.TCcgA	hisS	COG0124	histidyl-tRNA synthetase
pau-PA14_14900	pae-PA3801	0.81	0.81	GAACGCcgtccacggttccgat.TCcgA	GAACGCcgtccacggttccgat.TCcgA	---	COG2976	conserved hypothetical protein
pau-PA14_14910	pae-PA3800	0.81	0.81	GAACGCcgtccacggttccgat.TCcgA	GAACGCcgtccacggttccgat.TCcgA	---	COG1520	outer membrane protein assembly factor BamB
pau-PA14_14930	pae-PA3799	0.81	0.81	GAACGCcgtccacggttccgat.TCcgA	GAACGCcgtccacggttccgat.TCcgA	engA	COG1160	putative GTP-binding protein EngA
-------------------------	-------------------------	---------	---------	-----------------------------------------------------	-----------------------------------------------------	------------	-----------------	----------------------------------------------------------------------------
pau-PA14_06000	pae-PA0459	0.81	0.81	GAACGTcccgccgtcgcccgcg.TCagC	GAACGTcccgccgtcgcccgcg.TCagC	clpA	COG0542	putative ClpA/B protease ATP binding subunit
-------------------------	-------------------------	---------	---------	-----------------------------------------------------	-----------------------------------------------------	------------	-----------------	----------------------------------------------------------------------------
pau-PA14_67420	pae-PA5105	0.81	0.81	GAAAATtgcggacataatcagc.TCacA	GAAAATtgcggacataatcagc.TCacA	hutC	COG2188	histidine utilization genes repressor protein
pau-PA14_67410	pae-PA5104	0.81	0.81	GAAAATtgcggacataatcagc.TCacA	GAAAATtgcggacataatcagc.TCacA	---	COG3758	conserved hypothetical protein
-------------------------	-------------------------	---------	---------	-----------------------------------------------------	-----------------------------------------------------	------------	-----------------	----------------------------------------------------------------------------
pau-PA14_16820	pae-PA3676	0.81	0.81	GAAACTggcggccaaggagtag.TCgc	GAAACTggcggccaaggagtag.TCgc	---	COG0841	resistance-nodulation-cell division (RND) efflux transporter
-------------------------	-------------------------	---------	---------	-----------------------------------------------------	-----------------------------------------------------	------------	-----------------	----------------------------------------------------------------------------
pau-PA14_32450	pae-PA2489	0.81	0.81	GAACCTtccgcgccacgagccttTCccC	GAACCTtccgcgccacgagccttTCccC	---	COG2207	putative transcriptional regulator, AraC family
-------------------------	-------------------------	---------	---------	-----------------------------------------------------	-----------------------------------------------------	------------	-----------------	----------------------------------------------------------------------------
pau-PA14_61090	pae-PA4617	0.81	0.81	GAACTCcaaccagctctcagtt.TCgaC	GAACTCcaaccagctctcagtt.TCgaC	---	COG2813	putative nucleotide methyltransferase
-------------------------	-------------------------	---------	---------	-----------------------------------------------------	-----------------------------------------------------	------------	-----------------	----------------------------------------------------------------------------
pau-PA14_00470	pae-PA0038	0.81	0.81	GCACTTttccggctcggctagtgTCcaT	GCACTTttccggctcggctagtgTCcaT	---	COG3360	conserved hypothetical protein
-------------------------	-------------------------	---------	---------	-----------------------------------------------------	-----------------------------------------------------	------------	-----------------	----------------------------------------------------------------------------
pau-PA14_00140	pae-PA0013	0.81	0.81	GAACCCcaggcatgagccactgaTCacA	GAACCCcaggcatgagccactgaTCacA	---	COG1738	putative membrane protein
-------------------------	-------------------------	---------	---------	-----------------------------------------------------	-----------------------------------------------------	------------	-----------------	----------------------------------------------------------------------------
pau-PA14_55540	pae-PA0676	0.81	0.81	GAACTCaaggccgccctgtggt.TCtgC	GAACTCaaggccgccctgtggt.TCtgC	vreR	COG3712	probable transmembrane sensor
-------------------------	-------------------------	---------	---------	-----------------------------------------------------	-----------------------------------------------------	------------	-----------------	----------------------------------------------------------------------------
pau-PA14_53520	pae-PA0831	0.81	0.81	GAACATgtgggtcttgaaagcg.TCgcC	GAACATgtgggtcttgaaagcg.TCgcC	oruR	COG2207	ornithine utilization transcriptional regulator OruR
-------------------------	-------------------------	---------	---------	-----------------------------------------------------	-----------------------------------------------------	------------	-----------------	----------------------------------------------------------------------------
pau-PA14_57640	pae-PA4437	0.81	0.81	GAACCTaggataggtagccagg.TCggC	GAACTCtctccccaccattaccgTCgcC	---	ROG2285	hypothetical protein
-------------------------	-------------------------	---------	---------	-----------------------------------------------------	-----------------------------------------------------	------------	-----------------	----------------------------------------------------------------------------
pau-PA14_13750	pae-PA3877	0.81	0.81	GAACGGccggtatttcattgat.TCctA	GAACGGccggtatttcattgat.TCctA	narK1	COG2223	putative nitrite extrusion protein
pau-PA14_13770	pae-PA3876	0.81	0.81	GAACGGccggtatttcattgat.TCctA	GAACGGccggtatttcattgat.TCctA	narK2	COG2223	nitrite extrusion protein 2
pau-PA14_13780	pae-PA3875	0.81	0.81	GAACGGccggtatttcattgat.TCctA	GAACGGccggtatttcattgat.TCctA	narG	COG5013	putative respiratory nitrate reductase alpha subun
pau-PA14_13800	pae-PA3874	0.81	0.81	GAACGGccggtatttcattgat.TCctA	GAACGGccggtatttcattgat.TCctA	narH	COG1140	respiratory nitrate reductase subunit beta
pau-PA14_13810	pae-PA3873	0.81	0.81	GAACGGccggtatttcattgat.TCctA	GAACGGccggtatttcattgat.TCctA	narJ	COG2180	respiratory nitrate reductase subunit delta
pau-PA14_13830	pae-PA3872	0.81	0.81	GAACGGccggtatttcattgat.TCctA	GAACGGccggtatttcattgat.TCctA	narI	COG2181	respiratory nitrate reductase subunit gamma
pau-PA14_13840	pae-PA3871	0.81	0.81	GAACGGccggtatttcattgat.TCctA	GAACGGccggtatttcattgat.TCctA	---	COG0760	PpiC-type peptidyl-prolyl cis-trans isomerase
pau-PA14_13850	pae-PA3870	0.81	0.81	GAACGGccggtatttcattgat.TCctA	GAACGGccggtatttcattgat.TCctA	moaA1	COG2896	molybdenum cofactor biosynthesis protein A
-------------------------	-------------------------	---------	---------	-----------------------------------------------------	-----------------------------------------------------	------------	-----------------	----------------------------------------------------------------------------
pau-PA14_14360	pae-PA3839	0.81	---	GAAGCTcgccgacgacgccctccTCctA	---	---	COG0471	putative sodium/sulphate transporter
-------------------------	-------------------------	---------	---------	-----------------------------------------------------	-----------------------------------------------------	------------	-----------------	----------------------------------------------------------------------------
pau-PA14_19400	pae-PA3456	0.81	0.81	GAACTGcgcctcgagcagcgct.TCgcG	GAACTGcgcctcgagcagcgct.TCgcG	---	COG0665	tRNA 5-methylaminomethyl-2-thiouridine biosynthesis bifunctional protein MnmC
-------------------------	-------------------------	---------	---------	-----------------------------------------------------	-----------------------------------------------------	------------	-----------------	----------------------------------------------------------------------------
pau-PA14_60330	pae-PA4557	0.81	0.81	GAACCGtcggtcgctgcgccct.TCccA	GAACCGtcggtcgctgcgccct.TCccA	lytB	COG0761	4-hydroxy-3-methylbut-2-enyl diphosphate reductase
-------------------------	-------------------------	---------	---------	-----------------------------------------------------	-----------------------------------------------------	------------	-----------------	----------------------------------------------------------------------------
pau-PA14_28810	---	0.81	---	GAAGTAccggcgaactgggttt.TCcaA	---	---	COG0210	putative DNA helicase
-------------------------	-------------------------	---------	---------	-----------------------------------------------------	-----------------------------------------------------	------------	-----------------	----------------------------------------------------------------------------
pau-PA14_51080	pae-PA1024	0.81	0.81	GGACGTgttctcctgggacccgaTCtgA	GGACGTgttctcctgggacccgaTCtgA	---	COG2070	nitronate monooxygenase
-------------------------	-------------------------	---------	---------	-----------------------------------------------------	-----------------------------------------------------	------------	-----------------	----------------------------------------------------------------------------
pau-PA14_67975	pae-PA5146	0.81	0.81	GAACCCgccgccgacttcatca.TCcaA	GAACCCgccgccgacttcatca.TCcaA	---	COG2982	Putative outer membrane biogenesis protein
pau-PA14_67990	pae-PA5147	0.81	0.81	GAACCCgccgccgacttcatca.TCcaA	GAACCCgccgccgacttcatca.TCcaA	mutY	COG1194	A/G-specific adenine glycosylase
pau-PA14_68000	pae-PA5148	0.81	0.81	GAACCCgccgccgacttcatca.TCcaA	GAACCCgccgccgacttcatca.TCcaA	---	COG2924	conserved hypothetical protein
pau-PA14_68010	---	0.81	---	GAACCCgccgccgacttcatca.TCcaA	---	---	---	corresponds to Pseudomonas aeruginosa strain PAO1 locus PA5149 N-terminus
pau-PA14_68020	---	0.81	---	GAACCCgccgccgacttcatca.TCcaA	---	---	---	corresponds to Pseudomonas aeruginosa strain PAO1 locus PA5149 C-terminus
-------------------------	-------------------------	---------	---------	-----------------------------------------------------	-----------------------------------------------------	------------	-----------------	----------------------------------------------------------------------------
pau-PA14_31150	---	0.81	---	GGATTTccacagaaccggggaa.TCgcA	---	---	ROG1825	hypothetical protein
-------------------------	-------------------------	---------	---------	-----------------------------------------------------	-----------------------------------------------------	------------	-----------------	----------------------------------------------------------------------------
pau-PA14_04100	pae-PA0315	0.81	0.81	GAACCTactgggttgcatgcgg.TCttT	GAACCTactgggttgcatgcgg.TCttT	---	ROG0361	conserved hypothetical protein
-------------------------	-------------------------	---------	---------	-----------------------------------------------------	-----------------------------------------------------	------------	-----------------	----------------------------------------------------------------------------
pau-PA14_55080	---	0.81	---	GAACTGacggcttgagtgcgactTCgtG	---	---	---	hypothetical protein
-------------------------	-------------------------	---------	---------	-----------------------------------------------------	-----------------------------------------------------	------------	-----------------	----------------------------------------------------------------------------
pau-PA14_08500	pae-PA0664	0.81	0.81	GAACTTcatcccgaagctgatcgACgtA	GAACTTcatcccgaagctgatcgACgtA	---	COG1664	putative integral membrane protein
-------------------------	-------------------------	---------	---------	-----------------------------------------------------	-----------------------------------------------------	------------	-----------------	----------------------------------------------------------------------------
pau-PA14_50060	pae-PA1107	0.81	0.81	GTACTGgagcctgctgggcctggTCgcA	GTACTGgagcctgctgggcctggTCgcA	---	COG3706	hypothetical protein
-------------------------	-------------------------	---------	---------	-----------------------------------------------------	-----------------------------------------------------	------------	-----------------	----------------------------------------------------------------------------
pau-PA14_59620	pae-PA2222	0.81	---	GAACTTagaaactggaatggtgtACcgA	---	---	ROG1757	conserved hypothetical protein
-------------------------	-------------------------	---------	---------	-----------------------------------------------------	-----------------------------------------------------	------------	-----------------	----------------------------------------------------------------------------
pau-PA14_25780	pae-PA2959	0.81	0.81	CAACTTcgcgacgacctggatt.TCtgA	GAACTAcaagctcggcgacgaagTCttC	ycfH	COG0084	putative deoxyribonuclease, TatD family
-------------------------	-------------------------	---------	---------	-----------------------------------------------------	-----------------------------------------------------	------------	-----------------	----------------------------------------------------------------------------
pau-PA14_26770	pae-PA2884	0.81	0.81	GAACCTattggcctgccggcgggTCacT	GAAGGTccgttccttgcgcttt.TCccA	---	COG1266	hypothetical protein
-------------------------	-------------------------	---------	---------	-----------------------------------------------------	-----------------------------------------------------	------------	-----------------	----------------------------------------------------------------------------
pau-PA14_60300	pae-PA4553	0.81	0.81	GCACTAcaggatgtcgccggtcgTCctA	GACCTTcacggccaacggtacccTCgtA	pilX	COG4726	type 4 fimbrial biogenesis protein PilX
pau-PA14_60310	pae-PA4554	0.81	0.81	GCACTAcaggatgtcgccggtcgTCctA	GACCTTcacggccaacggtacccTCgtA	pilY1	COG3419	type 4 fimbrial biogenesis protein PilY1
-------------------------	-------------------------	---------	---------	-----------------------------------------------------	-----------------------------------------------------	------------	-----------------	----------------------------------------------------------------------------
pau-PA14_13900	---	0.81	---	GTACTTttagtccagtaacgattTCtcG	---	---	---	PA14_13900
-------------------------	-------------------------	---------	---------	-----------------------------------------------------	-----------------------------------------------------	------------	-----------------	----------------------------------------------------------------------------
pau-PA14_45610	pae-PA1457	0.81	0.81	GGAGTTcttcgtcgaacgactggTCcaA	GGAGTTcttcgtcgaacgactggTCcaA	cheZ	COG3143	protein phosphatase CheZ
pau-PA14_45590	pae-PA1458	0.81	0.81	GGAGTTcttcgtcgaacgactggTCcaA	GGAGTTcttcgtcgaacgactggTCcaA	cheA	COG0643	putative two-component sensor
pau-PA14_45580	pae-PA1459	0.81	0.81	GGAGTTcttcgtcgaacgactggTCcaA	GGAGTTcttcgtcgaacgactggTCcaA	cheB	COG2201	putative chemotaxis methylesterase
pau-PA14_45560	pae-PA1460	0.81	0.81	GGAGTTcttcgtcgaacgactggTCcaA	GGAGTTcttcgtcgaacgactggTCcaA	motC	COG1291	chemotaxis protein MotC
pau-PA14_45540	pae-PA1461	0.81	0.81	GGAGTTcttcgtcgaacgactggTCcaA	GGAGTTcttcgtcgaacgactggTCcaA	motD	COG1360	flagellar motor protein MotD
pau-PA14_45520	pae-PA1462	0.81	0.81	GGAGTTcttcgtcgaacgactggTCcaA	GGAGTTcttcgtcgaacgactggTCcaA	---	COG1192	putative plasmid partitioning protein
-------------------------	-------------------------	---------	---------	-----------------------------------------------------	-----------------------------------------------------	------------	-----------------	----------------------------------------------------------------------------
pau-PA14_67890	pae-PA5141	0.81	0.81	GTACTTctacaacaaggccatccTCgaC	GTACTTctacaacaaggccatccTCgaC	hisA	COG0106	1-(5-phosphoribosyl)-5-[(5-phosphoribosylamino)methylideneamino] imidazole-4-carboxamide isomerase
pau-PA14_67880	pae-PA5140	0.81	0.81	GTACTTctacaacaaggccatccTCgaC	GTACTTctacaacaaggccatccTCgaC	hisF1	COG0107	imidazoleglycerol phosphate synthase, cyclase subunit
-------------------------	-------------------------	---------	---------	-----------------------------------------------------	-----------------------------------------------------	------------	-----------------	----------------------------------------------------------------------------
pau-PA14_11880	pae-PA4018	0.81	0.81	GAACCCcgccgacgccgcgtcg.TCtgA	GAACCCcgccgacgccgcgtcg.TCtgA	---	COG5645	putative lipoprotein
-------------------------	-------------------------	---------	---------	-----------------------------------------------------	-----------------------------------------------------	------------	-----------------	----------------------------------------------------------------------------
pau-PA14_01780	pae-PA0144	0.81	0.81	GAACCTgatgctggcggtgcct.TCgcG	GAACCTgatgctggcggtgcct.TCgcG	---	COG3613	putative nucleoside 2-deoxyribosyltransferase
pau-PA14_01770	---	0.81	---	GAACCTgatgctggcggtgcct.TCgcG	---	---	COG3248	putative nucleoside-binding outer membrane protein
-------------------------	-------------------------	---------	---------	-----------------------------------------------------	-----------------------------------------------------	------------	-----------------	----------------------------------------------------------------------------
pau-PA14_39130	pae-PA1964	0.81	0.81	GAAGTTgatctccaccgcgaataTCacC	GAAGTTgatctccaccgcgaataTCacC	ybiT	COG0488	putative ATP-binding component of ABC transporter
-------------------------	-------------------------	---------	---------	-----------------------------------------------------	-----------------------------------------------------	------------	-----------------	----------------------------------------------------------------------------
pau-PA14_68750	pae-PA5205	0.81	---	GAACGAaccgttttaccactattTCtgA	---	marC	COG2095	conserved hypothetical protein
-------------------------	-------------------------	---------	---------	-----------------------------------------------------	-----------------------------------------------------	------------	-----------------	----------------------------------------------------------------------------
pau-PA14_54580	pae-PA0751	0.81	0.81	GAACCTgcgccgcgcgctgtcgaTCtcC	GAACCTgcgccgcgcgctgtcgaTCtcC	---	COG3180	conserved hypothetical protein
-------------------------	-------------------------	---------	---------	-----------------------------------------------------	-----------------------------------------------------	------------	-----------------	----------------------------------------------------------------------------
pau-PA14_58260	pae-PA4490	0.81	0.81	GAACTGctgcaacgggaaaccc.TCgaC	GAACTGctgcaacgggaaaccc.TCgaC	---	COG3234	conserved hypothetical protein
pau-PA14_58250	pae-PA4489	0.81	0.81	GAACTGctgcaacgggaaaccc.TCgaC	GAACTGctgcaacgggaaaccc.TCgaC	---	COG2373	putative membrane protein
pau-PA14_58240	pae-PA4488	0.81	0.81	GAACTGctgcaacgggaaaccc.TCgaC	GAACTGctgcaacgggaaaccc.TCgaC	---	COG5445	conserved hypothetical protein
pau-PA14_58230	pae-PA4487	0.81	0.81	GAACTGctgcaacgggaaaccc.TCgaC	GAACTGctgcaacgggaaaccc.TCgaC	---	COG4676	conserved hypothetical protein
-------------------------	-------------------------	---------	---------	-----------------------------------------------------	-----------------------------------------------------	------------	-----------------	----------------------------------------------------------------------------
pau-PA14_56340	pae-PA4334	0.81	0.81	GCACTTcctccccgatccggcg.TCgcC	GCACTTcctcccccgatccggcgTCgcC	mntH1	COG1914	manganese transporter MntH
-------------------------	-------------------------	---------	---------	-----------------------------------------------------	-----------------------------------------------------	------------	-----------------	----------------------------------------------------------------------------
pau-PA14_50630	pae-PA1064	0.81	0.81	GGACTTgagctaggcccggacgcTCggT	GGACTTgagctaggcccggacgcTCggT	---	COG3650	hypothetical protein
-------------------------	-------------------------	---------	---------	-----------------------------------------------------	-----------------------------------------------------	------------	-----------------	----------------------------------------------------------------------------
pau-PA14_62740	pae-PA4743	0.81	0.81	GAAGTGttcgagaaggtcgaag.TCgcA	GAAGTGttcgagaaggtcgaag.TCgcA	rbfA	COG0858	ribosome-binding factor A
pau-PA14_62730	pae-PA4742	0.81	0.81	GAAGTGttcgagaaggtcgaag.TCgcA	GAAGTGttcgagaaggtcgaag.TCgcA	truB	COG0130	tRNA pseudouridine 55 synthase
pau-PA14_62720	pae-PA4741	0.81	0.81	GAAGTGttcgagaaggtcgaag.TCgcA	GAAGTGttcgagaaggtcgaag.TCgcA	rpsO	COG0184	30S ribosomal protein S15
pau-PA14_62710	pae-PA4740	0.81	0.81	GAAGTGttcgagaaggtcgaag.TCgcA	GAAGTGttcgagaaggtcgaag.TCgcA	pnp	COG1185	polyribonucleotide nucleotidyltransferase
-------------------------	-------------------------	---------	---------	-----------------------------------------------------	-----------------------------------------------------	------------	-----------------	----------------------------------------------------------------------------
pau-PA14_59540	---	0.81	---	GAAGTTcggcgatcggctgctg.TCgtC	---	---	COG0553	conserved hypothetical protein
-------------------------	-------------------------	---------	---------	-----------------------------------------------------	-----------------------------------------------------	------------	-----------------	----------------------------------------------------------------------------
pau-PA14_31390	pae-PA2562	0.81	---	GAACGAacgctggccgcggtcgcTCggA	---	---	COG5455	conserved hypothetical protein
-------------------------	-------------------------	---------	---------	-----------------------------------------------------	-----------------------------------------------------	------------	-----------------	----------------------------------------------------------------------------
pau-PA14_65230	pae-PA4938	0.81	0.81	GAACTTccacgatggggacaag.TGtt	GAACTTccacgatggggacaag.TGtt	purA	COG0104	adenylosuccinate synthetase
-------------------------	-------------------------	---------	---------	-----------------------------------------------------	-----------------------------------------------------	------------	-----------------	----------------------------------------------------------------------------
pau-PA14_27990	---	0.81	---	GAATTTtatagttggccgggtagTCaaG	---	---	ROG0219	putative sialidase
-------------------------	-------------------------	---------	---------	-----------------------------------------------------	-----------------------------------------------------	------------	-----------------	----------------------------------------------------------------------------
pau-PA14_04340	pae-PA0333	0.81	0.81	GGACTTcaccggccttcgccggtTCtgT	GGACTTcaccggccttcgccggtTCtgT	---	COG0702	hypothetical protein
pau-PA14_04350	---	0.81	---	GGACTTcaccggccttcgccggtTCtgT	---	---	COG5528	putative integral membrane protein
-------------------------	-------------------------	---------	---------	-----------------------------------------------------	-----------------------------------------------------	------------	-----------------	----------------------------------------------------------------------------
pau-PA14_58380	pae-PA4499	0.81	0.81	GAAATTtaagtcgagcttaaat.TCagG	GAAATTtaagtcgagcttaaat.TCagG	---	COG1396	putative transcriptional regulator
-------------------------	-------------------------	---------	---------	-----------------------------------------------------	-----------------------------------------------------	------------	-----------------	----------------------------------------------------------------------------
pau-PA14_07760	pae-PA0594	0.81	0.81	GAAATGttcctcgacaaaggca.TCcaA	GAACAActcgggcaaacaagag.TCcaA	surA	COG0760	peptidyl-prolyl cis-trans isomerase
pau-PA14_07740	pae-PA0593	0.81	0.81	GAAATGttcctcgacaaaggca.TCcaA	GAACAActcgggcaaacaagag.TCcaA	pdxA	COG1995	pyridoxal phosphate biosynthetic protein PdxA
pau-PA14_07730	pae-PA0592	0.81	0.81	GAAATGttcctcgacaaaggca.TCcaA	GAACAActcgggcaaacaagag.TCcaA	ksgA	COG0030	ribosomal RNA small subunit methyltransferase A
pau-PA14_07710	pae-PA0591	0.81	0.81	GAAATGttcctcgacaaaggca.TCcaA	GAACAActcgggcaaacaagag.TCcaA	apaG	COG2967	putative apaG protein
pau-PA14_07700	pae-PA0590	0.81	0.81	GAAGTTcgcggcgccggcgtgg.TCggC	GAACAActcgggcaaacaagag.TCcaA	apaH	COG0639	bis(5'-nucleosyl)-tetraphosphatase
pau-PA14_07690	pae-PA0589	0.81	0.81	GAAGTTcgcggcgccggcgtgg.TCggC	GAACAActcgggcaaacaagag.TCcaA	glpE	COG0607	putative thiosulfate/cyanide sulfurtransferase
-------------------------	-------------------------	---------	---------	-----------------------------------------------------	-----------------------------------------------------	------------	-----------------	----------------------------------------------------------------------------
pau-PA14_04900	pae-PA0373	0.81	0.81	GAACTCgtgggtgggctgggtt.TCcgC	GAACTCgtgggtgggctgggtt.TCcgC	ftsY	COG0552	signal recognition particle receptor FtsY
pau-PA14_04910	pae-PA0374	0.81	0.81	GAACTCgtgggtgggctgggtt.TCcgC	GAACTCgtgggtgggctgggtt.TCcgC	ftsE	COG2884	cell division ATP-binding protein FtsE
pau-PA14_04920	pae-PA0375	0.81	0.81	GAACTCgtgggtgggctgggtt.TCcgC	GAACTCgtgggtgggctgggtt.TCcgC	ftsX	COG2177	cell division ABC transporter, permease protein FtsX
pau-PA14_04930	pae-PA0376	0.81	0.81	GAACTCgtgggtgggctgggtt.TCcgC	GAACTCgtgggtgggctgggtt.TCcgC	rpoH	COG0568	RNA polymerase sigma factor RpoH
-------------------------	-------------------------	---------	---------	-----------------------------------------------------	-----------------------------------------------------	------------	-----------------	----------------------------------------------------------------------------
pau-PA14_03680	pae-PA0282	0.81	0.81	GAAGTTcttcaacgacgggggcaTCttC	GAAGTTcttcaacgacgggggcaTCttC	cysT	COG0555	sulfate transport protein CysT
pau-PA14_03670	pae-PA0281	0.81	0.81	GAAGTTcttcaacgacgggggcaTCttC	GAAGTTcttcaacgacgggggcaTCttC	cysW	COG4208	sulfate transport protein CysW
pau-PA14_03650	pae-PA0280	0.81	0.81	GAAGTTcttcaacgacgggggcaTCttC	GAAGTTcttcaacgacgggggcaTCttC	cysA	COG1118	sulfate.thiosulfate ABC transporter ATP-binding protein CysA
-------------------------	-------------------------	---------	---------	-----------------------------------------------------	-----------------------------------------------------	------------	-----------------	----------------------------------------------------------------------------
pau-PA14_46970	pae-PA1337	0.81	0.81	GGACTTcctcaattcggcccgt.TCgcG	GAACATgggcgatatccaggccaTCcgC	ansB	COG0252	glutaminase-asparaginase
pau-PA14_46980	pae-PA1336	0.81	0.81	GGACTTcctcaattcggcccgt.TCgcG	GAACATgggcgatatccaggccaTCcgC	---	COG4191	putative two-component sensor
pau-PA14_46990	pae-PA1335	0.81	0.81	GGACTTcctcaattcggcccgt.TCgcG	GAACATgggcgatatccaggccaTCcgC	---	COG2204	putative two-component response regulator
-------------------------	-------------------------	---------	---------	-----------------------------------------------------	-----------------------------------------------------	------------	-----------------	----------------------------------------------------------------------------
pau-PA14_33440	pae-PA2417	0.81	0.81	GAACCGgtagtccgcaaatcaagTCtcA	GAACCGgtagtccgcaaatcaagTCtcA	---	COG0583	putative transcriptional regulator, LysR family
-------------------------	-------------------------	---------	---------	-----------------------------------------------------	-----------------------------------------------------	------------	-----------------	----------------------------------------------------------------------------
pau-PA14_27810	pae-PA2809	0.81	0.81	GAAGGTacgcatgggaagtctccTCgaA	GAAGGTacgcatgggaagtctccTCgaA	copR	COG0745	putative two-component response regulator
pau-PA14_27800	pae-PA2810	0.81	0.81	GAAGGTacgcatgggaagtctccTCgaA	GAAGGTacgcatgggaagtctccTCgaA	copS	COG0642	putative sensor histidine kinase
-------------------------	-------------------------	---------	---------	-----------------------------------------------------	-----------------------------------------------------	------------	-----------------	----------------------------------------------------------------------------
pau-PA14_67790	pae-PA5133	0.81	0.81	GAACCTgacgcatctgctgctgtTCacC	GAACCTgacgcatctgctgctgtTCacC	---	COG4942	putative membrane-bound metallopeptidase
pau-PA14_67810	pae-PA5134	0.81	0.81	GAACCTgacgcatctgctgctgtTCacC	GAACCTgacgcatctgctgctgtTCacC	ctpA	COG0793	putative carboxyl-terminal protease
pau-PA14_67820	pae-PA5135	0.81	0.81	GAACCTgacgcatctgctgctgtTCacC	GAACCTgacgcatctgctgctgtTCacC	---	COG2861	putative divergent polysaccharide deacetylas
-------------------------	-------------------------	---------	---------	-----------------------------------------------------	-----------------------------------------------------	------------	-----------------	----------------------------------------------------------------------------
pau-PA14_12160	pae-PA3992	0.81	0.81	GAACCCggggccctgccggcgcgTCcaA	GAACCCggggccccgccggcgcgTCcaA	---	COG2951	putative murein transglycosylase
-------------------------	-------------------------	---------	---------	-----------------------------------------------------	-----------------------------------------------------	------------	-----------------	----------------------------------------------------------------------------
pau-PA14_03900	pae-PA0299	0.81	0.81	GAATTTcaagcgggtaatcagc.TCctG	GAATTTcaagcgggtaatcagc.TCctG	spuC	COG0161	putrescine aminotransferase
pau-PA14_03920	pae-PA0300	0.81	0.81	GAATTTcaagcgggtaatcagc.TCctG	GAATTTcaagcgggtaatcagc.TCctG	spuD	COG0687	putrescine ABC transporter substrate-binding protein SpuD
pau-PA14_03930	pae-PA0301	0.81	0.81	GAATTTcaagcgggtaatcagc.TCctG	GAATTTcaagcgggtaatcagc.TCctG	spuE	COG0687	spermidine ABC transporter substrate-binding protein SpuE
pau-PA14_03940	pae-PA0302	0.81	0.81	GAATTTcaagcgggtaatcagc.TCctG	GAATTTcaagcgggtaatcagc.TCctG	spuF	COG3842	polyamine transport protein PotG
pau-PA14_03950	pae-PA0303	0.81	0.81	GAATTTcaagcgggtaatcagc.TCctG	GAATTTcaagcgggtaatcagc.TCctG	spuG	COG1176	polyamine transport protein PotH
pau-PA14_03960	pae-PA0304	0.81	0.81	GAATTTcaagcgggtaatcagc.TCctG	GAATTTcaagcgggtaatcagc.TCctG	spuH	COG1177	polyamine transport protein PotI
-------------------------	-------------------------	---------	---------	-----------------------------------------------------	-----------------------------------------------------	------------	-----------------	----------------------------------------------------------------------------
pau-PA14_22550	---	0.81	---	GAAGGTggtggacgccggcagctTCacA	---	---	COG0583	putative LysR-family transcriptional regulator
-------------------------	-------------------------	---------	---------	-----------------------------------------------------	-----------------------------------------------------	------------	-----------------	----------------------------------------------------------------------------
pau-PA14_52090	pae-PA0940	0.81	0.81	GAACGTtccttgctgccattgc.TCgaT	GAACGTtccttgctgccattgc.TCgaT	---	ROG3333	hypothetical protein
pau-PA14_52110	pae-PA0939	0.81	0.81	GAACGTtccttgctgccattgc.TCgaT	GAACGTtccttgctgccattgc.TCgaT	---	COG4568	hypothetical protein
-------------------------	-------------------------	---------	---------	-----------------------------------------------------	-----------------------------------------------------	------------	-----------------	----------------------------------------------------------------------------
pau-PA14_19370	pae-PA3459	0.81	0.81	GAACTCcttccaactgtaacgg.TCctC	GAACTCcttccaactgtaacgg.TCctC	asnB	COG0367	putative asparagine synthetase, glutamine-hydrolyzing
pau-PA14_19360	pae-PA3460	0.81	0.81	GAACTCcttccaactgtaacgg.TCctC	GAACTCcttccaactgtaacgg.TCctC	---	COG1181	putative acetyltransferase, GNAT family
pau-PA14_19350	pae-PA3461	0.81	0.81	GAACTCcttccaactgtaacgg.TCctC	GAACTCcttccaactgtaacgg.TCctC	---	COG1363	putative peptidase or cellulase
-------------------------	-------------------------	---------	---------	-----------------------------------------------------	-----------------------------------------------------	------------	-----------------	----------------------------------------------------------------------------
pau-PA14_13140	pae-PA3922	0.81	0.81	GAACACctacaccgcgagcctc.TCctA	GAACACctacaccgcgagcctc.TCctA	---	ROG0278	conserved hypothetical protein
-------------------------	-------------------------	---------	---------	-----------------------------------------------------	-----------------------------------------------------	------------	-----------------	----------------------------------------------------------------------------
pau-PA14_13910	---	0.81	---	GTACTTttagtccagtaacgattTCtcG	---	---	---	PA14_13910
pau-PA14_13900	---	0.81	---	GTACTTttagtccagtaacgattTCtcG	---	---	---	PA14_13900
-------------------------	-------------------------	---------	---------	-----------------------------------------------------	-----------------------------------------------------	------------	-----------------	----------------------------------------------------------------------------
pau-PA14_07700	pae-PA0590	0.81	0.81	GAAGTTcgcggcgccggcgtgg.TCggC	GAACAActcgggcaaacaagag.TCcaA	apaH	COG0639	bis(5'-nucleosyl)-tetraphosphatase
pau-PA14_07690	pae-PA0589	0.81	0.81	GAAGTTcgcggcgccggcgtgg.TCggC	GAACAActcgggcaaacaagag.TCcaA	glpE	COG0607	putative thiosulfate/cyanide sulfurtransferase
-------------------------	-------------------------	---------	---------	-----------------------------------------------------	-----------------------------------------------------	------------	-----------------	----------------------------------------------------------------------------
pau-PA14_44860	pae-PA1514	0.81	0.81	GAACATctttcccgacggcggcgTCagC	GAACATctttcccgacggcggcgTCagC	allA	COG3194	ureidoglycolate hydrolase
pau-PA14_44880	pae-PA1513	0.81	0.81	GAACATctttcccgacggcggcgTCagC	GAACATctttcccgacggcggcgTCagC	---	COG3748	putative membrane protein
-------------------------	-------------------------	---------	---------	-----------------------------------------------------	-----------------------------------------------------	------------	-----------------	----------------------------------------------------------------------------
pau-PA14_43710	pae-PA1608	0.81	0.81	GAACTGatcagccccgtctctc.TCctG	GAACTGatcagccccgtctctc.TCctG	---	COG0840	putative methyl-accepting chemotaxis transducer
-------------------------	-------------------------	---------	---------	-----------------------------------------------------	-----------------------------------------------------	------------	-----------------	----------------------------------------------------------------------------
pau-PA14_66610	pae-PA5039	0.81	0.81	GAACTTctggttttcctgacaccGCggA	GAACTTctggttttcctgacaccGCggA	aroK	COG0703	shikimate kinase
pau-PA14_66600	pae-PA5038	0.81	0.81	GAACTTctggttttcctgacaccGCggA	GAACTTctggttttcctgacaccGCggA	aroB	COG0337	3-dehydroquinate synthase
pau-PA14_66580	pae-PA5037	0.81	0.81	GAACTTctggttttcctgacaccGCggA	GAACTTctggttttcctgacaccGCggA	---	COG3266	putative Type II secretory pathway protein
-------------------------	-------------------------	---------	---------	-----------------------------------------------------	-----------------------------------------------------	------------	-----------------	----------------------------------------------------------------------------
pau-PA14_36740	pae-PA2151	0.81	0.81	GAACCAatcggtcgccggcgggcTCggA	GAACCAatcggtcgccggcgggcTCggA	---	COG0366	alpha-1,4-glucan:maltose-1-phosphate maltosyltransferase
pau-PA14_36730	pae-PA2152	0.81	0.81	GAACCAatcggtcgccggcgggcTCggA	GAACCAatcggtcgccggcgggcTCggA	---	COG3281	putative trehalose synthase
pau-PA14_36710	pae-PA2153	0.81	0.81	GAACCAatcggtcgccggcgggcTCggA	GAACCAatcggtcgccggcgggcTCggA	glgB	COG0296	1,4-alpha-glucan branching protein GlgB
-------------------------	-------------------------	---------	---------	-----------------------------------------------------	-----------------------------------------------------	------------	-----------------	----------------------------------------------------------------------------
pau-PA14_05050	pae-PA0387	0.81	0.81	GAACCTgcgcaaaccttcagtt.TCaaC	GAACCTgcgcagaccttcagtt.TCaaC	---	COG0127	non-canonical purine NTP pyrophosphatase
pau-PA14_05040	pae-PA0386	0.81	0.81	GAACCTgcgcaaaccttcagtt.TCaaC	GAACCTgcgcagaccttcagtt.TCaaC	---	COG0635	putative oxygen-independent coproporphyrinogen III oxidase
-------------------------	-------------------------	---------	---------	-----------------------------------------------------	-----------------------------------------------------	------------	-----------------	----------------------------------------------------------------------------
pau-PA14_11845	pae-PA4020	0.81	0.81	GAACCCcgccgacgccgcgtcg.TCtgA	GAACCCcgccgacgccgcgtcg.TCtgA	mpl	COG0773	UDP-N-acetylmuramate:L-alanyl-gamma-D-glutamyl-meso-diaminopimelate ligase
pau-PA14_11860	pae-PA4019	0.81	0.81	GAACCCcgccgacgccgcgtcg.TCtgA	GAACCCcgccgacgccgcgtcg.TCtgA	---	COG0163	probable aromatic acid decarboxylase
pau-PA14_11880	pae-PA4018	0.81	0.81	GAACCCcgccgacgccgcgtcg.TCtgA	GAACCCcgccgacgccgcgtcg.TCtgA	---	COG5645	putative lipoprotein
-------------------------	-------------------------	---------	---------	-----------------------------------------------------	-----------------------------------------------------	------------	-----------------	----------------------------------------------------------------------------
pau-PA14_40790	pae-PA1836	0.81	0.81	GAAATTtattctagaaaaatat.TCtaG	GAAATTtattctagaaaaatat.TCtaG	---	COG1309	putative transcriptional regulator
-------------------------	-------------------------	---------	---------	-----------------------------------------------------	-----------------------------------------------------	------------	-----------------	----------------------------------------------------------------------------
pau-PA14_10350	pae-PA4142	0.81	0.81	GAACTTtcgcaagggtgtcggagTGtcA	GAACTTtcgcaagggtgtcggagTGtcA	---	COG0845	putative secretion protein
pau-PA14_10340	pae-PA4143	0.81	0.81	GAACTTtcgcaagggtgtcggagTGtcA	GAACTTtcgcaagggtgtcggagTGtcA	cvaB	COG2274	putative toxin transporter
pau-PA14_10330	pae-PA4144	0.81	0.81	GAACTTtcgcaagggtgtcggagTGtcA	GAACTTtcgcaagggtgtcggagTGtcA	ompK	COG1538	putative outer membrane protein precursor
pau-PA14_10320	pae-PA4145	0.81	0.81	GAACTTtcgcaagggtgtcggagTGtcA	GAACTTtcgcaagggtgtcggagTGtcA	---	COG0583	putative transcriptional regulator
-------------------------	-------------------------	---------	---------	-----------------------------------------------------	-----------------------------------------------------	------------	-----------------	----------------------------------------------------------------------------
pau-PA14_46630	pae-PA1367	0.81	---	GTACTGgcgcaagtgctcaaca.TCgtA	---	---	COG0384	putative phenazine biosynthesis protein
-------------------------	-------------------------	---------	---------	-----------------------------------------------------	-----------------------------------------------------	------------	-----------------	----------------------------------------------------------------------------
pau-PA14_59760	---	0.81	---	GAACCTgctggtaagcgaggat.TCcgC	---	cupD5	COG3121	putative pili assembly chaperone
-------------------------	-------------------------	---------	---------	-----------------------------------------------------	-----------------------------------------------------	------------	-----------------	----------------------------------------------------------------------------
pau-PA14_55360	pae-PA0693	0.81	0.81	GAAAATagaaaagaacgaaatt.TCatA	GAAAATagaaaagaacgagatt.TCatA	exbB2	COG0811	transport protein ExbB2
pau-PA14_55340	pae-PA0694	0.81	0.81	GAAAATagaaaagaacgaaatt.TCatA	GAAAATagaaaagaacgagatt.TCatA	exbD2	COG0848	transport protein ExbD
pau-PA14_55330	pae-PA0695	0.81	0.81	GAAAATagaaaagaacgaaatt.TCatA	GAAAATagaaaagaacgagatt.TCatA	---	COG0810	hypothetical protein
-------------------------	-------------------------	---------	---------	-----------------------------------------------------	-----------------------------------------------------	------------	-----------------	----------------------------------------------------------------------------
pau-PA14_33040	pae-PA2442	0.81	0.81	GCACTTcatctctctcgacaaggTCatC	GCACTTcatttccctcgacaaggTCatC	gcvT2	COG0404	glycine cleavage system protein T2
-------------------------	-------------------------	---------	---------	-----------------------------------------------------	-----------------------------------------------------	------------	-----------------	----------------------------------------------------------------------------
pau-PA14_62020	pae-PA4689	0.81	0.81	GAATTTcggcaacctggcgagcaTCgaG	GAACTCagaagtgaaacgacgcaTCgcC	---	COG3008	paraquat-inducible protein B-like protein
-------------------------	-------------------------	---------	---------	-----------------------------------------------------	-----------------------------------------------------	------------	-----------------	----------------------------------------------------------------------------
pau-PA14_47160	pae-PA1320	0.81	0.81	GAACGTtccgccgacctacttc.TCttC	GAACTGgctgaagccagcggtc.TCcgC	cyoD	COG3125	cytochrome o ubiquinol oxidase subunit IV
pau-PA14_47150	pae-PA1321	0.81	0.81	GAACGTtccgccgacctacttc.TCttC	GAACTGgctgaagccagcggtc.TCcgC	cyoE	COG0109	cytochrome o ubiquinol oxidase protein CyoE
-------------------------	-------------------------	---------	---------	-----------------------------------------------------	-----------------------------------------------------	------------	-----------------	----------------------------------------------------------------------------
pau-PA14_62350	pae-PA4710	0.81	1	GAACTTtgccacaaaacgcata.CCtgA	GAACTTtgccacaaaacgcata.TCtgA	phuR	COG1629	putative haem/haemoglobin uptake outer membrane receptor PhuR precursor
-------------------------	-------------------------	---------	---------	-----------------------------------------------------	-----------------------------------------------------	------------	-----------------	----------------------------------------------------------------------------
pau-PA14_40900	pae-PA1827	0.81	0.81	GAACTGgcggaactggcgcaag.TCggC	GAACTGgcggaactggcgtaag.TCggC	---	COG1028	putative short-chain dehydrogenase
-------------------------	-------------------------	---------	---------	-----------------------------------------------------	-----------------------------------------------------	------------	-----------------	----------------------------------------------------------------------------
pau-PA14_51360	pae-PA1001	0.81	0.81	GAACATgccgttgcgcgctagcgTCgcG	GAACATgccgttgcgcgctagcgTCgcG	phnA	COG0147	anthranilate synthase component I
pau-PA14_51350	pae-PA1002	0.81	0.81	GAACATgccgttgcgcgctagcgTCgcG	GAACATgccgttgcgcgctagcgTCgcG	phnB	COG0512	anthranilate synthase component II
-------------------------	-------------------------	---------	---------	-----------------------------------------------------	-----------------------------------------------------	------------	-----------------	----------------------------------------------------------------------------
pau-PA14_09460	---	0.81	---	GAACTTgaagacggcaagatcaaGCgcA	---	phzC1	COG3200	phenazine biosynthesis protein PhzC
pau-PA14_09450	pae-PA4213	0.81	0.81	GAACTTgaagacggcaagatcaaGCgcA	GAACTTgaagacggcaagatcaaGCgcA	phzD1	COG1535	phenazine biosynthesis protein PhzD
pau-PA14_09440	pae-PA4214	0.81	0.81	GAACTTgaagacggcaagatcaaGCgcA	GAACTTgaagacggcaagatcaaGCgcA	phzE1	COG0512	phenazine biosynthesis protein PhzE
pau-PA14_09420	---	0.81	---	GAACTTgaagacggcaagatcaaGCgcA	---	phzF1	COG0384	probable phenazine biosynthesis protein
pau-PA14_09410	pae-PA1905	0.81	---	GAACTTgaagacggcaagatcaaGCgcA	---	phzG1	COG0259	probable pyrodoxamine 5'-phosphate oxidase
-------------------------	-------------------------	---------	---------	-----------------------------------------------------	-----------------------------------------------------	------------	-----------------	----------------------------------------------------------------------------
pau-PA14_60140	---	0.81	---	GCAGTTgagcctggcccagttccTCccA	---	---	COG0582	xerD-like putative integrase
-------------------------	-------------------------	---------	---------	-----------------------------------------------------	-----------------------------------------------------	------------	-----------------	----------------------------------------------------------------------------
pau-PA14_45630	pae-PA1455	0.81	0.81	GGAGTTcttcgtcgaacgactggTCcaA	GGAGTTcttcgtcgaacgactggTCcaA	fliA	COG1191	flagellar biosynthesis sigma factor FliA
pau-PA14_45620	pae-PA1456	0.81	0.81	GGAGTTcttcgtcgaacgactggTCcaA	GGAGTTcttcgtcgaacgactggTCcaA	cheY	COG0784	two-component response regulator CheY
pau-PA14_45610	pae-PA1457	0.81	0.81	GGAGTTcttcgtcgaacgactggTCcaA	GGAGTTcttcgtcgaacgactggTCcaA	cheZ	COG3143	protein phosphatase CheZ
pau-PA14_45590	pae-PA1458	0.81	0.81	GGAGTTcttcgtcgaacgactggTCcaA	GGAGTTcttcgtcgaacgactggTCcaA	cheA	COG0643	putative two-component sensor
pau-PA14_45580	pae-PA1459	0.81	0.81	GGAGTTcttcgtcgaacgactggTCcaA	GGAGTTcttcgtcgaacgactggTCcaA	cheB	COG2201	putative chemotaxis methylesterase
pau-PA14_45560	pae-PA1460	0.81	0.81	GGAGTTcttcgtcgaacgactggTCcaA	GGAGTTcttcgtcgaacgactggTCcaA	motC	COG1291	chemotaxis protein MotC
pau-PA14_45540	pae-PA1461	0.81	0.81	GGAGTTcttcgtcgaacgactggTCcaA	GGAGTTcttcgtcgaacgactggTCcaA	motD	COG1360	flagellar motor protein MotD
pau-PA14_45520	pae-PA1462	0.81	0.81	GGAGTTcttcgtcgaacgactggTCcaA	GGAGTTcttcgtcgaacgactggTCcaA	---	COG1192	putative plasmid partitioning protein
-------------------------	-------------------------	---------	---------	-----------------------------------------------------	-----------------------------------------------------	------------	-----------------	----------------------------------------------------------------------------
pau-PA14_48340	pae-PA1232	0.81	0.81	GAACTTcagctggatacgcctg.GCgcA	GAACTTcagctggatacgcctg.GCgcA	---	COG1289	putative membrane protein
pau-PA14_48330	pae-PA1233	0.81	0.81	GAACTTcagctggatacgcctg.GCgcA	GAACTTcagctggatacgcctg.GCgcA	---	---	conserved hypothetical protein
-------------------------	-------------------------	---------	---------	-----------------------------------------------------	-----------------------------------------------------	------------	-----------------	----------------------------------------------------------------------------
pau-PA14_59220	pae-PA0985	0.81	0.81	GAATATcccgtgggctcagccaaTCccA	GAATATcccgtgggctcagccaaTCccA	pyoS5	ROG6979	pyocin S5
-------------------------	-------------------------	---------	---------	-----------------------------------------------------	-----------------------------------------------------	------------	-----------------	----------------------------------------------------------------------------
pau-PA14_09115	pae-PA4238	0.81	0.81	GAACTCgagcggtaactaagca.TCaaC	GTACCTtcaagagtgctccggc.TCgcA	rpoA	COG0202	DNA-directed RNA polymerase subunit alpha
pau-PA14_09130	pae-PA4237	0.81	0.81	GAACTCgagcggtaactaagca.TCaaC	GTACCTtcaagagtgctccggc.TCgcA	rplQ	COG0203	50S ribosomal protein L17
-------------------------	-------------------------	---------	---------	-----------------------------------------------------	-----------------------------------------------------	------------	-----------------	----------------------------------------------------------------------------
pau-PA14_65520	pae-PA4958	0.81	---	GCACTTcctcaaccaggccatcgTCctC	---	---	ROG0775	conserved hypothetical protein
-------------------------	-------------------------	---------	---------	-----------------------------------------------------	-----------------------------------------------------	------------	-----------------	----------------------------------------------------------------------------
pau-PA14_61650	pae-PA4661	0.81	0.81	GAACTAaagcgtttggtctagtaTCtgC	GAACTAaagcgtttggtctagtaTCtgC	pagL	ROG0756	Lipid A 3-O-deacylase
-------------------------	-------------------------	---------	---------	-----------------------------------------------------	-----------------------------------------------------	------------	-----------------	----------------------------------------------------------------------------
pau-PA14_33120	pae-PA2436	0.81	0.81	GAACGTgaaacggctaccctgcgTCggC	GAACGTgaaacggctaccctgcgTCggC	---	ROG5278	hypothetical protein
pau-PA14_33130	pae-PA2435	0.81	0.81	GAACGTgaaacggctaccctgcgTCggC	GAACGTgaaacggctaccctgcgTCggC	---	COG2217	probable cation-transporting P-type ATPase
pau-PA14_33150	pae-PA2434	0.81	0.81	GAACGTgaaacggctaccctgcgTCggC	GAACGTgaaacggctaccctgcgTCggC	---	ROG2269	hypothetical protein
-------------------------	-------------------------	---------	---------	-----------------------------------------------------	-----------------------------------------------------	------------	-----------------	----------------------------------------------------------------------------
pau-PA14_50320	pae-PA1089	0.81	0.81	GCACTTccaggcgtccttcacctTCctC	GCACTTccaggcgtccttcacctTCctC	---	COG0560	conserved hypothetical protein
pau-PA14_50310	pae-PA1090	0.81	0.81	GCACTTccaggcgtccttcacctTCctC	GCACTTccaggcgtccttcacctTCctC	---	COG1213	Possible sugar nucleotidyltransferase
pau-PA14_50300	pae-PA1091	0.81	0.81	GCACTTccaggcgtccttcacctTCctC	GCACTTccaggcgtccttcacctTCctC	fgtA	COG1216	flagellar glycosyl transferase FgtA
-------------------------	-------------------------	---------	---------	-----------------------------------------------------	-----------------------------------------------------	------------	-----------------	----------------------------------------------------------------------------
pau-PA14_48860	pae-PA1193	0.81	0.81	GAACCTctgagccgcgccgcgggTCagT	GAACCTctgagccgcgccgcgggTCagT	---	COG2818	conserved hypothetical protein
-------------------------	-------------------------	---------	---------	-----------------------------------------------------	-----------------------------------------------------	------------	-----------------	----------------------------------------------------------------------------
pau-PA14_09570	pae-PA4203	0.81	0.81	GAATATttttaacaaatcattc.TCatA	GAATATttttaacaattcattc.TCatA	---	COG0583	putative LysR-family transcriptional regulator
-------------------------	-------------------------	---------	---------	-----------------------------------------------------	-----------------------------------------------------	------------	-----------------	----------------------------------------------------------------------------
pau-PA14_14390	pae-PA3836	0.81	0.81	GAATTTtcgcaaagggcaggcacTCccC	GAATTTtcgcaaaggcaggcac.TCccC	---	COG2984	putative ABC-type transport protein, periplasmic c
pau-PA14_14380	pae-PA3837	0.81	0.81	GAATTTtcgcaaagggcaggcacTCccC	GAATTTtcgcaaaggcaggcac.TCccC	---	COG4120	putative transmembrane component of ABC transporte
pau-PA14_14370	pae-PA3838	0.81	0.81	GAACCTggtcaccgcggtgctggTCacC	GAACCTggtcaccgcggtgctggTCacC	---	COG1101	putative ABC-transporter ATP-binding component
-------------------------	-------------------------	---------	---------	-----------------------------------------------------	-----------------------------------------------------	------------	-----------------	----------------------------------------------------------------------------
pau-PA14_33770	pae-PA2389	0.81	0.81	GAAATCattaaatttataataatTCtcA	GAACATcgcgaggacggcagca.TCcgC	pvdR	COG0845	putative ABC export system, membrane fusion protein
pau-PA14_33760	pae-PA2390	0.81	0.81	GAAATCattaaatttataataatTCtcA	GAACATcgcgaggacggcagca.TCcgC	pvdT	COG0577	putative ATP-binding/permease fusion ABC transporter
pau-PA14_33750	pae-PA2391	0.81	0.81	GAAATCattaaatttataataatTCtcA	GAACATcgcgaggacggcagca.TCcgC	opmQ	COG1538	putative outer membrane protein precursor
-------------------------	-------------------------	---------	---------	-----------------------------------------------------	-----------------------------------------------------	------------	-----------------	----------------------------------------------------------------------------
pau-PA14_30520	pae-PA2596	0.81	0.81	GCACTGagtctttgaaacgtaccTCccA	GAACTGagcggcaaccacggcc.TCagC	---	COG0715	putative periplasmic aliphatic sulfonate-binding protein
pau-PA14_30540	pae-PA2595	0.81	0.81	GCACTGagtctttgaaacgtaccTCccA	GAACTGagcggcaaccacggcc.TCagC	---	COG0715	putative periplasmic aliphatic sulfonate-binding protein
pau-PA14_30550	pae-PA2594	0.81	0.81	GCACTGagtctttgaaacgtaccTCccA	GAACTGagcggcaaccacggcc.TCagC	ssuA	COG0715	putative periplasmic aliphatic sulfonate-binding protein
-------------------------	-------------------------	---------	---------	-----------------------------------------------------	-----------------------------------------------------	------------	-----------------	----------------------------------------------------------------------------
pau-PA14_40800	pae-PA1835	0.81	0.81	GAATATttttctagaataaatt.TCtaA	GAATATttttctagaataaatt.TCtaA	---	COG2050	conserved hypothetical protein
-------------------------	-------------------------	---------	---------	-----------------------------------------------------	-----------------------------------------------------	------------	-----------------	----------------------------------------------------------------------------
pau-PA14_68560	pae-PA5190	0.81	0.81	GAAAATtccttcctaggaatag.TCctA	GAAAATtccttcctaggaatag.TCctA	drgA	COG0778	putative nitroreductase
-------------------------	-------------------------	---------	---------	-----------------------------------------------------	-----------------------------------------------------	------------	-----------------	----------------------------------------------------------------------------
pau-PA14_06010	pae-PA0460	0.81	0.81	GAACAAggcaccggccggccgg.TCgaA	GAACAAggcaccggccggccgg.TCgaA	---	ROG3886	conserved hypothetical protein
-------------------------	-------------------------	---------	---------	-----------------------------------------------------	-----------------------------------------------------	------------	-----------------	----------------------------------------------------------------------------
pau-PA14_08960	pae-PA4252	0.81	0.81	GAACTCgagcggtaactaagca.TCaaC	GAAGTTcatgaagatcgtctcgcTCgcC	rplX	COG0198	50S ribosomal protein L24
pau-PA14_08970	pae-PA4251	0.81	0.81	GAACTCgagcggtaactaagca.TCaaC	GAAGTTcatgaagatcgtctcgcTCgcC	rplE	COG0094	50S ribosomal protein L5
pau-PA14_08980	pae-PA4250	0.81	0.81	GAACTCgagcggtaactaagca.TCaaC	GAAGTTcatgaagatcgtctcgcTCgcC	rpsN	COG0199	30S ribosomal protein S14
pau-PA14_08990	pae-PA4249	0.81	0.81	GAACTCgagcggtaactaagca.TCaaC	GAAGTTcatgaagatcgtctcgcTCgcC	rpsH	COG0096	30S ribosomal protein S8
pau-PA14_09000	pae-PA4248	0.81	0.81	GAACTCgagcggtaactaagca.TCaaC	GAAGTTcatgaagatcgtctcgcTCgcC	rplF	COG0097	50S ribosomal protein L6
pau-PA14_09010	pae-PA4247	0.81	0.81	GAACTCgagcggtaactaagca.TCaaC	GAAGTTcatgaagatcgtctcgcTCgcC	rplR	COG0256	50S ribosomal protein L18
pau-PA14_09020	pae-PA4246	0.81	0.81	GAACTCgagcggtaactaagca.TCaaC	GAAGTTcatgaagatcgtctcgcTCgcC	rpsE	COG0098	30S ribosomal protein S5
pau-PA14_09030	pae-PA4245	0.81	0.81	GAACTCgagcggtaactaagca.TCaaC	GAAGTTcatgaagatcgtctcgcTCgcC	rpmD	COG1841	50S ribosomal protein L30
pau-PA14_09040	pae-PA4244	0.81	0.81	GAACTCgagcggtaactaagca.TCaaC	GAAGTTcatgaagatcgtctcgcTCgcC	rplO	COG0200	50S ribosomal protein L15
pau-PA14_09050	pae-PA4243	0.81	0.81	GAACTCgagcggtaactaagca.TCaaC	GAAGTTcatgaagatcgtctcgcTCgcC	secY	COG0201	preprotein translocase subunit SecY
pau-PA14_09070	pae-PA4242	0.81	0.81	GAACTCgagcggtaactaagca.TCaaC	GAAGTTcatgaagatcgtctcgcTCgcC	rpmJ	COG0257	50S ribosomal subunit protein L36
pau-PA14_09080	pae-PA4241	0.81	0.81	GAACTCgagcggtaactaagca.TCaaC	GAAGTTcatgaagatcgtctcgcTCgcC	rpsM	COG0099	30S ribosomal protein S13
pau-PA14_09090	pae-PA4240	0.81	0.81	GAACTCgagcggtaactaagca.TCaaC	GAAGTTcatgaagatcgtctcgcTCgcC	rpsK	COG0100	30S ribosomal protein S11
pau-PA14_09100	pae-PA4239	0.81	0.81	GAACTCgagcggtaactaagca.TCaaC	GAAGTTcatgaagatcgtctcgcTCgcC	rpsD	COG0522	30S ribosomal protein S4
pau-PA14_09115	pae-PA4238	0.81	0.81	GAACTCgagcggtaactaagca.TCaaC	GTACCTtcaagagtgctccggc.TCgcA	rpoA	COG0202	DNA-directed RNA polymerase subunit alpha
pau-PA14_09130	pae-PA4237	0.81	0.81	GAACTCgagcggtaactaagca.TCaaC	GTACCTtcaagagtgctccggc.TCgcA	rplQ	COG0203	50S ribosomal protein L17
-------------------------	-------------------------	---------	---------	-----------------------------------------------------	-----------------------------------------------------	------------	-----------------	----------------------------------------------------------------------------
pau-PA14_15430	pae-PA3867	0.81	0.81	GAACGCctgcgactcgctaccg.TCagA	GTACTTttagtccagtaacgattTCtcG	tnpR	COG1961	putative resolvase, essential for transposition
pau-PA14_15420	---	0.81	---	GAACGCctgcgactcgctaccg.TCagA	---	---	---	PA14_15420
pau-PA14_15410	---	0.81	---	GAACGCctgcgactcgctaccg.TCagA	---	---	---	PA14_15410
-------------------------	-------------------------	---------	---------	-----------------------------------------------------	-----------------------------------------------------	------------	-----------------	----------------------------------------------------------------------------
pau-PA14_53820	pae-PA0807	0.81	0.81	GAACCTcatcgctgcatcgacg.TCccT	GAACCTcatcgctgcatcgacg.TCccT	ampDh3	COG3023	hypothetical protein
pau-PA14_53810	pae-PA0808	0.81	0.81	GAACCTcatcgctgcatcgacg.TCccT	GAACCTcatcgctgcatcgacg.TCccT	---	COG3832	hypothetical protein
-------------------------	-------------------------	---------	---------	-----------------------------------------------------	-----------------------------------------------------	------------	-----------------	----------------------------------------------------------------------------
pau-PA14_40860	pae-PA1830	0.81	0.81	GAACTTtcacccgccgaggtcc.GCcc	GAACTGttgaaggcgccggaac.TCatC	---	COG3255	putative sterol carrier protein
-------------------------	-------------------------	---------	---------	-----------------------------------------------------	-----------------------------------------------------	------------	-----------------	----------------------------------------------------------------------------
pau-PA14_64100	pae-PA4847	0.81	0.81	GAACGTgcacaaacgtgaaccttTCcgG	GAACGTgcacaaacgtgaaccttTCcgG	accB	COG0511	acetyl-CoA carboxylase biotin carboxyl carrier protein subunit
pau-PA14_64110	pae-PA4848	0.81	0.81	GAACGTgcacaaacgtgaaccttTCcgG	GAACGTgcacaaacgtgaaccttTCcgG	accC	COG0439	acetyl-CoA carboxylase biotin carboxylase subunit
-------------------------	-------------------------	---------	---------	-----------------------------------------------------	-----------------------------------------------------	------------	-----------------	----------------------------------------------------------------------------
pau-PA14_17940	pae-PA3583	0.81	0.81	GAACTGtgacgagctggcgccatTCgtC	GAACTGtgacgagctggcgccatTCgtC	glpR	COG1349	glycerol-3-phosphate regulon repressor
-------------------------	-------------------------	---------	---------	-----------------------------------------------------	-----------------------------------------------------	------------	-----------------	----------------------------------------------------------------------------
pau-PA14_48710	pae-PA1206	0.81	0.81	AAACTTtctgcacccatcgccggTCagA	AAACTTtctgcacccatcgccggTCagA	---	ROG2225	conserved hypothetical protein
pau-PA14_48700	pae-PA1207	0.81	0.81	GAACTGccctacgacgccttcg.TCaaG	AAACTTtctgcacccatcgccggTCagA	kefB	COG1226	glutathione-regulated potassium-efflux system protein KefB
-------------------------	-------------------------	---------	---------	-----------------------------------------------------	-----------------------------------------------------	------------	-----------------	----------------------------------------------------------------------------
pau-PA14_06970	pae-PA0535	0.81	0.81	GAAGTTtcccggtggccagcgctTCgcC	GAAGTTtcccggcggccagcgctTCgcC	---	COG1396	putative transcriptional regulator, Cro/CI family
-------------------------	-------------------------	---------	---------	-----------------------------------------------------	-----------------------------------------------------	------------	-----------------	----------------------------------------------------------------------------
pau-PA14_10850	pae-PA4100	0.81	0.81	GAACTGagtggagacggtttcg.TCgtC	GAACTGagcggagacggtttcg.TCgtC	---	COG2303	putative dehydrogenase
-------------------------	-------------------------	---------	---------	-----------------------------------------------------	-----------------------------------------------------	------------	-----------------	----------------------------------------------------------------------------
pau-PA14_25410	---	0.81	---	GAATTCgagatcggcaccgagt.TCgaA	---	---	ROG2857	conserved hypothetical protein
pau-PA14_25400	pae-PA2990	0.81	---	GAATTCgagatcggcaccgagt.TCgaA	---	ugpQ	COG0584	putative phosphodiesterase
-------------------------	-------------------------	---------	---------	-----------------------------------------------------	-----------------------------------------------------	------------	-----------------	----------------------------------------------------------------------------
pau-PA14_40620	pae-PA1848	0.81	0.81	GAACTGctggcccggccaaggcgTCcgC	GAACTGctggcccggccaaggcgTCcgC	---	COG0477	major facilitator superfamily transporter
-------------------------	-------------------------	---------	---------	-----------------------------------------------------	-----------------------------------------------------	------------	-----------------	----------------------------------------------------------------------------
pau-PA14_44670	pae-PA1528	0.81	0.81	GCAGTTgacgtggaagaggcgg.TCgcA	GCAGTTgacgtggaagaggcgg.TCgcA	zipA	COG3115	cell division protein ZipA
pau-PA14_44660	pae-PA1529	0.81	0.81	GCAGTTgacgtggaagaggcgg.TCgcA	GCAGTTgacgtggaagaggcgg.TCgcA	lig	COG0272	NAD-dependent DNA ligase LigA
pau-PA14_44650	pae-PA1530	0.81	0.81	GCAGTTgacgtggaagaggcgg.TCgcA	GCAGTTgacgtggaagaggcgg.TCgcA	---	---	hypothetical protein
-------------------------	-------------------------	---------	---------	-----------------------------------------------------	-----------------------------------------------------	------------	-----------------	----------------------------------------------------------------------------
pau-PA14_26600	pae-PA2896	0.81	0.81	GAACTGtccgacgctggaaaatgTCtaC	GAACTGtccgacgctggaaaatgTCtaC	---	COG1595	putative sigma-70 factor, ECF subfamily
pau-PA14_26610	pae-PA2895	0.81	0.81	GAACTGgccgagatcgccacgc.TCacC	GAACTGtccgacgctggaaaatgTCtaC	---	---	hypothetical protein
-------------------------	-------------------------	---------	---------	-----------------------------------------------------	-----------------------------------------------------	------------	-----------------	----------------------------------------------------------------------------
pau-PA14_66770	pae-PA5053	0.81	---	GAACGCgggccacgccgtgcgt.TCcgA	---	hslV	COG5405	heat shock protein HslV
pau-PA14_66790	pae-PA5054	0.81	0.81	GAACATcgccggctcgatctgcgTCttC	GAACATcgccggctcgatctgcgTCttC	hslU	COG1220	ATP-dependent protease ATP-binding subunit HslU
pau-PA14_66800	pae-PA5055	0.81	0.81	GAACATcgccggctcgatctgcgTCttC	GAACATcgccggctcgatctgcgTCttC	---	COG3536	conserved hypothetical protein
-------------------------	-------------------------	---------	---------	-----------------------------------------------------	-----------------------------------------------------	------------	-----------------	----------------------------------------------------------------------------
pau-PA14_45870	pae-PA1438	0.81	0.81	GAACTGgtctgggacatcaact.TCgaT	GAACTGgtctgggacatcaact.TCgaT	---	COG0642	putative two-component sensor
-------------------------	-------------------------	---------	---------	-----------------------------------------------------	-----------------------------------------------------	------------	-----------------	----------------------------------------------------------------------------
pau-PA14_64470	---	0.81	---	GAACCTgcgccaggtccacctgaTCcaC	---	---	COG2258	conserved hypothetical protein
-------------------------	-------------------------	---------	---------	-----------------------------------------------------	-----------------------------------------------------	------------	-----------------	----------------------------------------------------------------------------
pau-PA14_57690	pae-PA4441	0.81	0.81	GAACTCcgtgaccccggctcgggTCgaC	GAACTCcgtgaccccggctcgggTCgaC	---	COG3105	conserved hypothetical protein
-------------------------	-------------------------	---------	---------	-----------------------------------------------------	-----------------------------------------------------	------------	-----------------	----------------------------------------------------------------------------
pau-PA14_10080	---	0.81	---	GAACATacggagcgcattgagg.TCcaT	---	---	COG4319	hypothetical protein
pau-PA14_10070	---	0.81	---	GAACATacggagcgcattgagg.TCcaT	---	---	COG0604	putative zinc-dependent oxidoreductase
pau-PA14_10050	---	0.81	---	GAGCTTcttccccagcggcctgcTCggA	---	---	COG4319	hypothetical protein
-------------------------	-------------------------	---------	---------	-----------------------------------------------------	-----------------------------------------------------	------------	-----------------	----------------------------------------------------------------------------
pau-PA14_55720	pae-PA4287	0.81	0.81	GGAATTcattatacgtctgtat.TCggA	GGAATTcattatacgtctgtat.TCggA	---	COG0697	putative membrane protein
-------------------------	-------------------------	---------	---------	-----------------------------------------------------	-----------------------------------------------------	------------	-----------------	----------------------------------------------------------------------------
pau-PA14_29680	pae-PA2661	0.81	0.81	GAACTGgtcgacggcggccggc.TCggC	GAACTGgtcgacggcggccggc.TCggC	---	---	hypothetical protein
-------------------------	-------------------------	---------	---------	-----------------------------------------------------	-----------------------------------------------------	------------	-----------------	----------------------------------------------------------------------------
pau-PA14_04520	pae-PA0345	0.81	0.81	GAACGCtttcgccacggcgccagTCaaA	GAACGCtttcgccacggcgccagTCaaA	---	ROG1033	conserved hypothetical protein
pau-PA14_04510	pae-PA0344	0.81	0.81	GAACGCtttcgccacggcgccagTCaaA	GAACGCtttcgccacggcgccagTCaaA	---	COG3596	conserved hypothetical protein
pau-PA14_04490	pae-PA0343	0.81	0.81	GAACGCtttcgccacggcgccagTCaaA	GAACGCtttcgccacggcgccagTCaaA	---	---	conserved hypothetical protein
-------------------------	-------------------------	---------	---------	-----------------------------------------------------	-----------------------------------------------------	------------	-----------------	----------------------------------------------------------------------------
pau-PA14_24675	---	0.81	---	GAACTGggcaagcgcatgggta.TCcgC	---	---	COG1092	hypothetical protein
-------------------------	-------------------------	---------	---------	-----------------------------------------------------	-----------------------------------------------------	------------	-----------------	----------------------------------------------------------------------------
pau-PA14_58910	---	0.81	---	GAATATggtgggtcgtgtaggatTCgaA	---	---	COG1192	chromosome partitioning related protein
pau-PA14_58920	---	0.81	---	GAATATggtgggtcgtgtaggatTCgaA	---	---	ROG0990	conserved hypothetical protein
pau-PA14_58930	pae-PA2226	0.81	---	GAATATggtgggtcgtgtaggatTCgaA	---	---	---	conserved hypothetical protein
pau-PA14_58940	---	0.81	---	GAATATggtgggtcgtgtaggatTCgaA	---	---	---	hypothetical protein
pau-PA14_58950	---	0.81	---	GAATATggtgggtcgtgtaggatTCgaA	---	---	ROG3018	conserved hypothetical protein
pau-PA14_58960	---	0.81	---	GAATATggtgggtcgtgtaggatTCgaA	---	---	ROG7258	hypothetical protein
pau-PA14_58970	---	0.81	---	GAATATggtgggtcgtgtaggatTCgaA	---	---	ROG3260	putative phage protein
pau-PA14_58980	---	0.81	---	GAATATggtgggtcgtgtaggatTCgaA	---	---	ROG4584	conserved hypothetical protein
pau-PA14_58990	---	0.81	---	GAATATggtgggtcgtgtaggatTCgaA	---	---	COG0305	Putative DNA helicase
-------------------------	-------------------------	---------	---------	-----------------------------------------------------	-----------------------------------------------------	------------	-----------------	----------------------------------------------------------------------------
pau-PA14_05420	pae-PA0416	0.81	0.81	GAAGCTcgccgacgccggcctgaTCtgA	GAAGCTcgccgacgccggcctgaTCtgA	chpD	COG2207	putative transcriptional regulator
pau-PA14_05430	pae-PA0417	0.81	0.81	GAACTGcgcaatccggttcaag.TCcgC	GAACTGcgcaatccggttcaag.TCggC	chpE	COG1280	chemotactic transduction protein ChpE
-------------------------	-------------------------	---------	---------	-----------------------------------------------------	-----------------------------------------------------	------------	-----------------	----------------------------------------------------------------------------
pau-PA14_03170	pae-PA0987	0.81	0.81	GAACTGtgtcgccgacacggct.TCagT	GAACTGtgtcgccgacacggct.TCagT	---	COG2801	conserved hypothetical protein
-------------------------	-------------------------	---------	---------	-----------------------------------------------------	-----------------------------------------------------	------------	-----------------	----------------------------------------------------------------------------
pau-PA14_69760	pae-PA5284	0.81	0.81	GAAGCTgcttgccatccaggcgcTCcaA	GAAGCTgcttgccatccaggcgcTCcaA	---	COG3539	putative fimbrial protein
-------------------------	-------------------------	---------	---------	-----------------------------------------------------	-----------------------------------------------------	------------	-----------------	----------------------------------------------------------------------------
pau-PA14_72720	pae-PA5511	0.81	0.81	GAACTCggcggccgcctgcagg.TCgcC	GAACTCggcggccgcctgcagg.TCgcC	dctD	COG2204	putative C4-dicarboxylate transport transcriptional regulatory protein
-------------------------	-------------------------	---------	---------	-----------------------------------------------------	-----------------------------------------------------	------------	-----------------	----------------------------------------------------------------------------
pau-PA14_63450	---	0.81	---	GGACCTgccgacggtgactact.TCgaA	---	---	COG3668	conserved hypothetical protein
-------------------------	-------------------------	---------	---------	-----------------------------------------------------	-----------------------------------------------------	------------	-----------------	----------------------------------------------------------------------------
pau-PA14_42570	pae-PA1697	0.81	0.81	GAAATTcgtcgcgcgaggctttcTCtaT	GAAATTcgtcgcgcgaggctttcTCtaT	pscN	COG1157	ATP synthase in type III secretion system
pau-PA14_42580	pae-PA1696	0.81	0.81	GAAATTcgtcgcgcgaggctttcTCtaT	GAAATTcgtcgcgcgaggctttcTCtaT	pscO	ROG3826	translocation protein in type III secretion
pau-PA14_42600	pae-PA1695	0.81	0.81	GAAATTcgtcgcgcgaggctttcTCtaT	GAAATTcgtcgcgcgaggctttcTCtaT	pscP	ROG0771	translocation protein in type III secretion
pau-PA14_42610	pae-PA1694	0.81	0.81	GAAATTcgtcgcgcgaggctttcTCtaT	GAAATTcgtcgcgcgaggctttcTCtaT	pscQ	---	translocation protein in type III secretion
pau-PA14_42620	pae-PA1693	0.81	0.81	GAAATTcgtcgcgcgaggctttcTCtaT	GAAATTcgtcgcgcgaggctttcTCtaT	pscR	COG4790	translocation protein in type III secretion
pau-PA14_42630	pae-PA1692	0.81	0.81	GAAATTcgtcgcgcgaggctttcTCtaT	GAAATTcgtcgcgcgaggctttcTCtaT	pscS	COG4794	putative translocation protein in type III secretion
pau-PA14_42640	pae-PA1691	0.81	0.81	GAAATTcgtcgcgcgaggctttcTCtaT	GAAATTcgtcgcgcgaggctttcTCtaT	pscT	COG4791	translocation protein in type III secretion
pau-PA14_42660	pae-PA1690	0.81	0.81	GAAATTcgtcgcgcgaggctttcTCtaT	GAAATTcgtcgcgcgaggctttcTCtaT	pscU	COG4792	translocation protein in type III secretion
-------------------------	-------------------------	---------	---------	-----------------------------------------------------	-----------------------------------------------------	------------	-----------------	----------------------------------------------------------------------------
pau-PA14_55520	pae-PA0678	0.81	0.81	GAACTGgaccaggcggggcgga.TCgaT	GAACTGgaccaggcggggcgga.TCgaT	hxcU	COG2165	probable type II secretion system protein
pau-PA14_55530	pae-PA0677	0.81	0.81	GAACTGgaccaggcggggcgga.TCgaT	GAACTGgaccaggcggggcgga.TCgaT	hxcW	---	probable type II secretion system protein
-------------------------	-------------------------	---------	---------	-----------------------------------------------------	-----------------------------------------------------	------------	-----------------	----------------------------------------------------------------------------
pau-PA14_23430	---	0.81	---	GAAAGTcatatgagtatttgctgTCaaA	---	---	COG5360	putative heparinase
-------------------------	-------------------------	---------	---------	-----------------------------------------------------	-----------------------------------------------------	------------	-----------------	----------------------------------------------------------------------------
pau-PA14_24260	pae-PA3084	0.81	0.81	GAACATcctgttcaagtcggac.TCcgT	GAACATcctgttcaagtcggac.TCcgT	---	ROG0204	hypothetical protein
pau-PA14_24270	pae-PA3083	0.81	0.81	GAACATcctgttcaagtcggac.TCcgT	GAACATcctgttcaagtcggac.TCcgT	pepN	COG0308	aminopeptidase N
-------------------------	-------------------------	---------	---------	-----------------------------------------------------	-----------------------------------------------------	------------	-----------------	----------------------------------------------------------------------------
pau-PA14_50470	pae-PA1078	0.81	0.81	GCACTTccaggcgtccttcacctTCctC	GCACTTccaggcgtccttcacctTCctC	flgC	COG1558	flagellar basal-body rod protein FlgC
pau-PA14_50460	pae-PA1079	0.81	0.81	GCACTTccaggcgtccttcacctTCctC	GCACTTccaggcgtccttcacctTCctC	flgD	COG1843	flagellar basal-body rod modification protein FlgD
pau-PA14_50450	pae-PA1080	0.81	0.81	GCACTTccaggcgtccttcacctTCctC	GCACTTccaggcgtccttcacctTCctC	flgE	COG1749	flagellar hook protein FlgE
pau-PA14_50440	pae-PA1081	0.81	0.81	GCACTTccaggcgtccttcacctTCctC	GCACTTccaggcgtccttcacctTCctC	flgF	COG4787	flagellar basal-body rod protein FlgF
pau-PA14_50430	pae-PA1082	0.81	0.81	GCACTTccaggcgtccttcacctTCctC	GCACTTccaggcgtccttcacctTCctC	flgG	COG4786	flagellar basal-body rod protein FlgG
pau-PA14_50420	pae-PA1083	0.81	0.81	GCACTTccaggcgtccttcacctTCctC	GCACTTccaggcgtccttcacctTCctC	flgH	COG2063	flagellar L-ring protein precursor FlgH
pau-PA14_50410	pae-PA1084	0.81	0.81	GCACTTccaggcgtccttcacctTCctC	GCACTTccaggcgtccttcacctTCctC	flgI	COG1706	flagellar P-ring protein precursor FlgI
pau-PA14_50380	pae-PA1085	0.81	0.81	GCACTTccaggcgtccttcacctTCctC	GCACTTccaggcgtccttcacctTCctC	flgJ	COG1705	peptidoglycan hydrolase FlgJ
pau-PA14_50360	pae-PA1086	0.81	0.81	GCACTTccaggcgtccttcacctTCctC	GCACTTccaggcgtccttcacctTCctC	flgK	COG1256	flagellar hook-associated protein 1 FlgK
pau-PA14_50340	pae-PA1087	0.81	0.81	GCACTTccaggcgtccttcacctTCctC	GCACTTccaggcgtccttcacctTCctC	flgL	COG1344	flagellar hook-associated protein type 3 FlgL
pau-PA14_50330	pae-PA1088	0.81	0.81	GCACTTccaggcgtccttcacctTCctC	GCACTTccaggcgtccttcacctTCctC	---	COG0500	hypothetical protein
pau-PA14_50320	pae-PA1089	0.81	0.81	GCACTTccaggcgtccttcacctTCctC	GCACTTccaggcgtccttcacctTCctC	---	COG0560	conserved hypothetical protein
pau-PA14_50310	pae-PA1090	0.81	0.81	GCACTTccaggcgtccttcacctTCctC	GCACTTccaggcgtccttcacctTCctC	---	COG1213	Possible sugar nucleotidyltransferase
pau-PA14_50300	pae-PA1091	0.81	0.81	GCACTTccaggcgtccttcacctTCctC	GCACTTccaggcgtccttcacctTCctC	fgtA	COG1216	flagellar glycosyl transferase FgtA
-------------------------	-------------------------	---------	---------	-----------------------------------------------------	-----------------------------------------------------	------------	-----------------	----------------------------------------------------------------------------
pau-PA14_55060	---	0.81	---	GAAGTTgctcgccgaggcccaccTCgaC	---	---	COG2801	conserved hypothetical protein
-------------------------	-------------------------	---------	---------	-----------------------------------------------------	-----------------------------------------------------	------------	-----------------	----------------------------------------------------------------------------
pau-PA14_14370	pae-PA3838	0.81	0.81	GAACCTggtcaccgcggtgctggTCacC	GAACCTggtcaccgcggtgctggTCacC	---	COG1101	putative ABC-transporter ATP-binding component
-------------------------	-------------------------	---------	---------	-----------------------------------------------------	-----------------------------------------------------	------------	-----------------	----------------------------------------------------------------------------
pau-PA14_06390	pae-PA0490	0.81	0.81	GAACCCggcggctaatctctga.TCcaA	GAACCCggcggctaatctctga.TCcaA	---	ROG7110	conserved hypothetical protein
-------------------------	-------------------------	---------	---------	-----------------------------------------------------	-----------------------------------------------------	------------	-----------------	----------------------------------------------------------------------------
pau-PA14_10050	---	0.81	---	GAGCTTcttccccagcggcctgcTCggA	---	---	COG4319	hypothetical protein
-------------------------	-------------------------	---------	---------	-----------------------------------------------------	-----------------------------------------------------	------------	-----------------	----------------------------------------------------------------------------
pau-PA14_58100	pae-PA4477	0.81	0.81	GAACGGatgccgcggtcggcgg.TCtaA	GAACTGttgagggaattcggca.TCccT	cafA	COG1530	cytoplasmic axial filament protein
pau-PA14_58090	pae-PA4476	0.81	0.81	GAACGGatgccgcggtcggcgg.TCtaA	GAACTGttgagggaattcggca.TCccT	---	COG3164	conserved hypothetical protein
pau-PA14_58080	pae-PA4475	0.81	0.81	GAACGGatgccgcggtcggcgg.TCtaA	GAACTGttgagggaattcggca.TCccT	---	COG0388	putative carbon-nitrogen hydrolase
pau-PA14_58070	pae-PA4474	0.81	0.81	GAACGGatgccgcggtcggcgg.TCtaA	GAACTGttgagggaattcggca.TCccT	---	COG0312	putative tldD protein
-------------------------	-------------------------	---------	---------	-----------------------------------------------------	-----------------------------------------------------	------------	-----------------	----------------------------------------------------------------------------
pau-PA14_24230	pae-PA3087	0.81	0.81	GAACATgcagatctacccgcaggTCtcC	GAACATgcagatctacccgcaggTCtcC	---	COG0639	hypothetical protein
pau-PA14_24240	pae-PA3086	0.81	0.81	GAACATgcagatctacccgcaggTCtcC	GAACATgcagatctacccgcaggTCtcC	---	COG0705	hypothetical protein
-------------------------	-------------------------	---------	---------	-----------------------------------------------------	-----------------------------------------------------	------------	-----------------	----------------------------------------------------------------------------
pau-PA14_36450	pae-PA2176	0.81	0.81	GAACCTtgtgcggagtatggcttTCgaT	GAACCTtgtccggagtatggcttTCgaT	---	---	conserved hypothetical protein
pau-PA14_36460	pae-PA2175	0.81	0.81	GAACCTtgtgcggagtatggcttTCgaT	GAACCTtgtccggagtatggcttTCgaT	---	COG0392	hypothetical protein
-------------------------	-------------------------	---------	---------	-----------------------------------------------------	-----------------------------------------------------	------------	-----------------	----------------------------------------------------------------------------
pau-PA14_26990	pae-PA2868	0.81	0.81	GAACTCaccgtgcagcagaccg.TCgaG	GAACTCaccgtgcagcagaccg.TCgaG	---	---	conserved hypothetical protein
pau-PA14_26980	pae-PA2869	0.81	0.81	GAACTCaccgtgcagcagaccg.TCgaG	GAACTCaccgtgcagcagaccg.TCgaG	---	COG3915	conserved hypothetical protein
pau-PA14_26970	pae-PA2870	0.81	0.81	GAACTCaccgtgcagcagaccg.TCgaG	GAACTCaccgtgcagcagaccg.TCgaG	---	COG2199	putative two-component response regulator
-------------------------	-------------------------	---------	---------	-----------------------------------------------------	-----------------------------------------------------	------------	-----------------	----------------------------------------------------------------------------
pau-PA14_12630	pae-PA3961	0.81	0.81	GAACTAtagcaatcgaccagcgtTCggC	GAACTAtagcaatcgaccagcgtTCggC	---	COG1643	putative ATP-dependent helicase
-------------------------	-------------------------	---------	---------	-----------------------------------------------------	-----------------------------------------------------	------------	-----------------	----------------------------------------------------------------------------
pau-PA14_66670	pae-PA5045	0.81	0.81	GAACAGcttttgcctttttcctgTCctA	GAACAGcttttgcctttttcctgTCctA	ponA	COG5009	penicillin-binding protein 1A
-------------------------	-------------------------	---------	---------	-----------------------------------------------------	-----------------------------------------------------	------------	-----------------	----------------------------------------------------------------------------
pau-PA14_67460	pae-PA5108	0.81	0.81	GAACCCggttcgcgtttctgac.TCcaA	GAACCCggttcgcgtttctgac.TCcaA	---	---	putative lipoprotein
pau-PA14_67450	pae-PA5107	0.81	0.81	GAACCCggttcgcgtttctgac.TCcaA	GAACCCggttcgcgtttctgac.TCcaA	blc	COG3040	outer membrane lipoprotein Blc
-------------------------	-------------------------	---------	---------	-----------------------------------------------------	-----------------------------------------------------	------------	-----------------	----------------------------------------------------------------------------
pau-PA14_58850	pae-PA4536	0.81	0.81	GAACTGgacctgctggccttcg.TCaaC	GAACTGgacctgctggccttcg.TCaaC	---	COG2258	conserved hypothetical protein
pau-PA14_58860	pae-PA4537	0.81	0.81	GAACTGgacctgctggccttcg.TCaaC	GAACTGgacctgctggccttcg.TCaaC	---	---	conserved hypothetical protein
-------------------------	-------------------------	---------	---------	-----------------------------------------------------	-----------------------------------------------------	------------	-----------------	----------------------------------------------------------------------------
pau-PA14_08650	---	0.81	---	GAAGTTgctgttgaaacctaagtTCagG	---	---	---	tRNA-Tyr
pau-PA14_08660	---	0.81	---	GAAGTTgctgttgaaacctaagtTCagG	---	---	---	tRNA-Gly
pau-PA14_08670	---	0.81	---	GAAGTTgctgttgaaacctaagtTCagG	---	---	---	tRNA-Thr
-------------------------	-------------------------	---------	---------	-----------------------------------------------------	-----------------------------------------------------	------------	-----------------	----------------------------------------------------------------------------
pau-PA14_22260	---	0.81	---	GAAATTaaggaggctattatgaaTCctC	---	---	---	hypothetical protein
pau-PA14_22250	---	0.81	---	GAAATTaaggaggctattatgaaTCctC	---	---	ROG0127	hypothetical protein
-------------------------	-------------------------	---------	---------	-----------------------------------------------------	-----------------------------------------------------	------------	-----------------	----------------------------------------------------------------------------
pau-PA14_09940	pae-PA4171	0.81	0.81	GAACTCcccggcgctccagctt.TCcaC	GAACTCcccggcgctccagctt.TCcaC	pfpI	COG0693	putative protease
pau-PA14_09930	pae-PA4172	0.81	0.81	GAACTCcccggcgctccagctt.TCcaC	GAACTCcccggcgctccagctt.TCcaC	---	COG0708	putative exonuclease III
-------------------------	-------------------------	---------	---------	-----------------------------------------------------	-----------------------------------------------------	------------	-----------------	----------------------------------------------------------------------------
pau-PA14_34750	pae-PA2310	0.81	---	GTATTTaaattaattttcttat.TCcaA	---	tauD	COG2175	putative taurine catabolism dioxygenase
pau-PA14_34770	pae-PA2309	0.81	---	GTATTTaaattaattttcttat.TCcaA	---	---	COG0715	putative ABC transporter, periplasmic binding protein
pau-PA14_34780	pae-PA2308	0.81	---	GTATTTaaattaattttcttat.TCcaA	---	---	COG4525	putative ABC transporter ATP-binding component
pau-PA14_34790	pae-PA2307	0.81	---	GTATTTaaattaattttcttat.TCcaA	---	---	COG0600	putative permease of ABC transporter
pau-PA14_34800	pae-PA2306	0.81	---	GTATTTaaattaattttcttat.TCcaA	---	---	COG1280	putative transporter, LysE family
pau-PA14_34810	pae-PA2305	0.81	---	GTATTTaaattaattttcttat.TCcaA	---	mxaA	COG1020	putative non-ribosomal peptide synthetase
pau-PA14_34820	pae-PA2304	0.81	---	GTATTTaaattaattttcttat.TCcaA	---	---	COG2175	putative regulatory protein
pau-PA14_34830	pae-PA2303	0.81	---	GTATTTaaattaattttcttat.TCcaA	---	---	COG2175	putative regulatory protein
pau-PA14_34840	pae-PA2302	0.81	---	GTATTTaaattaattttcttat.TCcaA	---	---	COG1020	putative non-ribosomal peptide synthetase
pau-PA14_34850	pae-PA2301	0.81	---	GTATTTaaattaattttcttat.TCcaA	---	---	COG2606	putative tRNA synthase
-------------------------	-------------------------	---------	---------	-----------------------------------------------------	-----------------------------------------------------	------------	-----------------	----------------------------------------------------------------------------
pau-PA14_04030	pae-PA0308	0.81	0.81	GAACGGgcggatgtagcggatc.TCgaA	GAACGGgcggatgtagcggatc.TCgaA	---	COG2267	putative lysophospholipase
-------------------------	-------------------------	---------	---------	-----------------------------------------------------	-----------------------------------------------------	------------	-----------------	----------------------------------------------------------------------------
pau-PA14_52530	pae-PA0906	0.81	0.81	GTACTTtgaaacatggtattcccTCctT	GTACTTtgaaacatggtattcccTCctT	---	COG2932	probable transcriptional regulator
-------------------------	-------------------------	---------	---------	-----------------------------------------------------	-----------------------------------------------------	------------	-----------------	----------------------------------------------------------------------------
pau-PA14_61670	pae-PA4663	0.81	0.81	GAACTGctcggcgcccgcggct.TCgcC	GAACTGctcggcgcccgcggct.TCgcC	moeB	COG0476	molybdopterin biosynthesis MoeB protein
pau-PA14_61660	pae-PA4662	0.81	0.81	GAACTGctcggcgcccgcggct.TCgcC	GAACTGctcggcgcccgcggct.TCgcC	murI	COG0796	glutamate racemase
-------------------------	-------------------------	---------	---------	-----------------------------------------------------	-----------------------------------------------------	------------	-----------------	----------------------------------------------------------------------------
pau-PA14_22000	pae-PA3246	0.81	0.81	GAACTCaacatcaccctgccggaTCgtT	GAACTCaacatcaccctgccggaTCgtT	rluA	COG0564	ribosomal large subunit pseudouridine synthase A
-------------------------	-------------------------	---------	---------	-----------------------------------------------------	-----------------------------------------------------	------------	-----------------	----------------------------------------------------------------------------
pau-PA14_62450	pae-PA4720	0.81	0.81	GAACTGaacccggcgctggtga.TCctC	GAACTGaacccggcgctggtga.TCctC	trmA	COG2265	tRNA (uracil-5-)-methyltransferase
-------------------------	-------------------------	---------	---------	-----------------------------------------------------	-----------------------------------------------------	------------	-----------------	----------------------------------------------------------------------------
pau-PA14_52540	---	0.81	---	GTACTCggctacgaaccgagcggTCggA	---	---	---	tRNA-Arg
-------------------------	-------------------------	---------	---------	-----------------------------------------------------	-----------------------------------------------------	------------	-----------------	----------------------------------------------------------------------------
pau-PA14_43030	pae-PA1658	0.81	0.81	GGACTTcaacccggccagcatcgTCgaG	GGACTTcaacccggccagcatcgTCgaG	---	COG3517	conserved hypothetical protein
pau-PA14_43020	pae-PA1659	0.81	0.81	GGACTTcaacccggccagcatcgTCgaG	GGACTTcaacccggccagcatcgTCgaG	---	COG3518	conserved hypothetical protein
-------------------------	-------------------------	---------	---------	-----------------------------------------------------	-----------------------------------------------------	------------	-----------------	----------------------------------------------------------------------------
pau-PA14_08430	pae-PA0657	0.81	0.81	GAACTTcccccgccacgatctt.GCagA	GAACTTcccccgccacgatctt.GCagA	---	COG0464	putative ATPase associated with various cellular activities
-------------------------	-------------------------	---------	---------	-----------------------------------------------------	-----------------------------------------------------	------------	-----------------	----------------------------------------------------------------------------
pau-PA14_70400	pae-PA5333	0.81	0.81	GAACTTcagcgcgccgcgctgg.CCgaA	GAACTTcagcgcgccgcgctgg.CCgaA	---	COG3296	conserved hypothetical protein
-------------------------	-------------------------	---------	---------	-----------------------------------------------------	-----------------------------------------------------	------------	-----------------	----------------------------------------------------------------------------
pau-PA14_58420	pae-PA4502	0.81	0.81	GAACTGcgcctggtcagcacct.TCccC	GAACTGcgcctggtcagcacct.TCccC	---	COG0747	putative binding protein component of ABC dipeptid
pau-PA14_58440	pae-PA4503	0.81	0.81	GAACTGcgcctggtcagcacct.TCccC	GAACTGcgcctggtcagcacct.TCccC	---	COG0601	putative dipeptide ABC transport system permease
pau-PA14_58450	pae-PA4504	0.81	0.81	GAACTGcgcctggtcagcacct.TCccC	GAACTGcgcctggtcagcacct.TCccC	dppC	COG1173	dipeptide ABC transporter, permease protein
pau-PA14_58470	pae-PA4505	0.81	0.81	GAACTGcgcctggtcagcacct.TCccC	GAACTGcgcctggtcagcacct.TCccC	dppD	COG0444	ABC transporter ATP-binding protein
pau-PA14_58490	pae-PA4506	0.81	0.81	GAACTGcgcctggtcagcacct.TCccC	GAACTGcgcctggtcagcacct.TCccC	dppF	COG4608	putative dipeptide transport system ATP-binding pr
-------------------------	-------------------------	---------	---------	-----------------------------------------------------	-----------------------------------------------------	------------	-----------------	----------------------------------------------------------------------------
pau-PA14_42200	pae-PA1728	0.81	0.81	GAATGTctcgacaggaggtgcg.TCtc	GAATGTctcgacaggaggtgcg.TCtc	---	ROG3797	conserved hypothetical protein
-------------------------	-------------------------	---------	---------	-----------------------------------------------------	-----------------------------------------------------	------------	-----------------	----------------------------------------------------------------------------
pau-PA14_47490	pae-PA1293	0.81	0.81	GAATGTccatactccgccccttgTCcgA	GAATGTccatactccgccctttgTCcgA	---	COG3386	hypothetical protein
-------------------------	-------------------------	---------	---------	-----------------------------------------------------	-----------------------------------------------------	------------	-----------------	----------------------------------------------------------------------------
pau-PA14_24690	pae-PA3047	0.81	0.81	GAACTCcgcgaaactccagcgcaTCgtT	GAACTCcgcgaaactccagcgcaTCgtT	dacB	COG2027	putative D-alanyl-D-alanine carboxypeptidase
-------------------------	-------------------------	---------	---------	-----------------------------------------------------	-----------------------------------------------------	------------	-----------------	----------------------------------------------------------------------------
pau-PA14_36370	pae-PA2181	0.81	0.81	GAACCTcgagggcactccggcg.TCttC	GAACCTcgacggcactccggcg.TCttC	---	COG2170	glutamate--cysteine ligase
pau-PA14_36360	pae-PA2187	0.81	---	GAACCTcgagggcactccggcg.TCttC	---	---	---	putative small intergral membrane protein
-------------------------	-------------------------	---------	---------	-----------------------------------------------------	-----------------------------------------------------	------------	-----------------	----------------------------------------------------------------------------
pau-PA14_70240	pae-PA5320	0.81	0.81	GAAGATcgccaacagctcggca.TCggA	GAAGATcgccaacagctcggca.TCggA	coaC	COG0452	Phosphopantothenoylcysteine synthase/(R)-4'-phospho-N-pantothenoylcysteine decarboxylase
pau-PA14_70260	pae-PA5321	0.81	0.81	GAAGATcgccaacagctcggca.TCggA	GAAGATcgccaacagctcggca.TCggA	dut	COG0756	deoxyuridine 5'-triphosphate nucleotidohydrolase
pau-PA14_70270	pae-PA5322	0.81	0.81	GAAGATcgccaacagctcggca.TCggA	GAAGATcgccaacagctcggca.TCggA	algC	COG1109	phosphomannomutase AlgC
pau-PA14_70280	pae-PA5323	0.81	0.81	GAAGATcgccaacagctcggca.TCggA	GAAGATcgccaacagctcggca.TCggA	argB	COG0548	acetylglutamate kinase
-------------------------	-------------------------	---------	---------	-----------------------------------------------------	-----------------------------------------------------	------------	-----------------	----------------------------------------------------------------------------
pau-PA14_56780	pae-PA4366	0.81	0.81	GCACTGggagcctaggctccgagTCgcA	GCACTGggagcctaggctccgagTCgcA	sodB	COG0605	iron superoxide dismutase'
-------------------------	-------------------------	---------	---------	-----------------------------------------------------	-----------------------------------------------------	------------	-----------------	----------------------------------------------------------------------------
pau-PA14_59640	---	0.81	---	GAATTTctcccctcaaaaaatccTCccC	---	---	---	conserved hypothetical protein
pau-PA14_59650	---	0.81	---	GAATTTctcccctcaaaaaatccTCccC	---	---	ROG1189	conserved hypothetical protein
pau-PA14_59660	---	0.81	---	GAATTTctcccctcaaaaaatccTCccC	---	---	ROG2490	conserved hypothetical protein
pau-PA14_59670	---	0.81	---	GAATTTctcccctcaaaaaatccTCccC	---	---	---	conserved hypothetical protein
pau-PA14_59680	---	0.81	---	GAATTTctcccctcaaaaaatccTCccC	---	---	---	hypothetical protein
pau-PA14_59690	---	0.81	---	GAATTTctcccctcaaaaaatccTCccC	---	---	---	conserved hypothetical protein
pau-PA14_59700	---	0.81	---	GAATTTctcccctcaaaaaatccTCccC	---	---	ROG0935	conserved hypothetical protein
-------------------------	-------------------------	---------	---------	-----------------------------------------------------	-----------------------------------------------------	------------	-----------------	----------------------------------------------------------------------------
pau-PA14_00520	---	0.81	---	GAAATTtccagatagagatttt.TCggT	---	---	---	conserved hypothetical protein
-------------------------	-------------------------	---------	---------	-----------------------------------------------------	-----------------------------------------------------	------------	-----------------	----------------------------------------------------------------------------
pau-PA14_58730	pae-PA4525	0.81	0.81	GAAGGTcggactgccgaaaagcgTCacA	GAAATCcagctgtcaaaaaatg.TCacA	pilA	COG4969	type IV pilin structural subunit
pau-PA14_58720	---	0.81	---	GAAGGTcggactgccgaaaagcgTCacA	---	---	ROG2479	conserved hypothetical protein
pau-PA14_58710	---	0.81	---	GAAGGTcggactgccgaaaagcgTCacA	---	---	---	tRNA-Thr
-------------------------	-------------------------	---------	---------	-----------------------------------------------------	-----------------------------------------------------	------------	-----------------	----------------------------------------------------------------------------
pau-PA14_36820	pae-PA2146	0.81	0.81	GAACCActggcgaaacaccctc.TCagA	GAACCActggcgaaacaccctc.TCagA	---	COG3729	conserved hypothetical protein
-------------------------	-------------------------	---------	---------	-----------------------------------------------------	-----------------------------------------------------	------------	-----------------	----------------------------------------------------------------------------
pau-PA14_16960	pae-PA3665	0.81	---	GAACTGggcagcaggacgctgg.TCggC	---	---	COG1280	putative transporter, LysE family
pau-PA14_16950	pae-PA3666	0.81	---	GAACTGggcagcaggacgctgg.TCggC	---	dapD	COG2171	tetrahydrodipicolinate N-succinyletransferase
-------------------------	-------------------------	---------	---------	-----------------------------------------------------	-----------------------------------------------------	------------	-----------------	----------------------------------------------------------------------------
pau-PA14_21140	pae-PA3316	0.81	0.81	GAACGCcgccggggaaatgatt.TCctA	GAACGCcgccggggaaatgatt.TCctA	---	COG3639	probable ABC transporter permease component
-------------------------	-------------------------	---------	---------	-----------------------------------------------------	-----------------------------------------------------	------------	-----------------	----------------------------------------------------------------------------
pau-PA14_54910	---	0.81	---	GAACATcggctcataaccttat.TCcaT	---	---	COG3208	putative thioesterase
-------------------------	-------------------------	---------	---------	-----------------------------------------------------	-----------------------------------------------------	------------	-----------------	----------------------------------------------------------------------------
pau-PA14_51780	pae-PA0967	0.81	0.81	GAAGTGgggtacgcttgatgcgtTCgaA	GAAGTGgggtacgcttgatgcgtTCgaA	ruvB	COG2255	Holliday junction ATP-dependent DNA helicase RuvB
pau-PA14_51770	pae-PA0968	0.81	0.81	GAAGTGgggtacgcttgatgcgtTCgaA	GAAGTGgggtacgcttgatgcgtTCgaA	ybgC	COG0824	conserved hypothetical protein
pau-PA14_51750	pae-PA0969	0.81	0.81	GAACTGcttgtcagcgccgagg.TCgaG	GAAGTGgggtacgcttgatgcgtTCgaA	tolQ	COG0811	translocation protein TolQ
pau-PA14_51740	pae-PA0970	0.81	0.81	GAACTGcttgtcagcgccgagg.TCgaG	GAAGTGgggtacgcttgatgcgtTCgaA	tolR	COG0848	translocation protein TolR
pau-PA14_51730	pae-PA0971	0.81	0.81	GAACTGcttgtcagcgccgagg.TCgaG	GAAGTGgggtacgcttgatgcgtTCgaA	tolA	COG3064	translocation protein TolA
pau-PA14_51720	pae-PA0972	0.81	0.81	GAACTGcttgtcagcgccgagg.TCgaG	GAAGTGgggtacgcttgatgcgtTCgaA	tolB	COG0823	translocation protein TolB
pau-PA14_51710	pae-PA0973	0.81	0.81	GAACTGcttgtcagcgccgagg.TCgaG	GAAGTGgggtacgcttgatgcgtTCgaA	oprL	COG2885	Peptidoglycan associated lipoprotein OprL precursor
pau-PA14_51690	pae-PA0974	0.81	0.81	GAACTGcttgtcagcgccgagg.TCgaG	GAAGTGgggtacgcttgatgcgtTCgaA	---	COG1729	conserved hypothetical protein
pau-PA14_51680	pae-PA0975	0.81	0.81	GAACTGcttgtcagcgccgagg.TCgaG	GAAGTGgggtacgcttgatgcgtTCgaA	---	COG0602	probable radical activating enzyme
pau-PA14_51670	pae-PA0976	0.81	0.81	GAACTGcttgtcagcgccgagg.TCgaG	GAAGTGgggtacgcttgatgcgtTCgaA	---	COG0603	7-cyano-7-deazaguanine synthase
pau-PA14_51660	---	0.81	---	GAACTGcttgtcagcgccgagg.TCgaG	---	---	---	tRNA-Lys
-------------------------	-------------------------	---------	---------	-----------------------------------------------------	-----------------------------------------------------	------------	-----------------	----------------------------------------------------------------------------
pau-PA14_24780	pae-PA3039	0.81	0.81	GAACTGgtatggcgcttgcaat.TCccT	GAACTGgtatggcgcttgcaat.TCccT	---	COG0004	putative ammonium transporter
-------------------------	-------------------------	---------	---------	-----------------------------------------------------	-----------------------------------------------------	------------	-----------------	----------------------------------------------------------------------------
pau-PA14_62630	pae-PA4733	0.81	---	GCACTCgcctggcccacccttggTCgaA	---	acsB	COG0365	acetyl-coenzyme A synthetase
-------------------------	-------------------------	---------	---------	-----------------------------------------------------	-----------------------------------------------------	------------	-----------------	----------------------------------------------------------------------------
pau-PA14_31010	pae-PA2520	0.81	---	GAACTAcgtggccgagcaaagttTCctG	---	---	COG3696	putative cation efflux system protein
pau-PA14_31000	---	0.81	---	GAACTAcgtggccgagcaaagttTCctG	---	---	ROG0092	hypothetical protein
pau-PA14_30990	---	0.81	---	GAACTAcgtggccgagcaaagttTCctG	---	---	ROG2107	hypothetical protein
pau-PA14_30980	---	0.81	---	GAACTAcgtggccgagcaaagttTCctG	---	---	---	hypothetical protein
-------------------------	-------------------------	---------	---------	-----------------------------------------------------	-----------------------------------------------------	------------	-----------------	----------------------------------------------------------------------------
pau-PA14_66510	pae-PA5030	0.81	---	GAAATAgcgcaggtgcctgagt.TCcaA	---	ynfM	COG0477	putative MFS transporter
-------------------------	-------------------------	---------	---------	-----------------------------------------------------	-----------------------------------------------------	------------	-----------------	----------------------------------------------------------------------------
pau-PA14_21130	pae-PA3317	0.81	0.81	GAAGATcggccatcatcgacgg.TCagA	GAAGATcgggcatcatcggtgc.TCggA	---	ROG4076	putative outer membrane lipoprotein
-------------------------	-------------------------	---------	---------	-----------------------------------------------------	-----------------------------------------------------	------------	-----------------	----------------------------------------------------------------------------
pau-PA14_45500	pae-PA1464	0.81	0.81	GAACTGatcgccagcggcgccg.TCaaG	GAACTGatcgccagcggcgccg.TCaaG	cheW	COG0835	putative purine-binding chemotaxis protein CheW
pau-PA14_45480	pae-PA1465	0.81	0.81	GAACTGatcgccagcggcgccg.TCaaG	GAACTGatcgccagcggcgccg.TCaaG	---	---	conserved hypothetical protein
-------------------------	-------------------------	---------	---------	-----------------------------------------------------	-----------------------------------------------------	------------	-----------------	----------------------------------------------------------------------------
pau-PA14_25910	pae-PA2949	0.81	0.81	GAATTTccgccgcaccgcgctgaTCctG	GAATTTccgccgcaccgcgctgaTCctG	---	COG0596	putative lipase
-------------------------	-------------------------	---------	---------	-----------------------------------------------------	-----------------------------------------------------	------------	-----------------	----------------------------------------------------------------------------
pau-PA14_30590	pae-PA2590	0.81	0.81	GAAGCTgaacgtgaagtcccac.TCcgA	GAAGCTgaacgtgaagtcccac.TCcgA	---	COG4771	putative outer membrane receptor protein
pau-PA14_30600	pae-PA2589	0.81	0.81	GAAGCTgaacgtgaagtcccac.TCcgA	GAAGCTgaacgtgaagtcccac.TCcgA	---	COG0477	hypothetical protein
-------------------------	-------------------------	---------	---------	-----------------------------------------------------	-----------------------------------------------------	------------	-----------------	----------------------------------------------------------------------------
pau-PA14_58350	pae-PA4496	0.81	---	GAAAATgcgacattccctttcaaTCggA	---	---	COG0747	putative binding protein component of ABC transpor
pau-PA14_58360	pae-PA4497	0.81	0.81	GAACTCgttctacgaggtcagcgTCggC	GAACTCattctacgaggtcagcgTCggC	---	COG0747	putative binding protein component of ABC transpor
-------------------------	-------------------------	---------	---------	-----------------------------------------------------	-----------------------------------------------------	------------	-----------------	----------------------------------------------------------------------------
pau-PA14_17000	pae-PA3661	0.81	0.81	GCACTAgtacatccgagctatt.TCatA	GCACTAgtacatccgagctatt.TCatA	---	COG5455	hypothetical protein
-------------------------	-------------------------	---------	---------	-----------------------------------------------------	-----------------------------------------------------	------------	-----------------	----------------------------------------------------------------------------
pau-PA14_28610	pae-PA2746a	0.81	0.81	GTACTTcggctggaccgccttgcTCatG	GTACTTcggctggaccgccctgcTCatG	---	---	hypothetical protein
-------------------------	-------------------------	---------	---------	-----------------------------------------------------	-----------------------------------------------------	------------	-----------------	----------------------------------------------------------------------------
pau-PA14_49960	pae-PA1114	0.81	0.81	GAACCCagcgccgtcgcgggcg.TCgaA	GAACCCagcgccgtcgcgggcg.TCgaA	---	COG4461	hypothetical protein
-------------------------	-------------------------	---------	---------	-----------------------------------------------------	-----------------------------------------------------	------------	-----------------	----------------------------------------------------------------------------
pau-PA14_49590	pae-PA1145	0.81	0.81	GAAATTggaatagaccagattt.TCgaT	GAAATTggaatagaccagattt.TCgaT	---	COG0583	probable transcriptional regulator
-------------------------	-------------------------	---------	---------	-----------------------------------------------------	-----------------------------------------------------	------------	-----------------	----------------------------------------------------------------------------
pau-PA14_27630	---	0.81	---	GAACGCcctggccctggccgcc.TCcaA	---	rebB1	ROG6732	putative protein associated with synthesis and assembly of refractile inclusion bodies
-------------------------	-------------------------	---------	---------	-----------------------------------------------------	-----------------------------------------------------	------------	-----------------	----------------------------------------------------------------------------
pau-PA14_08460	pae-PA0660	0.81	0.81	GTACTGttcctgctgctgatcg.TCctA	GTACTGttcctgctgctgatcg.TCctA	---	COG2070	putative 2-nitropropane dioxygenase
-------------------------	-------------------------	---------	---------	-----------------------------------------------------	-----------------------------------------------------	------------	-----------------	----------------------------------------------------------------------------
pau-PA14_46950	pae-PA1339	0.81	0.81	GGACTTcctcaattcggcccgt.TCgcG	GGACTTcctcaattcggcccgt.TCgcG	gltL	COG1126	putative ATP-binding component of ABC transporter
pau-PA14_46960	pae-PA1338	0.81	0.81	GGACTTcctcaattcggcccgt.TCgcG	GGACTTcctcaattcggcccgt.TCgcG	ggt	COG0405	gamma-glutamyltranspeptidase precursor
pau-PA14_46970	pae-PA1337	0.81	0.81	GGACTTcctcaattcggcccgt.TCgcG	GAACATgggcgatatccaggccaTCcgC	ansB	COG0252	glutaminase-asparaginase
pau-PA14_46980	pae-PA1336	0.81	0.81	GGACTTcctcaattcggcccgt.TCgcG	GAACATgggcgatatccaggccaTCcgC	---	COG4191	putative two-component sensor
pau-PA14_46990	pae-PA1335	0.81	0.81	GGACTTcctcaattcggcccgt.TCgcG	GAACATgggcgatatccaggccaTCcgC	---	COG2204	putative two-component response regulator
-------------------------	-------------------------	---------	---------	-----------------------------------------------------	-----------------------------------------------------	------------	-----------------	----------------------------------------------------------------------------
pau-PA14_28400	pae-PA2760	0.81	0.81	GAACCTtgcgcttccttcaatt.TCagC	GAACCTtgcgcttccttcaatt.TCagC	oprQ	ROG8456	putative outer membrane porin, OprD family
-------------------------	-------------------------	---------	---------	-----------------------------------------------------	-----------------------------------------------------	------------	-----------------	----------------------------------------------------------------------------
pau-PA14_62970	pae-PA4761	0.81	0.81	GAAATTcgacgcgacgacccca.TCtgG	GAAATTcgacgcgacgacccca.TCtgG	dnaK	COG0443	putative heat shock protein
pau-PA14_62960	pae-PA4760	0.81	0.81	GAAATTcgacgcgacgacccca.TCtgG	GAAATTcgacgcgacgacccca.TCtgG	dnaJ	COG0484	molecular chaperone DnaJ
pau-PA14_62940	pae-PA4759	0.81	0.81	GAAATTcgacgcgacgacccca.TCtgG	GAAATTcgacgcgacgacccca.TCtgG	dapB	COG0289	4-hydroxy-tetrahydrodipicolinate reductase
pau-PA14_62930	pae-PA4758	0.81	0.81	GAAATTcgacgcgacgacccca.TCtgG	GAAATTcgacgcgacgacccca.TCtgG	carA	COG0505	carbamoyl phosphate synthase small subunit
pau-PA14_62920	pae-PA4757	0.81	0.81	GAAATTcgacgcgacgacccca.TCtgG	GAAATTcgacgcgacgacccca.TCtgG	yeaS	COG1280	putative transmembrane protein
pau-PA14_62910	pae-PA4756	0.81	0.81	GAAATTcgacgcgacgacccca.TCtgG	GAAATTcgacgcgacgacccca.TCtgG	carB	COG0458	carbamoylphosphate synthetase large subunit
pau-PA14_62900	pae-PA4755	0.81	0.81	GAAATTcgacgcgacgacccca.TCtgG	GAAATTcgacgcgacgacccca.TCtgG	greA	COG0782	transcription elongation factor GreA
pau-PA14_62890	pae-PA4754	0.81	0.81	GAAATTcgacgcgacgacccca.TCtgG	GAAATTcgacgcgacgacccca.TCtgG	---	ROG0291	conserved hypothetical protein
-------------------------	-------------------------	---------	---------	-----------------------------------------------------	-----------------------------------------------------	------------	-----------------	----------------------------------------------------------------------------
pau-PA14_50700	pae-PA1057	0.81	0.81	GAACTGgacctcggccgcttgt.TCgcC	GAACTGgaccacggccgcttgt.TCgcC	phaE	COG1863	monovalent cation/H+ antiporter subunit E
pau-PA14_50690	pae-PA1058	0.81	0.81	GAACTGgacctcggccgcttgt.TCgcC	GAACTGgaccacggccgcttgt.TCgcC	phaF	COG2212	monovalent cation/H+ antiporter subunit F
pau-PA14_50680	pae-PA1059	0.81	0.81	GAACTGgacctcggccgcttgt.TCgcC	GAACTGgaccacggccgcttgt.TCgcC	phaG	COG1320	monovalent cation/H+ antiporter subunit G
-------------------------	-------------------------	---------	---------	-----------------------------------------------------	-----------------------------------------------------	------------	-----------------	----------------------------------------------------------------------------
pau-PA14_28230	pae-PA2772a	0.81	---	GGACTTataaatgcgcccgcccgTCacG	---	---	---	hypothetical protein
-------------------------	-------------------------	---------	---------	-----------------------------------------------------	-----------------------------------------------------	------------	-----------------	----------------------------------------------------------------------------
pau-PA14_61620	pae-PA4659	0.81	0.81	GAACGGcgccagccgtctattctTCagA	GAACTCggcctgcgcaacgcgc.TCtaG	---	COG0789	putative transcriptional regulator, MerR family
pau-PA14_61640	pae-PA4660	0.81	0.81	GAACGGcgccagccgtctattctTCagA	GAACTCggcctgcgcaacgcgc.TCtaG	phr	COG0415	deoxyribodipyrimidine photolyase
-------------------------	-------------------------	---------	---------	-----------------------------------------------------	-----------------------------------------------------	------------	-----------------	----------------------------------------------------------------------------
pau-PA14_24570	pae-PA3057	0.81	0.81	GAACTGcggacggctcaagcccaTCagC	GAACTGcggacggctcaagcccaTCagC	---	ROG0229	hypothetical protein
-------------------------	-------------------------	---------	---------	-----------------------------------------------------	-----------------------------------------------------	------------	-----------------	----------------------------------------------------------------------------
pau-PA14_19530	pae-PA3446	0.81	0.81	GAAATGcagcgggcacacgtgc.TCtgA	GAAATGcagcgggcgcacgtgc.TCtgA	ssuE	COG0431	putative NADH-dependent FMN reductase
pau-PA14_19540	pae-PA3445	0.81	0.81	GAAATGcagcgggcacacgtgc.TCtgA	GAAATGcagcgggcgcacgtgc.TCtgA	ssuA	COG0715	putative ABC-type transporter periplasmic sulfonate-binding protein
pau-PA14_19560	pae-PA3444	0.81	0.81	GAAATGcagcgggcacacgtgc.TCtgA	GAAATGcagcgggcgcacgtgc.TCtgA	ssuD	COG2141	putative sulfonate monooxygenase
pau-PA14_19570	pae-PA3443	0.81	0.81	GAAATGcagcgggcacacgtgc.TCtgA	GAAATGcagcgggcgcacgtgc.TCtgA	ssuC	COG0600	putative aliphatic sulfonates transport permease protein
pau-PA14_19580	pae-PA3442	0.81	0.81	GAAATGcagcgggcacacgtgc.TCtgA	GAAATGcagcgggcgcacgtgc.TCtgA	ssuB	COG1116	putative aliphatic sulfonate transport ATP-binding protein
pau-PA14_19590	pae-PA3441	0.81	0.81	GAAATGcagcgggcacacgtgc.TCtgA	GAAATGcagcgggcgcacgtgc.TCtgA	ssuF	COG3585	putative molybdopterin-binding protein
-------------------------	-------------------------	---------	---------	-----------------------------------------------------	-----------------------------------------------------	------------	-----------------	----------------------------------------------------------------------------
pau-PA14_68090	pae-PA5155	0.81	0.81	GAACGTcgcgccggccgtggtt.TCgtG	GAACGTcgcgccggccgtggtt.TCgtG	---	COG4160	putative amino acid ABC transporter, permease protein
-------------------------	-------------------------	---------	---------	-----------------------------------------------------	-----------------------------------------------------	------------	-----------------	----------------------------------------------------------------------------
pau-PA14_21470	pae-PA3292	0.81	0.81	GGACTTcgaccagcgcgatgcctTCgtC	GGACTTcgaccagcgcgatgcctTCgtC	---	ROG0479	hypothetical protein
-------------------------	-------------------------	---------	---------	-----------------------------------------------------	-----------------------------------------------------	------------	-----------------	----------------------------------------------------------------------------
pau-PA14_46020	pae-PA1424	0.81	0.81	GAACGAcaaaaattcgtcgttatTCttA	GAACGAcaaaaattcgtcgttatTCttA	---	COG3148	conserved hypothetical protein
-------------------------	-------------------------	---------	---------	-----------------------------------------------------	-----------------------------------------------------	------------	-----------------	----------------------------------------------------------------------------
pau-PA14_10630	pae-PA4123	0.81	0.81	GATCTTcgacattccctacctgaTCgaA	GATCTTcgacattccctacctgaTCgaA	hpcC	COG1012	5-carboxy-2-hydroxymuconate semialdehyde dehydrogenase
pau-PA14_10620	pae-PA4124	0.81	0.81	GATCTTcgacattccctacctgaTCgaA	GATCTTcgacattccctacctgaTCgaA	hpcB	COG3384	homoprotocatechuate 2,3-dioxygenase
pau-PA14_10610	pae-PA4125	0.81	0.81	GATCTTcgacattccctacctgaTCgaA	GATCTTcgacattccctacctgaTCgaA	hpcD	COG3232	5-carboxymethyl-2-hydroxymuconate isomerase
-------------------------	-------------------------	---------	---------	-----------------------------------------------------	-----------------------------------------------------	------------	-----------------	----------------------------------------------------------------------------
pau-PA14_44240	pae-PA1566	0.81	0.81	GAACTGgagccgctcgccctcccTCtcG	GAACTGgagccgctctccctcccTCtcG	---	COG0174	putative glutamine synthetase
pau-PA14_44260	pae-PA1565	0.81	0.81	GAACTGgagccgctcgccctcccTCtcG	GAACTGgagccgctctccctcccTCtcG	---	COG0665	putative oxidoreductase
-------------------------	-------------------------	---------	---------	-----------------------------------------------------	-----------------------------------------------------	------------	-----------------	----------------------------------------------------------------------------
pau-PA14_51580	---	0.81	---	GAATTTtaataagcattccaatcTCctT	---	---	---	hypothetical protein
pau-PA14_51570	---	0.81	---	GAATTTtaataagcattccaatcTCctT	---	---	---	hypothetical protein
-------------------------	-------------------------	---------	---------	-----------------------------------------------------	-----------------------------------------------------	------------	-----------------	----------------------------------------------------------------------------
pau-PA14_01890	pae-PA0152	0.81	0.81	GAACCTcgacaaccgcatcaagtTCcgC	GAACCTcgacaaccgcatcaagtTCcgC	pcaQ	COG0583	transcriptional regulator PcaQ
-------------------------	-------------------------	---------	---------	-----------------------------------------------------	-----------------------------------------------------	------------	-----------------	----------------------------------------------------------------------------
pau-PA14_61860	pae-PA4676	0.81	0.81	GAACGGgaactcttcgccgacc.TCgaA	GAACGGgaactcttcgccgacc.TCgaA	yadF	COG0288	putative carbonic anhydrase
-------------------------	-------------------------	---------	---------	-----------------------------------------------------	-----------------------------------------------------	------------	-----------------	----------------------------------------------------------------------------
pau-PA14_60450	pae-PA4567	0.81	0.81	GCACTTgcctcggcctggaccttTCcgT	GAAGGTtaccgctgaagtggtt.TCccA	rpmA	COG0211	50S ribosomal subunit protein L27
pau-PA14_60445	pae-PA4566	0.81	0.81	GCACTTgcctcggcctggaccttTCcgT	GAAGGTtaccgctgaagtggtt.TCccA	obg	COG0536	GTP-binding protein Obg
pau-PA14_60420	pae-PA4565	0.81	0.81	GCACTTgcctcggcctggaccttTCcgT	GAAGGTtaccgctgaagtggtt.TCccA	proB	COG0263	gamma-glutamyl kinase
pau-PA14_60410	pae-PA4564	0.81	0.81	GCACTTgcctcggcctggaccttTCcgT	GAAGGTtaccgctgaagtggtt.TCccA	---	COG3045	conserved hypothetical protein
-------------------------	-------------------------	---------	---------	-----------------------------------------------------	-----------------------------------------------------	------------	-----------------	----------------------------------------------------------------------------
pau-PA14_12090	pae-PA4000	0.81	0.81	GAACTTctacgtgatcacccgc.TAtaA	GAACTTctacgtgatcacccgc.TAtaA	---	COG0797	possible lipoprotein, rlpA family
pau-PA14_12100	pae-PA3999	0.81	0.81	GAACTTctacgtgatcacccgc.TAtaA	GAACTTctacgtgatcacccgc.TAtaA	dacC	COG1686	D-ala-D-ala-carboxypeptidase
pau-PA14_12110	pae-PA3998	0.81	0.81	GAACTTctacgtgatcacccgc.TAtaA	GAACTTctacgtgatcacccgc.TAtaA	---	COG2921	conserved hypothetical protein
pau-PA14_12120	pae-PA3997	0.81	0.81	GAACTTctacgtgatcacccgc.TAtaA	GAACTTctacgtgatcacccgc.TAtaA	lipB	COG0321	lipoate-protein ligase B
pau-PA14_12130	pae-PA3996	0.81	0.81	GAACTTctacgtgatcacccgc.TAtaA	GAACTTctacgtgatcacccgc.TAtaA	lis	COG0320	Lipoate synthase
-------------------------	-------------------------	---------	---------	-----------------------------------------------------	-----------------------------------------------------	------------	-----------------	----------------------------------------------------------------------------
pau-PA14_01910	pae-PA0154	0.81	0.81	GTACTTcgagggcgacccgctgaTCccC	GTACTTcgagggcgacccgctgaTCccC	pcaG	COG3485	protocatechuate 3,4-dioxygenase, alpha subunit
-------------------------	-------------------------	---------	---------	-----------------------------------------------------	-----------------------------------------------------	------------	-----------------	----------------------------------------------------------------------------
pau-PA14_30670	pae-PA2584	0.81	0.81	GAACTGgccaaagcccccggta.TCagT	GAACTGgccaaagcccccggta.TCagT	pgsA	COG0558	CDP-diacylglycerol--glycerol-3-phosphate 3-phosphatidyltransferase
-------------------------	-------------------------	---------	---------	-----------------------------------------------------	-----------------------------------------------------	------------	-----------------	----------------------------------------------------------------------------
pau-PA14_15435	---	0.81	---	GAACAAccccgagcgcttgccg.TCcgA	---	---	COG5001	hypothetical protein
-------------------------	-------------------------	---------	---------	-----------------------------------------------------	-----------------------------------------------------	------------	-----------------	----------------------------------------------------------------------------
pau-PA14_36820	pae-PA2146	0.81	0.81	GAACCActggcgaaacaccctc.TCagA	GAACCActggcgaaacaccctc.TCagA	---	COG3729	conserved hypothetical protein
-------------------------	-------------------------	---------	---------	-----------------------------------------------------	-----------------------------------------------------	------------	-----------------	----------------------------------------------------------------------------
pau-PA14_62380	pae-PA4713	0.81	0.81	GAACTCgtcggcgcggtttggg.TCtgC	GAACTCgtcggcgcggtttggg.TCtgC	---	---	hypothetical protein
-------------------------	-------------------------	---------	---------	-----------------------------------------------------	-----------------------------------------------------	------------	-----------------	----------------------------------------------------------------------------
pau-PA14_30340	pae-PA2611	0.81	0.81	GAACTAccagcaggcggacggc.TCgaT	GAACTAccagcaggcggacggc.TCgaT	cysG	COG0007	siroheme synthase
-------------------------	-------------------------	---------	---------	-----------------------------------------------------	-----------------------------------------------------	------------	-----------------	----------------------------------------------------------------------------
pau-PA14_49750	pae-PA1131	0.81	0.81	GAACCTgtgaattccggtagtt.TCccT	GAACCTgtgaattccggtagtt.TCccT	---	COG0477	major facilitator superfamily transporter
pau-PA14_49760	pae-PA1130	0.81	0.81	GAACCTgtgaattccggtagtt.TCccT	GAACCTgtgaattccggtagtt.TCccT	rhlC	COG1216	rhamnosyltransferase 2
-------------------------	-------------------------	---------	---------	-----------------------------------------------------	-----------------------------------------------------	------------	-----------------	----------------------------------------------------------------------------
pau-PA14_20200	pae-PA3392	0.81	0.81	GAACCTctgacctggctccctttTCccC	GAACCTctgacctggctccctt.TCccC	nosZ	COG4263	nitrous-oxide reductase precursor
pau-PA14_20190	pae-PA3393	0.81	0.81	GAACCTctgacctggctccctttTCccC	GAACCTctgacctggctccctt.TCccC	nosD	COG3420	copper ABC transporter, periplasmic copper-binding protein
pau-PA14_20180	pae-PA3394	0.81	0.81	GAACCTctgacctggctccctttTCccC	GAACCTctgacctggctccctt.TCccC	nosF	COG1131	copper ABC transporter ATP-binding protein
pau-PA14_20170	pae-PA3395	0.81	0.81	GAACCTctgacctggctccctttTCccC	GAACCTctgacctggctccctt.TCccC	nosY	COG1277	nitrous-oxide reductase, nosY component
pau-PA14_20150	pae-PA3396	0.81	0.81	GAACCTctgacctggctccctttTCccC	GAACCTctgacctggctccctt.TCccC	nosL	COG4314	putative nitrous oxide reductase protein
-------------------------	-------------------------	---------	---------	-----------------------------------------------------	-----------------------------------------------------	------------	-----------------	----------------------------------------------------------------------------
pau-PA14_47250	pae-PA1314	0.81	0.81	GAACATcaatcggcaactggcgtTCtgC	GAACATcaatcggcaactggcgtTCtgC	---	COG4460	conserved hypothetical protein
-------------------------	-------------------------	---------	---------	-----------------------------------------------------	-----------------------------------------------------	------------	-----------------	----------------------------------------------------------------------------
pau-PA14_18660	pae-PA3532	0.81	0.81	GAACTGgtcggcggcagcgaca.TCctC	GAACTGgtcggcggcagcgaca.TCctC	---	COG0477	putative integral membrane transport protein
-------------------------	-------------------------	---------	---------	-----------------------------------------------------	-----------------------------------------------------	------------	-----------------	----------------------------------------------------------------------------
pau-PA14_33800	pae-PA2387	0.81	0.81	GAATTAttataaatttaatgattTCatA	GAATTAttataaatttaatgattTCatA	fpvI	COG1595	putative sigma-70 factor, ECF subfamily
-------------------------	-------------------------	---------	---------	-----------------------------------------------------	-----------------------------------------------------	------------	-----------------	----------------------------------------------------------------------------
pau-PA14_63370	pae-PA4796	0.81	0.81	GAACATcgacgaaagcgaactgaTCgaG	GAACATcgacgaaagcgaactgaTCgaG	---	COG0509	putative glycine cleavage system H protein
-------------------------	-------------------------	---------	---------	-----------------------------------------------------	-----------------------------------------------------	------------	-----------------	----------------------------------------------------------------------------
pau-PA14_36980	pae-PA2134	0.81	0.81	GAACGGtcggccagcggcgccg.TCacA	GAACGGtcggccggcggcgccg.TCacA	---	COG3652	putative outer membrane protein
pau-PA14_36960	pae-PA2135	0.81	0.81	GAACGGtcggccagcggcgccg.TCacA	GAACGGtcggccggcggcgccg.TCacA	---	COG0025	putative Na+/H+ antiporter
-------------------------	-------------------------	---------	---------	-----------------------------------------------------	-----------------------------------------------------	------------	-----------------	----------------------------------------------------------------------------
pau-PA14_44200	pae-PA1568	0.81	---	GAACATccccagcctgggggactTCcgC	---	---	COG0251	putative Endoribonuclease L-PSP
pau-PA14_44210	pae-PA1567	0.81	---	GAACATccccagcctgggggactTCcgC	---	---	COG0665	putative Glycine/D-amino acid oxidase
-------------------------	-------------------------	---------	---------	-----------------------------------------------------	-----------------------------------------------------	------------	-----------------	----------------------------------------------------------------------------
pau-PA14_46420	pae-PA1379	0.81	0.81	GCACTCattcccccataacggagTCacA	GAAATTtctgcgtattgtgcac.TCatT	---	COG1028	putative short-chain dehydrogenase
-------------------------	-------------------------	---------	---------	-----------------------------------------------------	-----------------------------------------------------	------------	-----------------	----------------------------------------------------------------------------
pau-PA14_39650	pae-PA1922	0.81	---	GAATGTagccttcctgctggcggTCccA	---	cirA	COG4771	putative TonB-dependent receptor
pau-PA14_39640	pae-PA1923	0.81	0.81	GAACCTgggcggaccttccatc.TCggC	GAACCTgggcggaccttccatc.TCggC	---	COG1429	putative CobN/Magnesium chelatase
pau-PA14_39630	pae-PA1924	0.81	0.81	GAACCTgggcggaccttccatc.TCggC	GAACCTgggcggaccttccatc.TCggC	---	COG0811	conserved hypothetical protein
pau-PA14_39620	pae-PA1925	0.81	0.81	GAACCTgggcggaccttccatc.TCggC	GAACCTgggcggaccttccatc.TCggC	---	COG4744	conserved hypothetical protein
-------------------------	-------------------------	---------	---------	-----------------------------------------------------	-----------------------------------------------------	------------	-----------------	----------------------------------------------------------------------------
pau-PA14_00240	pae-PA0022	0.81	0.81	GAACTGgaactcgacggccggg.TCgcC	GCACTTgtggaatcgattgaaaaTCcgC	---	COG0009	threonylcarbamoyl-AMP synthase
-------------------------	-------------------------	---------	---------	-----------------------------------------------------	-----------------------------------------------------	------------	-----------------	----------------------------------------------------------------------------
pau-PA14_50020	pae-PA1111	0.81	0.81	GAACTGtggctcctcgatcact.TCgcC	GAACTGtggctcctcgatcact.TCgcC	---	---	hypothetical protein
-------------------------	-------------------------	---------	---------	-----------------------------------------------------	-----------------------------------------------------	------------	-----------------	----------------------------------------------------------------------------
pau-PA14_28400	pae-PA2760	0.81	0.81	GAACCTtgcgcttccttcaatt.TCagC	GAACCTtgcgcttccttcaatt.TCagC	oprQ	ROG8456	putative outer membrane porin, OprD family
-------------------------	-------------------------	---------	---------	-----------------------------------------------------	-----------------------------------------------------	------------	-----------------	----------------------------------------------------------------------------
pau-PA14_52910	pae-PA0878	0.81	0.81	GCACTCcatggcgttcggcaaa.TCcgA	GCACTCcatggcgttcggcaaa.TCcgA	---	COG3777	hypothetical protein
pau-PA14_52900	pae-PA0879	0.81	0.81	GCACTCcatggcgttcggcaaa.TCcgA	GCACTCcatggcgttcggcaaa.TCcgA	---	COG1960	probable acyl-CoA dehydrogenase
pau-PA14_52890	pae-PA0880	0.81	0.81	GCACTCcatggcgttcggcaaa.TCcgA	GCACTCcatggcgttcggcaaa.TCcgA	---	COG0346	probable ring-cleaving dioxygenase
pau-PA14_52880	pae-PA0881	0.81	0.81	GCACTCcatggcgttcggcaaa.TCcgA	GCACTCcatggcgttcggcaaa.TCcgA	---	COG2079	putative protein involved in propionate catabolism
pau-PA14_52870	pae-PA0882	0.81	0.81	GCACTCcatggcgttcggcaaa.TCcgA	GCACTCcatggcgttcggcaaa.TCcgA	---	COG1804	predicted acyl-CoA transferases/carnitine dehydratase
pau-PA14_52850	pae-PA0883	0.81	0.81	GCACTCcatggcgttcggcaaa.TCcgA	GCACTCcatggcgttcggcaaa.TCcgA	---	COG2301	probable acyl-CoA lyase beta chain
pau-PA14_52840	pae-PA0884	0.81	0.81	GAACGTgccggctgcgtcaggc.TCgtC	GCACTCcatggcgttcggcaaa.TCcgA	dctP	COG1638	probable C4-dicarboxylate-binding periplasmic protein
pau-PA14_52820	pae-PA0885	0.81	0.81	GAACGTgccggctgcgtcaggc.TCgtC	GCACTCcatggcgttcggcaaa.TCcgA	dctQ	COG3090	probable C4-dicarboxylate transporter
pau-PA14_52810	pae-PA0886	0.81	0.81	GAACGTgccggctgcgtcaggc.TCgtC	GCACTCcatggcgttcggcaaa.TCcgA	dctM	COG1593	probable C4-dicarboxylate transporter
-------------------------	-------------------------	---------	---------	-----------------------------------------------------	-----------------------------------------------------	------------	-----------------	----------------------------------------------------------------------------
pau-PA14_09710	pae-PA4189	0.81	0.81	GAACCTgcagcaggcggcttcgcTCacC	GGACTTtctcgaaagcggtcactTCgtC	aldH	COG1012	putative aldehyde dehydrogenase
pau-PA14_09700	pae-PA4190	0.81	0.81	GAACCTgcagcaggcggcttcgcTCacC	GGACTTtctcgaaagcggtcactTCgtC	pqsL	COG0654	putative FAD-dependent monooxygenase
-------------------------	-------------------------	---------	---------	-----------------------------------------------------	-----------------------------------------------------	------------	-----------------	----------------------------------------------------------------------------
pau-PA14_26070	pae-PA2936	0.81	0.81	GCACTGtttcggtgcaataacg.TCacA	GCACTGtttcggtgcaataacg.TCacA	---	COG3038	putative cytochrome b561
-------------------------	-------------------------	---------	---------	-----------------------------------------------------	-----------------------------------------------------	------------	-----------------	----------------------------------------------------------------------------
pau-PA14_22780	pae-PA3202	0.81	0.81	GGACTTcaaggtgttcggcagccTCggC	GGACTTcaaggtgttcggcagccTCggC	yciI	COG2350	putative cytoplasmic protein
-------------------------	-------------------------	---------	---------	-----------------------------------------------------	-----------------------------------------------------	------------	-----------------	----------------------------------------------------------------------------
pau-PA14_70430	pae-PA5335	0.81	0.81	GGACGTgggttacaatgcccggcTCgaA	GGACGTgggttacaatgcccggcTCgaA	yicC	COG1561	putative alpha helix protein
pau-PA14_70440	pae-PA5336	0.81	0.81	GAACTCaaccgggaagccaacacTCtaG	GGACGTgggttacaatgcccggcTCgaA	gmk	COG0194	guanylate kinase
pau-PA14_70450	pae-PA5337	0.81	0.81	GAACTCaaccgggaagccaacacTCtaG	GGACGTgggttacaatgcccggcTCgaA	rpoZ	COG1758	DNA-directed RNA polymerase subunit omega
pau-PA14_70470	pae-PA5338	0.81	0.81	GAACGTcgtccagcaggaagacaTCgtC	GGACGTgggttacaatgcccggcTCgaA	spoT	COG0317	guanosine-3',5'-bis(diphosphate) 3'-pyrophosphohydrolase
pau-PA14_70480	pae-PA5339	0.81	0.81	GAACGTcgtccagcaggaagacaTCgtC	GGACGTgggttacaatgcccggcTCgaA	---	COG0251	putative endoribonuclease L-PSP
pau-PA14_70490	pae-PA5340	0.81	0.81	GAACGTcgtccagcaggaagacaTCgtC	GGACGTgggttacaatgcccggcTCgaA	---	---	putative lipoprotein
-------------------------	-------------------------	---------	---------	-----------------------------------------------------	-----------------------------------------------------	------------	-----------------	----------------------------------------------------------------------------
pau-PA14_08400	pae-PA0655	0.81	0.81	GCACTTccggtaaactggtgcgaTCttT	GCACTTccggtaaactggtgcgaTCttT	---	COG2941	2-nonaprenyl-3-methyl-6-methoxy-1,4-benzoquinol hydroxylase
-------------------------	-------------------------	---------	---------	-----------------------------------------------------	-----------------------------------------------------	------------	-----------------	----------------------------------------------------------------------------
pau-PA14_18410	pae-PA3550	0.81	0.81	GAACTGctgcaggacgaaggct.TCcgC	GAACTGctgcaggacgaaggct.TCcgC	algF	ROG1036	alginate o-acetyltransferase AlgF
-------------------------	-------------------------	---------	---------	-----------------------------------------------------	-----------------------------------------------------	------------	-----------------	----------------------------------------------------------------------------
pau-PA14_41390	pae-PA1793	0.81	0.81	GAAGTTcggggcggcggtggtc.TCtgG	GAAGTTcggggcggcggtggtc.TCtgG	ppiB	COG0652	peptidyl-prolyl cis-trans isomerase B
pau-PA14_41400	pae-PA1792	0.81	0.81	GAAGTTcggggcggcggtggtc.TCtgG	GAAGTTcggggcggcggtggtc.TCtgG	---	COG2908	putative UDP-2,3-diacylglucosamine hydrolase
-------------------------	-------------------------	---------	---------	-----------------------------------------------------	-----------------------------------------------------	------------	-----------------	----------------------------------------------------------------------------
pau-PA14_49900	pae-PA1119	0.81	0.81	GAACTCaacgacccccgcatcctTCagG	GAACTCaacgacccccgcatcctTCagG	yfiB	COG2885	probable outer membrane protein precursor
-------------------------	-------------------------	---------	---------	-----------------------------------------------------	-----------------------------------------------------	------------	-----------------	----------------------------------------------------------------------------
pau-PA14_70440	pae-PA5336	0.81	0.81	GAACTCaaccgggaagccaacacTCtaG	GGACGTgggttacaatgcccggcTCgaA	gmk	COG0194	guanylate kinase
pau-PA14_70450	pae-PA5337	0.81	0.81	GAACTCaaccgggaagccaacacTCtaG	GGACGTgggttacaatgcccggcTCgaA	rpoZ	COG1758	DNA-directed RNA polymerase subunit omega
pau-PA14_70470	pae-PA5338	0.81	0.81	GAACGTcgtccagcaggaagacaTCgtC	GGACGTgggttacaatgcccggcTCgaA	spoT	COG0317	guanosine-3',5'-bis(diphosphate) 3'-pyrophosphohydrolase
pau-PA14_70480	pae-PA5339	0.81	0.81	GAACGTcgtccagcaggaagacaTCgtC	GGACGTgggttacaatgcccggcTCgaA	---	COG0251	putative endoribonuclease L-PSP
pau-PA14_70490	pae-PA5340	0.81	0.81	GAACGTcgtccagcaggaagacaTCgtC	GGACGTgggttacaatgcccggcTCgaA	---	---	putative lipoprotein
-------------------------	-------------------------	---------	---------	-----------------------------------------------------	-----------------------------------------------------	------------	-----------------	----------------------------------------------------------------------------
pau-PA14_34710	pae-PA2314	0.81	0.81	GAACTGcgggccaatcccggtt.TCggC	GAACTGccggccaatcccggtt.TCggC	---	COG2814	putative major facilitator family transporter
-------------------------	-------------------------	---------	---------	-----------------------------------------------------	-----------------------------------------------------	------------	-----------------	----------------------------------------------------------------------------
pau-PA14_70720	pae-PA5357	0.81	0.81	GAACGTgctaccctcgccgcct.TCtgC	GAACGTgctaccctcgccgcct.TCtgC	ubiC	COG3161	chorismate-pyruvate lyase
pau-PA14_70730	pae-PA5358	0.81	0.81	GAACGTgctaccctcgccgcct.TCtgC	GAACGTgctaccctcgccgcct.TCtgC	ubiA	COG0382	4-hydroxybenzoate polyprenyltransferase
-------------------------	-------------------------	---------	---------	-----------------------------------------------------	-----------------------------------------------------	------------	-----------------	----------------------------------------------------------------------------
pau-PA14_64640	pae-PA4890	0.81	---	GAATATttcagtgaacgatcgt.TCacA	---	---	COG1309	putative transcriptional regulator, TetR family
-------------------------	-------------------------	---------	---------	-----------------------------------------------------	-----------------------------------------------------	------------	-----------------	----------------------------------------------------------------------------
pau-PA14_49860	---	0.81	---	GAACATcggcgagccgctactggTCtaT	---	---	---	hypothetical protein
-------------------------	-------------------------	---------	---------	-----------------------------------------------------	-----------------------------------------------------	------------	-----------------	----------------------------------------------------------------------------
pau-PA14_63450	---	0.81	---	GGACCTgccgacggtgactact.TCgaA	---	---	COG3668	conserved hypothetical protein
-------------------------	-------------------------	---------	---------	-----------------------------------------------------	-----------------------------------------------------	------------	-----------------	----------------------------------------------------------------------------
pau-PA14_29340	pae-PA2689	0.81	0.81	GAACCTgagcctcggcgccggcgTCgaC	GAACCTgagcctcggcgccggcgTCgaC	---	COG2819	hypothetical protein
-------------------------	-------------------------	---------	---------	-----------------------------------------------------	-----------------------------------------------------	------------	-----------------	----------------------------------------------------------------------------
pau-PA14_69925	pae-PA5297	0.81	0.81	GAACTTttgccgctccacgcgcgACcaA	GAACTTttgccgctccacgcgcgACcaA	poxB	COG0028	pyruvate dehydrogenase (cytochrome)
-------------------------	-------------------------	---------	---------	-----------------------------------------------------	-----------------------------------------------------	------------	-----------------	----------------------------------------------------------------------------
pau-PA14_28690	pae-PA2740	0.81	0.81	GGACTTcggtccggacgtaacg.TCacC	GGACTTcggtccggacgtaacg.TCacC	pheS	COG0016	phenylalanyl-tRNA synthetase, alpha-subunit
pau-PA14_28710	pae-PA2739	0.81	0.81	GAACGTgctgcgcatgtccaacaTCgaT	GAACGTgctgcgcatgtccaacaTCgaT	pheT	COG0072	phenylalanyl-tRNA synthetase, beta subunit
pau-PA14_28720	pae-PA2738	0.81	0.81	GAACGTgctgcgcatgtccaacaTCgaT	GAACGTgctgcgcatgtccaacaTCgaT	himA	COG0776	integration host factor, alpha subunit
pau-PA14_28730	pae-PA2737	0.81	0.81	GAACGTgctgcgcatgtccaacaTCgaT	GAACGTgctgcgcatgtccaacaTCgaT	---	COG0789	putative transcriptional regulator
-------------------------	-------------------------	---------	---------	-----------------------------------------------------	-----------------------------------------------------	------------	-----------------	----------------------------------------------------------------------------
pau-PA14_28120	pae-PA2781	0.81	0.81	GCACTCccccaacatgcggact.TCcgA	GCACTCccccaacatgcggact.TCcgA	---	---	hypothetical protein
-------------------------	-------------------------	---------	---------	-----------------------------------------------------	-----------------------------------------------------	------------	-----------------	----------------------------------------------------------------------------
pau-PA14_46850	pae-PA1347	0.81	0.81	GAACATcccggcacgcactcgccTCgcC	GAACATcccggcacgcactcgccTCgcC	---	COG2771	putative transcriptional regulator
pau-PA14_46860	pae-PA1346	0.81	0.81	GAACATcccggcacgcactcgccTCgcC	GAACATcccggcacgcactcgccTCgcC	---	COG1982	putative lysine decarboxylase
-------------------------	-------------------------	---------	---------	-----------------------------------------------------	-----------------------------------------------------	------------	-----------------	----------------------------------------------------------------------------
pau-PA14_25730	pae-PA2963	0.81	0.81	CAACTTcgcgacgacctggatt.TCtgA	CAACTTcgcgacgacctggatt.TCtgA	---	COG1559	putative aminodeoxychorismate lyase
pau-PA14_25740	pae-PA2962	0.81	0.81	CAACTTcgcgacgacctggatt.TCtgA	CAACTTcgcgacgacctggatt.TCtgA	tmk	COG0125	thymidylate kinase
pau-PA14_25760	pae-PA2961	0.81	0.81	CAACTTcgcgacgacctggatt.TCtgA	CAACTTcgcgacgacctggatt.TCtgA	holB	COG0470	DNA polymerase III, delta prime subunit
pau-PA14_25770	pae-PA2960	0.81	0.81	CAACTTcgcgacgacctggatt.TCtgA	CAACTTcgcgacgacctggatt.TCtgA	pilZ	COG3215	type 4 fimbrial biogenesis protein PilZ
pau-PA14_25780	pae-PA2959	0.81	0.81	CAACTTcgcgacgacctggatt.TCtgA	GAACTAcaagctcggcgacgaagTCttC	ycfH	COG0084	putative deoxyribonuclease, TatD family
-------------------------	-------------------------	---------	---------	-----------------------------------------------------	-----------------------------------------------------	------------	-----------------	----------------------------------------------------------------------------
pau-PA14_51520	---	0.81	---	GAAGTTatcttcccctctctgtaTCgcC	---	spcU	---	SpcU
-------------------------	-------------------------	---------	---------	-----------------------------------------------------	-----------------------------------------------------	------------	-----------------	----------------------------------------------------------------------------
pau-PA14_41080	pae-PA1813	0.81	---	GAACTGaccggcgcgcgggttc.TCggC	---	---	COG0491	putative hydroxyacylglutathione hydrolase
-------------------------	-------------------------	---------	---------	-----------------------------------------------------	-----------------------------------------------------	------------	-----------------	----------------------------------------------------------------------------
pau-PA14_24260	pae-PA3084	0.81	0.81	GAACATcctgttcaagtcggac.TCcgT	GAACATcctgttcaagtcggac.TCcgT	---	ROG0204	hypothetical protein
pau-PA14_24270	pae-PA3083	0.81	0.81	GAACATcctgttcaagtcggac.TCcgT	GAACATcctgttcaagtcggac.TCcgT	pepN	COG0308	aminopeptidase N
-------------------------	-------------------------	---------	---------	-----------------------------------------------------	-----------------------------------------------------	------------	-----------------	----------------------------------------------------------------------------
pau-PA14_09960	pae-PA4169	0.81	0.81	GAAAGTcatggcgtatctcccatTCggA	GAAAGTcatggcgtatctcccatTCggA	---	COG1959	putative transcriptional regulator
-------------------------	-------------------------	---------	---------	-----------------------------------------------------	-----------------------------------------------------	------------	-----------------	----------------------------------------------------------------------------
pau-PA14_03430	pae-PA0265	0.81	0.81	GAACACcggggcgctggccctt.TCgaA	GAACACcggggcgctggccctt.TCgaA	gabD	COG1012	succinate-semialdehyde dehydrogenase, NADP-dependent activity
pau-PA14_03450	pae-PA0266	0.81	0.81	GAACACcggggcgctggccctt.TCgaA	GAACACcggggcgctggccctt.TCgaA	gabT	COG0160	5-aminovalerate aminotransferase DavT
-------------------------	-------------------------	---------	---------	-----------------------------------------------------	-----------------------------------------------------	------------	-----------------	----------------------------------------------------------------------------
pau-PA14_32360	pae-PA2497	0.81	0.81	GAAATTaaatgatgtaatgccttTCagT	GAAATTaaatgatgtaatgccttTCagT	---	COG0583	putative lysR-family transcriptional regulator
-------------------------	-------------------------	---------	---------	-----------------------------------------------------	-----------------------------------------------------	------------	-----------------	----------------------------------------------------------------------------
pau-PA14_52350	pae-PA0920	0.81	0.81	GAACTCgcccgagaggccatac.TCtgT	GAACTCgcccgagaggccatac.TCtgT	---	COG2898	conserved hypothetical protein
pau-PA14_52370	pae-PA0919	0.81	0.81	GAACTCgcccgagaggccatac.TCtgT	GAACTCgcccgagaggccatac.TCtgT	---	COG3946	hypothetical protein
-------------------------	-------------------------	---------	---------	-----------------------------------------------------	-----------------------------------------------------	------------	-----------------	----------------------------------------------------------------------------
pau-PA14_03200	pae-PA0260	0.81	0.81	GAACCTggcaactggatgctgc.TCgaC	GAACCTggcaactggatgctgc.TCgaC	---	ROG8319	hypothetical protein
-------------------------	-------------------------	---------	---------	-----------------------------------------------------	-----------------------------------------------------	------------	-----------------	----------------------------------------------------------------------------
pau-PA14_46080	pae-PA1420	0.81	0.81	GGACCTggtcggctgcgacctggTCgaA	GGACCTgatcggctgcgacctggTCgaA	---	COG4319	conserved hypothetical protein
pau-PA14_46100	pae-PA1419	0.81	0.81	GGACCTggtcggctgcgacctggTCgaA	GGACCTgatcggctgcgacctggTCgaA	---	COG1457	putative transporter
pau-PA14_46110	pae-PA1418	0.81	0.81	GGACCTggtcggctgcgacctggTCgaA	GGACCTgatcggctgcgacctggTCgaA	---	COG0591	putative sodium:solute symport protein
pau-PA14_46120	pae-PA1417	0.81	0.81	GGACTTtccctcgccttttccatTCccG	GGACCTgatcggctgcgacctggTCgaA	ilvG	COG0028	putative decarboxylase
pau-PA14_46140	pae-PA1416	0.81	0.81	GGACTTtccctcgccttttccatTCccG	GGACCTgatcggctgcgacctggTCgaA	---	COG0277	putative oxidoreductase
pau-PA14_46150	pae-PA1415	0.81	0.81	GGACTGttcaacccgggcaagg.TCatA	GGACCTgatcggctgcgacctggTCgaA	---	COG0491	hypothetical protein
-------------------------	-------------------------	---------	---------	-----------------------------------------------------	-----------------------------------------------------	------------	-----------------	----------------------------------------------------------------------------
pau-PA14_58375	pae-PA4498	0.81	0.81	GAATTTaagctcgacttaaatt.TCagC	GAATTTaagctcgacttaaatt.TCagC	---	COG0006	probable metallopeptidase
-------------------------	-------------------------	---------	---------	-----------------------------------------------------	-----------------------------------------------------	------------	-----------------	----------------------------------------------------------------------------
pau-PA14_57930	pae-PA4461	0.81	0.81	GTACTTcgtcacgcagaaccgggTCgtG	GTACTTcgtcacgcagaaccgggTCgtG	---	COG1137	putative ATP-binding component of ABC transporter
pau-PA14_57940	pae-PA4462	0.81	0.81	GTACTTcgtcacgcagaaccgggTCgtG	GTACTTcgtcacgcagaaccgggTCgtG	rpoN	COG1508	RNA polymerase sigma-54 factor
pau-PA14_57950	pae-PA4463	0.81	0.81	GTACTTcgtcacgcagaaccgggTCgtG	GTACTTcgtcacgcagaaccgggTCgtG	---	COG1544	putative ribosomal subunit interface protein
pau-PA14_57960	pae-PA4464	0.81	0.81	GTACTTcgtcacgcagaaccgggTCgtG	GTACTTcgtcacgcagaaccgggTCgtG	ptsN	COG1762	nitrogen regulatory IIA protein
pau-PA14_57970	pae-PA4465	0.81	0.81	GTACTTcgtcacgcagaaccgggTCgtG	GTACTTcgtcacgcagaaccgggTCgtG	---	COG1660	hypothetical protein
pau-PA14_57980	pae-PA4466	0.81	0.81	GTACTTcgtcacgcagaaccgggTCgtG	GTACTTcgtcacgcagaaccgggTCgtG	---	COG1925	putative phosphoryl carrier protein
-------------------------	-------------------------	---------	---------	-----------------------------------------------------	-----------------------------------------------------	------------	-----------------	----------------------------------------------------------------------------
pau-PA14_47210	pae-PA1317	0.81	0.81	GAACTGgctgaagccagcggtc.TCcgC	GAACTGgctgaagccagcggtc.TCcgC	cyoA	COG1622	cytochrome o ubiquinol oxidase subunit II
pau-PA14_47190	pae-PA1318	0.81	0.81	GAACGTtccgccgacctacttc.TCttC	GAACTGgctgaagccagcggtc.TCcgC	cyoB	COG0843	cytochrome o ubiquinol oxidase subunit I
pau-PA14_47180	pae-PA1319	0.81	0.81	GAACGTtccgccgacctacttc.TCttC	GAACTGgctgaagccagcggtc.TCcgC	cyoC	COG1845	cytochrome o ubiquinol oxidase subunit III
pau-PA14_47160	pae-PA1320	0.81	0.81	GAACGTtccgccgacctacttc.TCttC	GAACTGgctgaagccagcggtc.TCcgC	cyoD	COG3125	cytochrome o ubiquinol oxidase subunit IV
pau-PA14_47150	pae-PA1321	0.81	0.81	GAACGTtccgccgacctacttc.TCttC	GAACTGgctgaagccagcggtc.TCcgC	cyoE	COG0109	cytochrome o ubiquinol oxidase protein CyoE
-------------------------	-------------------------	---------	---------	-----------------------------------------------------	-----------------------------------------------------	------------	-----------------	----------------------------------------------------------------------------
pau-PA14_02230	pae-PA0177	0.81	0.81	GAATTTccgccgcgtggagggtaTCgcC	GAACATggacggcctgtcgctgaTCcgC	cheW	COG0835	putative purine-binding chemotaxis protein
pau-PA14_02220	pae-PA0176	0.81	0.81	GAATTTccgccgcgtggagggtaTCgcC	GAACATggacggcctgtcgctgaTCcgC	aer2	COG0840	putative chemotaxis transducer
pau-PA14_02200	pae-PA0175	0.81	0.81	GAATTTccgccgcgtggagggtaTCgcC	GAACATggacggcctgtcgctgaTCcgC	cheR	COG1352	putative chemotaxis protein methyltransferase
pau-PA14_02190	pae-PA0174	0.81	0.81	GAATTTccgccgcgtggagggtaTCgcC	GAACATggacggcctgtcgctgaTCcgC	cheD	COG1871	putative chemotaxis protein
pau-PA14_02180	pae-PA0173	0.81	0.81	GAATTTccgccgcgtggagggtaTCgcC	GAACATggacggcctgtcgctgaTCcgC	cheB	COG2201	chemotaxis response regulator protein-glutamate methylesterase
pau-PA14_02150	pae-PA0172	0.81	0.81	GAATTTccgccgcgtggagggtaTCgcC	GAACATggacggcctgtcgctgaTCcgC	---	COG2208	putative serine phosphatase
pau-PA14_02140	pae-PA0171	0.81	0.81	GAATTTccgccgcgtggagggtaTCgcC	GAACATggacggcctgtcgctgaTCcgC	---	---	conserved hypothetical protein
pau-PA14_02130	pae-PA0170	0.81	0.81	GAATTTccgccgcgtggagggtaTCgcC	GAACATggacggcctgtcgctgaTCcgC	---	COG4817	hypothetical protein
-------------------------	-------------------------	---------	---------	-----------------------------------------------------	-----------------------------------------------------	------------	-----------------	----------------------------------------------------------------------------
pau-PA14_03170	pae-PA0987	0.81	0.81	GAACTGtgtcgccgacacggct.TCagT	GAACTGtgtcgccgacacggct.TCagT	---	COG2801	conserved hypothetical protein
-------------------------	-------------------------	---------	---------	-----------------------------------------------------	-----------------------------------------------------	------------	-----------------	----------------------------------------------------------------------------
pau-PA14_39260	pae-PA1952	0.81	0.81	GAACTGatggagttcggcttca.TCcaG	GAACTGatggagttcggcttca.TCcaG	---	---	conserved hypothetical protein
pau-PA14_39270	pae-PA1951	0.81	0.81	GAACTGatggagttcggcttca.TCcaG	GAACTGatggagttcggcttca.TCcaG	---	---	conserved hypothetical protein
-------------------------	-------------------------	---------	---------	-----------------------------------------------------	-----------------------------------------------------	------------	-----------------	----------------------------------------------------------------------------
pau-PA14_59250	pae-PA1382	0.81	---	GAACCTcttggcttgcctcctgaTCccC	---	pilN2	COG1450	Type IV B pilus protein
pau-PA14_59270	---	0.81	---	GAACCTcttggcttgcctcctgaTCccC	---	pilO2	ROG0022	type IV b pilus protein
pau-PA14_59280	---	0.81	---	GAACCTcttggcttgcctcctgaTCccC	---	pilP2	---	type IV B pilus protein
pau-PA14_59290	---	0.81	---	GAACCTcttggcttgcctcctgaTCccC	---	pilQ2	COG2804	type IV B pilus protein
pau-PA14_59310	---	0.81	---	GAACCTcttggcttgcctcctgaTCccC	---	pilR2	COG1459	type IV B pilus Protein
pau-PA14_59320	---	0.81	---	GAACCTcttggcttgcctcctgaTCccC	---	pilS2	COG2165	type IV B pilus protein
pau-PA14_59340	---	0.81	---	GAACCTcttggcttgcctcctgaTCccC	---	pilT2	---	type IV B pilus protein
pau-PA14_59350	---	0.81	---	GAACCTcttggcttgcctcctgaTCccC	---	pilV2	COG2165	Type IV B pilus protein
pau-PA14_59360	---	0.81	---	GAACCTcttggcttgcctcctgaTCccC	---	pilM2	ROG1232	type IV B pilus protein
-------------------------	-------------------------	---------	---------	-----------------------------------------------------	-----------------------------------------------------	------------	-----------------	----------------------------------------------------------------------------
pau-PA14_47640	pae-PA1282	0.81	0.81	GAACCGttcgccacagaggtta.TCcc	GAACCGttcgccacagaggtta.TCcc	---	COG0477	putative major facilitator superfamily (MFS) transporter
-------------------------	-------------------------	---------	---------	-----------------------------------------------------	-----------------------------------------------------	------------	-----------------	----------------------------------------------------------------------------
pau-PA14_09550	pae-PA4204	0.81	0.81	GAACCCaacggcctggctccgg.TCcaA	GAACCCaacggcctggctccgg.TCcaA	ppgL	COG2706	putative 3-carboxymuconate cyclase
-------------------------	-------------------------	---------	---------	-----------------------------------------------------	-----------------------------------------------------	------------	-----------------	----------------------------------------------------------------------------
pau-PA14_04240	pae-PA0325	0.81	0.81	GAACGTggccggccagccgggctTCcgC	GAACGTggccggacagccgggctTCcgC	---	COG1176	putative permease of ABC transporter
pau-PA14_04230	pae-PA0324	0.81	0.81	GAACGTggccggccagccgggctTCcgC	GAACGTggccggacagccgggctTCcgC	---	COG1177	putative permease of ABC transporter
pau-PA14_04220	pae-PA0323	0.81	0.81	GAACGTggccggccagccgggctTCcgC	GAACGTggccggacagccgggctTCcgC	---	COG0687	putative binding protein component of ABC transporter
-------------------------	-------------------------	---------	---------	-----------------------------------------------------	-----------------------------------------------------	------------	-----------------	----------------------------------------------------------------------------
pau-PA14_02520	pae-PA0200	0.81	---	GCAATTttaatattctatgaat.TCatA	---	---	ROG1706	conserved hypothetical protein
-------------------------	-------------------------	---------	---------	-----------------------------------------------------	-----------------------------------------------------	------------	-----------------	----------------------------------------------------------------------------
pau-PA14_54350	pae-PA0768	0.81	0.81	GAAATTccccaggaagccttcc.TCgcC	GAAATTccccaggaagccttcc.TCgcC	lepB	COG0681	signal peptidase I
pau-PA14_54340	pae-PA0769	0.81	0.81	GAAATTccccaggaagccttcc.TCgcC	GAAATTccccaggaagccttcc.TCgcC	---	ROG0100	hypothetical protein
pau-PA14_54330	pae-PA0770	0.81	0.81	GAAATTccccaggaagccttcc.TCgcC	GAAATTccccaggaagccttcc.TCgcC	rnc	COG0571	ribonuclease III
pau-PA14_54320	pae-PA0771	0.81	0.81	GAAATTccccaggaagccttcc.TCgcC	GAAATTccccaggaagccttcc.TCgcC	era	COG1159	GTP-binding protein Era
pau-PA14_54300	pae-PA0772	0.81	0.81	GAAATTccccaggaagccttcc.TCgcC	GAAATTccccaggaagccttcc.TCgcC	recO	COG1381	DNA repair protein RecO
pau-PA14_54290	pae-PA0773	0.81	0.81	GAAATTccccaggaagccttcc.TCgcC	GAAATTccccaggaagccttcc.TCgcC	pdxJ	COG0854	pyridoxal phosphate biosynthetic protein PdxJ
-------------------------	-------------------------	---------	---------	-----------------------------------------------------	-----------------------------------------------------	------------	-----------------	----------------------------------------------------------------------------
pau-PA14_31290	pae-PA2570	0.81	0.81	GAAGTTtgattttttgtcgtta.TCttC	GAATTTtgattttttgtcgtta.TCttC	pa1L	---	PA-I galactophilic lectin
-------------------------	-------------------------	---------	---------	-----------------------------------------------------	-----------------------------------------------------	------------	-----------------	----------------------------------------------------------------------------
pau-PA14_15860	pae-PA3754	0.81	0.81	GAATTTcatgccaggttcttct.TCggG	GAATTTcatgccaggttcttct.TCggG	---	COG0494	putative NUDIX hydrolase
pau-PA14_15870	pae-PA3753	0.81	0.81	GAATTTcatgccaggttcttct.TCggG	GAATTTcatgccaggttcttct.TCggG	---	COG0663	putative acetyltransferase
pau-PA14_15880	pae-PA3752	0.81	0.81	GAATTTcatgccaggttcttct.TCggG	GAATTTcatgccaggttcttct.TCggG	---	COG3313	conserved hypothetical protein
pau-PA14_15890	pae-PA3751	0.81	0.81	GAATTTcatgccaggttcttct.TCggG	GAATTTcatgccaggttcttct.TCggG	purT	COG0027	phosphoribosylglycinamide formyltransferase 2
pau-PA14_15910	pae-PA3750	0.81	0.81	GAATTTcatgccaggttcttct.TCggG	GAATTTcatgccaggttcttct.TCggG	---	COG2755	putative Lysophospholipase
-------------------------	-------------------------	---------	---------	-----------------------------------------------------	-----------------------------------------------------	------------	-----------------	----------------------------------------------------------------------------
pau-PA14_35290	pae-PA2265	0.81	0.9	GAACACccgcgaaggcttcttc.TCcgA	GAACTTataattagcctgctaa.TCatT	gnd	COG2303	gluconate dehydrogenase
pau-PA14_35270	pae-PA2266	0.81	0.9	GAACACccgcgaaggcttcttc.TCcgA	GAACTTataattagcctgctaa.TCatT	---	COG2010	putative cytochrome c precursor
-------------------------	-------------------------	---------	---------	-----------------------------------------------------	-----------------------------------------------------	------------	-----------------	----------------------------------------------------------------------------
pau-PA14_11510	pae-PA4047	0.81	0.81	GGACTTccgtttccctaggagt.TCccC	GGACTTccgtttccctaggagt.TCccC	ribA	COG0807	GTP cyclohydrolase II
pau-PA14_11520	pae-PA4046	0.81	0.81	GGACTTccgtttccctaggagt.TCccC	GGACTTccgtttccctaggagt.TCccC	---	---	conserved hypothetical protein
pau-PA14_11530	pae-PA4045	0.81	0.81	GGACTTccgtttccctaggagt.TCccC	GGACTTccgtttccctaggagt.TCccC	---	COG0614	putative ABC transporter
-------------------------	-------------------------	---------	---------	-----------------------------------------------------	-----------------------------------------------------	------------	-----------------	----------------------------------------------------------------------------
pau-PA14_47660	pae-PA1280	0.81	0.81	GACCTTcgccgaagcggcggtc.TCggA	GACCTTcgccgaagcggcggtc.TCggA	cobC	COG0406	putative alpha-ribazole-5'-phosphate phosphatase
pau-PA14_47650	pae-PA1281	0.81	0.81	GACCTTcgccgaagcggcggtc.TCggA	GACCTTcgccgaagcggcggtc.TCggA	cobV	COG0368	adenosylcobinamide-GDP ribazoletransferase
-------------------------	-------------------------	---------	---------	-----------------------------------------------------	-----------------------------------------------------	------------	-----------------	----------------------------------------------------------------------------
pau-PA14_04040	pae-PA0309	0.81	0.81	GCACTCttcggccaatctggtggTCagA	GCACTCttcggccaatctggtggTCagA	---	ROG3431	conserved hypothetical protein
-------------------------	-------------------------	---------	---------	-----------------------------------------------------	-----------------------------------------------------	------------	-----------------	----------------------------------------------------------------------------
pau-PA14_06990	pae-PA0537	0.81	0.81	GAACGTgctggccattggctgg.TCtaC	GAACGTgctggccattggctgg.TCtaC	---	COG1704	putative exported protein
pau-PA14_06980	pae-PA0536	0.81	0.81	GAACGTgctggccattggctgg.TCtaC	GAACGTgctggccattggctgg.TCtaC	---	COG1512	putative dehydrogenase
-------------------------	-------------------------	---------	---------	-----------------------------------------------------	-----------------------------------------------------	------------	-----------------	----------------------------------------------------------------------------
pau-PA14_02720	pae-PA0222	0.81	0.81	GAACTGatcgacaagacccgta.TCgcG	GAACTGatcgacaagacccgta.TCgcG	---	COG0687	putative binding protein component of ABC transporter
-------------------------	-------------------------	---------	---------	-----------------------------------------------------	-----------------------------------------------------	------------	-----------------	----------------------------------------------------------------------------
pau-PA14_48170	pae-PA1242	0.81	0.81	GAACGAagcgtttcgccaggcggTCggA	GAACGAagcgtttcgccaggcggTCggA	---	COG1404	conserved hypothetical protein
-------------------------	-------------------------	---------	---------	-----------------------------------------------------	-----------------------------------------------------	------------	-----------------	----------------------------------------------------------------------------
pau-PA14_05810	pae-PA0444	0.81	0.81	GAACTGgcccggcttcgccgcctTCgcG	GAACTGgcccggcttcgccgcctTCgcG	amaB	COG0624	N-carbamoyl-beta-alanine amidohydrolase
-------------------------	-------------------------	---------	---------	-----------------------------------------------------	-----------------------------------------------------	------------	-----------------	----------------------------------------------------------------------------
pau-PA14_11150	pae-PA4077	0.81	0.81	GAAATGgcccggcgcatccatc.TCgaA	GAAATGgcccggcgcatccatc.TCgaA	---	COG1476	putative transcriptional regulator
-------------------------	-------------------------	---------	---------	-----------------------------------------------------	-----------------------------------------------------	------------	-----------------	----------------------------------------------------------------------------
pau-PA14_52730	pae-PA0894	0.81	0.81	GTAGTTggggaccatataccgg.TCgaA	GTAGTTggggaccatataccgg.TCgaA	---	---	hypothetical protein
-------------------------	-------------------------	---------	---------	-----------------------------------------------------	-----------------------------------------------------	------------	-----------------	----------------------------------------------------------------------------
pau-PA14_49840	pae-PA1124	0.81	0.81	GAACCTccctgaacgttcctgttTCtaT	GAACCTccctgaacgttcctgttTCtcT	dgt	COG0232	deoxyguanosinetriphosphate triphosphohydrolase
pau-PA14_49820	pae-PA1125	0.81	0.81	GAACCTccctgaacgttcctgttTCtaT	GAACCTccctgaacgttcctgttTCtcT	cobB	COG0846	probable cobalamin biosynthetic protein
-------------------------	-------------------------	---------	---------	-----------------------------------------------------	-----------------------------------------------------	------------	-----------------	----------------------------------------------------------------------------
pau-PA14_48000	pae-PA1254	0.81	0.81	GAACGCtgccgtcgccctgtgacTCggA	GAACGCtgccgtcgccctgtgacTCggA	---	COG0329	putative dihydrodipicolinate synthetase
pau-PA14_48010	pae-PA1253	0.81	0.81	GAACGCtgccgtcgccctgtgacTCggA	GAACGCtgccgtcgccctgtgacTCggA	---	COG1012	putative semialdehyde dehydrogenase
-------------------------	-------------------------	---------	---------	-----------------------------------------------------	-----------------------------------------------------	------------	-----------------	----------------------------------------------------------------------------
pau-PA14_03040	pae-PA0246	0.81	---	GAATATcgacgaaagacgaccc.TCggA	---	---	COG0477	putative MFS transporter
-------------------------	-------------------------	---------	---------	-----------------------------------------------------	-----------------------------------------------------	------------	-----------------	----------------------------------------------------------------------------
pau-PA14_66790	pae-PA5054	0.81	0.81	GAACATcgccggctcgatctgcgTCttC	GAACATcgccggctcgatctgcgTCttC	hslU	COG1220	ATP-dependent protease ATP-binding subunit HslU
pau-PA14_66800	pae-PA5055	0.81	0.81	GAACATcgccggctcgatctgcgTCttC	GAACATcgccggctcgatctgcgTCttC	---	COG3536	conserved hypothetical protein
-------------------------	-------------------------	---------	---------	-----------------------------------------------------	-----------------------------------------------------	------------	-----------------	----------------------------------------------------------------------------
pau-PA14_53700	pae-PA0817	0.81	0.81	GGAGTTcgcggatcatccaagccTCgaA	GGAGTTcgcggatcatccaagccTCgaA	---	COG3565	probable ring-cleaving dioxygenase
-------------------------	-------------------------	---------	---------	-----------------------------------------------------	-----------------------------------------------------	------------	-----------------	----------------------------------------------------------------------------
pau-PA14_05560	pae-PA0428	0.81	0.81	GGAGTTcgcagaacttggtgattTCacA	GGAGTTcgcagaacttggtgattTCacA	rhlE	COG0513	putative ATP-dependent RNA helicase, DEAD box family
-------------------------	-------------------------	---------	---------	-----------------------------------------------------	-----------------------------------------------------	------------	-----------------	----------------------------------------------------------------------------
pau-PA14_59130	---	0.81	---	GAACTGggtgccttgctccgag.TCgcC	---	---	ROG1005	conserved hypothetical protein
pau-PA14_59140	---	0.81	---	GAACTGggtgccttgctccgag.TCgcC	---	---	ROG1626	conserved hypothetical protein
pau-PA14_59150	---	0.81	---	GAACTGggtgccttgctccgag.TCgcC	---	---	COG0629	putative single-stranded DNA binding protein
-------------------------	-------------------------	---------	---------	-----------------------------------------------------	-----------------------------------------------------	------------	-----------------	----------------------------------------------------------------------------
pau-PA14_33780	pae-PA2388	0.81	0.81	GAAATCattaaatttataataatTCtcA	GAAATCattaaatttataataatTCtcA	fpvR	COG3712	putative transmembrane sensor
pau-PA14_33770	pae-PA2389	0.81	0.81	GAAATCattaaatttataataatTCtcA	GAACATcgcgaggacggcagca.TCcgC	pvdR	COG0845	putative ABC export system, membrane fusion protein
pau-PA14_33760	pae-PA2390	0.81	0.81	GAAATCattaaatttataataatTCtcA	GAACATcgcgaggacggcagca.TCcgC	pvdT	COG0577	putative ATP-binding/permease fusion ABC transporter
pau-PA14_33750	pae-PA2391	0.81	0.81	GAAATCattaaatttataataatTCtcA	GAACATcgcgaggacggcagca.TCcgC	opmQ	COG1538	putative outer membrane protein precursor
-------------------------	-------------------------	---------	---------	-----------------------------------------------------	-----------------------------------------------------	------------	-----------------	----------------------------------------------------------------------------
pau-PA14_01010	pae-PA0083	0.81	0.81	GAAGGTgagggccgcgcagcggcTCcgA	GAATCTcatccccgatgggatt.TCccA	---	COG3516	conserved hypothetical protein
pau-PA14_01020	pae-PA0084	0.81	0.81	GAAGGTgagggccgcgcagcggcTCcgA	GAATCTcatccccgatgggatt.TCccA	---	COG3517	conserved hypothetical protein
pau-PA14_01030	pae-PA0085	0.81	0.81	GAAGGTgagggccgcgcagcggcTCcgA	GAATCTcatccccgatgggatt.TCccA	hcp1	COG3157	protein secretion apparatus assembly protein
pau-PA14_01040	pae-PA0086	0.81	0.81	GAAGGTgagggccgcgcagcggcTCcgA	GAATCTcatccccgatgggatt.TCccA	---	COG4455	putative secretion protein
pau-PA14_01060	pae-PA0087	0.81	0.81	GAAGGTgagggccgcgcagcggcTCcgA	GAATCTcatccccgatgggatt.TCccA	---	COG3518	conserved hypothetical protein
pau-PA14_01070	pae-PA0088	0.81	0.81	GAAGGTgagggccgcgcagcggcTCcgA	GAATCTcatccccgatgggatt.TCccA	---	COG3519	conserved hypothetical protein
pau-PA14_01080	pae-PA0089	0.81	0.81	GAAGGTgagggccgcgcagcggcTCcgA	GAATCTcatccccgatgggatt.TCccA	---	COG3520	conserved hypothetical protein
pau-PA14_01100	pae-PA0090	0.81	0.81	GAAGGTgagggccgcgcagcggcTCcgA	GAATCTcatccccgatgggatt.TCccA	clpV1	COG0542	putative ClpA/B-type chaperone
pau-PA14_01110	pae-PA0091	0.81	0.81	GAAGGTgagggccgcgcagcggcTCcgA	GAATCTcatccccgatgggatt.TCccA	vgrG1	COG3501	type VI secretion system protein VgrG
-------------------------	-------------------------	---------	---------	-----------------------------------------------------	-----------------------------------------------------	------------	-----------------	----------------------------------------------------------------------------
pau-PA14_37660	pae-PA2076	0.81	0.81	GAACGTcgcgcttcctgtcatc.TCcgC	GAACGTcgcgcttcctgtcatc.TCcgC	---	COG0583	LysR-type transcriptional regulator
-------------------------	-------------------------	---------	---------	-----------------------------------------------------	-----------------------------------------------------	------------	-----------------	----------------------------------------------------------------------------
pau-PA14_51830	pae-PA0962	0.81	0.81	GAACCAttcgcttgaccgggcagTCggA	GAACCAttcgcttgaccgggcagTCggA	---	COG0783	probable dna-binding stress protein
-------------------------	-------------------------	---------	---------	-----------------------------------------------------	-----------------------------------------------------	------------	-----------------	----------------------------------------------------------------------------
pau-PA14_41090	pae-PA1812	0.81	0.81	GAATTTttgcccggaacagcac.TCagC	GAATTTttgcccggaacagcac.TCagC	mltD	COG1388	membrane-bound lytic murein transglycosylase D precursor
pau-PA14_41110	pae-PA1811	0.81	0.81	GAATTTttgcccggaacagcac.TCagC	GAATTTttgcccggaacagcac.TCagC	---	COG4166	putative solute-binding protein
pau-PA14_41130	pae-PA1810	0.81	0.81	GAATTTttgcccggaacagcac.TCagC	GAATTTttgcccggaacagcac.TCagC	---	COG4166	putative binding protein component of ABC transporter
pau-PA14_41140	pae-PA1809	0.81	0.81	GAATTTttgcccggaacagcac.TCagC	GAATTTttgcccggaacagcac.TCagC	---	COG4174	putative ABC transporter, permease protein
pau-PA14_41150	pae-PA1808	0.81	0.81	GAATTTttgcccggaacagcac.TCagC	GAATTTttgcccggaacagcac.TCagC	---	COG4239	putative permease of ABC transporter
pau-PA14_41160	pae-PA1807	0.81	0.81	GAATTTttgcccggaacagcac.TCagC	GAATTTttgcccggaacagcac.TCagC	---	COG4172	putative ATP-binding component of ABC transporter
pau-PA14_41170	pae-PA1806	0.81	0.81	GAATTTttgcccggaacagcac.TCagC	GAATTTttgcccggaacagcac.TCagC	fabI	COG0623	NADH-dependent enoyl-ACP reductase
-------------------------	-------------------------	---------	---------	-----------------------------------------------------	-----------------------------------------------------	------------	-----------------	----------------------------------------------------------------------------
pau-PA14_17930	pae-PA3584	0.81	0.81	GAAATTgaaaaagcctggcgaa.TCggG	GAAATTgaaaaagcctggtgaa.TCggG	glpD	COG0578	glycerol-3-phosphate dehydrogenase
pau-PA14_17920	pae-PA3585	0.81	0.81	GAAATTgaaaaagcctggcgaa.TCggG	GAAATTgaaaaagcctggtgaa.TCggG	glpM	COG3136	membrane protein GlpM
-------------------------	-------------------------	---------	---------	-----------------------------------------------------	-----------------------------------------------------	------------	-----------------	----------------------------------------------------------------------------
pau-PA14_15000	pae-PA3794	0.81	0.81	GAATGTtcagccggcgcgcagcgTCctA	GAATGTtcagccggcgcgcagcgTCctA	---	---	hypothetical protein
pau-PA14_15020	pae-PA3793	0.81	0.81	GAATGTtcagccggcgcgcagcgTCctA	GAATGTtcagccggcgcgcagcgTCctA	---	---	hypothetical protein
-------------------------	-------------------------	---------	---------	-----------------------------------------------------	-----------------------------------------------------	------------	-----------------	----------------------------------------------------------------------------
pau-PA14_59470	---	0.81	---	GAAATCccgccagcccccgaat.TCgaA	---	---	---	hypothetical protein
pau-PA14_59480	---	0.81	---	GAAATCccgccagcccccgaat.TCgaA	---	---	ROG2338	conserved hypothetical protein
pau-PA14_59490	---	0.81	---	GAAATCccgccagcccccgaat.TCgaA	---	---	---	hypothetical protein
-------------------------	-------------------------	---------	---------	-----------------------------------------------------	-----------------------------------------------------	------------	-----------------	----------------------------------------------------------------------------
pau-PA14_08790	pae-PA4268	0.81	0.81	GAACTCgagcggtaactaagca.TCaaC	GAACTCgagcggtaactaagca.TCaaC	rpsL	COG0048	30S ribosomal protein S12
pau-PA14_08810	pae-PA4267	0.81	0.81	GAACTCgagcggtaactaagca.TCaaC	GAACTCgagcggtaactaagca.TCaaC	rpsG	COG0049	30S ribosomal protein S7
pau-PA14_08820	pae-PA4266	0.81	0.81	GAACTCgagcggtaactaagca.TCaaC	GAACTCgagcggtaactaagca.TCaaC	fusA1	COG0480	elongation factor G
pau-PA14_08830	pae-PA4277	0.81	---	GAACTCgagcggtaactaagca.TCaaC	---	tufA	COG0050	elongation factor Tu
pau-PA14_08840	pae-PA4264	0.81	0.81	GAACTCgagcggtaactaagca.TCaaC	GAACTCgagcggtaactaagca.TCaaC	rpsJ	COG0051	30S ribosomal protein S10
pau-PA14_08850	pae-PA4263	0.81	0.81	GAACTCgagcggtaactaagca.TCaaC	GAACTCgagcggtaactaagca.TCaaC	rplC	COG0087	50S ribosomal protein L3
pau-PA14_08860	pae-PA4262	0.81	0.81	GAACTCgagcggtaactaagca.TCaaC	GAACTCgagcggtaactaagca.TCaaC	rplD	COG0088	50S ribosomal protein L4
pau-PA14_08870	pae-PA4261	0.81	0.81	GAACTCgagcggtaactaagca.TCaaC	GAACTCgagcggtaactaagca.TCaaC	rplW	COG0089	50S ribosomal protein L23
pau-PA14_08880	pae-PA4260	0.81	0.81	GAACTCgagcggtaactaagca.TCaaC	GAACTCgagcggtaactaagca.TCaaC	rplB	COG0090	50S ribosomal protein L2
pau-PA14_08890	pae-PA4259	0.81	0.81	GAACTCgagcggtaactaagca.TCaaC	GAACTCgagcggtaactaagca.TCaaC	rpsS	COG0185	30S ribosomal protein S19
pau-PA14_08900	pae-PA4258	0.81	0.81	GAACTCgagcggtaactaagca.TCaaC	GAACTCgagcggtaactaagca.TCaaC	rplV	COG0091	50S ribosomal protein L22
pau-PA14_08910	pae-PA4257	0.81	0.81	GAACTCgagcggtaactaagca.TCaaC	GAACTCgagcggtaactaagca.TCaaC	rpsC	COG0092	30S ribosomal protein S3
pau-PA14_08920	pae-PA4256	0.81	0.81	GAACTCgagcggtaactaagca.TCaaC	GAACTCgagcggtaactaagca.TCaaC	rplP	COG0197	50S ribosomal protein L16
pau-PA14_08930	pae-PA4255	0.81	0.81	GAACTCgagcggtaactaagca.TCaaC	GAACTCgagcggtaactaagca.TCaaC	rpmC	COG0255	50S ribosomal protein L29
pau-PA14_08940	pae-PA4254	0.81	0.81	GAACTCgagcggtaactaagca.TCaaC	GAACTCgagcggtaactaagca.TCaaC	rpsQ	COG0186	30S ribosomal protein S17
pau-PA14_08950	pae-PA4253	0.81	0.81	GAACTCgagcggtaactaagca.TCaaC	GAACTCgagcggtaactaagca.TCaaC	rplN	COG0093	50S ribosomal protein L14
pau-PA14_08960	pae-PA4252	0.81	0.81	GAACTCgagcggtaactaagca.TCaaC	GAAGTTcatgaagatcgtctcgcTCgcC	rplX	COG0198	50S ribosomal protein L24
pau-PA14_08970	pae-PA4251	0.81	0.81	GAACTCgagcggtaactaagca.TCaaC	GAAGTTcatgaagatcgtctcgcTCgcC	rplE	COG0094	50S ribosomal protein L5
pau-PA14_08980	pae-PA4250	0.81	0.81	GAACTCgagcggtaactaagca.TCaaC	GAAGTTcatgaagatcgtctcgcTCgcC	rpsN	COG0199	30S ribosomal protein S14
pau-PA14_08990	pae-PA4249	0.81	0.81	GAACTCgagcggtaactaagca.TCaaC	GAAGTTcatgaagatcgtctcgcTCgcC	rpsH	COG0096	30S ribosomal protein S8
pau-PA14_09000	pae-PA4248	0.81	0.81	GAACTCgagcggtaactaagca.TCaaC	GAAGTTcatgaagatcgtctcgcTCgcC	rplF	COG0097	50S ribosomal protein L6
pau-PA14_09010	pae-PA4247	0.81	0.81	GAACTCgagcggtaactaagca.TCaaC	GAAGTTcatgaagatcgtctcgcTCgcC	rplR	COG0256	50S ribosomal protein L18
pau-PA14_09020	pae-PA4246	0.81	0.81	GAACTCgagcggtaactaagca.TCaaC	GAAGTTcatgaagatcgtctcgcTCgcC	rpsE	COG0098	30S ribosomal protein S5
pau-PA14_09030	pae-PA4245	0.81	0.81	GAACTCgagcggtaactaagca.TCaaC	GAAGTTcatgaagatcgtctcgcTCgcC	rpmD	COG1841	50S ribosomal protein L30
pau-PA14_09040	pae-PA4244	0.81	0.81	GAACTCgagcggtaactaagca.TCaaC	GAAGTTcatgaagatcgtctcgcTCgcC	rplO	COG0200	50S ribosomal protein L15
pau-PA14_09050	pae-PA4243	0.81	0.81	GAACTCgagcggtaactaagca.TCaaC	GAAGTTcatgaagatcgtctcgcTCgcC	secY	COG0201	preprotein translocase subunit SecY
pau-PA14_09070	pae-PA4242	0.81	0.81	GAACTCgagcggtaactaagca.TCaaC	GAAGTTcatgaagatcgtctcgcTCgcC	rpmJ	COG0257	50S ribosomal subunit protein L36
pau-PA14_09080	pae-PA4241	0.81	0.81	GAACTCgagcggtaactaagca.TCaaC	GAAGTTcatgaagatcgtctcgcTCgcC	rpsM	COG0099	30S ribosomal protein S13
pau-PA14_09090	pae-PA4240	0.81	0.81	GAACTCgagcggtaactaagca.TCaaC	GAAGTTcatgaagatcgtctcgcTCgcC	rpsK	COG0100	30S ribosomal protein S11
pau-PA14_09100	pae-PA4239	0.81	0.81	GAACTCgagcggtaactaagca.TCaaC	GAAGTTcatgaagatcgtctcgcTCgcC	rpsD	COG0522	30S ribosomal protein S4
pau-PA14_09115	pae-PA4238	0.81	0.81	GAACTCgagcggtaactaagca.TCaaC	GTACCTtcaagagtgctccggc.TCgcA	rpoA	COG0202	DNA-directed RNA polymerase subunit alpha
pau-PA14_09130	pae-PA4237	0.81	0.81	GAACTCgagcggtaactaagca.TCaaC	GTACCTtcaagagtgctccggc.TCgcA	rplQ	COG0203	50S ribosomal protein L17
-------------------------	-------------------------	---------	---------	-----------------------------------------------------	-----------------------------------------------------	------------	-----------------	----------------------------------------------------------------------------
pau-PA14_53370	pae-PA0843	0.81	0.81	GAAGTAcgcagattgatggaaa.TCaaA	GAACTCgaaccgaaccaggcga.TCagT	plcR	COG0514	phospholipase accessory protein PlcR precursor
-------------------------	-------------------------	---------	---------	-----------------------------------------------------	-----------------------------------------------------	------------	-----------------	----------------------------------------------------------------------------
pau-PA14_19490	pae-PA3450	0.81	---	GAACGGccttgggcatagtgggtTCcaA	---	lsfA	COG0450	putative thiol-specific antioxidant protein
-------------------------	-------------------------	---------	---------	-----------------------------------------------------	-----------------------------------------------------	------------	-----------------	----------------------------------------------------------------------------
pau-PA14_06210	pae-PA0475	0.81	0.81	GGACTTctgcggggtcgcgcgggTCggC	GGACTTctgcggggtcgcgcgggTCggC	---	COG1309	putative transcriptional regulator
-------------------------	-------------------------	---------	---------	-----------------------------------------------------	-----------------------------------------------------	------------	-----------------	----------------------------------------------------------------------------
pau-PA14_27070	pae-PA2864	0.81	---	GTACGTgcgaagacggcgacggcTCaaA	---	---	COG2259	putative membrane protein
-------------------------	-------------------------	---------	---------	-----------------------------------------------------	-----------------------------------------------------	------------	-----------------	----------------------------------------------------------------------------
pau-PA14_18480	pae-PA3546	0.81	0.81	GAACTGtaccgggtggcgatgc.TCgcC	GAACTGtaccgggtggcgatgc.TCgcC	algX	---	alginate biosynthesis protein AlgX
pau-PA14_18470	pae-PA3547	0.81	0.81	GAACTGtaccgggtggcgatgc.TCgcC	GAACTGtaccgggtggcgatgc.TCgcC	algL	ROG3185	poly(beta-d-mannuronate) lyase precursor AlgL
-------------------------	-------------------------	---------	---------	-----------------------------------------------------	-----------------------------------------------------	------------	-----------------	----------------------------------------------------------------------------
pau-PA14_46290	pae-PA1403	0.81	0.81	GGACCTagaatgcgacggattcaTCgcA	GGACCTagaatgcgacggattcaTCgcA	---	COG1309	putative transcriptional regulator, TetR family
-------------------------	-------------------------	---------	---------	-----------------------------------------------------	-----------------------------------------------------	------------	-----------------	----------------------------------------------------------------------------
pau-PA14_64080	pae-PA4845	0.81	0.81	GAACCGtctggcttcggaccgg.TCggA	GAACCGtctggcttcggaccgg.TCggA	dipZ	COG4232	thiol:disulfide interchange protein
-------------------------	-------------------------	---------	---------	-----------------------------------------------------	-----------------------------------------------------	------------	-----------------	----------------------------------------------------------------------------
pau-PA14_63310	pae-PA4790	0.81	0.81	GAAGTTggcgacatcgtcctttaTCtgC	GAAGTTggcgacatcgtcctttaTCtgC	smtA	COG0500	putative methyltransferase
-------------------------	-------------------------	---------	---------	-----------------------------------------------------	-----------------------------------------------------	------------	-----------------	----------------------------------------------------------------------------
pau-PA14_44930	pae-PA1508	0.81	0.81	GAAATGccggtccttcccctgc.TCcgA	GAAATGccggtccttcccctgc.TCcgA	---	COG4104	conserved hypothetical protein
-------------------------	-------------------------	---------	---------	-----------------------------------------------------	-----------------------------------------------------	------------	-----------------	----------------------------------------------------------------------------
pau-PA14_13530	pae-PA3893	0.81	0.81	GAACGTcccggtcagagcggta.TCttC	GAACGTcccggtcagagcggtg.TCttC	---	COG1289	putative outer membrane protein
pau-PA14_13560	pae-PA3892	0.81	0.81	GAACGTcccggtcagagcggta.TCttC	GAACGTcccggtcagagcggtg.TCttC	---	COG1566	putative fusaric acid resistance protein
-------------------------	-------------------------	---------	---------	-----------------------------------------------------	-----------------------------------------------------	------------	-----------------	----------------------------------------------------------------------------
pau-PA14_10890	pae-PA4098	0.81	0.81	GAACTGcgcctgctcggcagcg.TCggC	GAACTGcgcctgctcggcagcg.TCggC	---	COG1028	putative short-chain dehydrogenase
-------------------------	-------------------------	---------	---------	-----------------------------------------------------	-----------------------------------------------------	------------	-----------------	----------------------------------------------------------------------------
pau-PA14_16720	pae-PA3684	0.81	0.81	GGACTTgctcagcctggccggctTCgcC	GGACTTgctcagcctggccggctTCgcC	---	---	conserved hypothetical protein
pau-PA14_16730	pae-PA3683	0.81	0.81	GGACTTgctcagcctggccggctTCgcC	GGACTTgctcagcctggccggctTCgcC	---	COG1801	conserved hypothetical protein
-------------------------	-------------------------	---------	---------	-----------------------------------------------------	-----------------------------------------------------	------------	-----------------	----------------------------------------------------------------------------
pau-PA14_30520	pae-PA2596	0.81	0.81	GCACTGagtctttgaaacgtaccTCccA	GAACTGagcggcaaccacggcc.TCagC	---	COG0715	putative periplasmic aliphatic sulfonate-binding protein
pau-PA14_30540	pae-PA2595	0.81	0.81	GCACTGagtctttgaaacgtaccTCccA	GAACTGagcggcaaccacggcc.TCagC	---	COG0715	putative periplasmic aliphatic sulfonate-binding protein
pau-PA14_30550	pae-PA2594	0.81	0.81	GCACTGagtctttgaaacgtaccTCccA	GAACTGagcggcaaccacggcc.TCagC	ssuA	COG0715	putative periplasmic aliphatic sulfonate-binding protein
-------------------------	-------------------------	---------	---------	-----------------------------------------------------	-----------------------------------------------------	------------	-----------------	----------------------------------------------------------------------------
pau-PA14_55150	pae-PA0708	0.81	0.81	GAACTGaaccagtacgtggtaggTCatG	GAACTGaaccagtacgtggtaggTCatG	---	COG0583	probable transcriptional regulator
-------------------------	-------------------------	---------	---------	-----------------------------------------------------	-----------------------------------------------------	------------	-----------------	----------------------------------------------------------------------------
pau-PA14_63480	pae-PA4804	0.81	0.81	GAACGTgatgtcgccgccgctgaTCctC	GAACGTgatgtcgccgccgctgaTCctC	---	COG0531	putative amino acid permease
pau-PA14_63470	pae-PA4803	0.81	0.81	GAACGTgatgtcgccgccgctgaTCctC	GAACGTgatgtcgccgccgctgaTCctC	---	COG0500	Putative methyltransferase
-------------------------	-------------------------	---------	---------	-----------------------------------------------------	-----------------------------------------------------	------------	-----------------	----------------------------------------------------------------------------
pau-PA14_36270	pae-PA2199	0.81	0.81	GAACTGccagcggccagcctgtcTCcgG	GAACTGccagcggccagcctgtcTCcgG	---	COG2084	putative 3-hydroxyisobutyrate dehydrogenase
-------------------------	-------------------------	---------	---------	-----------------------------------------------------	-----------------------------------------------------	------------	-----------------	----------------------------------------------------------------------------
pau-PA14_51800	pae-PA0965	0.81	0.81	GAAGTGgggtacgcttgatgcgtTCgaA	GAAGTGgggtacgcttgatgcgtTCgaA	ruvC	COG0817	crossover junction endodeoxyribonuclease RuvC
pau-PA14_51790	pae-PA0966	0.81	0.81	GAAGTGgggtacgcttgatgcgtTCgaA	GAAGTGgggtacgcttgatgcgtTCgaA	ruvA	COG0632	Holliday junction ATP-dependent DNA helicase RuvA
pau-PA14_51780	pae-PA0967	0.81	0.81	GAAGTGgggtacgcttgatgcgtTCgaA	GAAGTGgggtacgcttgatgcgtTCgaA	ruvB	COG2255	Holliday junction ATP-dependent DNA helicase RuvB
pau-PA14_51770	pae-PA0968	0.81	0.81	GAAGTGgggtacgcttgatgcgtTCgaA	GAAGTGgggtacgcttgatgcgtTCgaA	ybgC	COG0824	conserved hypothetical protein
pau-PA14_51750	pae-PA0969	0.81	0.81	GAACTGcttgtcagcgccgagg.TCgaG	GAAGTGgggtacgcttgatgcgtTCgaA	tolQ	COG0811	translocation protein TolQ
pau-PA14_51740	pae-PA0970	0.81	0.81	GAACTGcttgtcagcgccgagg.TCgaG	GAAGTGgggtacgcttgatgcgtTCgaA	tolR	COG0848	translocation protein TolR
pau-PA14_51730	pae-PA0971	0.81	0.81	GAACTGcttgtcagcgccgagg.TCgaG	GAAGTGgggtacgcttgatgcgtTCgaA	tolA	COG3064	translocation protein TolA
pau-PA14_51720	pae-PA0972	0.81	0.81	GAACTGcttgtcagcgccgagg.TCgaG	GAAGTGgggtacgcttgatgcgtTCgaA	tolB	COG0823	translocation protein TolB
pau-PA14_51710	pae-PA0973	0.81	0.81	GAACTGcttgtcagcgccgagg.TCgaG	GAAGTGgggtacgcttgatgcgtTCgaA	oprL	COG2885	Peptidoglycan associated lipoprotein OprL precursor
pau-PA14_51690	pae-PA0974	0.81	0.81	GAACTGcttgtcagcgccgagg.TCgaG	GAAGTGgggtacgcttgatgcgtTCgaA	---	COG1729	conserved hypothetical protein
pau-PA14_51680	pae-PA0975	0.81	0.81	GAACTGcttgtcagcgccgagg.TCgaG	GAAGTGgggtacgcttgatgcgtTCgaA	---	COG0602	probable radical activating enzyme
pau-PA14_51670	pae-PA0976	0.81	0.81	GAACTGcttgtcagcgccgagg.TCgaG	GAAGTGgggtacgcttgatgcgtTCgaA	---	COG0603	7-cyano-7-deazaguanine synthase
pau-PA14_51660	---	0.81	---	GAACTGcttgtcagcgccgagg.TCgaG	---	---	---	tRNA-Lys
-------------------------	-------------------------	---------	---------	-----------------------------------------------------	-----------------------------------------------------	------------	-----------------	----------------------------------------------------------------------------
pau-PA14_45250	pae-PA1484	0.81	0.81	GAAGTTgaggcagtaacggagacTCgcG	GAAGTTgaggcagtaacggagacTCgcG	---	---	putative transcriptional regulator
-------------------------	-------------------------	---------	---------	-----------------------------------------------------	-----------------------------------------------------	------------	-----------------	----------------------------------------------------------------------------
pau-PA14_12730	pae-PA3953	0.81	0.81	GAACAGgccgtcgatcagggtttTCtcA	GAACAGgccgtcgatcagggtttTCtcA	---	COG1335	possible isochorismatase family protein
pau-PA14_12710	pae-PA3954	0.81	0.81	GAACAGgccgtcgatcagggtttTCtcA	GAACAGgccgtcgatcagggtttTCtcA	---	COG2141	possible Coenzyme F420-dependent N5,N10-methylene tetrahydromethanopterin reductase
-------------------------	-------------------------	---------	---------	-----------------------------------------------------	-----------------------------------------------------	------------	-----------------	----------------------------------------------------------------------------
pau-PA14_02830	pae-PA0230	0.81	0.81	GAACTCgccgcgctgcgcgacc.TCgaG	GAACGTcttctactggtatgtt.TCagC	pcaB	COG0015	3-carboxy-cis,cis-muconate cycloisomerase
pau-PA14_02840	pae-PA0231	0.81	0.81	GAACTCgccgcgctgcgcgacc.TCgaG	GAACGTcttctactggtatgtt.TCagC	pcaD	COG0596	beta-ketoadipate enol-lactone hydrolase
pau-PA14_02850	pae-PA0232	0.81	0.81	GAACTCgccgcgctgcgcgacc.TCgaG	GAACGTcttctactggtatgtt.TCagC	pcaC	COG0599	gamma-carboxymuconolactone decarboxylase
-------------------------	-------------------------	---------	---------	-----------------------------------------------------	-----------------------------------------------------	------------	-----------------	----------------------------------------------------------------------------
pau-PA14_14220	pae-PA3849	0.81	0.81	GAACACcgtggaggtgccgctc.TCctA	GAACACcgtggaggtgccgctc.TCctA	---	COG3081	putative nucleoid-associated protein
-------------------------	-------------------------	---------	---------	-----------------------------------------------------	-----------------------------------------------------	------------	-----------------	----------------------------------------------------------------------------
pau-PA14_54970	---	0.81	---	GAGCTTgcgcggcgctgcgccg.TCccA	---	---	COG1132	possible ABC transporter protein
pau-PA14_54960	---	0.81	---	GAGCTTgcgcggcgctgcgccg.TCccA	---	---	COG1629	hypothetical protein
pau-PA14_54950	pae-PA2335	0.81	---	GAGCTTgcgcggcgctgcgccg.TCccA	---	---	COG1629	hypothetical protein
-------------------------	-------------------------	---------	---------	-----------------------------------------------------	-----------------------------------------------------	------------	-----------------	----------------------------------------------------------------------------
pau-PA14_22830	pae-PA3199	0.81	0.81	GAACTGggcatgtaccgtgcggtTCcaG	GAACTGggcatgtaccgtgcggtTCcaG	yciO	COG0009	putative SUA5/yciO/yrdC family:Sua5/YciO/YrdC/YwlC protein family
-------------------------	-------------------------	---------	---------	-----------------------------------------------------	-----------------------------------------------------	------------	-----------------	----------------------------------------------------------------------------
pau-PA14_04150	pae-PA0318	0.81	0.81	GATCTTcgccgagtagcaggtt.TCgcA	GATCTTcgccgagtagcaggtg.TCgcA	ycgM	COG0179	putative fumarylacetoacetate hydrolase family protein
-------------------------	-------------------------	---------	---------	-----------------------------------------------------	-----------------------------------------------------	------------	-----------------	----------------------------------------------------------------------------
pau-PA14_73190	pae-PA5550	0.81	---	GAAATCgccggataagttttgatTCgcA	---	glmR	COG1349	GlmR transcriptional regulator
pau-PA14_73170	pae-PA5549	0.81	---	GAAATCgccggataagttttgatTCgcA	---	glmS	COG0449	glucosamine--fructose-6-phosphate aminotransferase
-------------------------	-------------------------	---------	---------	-----------------------------------------------------	-----------------------------------------------------	------------	-----------------	----------------------------------------------------------------------------
pau-PA14_00300	pae-PA0026	0.81	0.81	GTACGTctcaaatcggtttcca.TCtgA	GTACGTctcaaattggcttcca.TCtgA	plcB	ROG0671	phospholipase C, PlcB
pau-PA14_00310	pae-PA0027	0.81	0.81	GTACGTctcaaatcggtttcca.TCtgA	GTACGTctcaaattggcttcca.TCtgA	---	COG0760	putative peptidyl-prolyl isomerase
pau-PA14_00320	pae-PA0028	0.81	0.81	GTACGTctcaaatcggtttcca.TCtgA	GTACGTctcaaattggcttcca.TCtgA	---	ROG0951	conserved hypothetical protein
-------------------------	-------------------------	---------	---------	-----------------------------------------------------	-----------------------------------------------------	------------	-----------------	----------------------------------------------------------------------------
pau-PA14_38040	pae-PA2047	0.81	0.81	GAAACTgccgcgttccggtttttTCtcA	GAAACTgccgcgttccggtttttTCtcA	---	COG2207	putative transcriptional regulator, AraC family
-------------------------	-------------------------	---------	---------	-----------------------------------------------------	-----------------------------------------------------	------------	-----------------	----------------------------------------------------------------------------
pau-PA14_71640	pae-PA5428	0.81	0.81	GCACTTcgagggtgccgagcaggTCttT	GCACTTcgagggtgccgagcaggTCttT	---	COG0583	putative transcriptional regulator, LysR family
-------------------------	-------------------------	---------	---------	-----------------------------------------------------	-----------------------------------------------------	------------	-----------------	----------------------------------------------------------------------------
pau-PA14_24860	pae-PA3032	0.81	0.81	GAACCCgcgtggcgcaggacgcgTCgcA	GAACCCgcgtggcgcaggacgcgTCgcA	snr1	COG1858	cytochrome c Snr1
-------------------------	-------------------------	---------	---------	-----------------------------------------------------	-----------------------------------------------------	------------	-----------------	----------------------------------------------------------------------------
pau-PA14_00110	pae-PA0010	0.81	0.81	GAAATTcacctgtgctgaggct.TCgaT	GAAATTcacctgtgctgaggct.TCgaT	tag	COG2818	DNA-3-methyladenine glycosidase I
-------------------------	-------------------------	---------	---------	-----------------------------------------------------	-----------------------------------------------------	------------	-----------------	----------------------------------------------------------------------------
pau-PA14_35070	pae-PA2281	0.81	0.81	GAACAAccgaggcggccgccgc.TCacA	GAACAAccgaggcggccgccgc.TCacA	---	COG2207	putative transcriptional regulator, AraC family
-------------------------	-------------------------	---------	---------	-----------------------------------------------------	-----------------------------------------------------	------------	-----------------	----------------------------------------------------------------------------
pau-PA14_59160	---	0.81	---	GAAGTTgcaggtggcaagaacc.TCtcT	---	---	COG3130	hypothetical protein
-------------------------	-------------------------	---------	---------	-----------------------------------------------------	-----------------------------------------------------	------------	-----------------	----------------------------------------------------------------------------
pau-PA14_27910	pae-PA2801	0.81	0.81	GAAGATgggacggttgatgctt.TCccA	GAAGATgggacggttgatgctt.TCccA	---	COG0824	putative thioesterase
-------------------------	-------------------------	---------	---------	-----------------------------------------------------	-----------------------------------------------------	------------	-----------------	----------------------------------------------------------------------------
pau-PA14_08620	pae-PA4280	0.81	0.81	GAACTCagaagtgaaacgacgcaTCgcC	GAACTCagaagtgaaacgacgcaTCgcC	birA	COG0340	BirA bifunctional protein
pau-PA14_08630	pae-PA4279	0.81	0.81	GAACTCagaagtgaaacgacgcaTCgcC	GAACTCagaagtgaaacgacgcaTCgcC	---	COG1521	putative transcriptional regulator
pau-PA14_08640	pae-PA4278	0.81	0.81	GAACTCagaagtgaaacgacgcaTCgcC	GAACTCagaagtgaaacgacgcaTCgcC	---	ROG3577	conserved hypothetical protein
-------------------------	-------------------------	---------	---------	-----------------------------------------------------	-----------------------------------------------------	------------	-----------------	----------------------------------------------------------------------------
pau-PA14_29180	pae-PA2704	0.81	0.81	GAACTGgtcaaggaacagatgtaTCcgT	GAACTGgtcaaggaacagatgtaTCcgT	---	COG2207	putative transcriptional regulator, AraC family
-------------------------	-------------------------	---------	---------	-----------------------------------------------------	-----------------------------------------------------	------------	-----------------	----------------------------------------------------------------------------
pau-PA14_30580	pae-PA2591	0.81	0.81	GTAGTTctgacctgtggctatctTCgaA	GTAGTTctgacctgtggctatctTCgaA	---	---	putative transcriptional regulator, LuxR family
-------------------------	-------------------------	---------	---------	-----------------------------------------------------	-----------------------------------------------------	------------	-----------------	----------------------------------------------------------------------------
pau-PA14_42830	pae-PA1676	0.81	0.81	GAACCCggccggaaggttccgg.TCctA	GAACCCggccggaaggttccgg.TCctA	---	---	conserved hypothetical protein
pau-PA14_42840	pae-PA1675	0.81	0.81	GAACCCggccggaaggttccgg.TCctA	GAACCCggccggaaggttccgg.TCctA	---	COG2840	conserved hypothetical protein
-------------------------	-------------------------	---------	---------	-----------------------------------------------------	-----------------------------------------------------	------------	-----------------	----------------------------------------------------------------------------
pau-PA14_24330	pae-PA3079	0.81	0.81	GAACAAccacaataaggcgggg.TCgc	GAACAAcaacaataaggcgggggTCgc	---	COG1033	putative export protein
-------------------------	-------------------------	---------	---------	-----------------------------------------------------	-----------------------------------------------------	------------	-----------------	----------------------------------------------------------------------------
pau-PA14_15770	pae-PA3762	0.81	0.81	GAACAAatgttgcgcttatctg.TCgtA	GAACAAatgttgcgcttatctg.TCgtA	---	COG3323	conserved hypothetical protein
-------------------------	-------------------------	---------	---------	-----------------------------------------------------	-----------------------------------------------------	------------	-----------------	----------------------------------------------------------------------------
pau-PA14_73360	pae-PA5564	0.81	0.81	GAACCAggcccgtccggaaacccTCggA	GAACCAggcccgtccggaaacccTCggA	gidB	COG0357	glucose inhibited division protein B
pau-PA14_73350	pae-PA5563	0.81	0.81	GCACTCccggaggatttccggg.TCgaA	GCACTCccggaggatttccggg.TCgaA	soj	COG1192	chromosome partitioning protein Soj
pau-PA14_73330	pae-PA5562	0.81	0.81	GCACTCccggaggatttccggg.TCgaA	GCACTCccggaggatttccggg.TCgaA	spoOJ	COG1475	chromosome partitioning protein
-------------------------	-------------------------	---------	---------	-----------------------------------------------------	-----------------------------------------------------	------------	-----------------	----------------------------------------------------------------------------
pau-PA14_27500	pae-PA2828	0.81	0.81	GAACTGctcttcggtcaactcc.TCgcG	GAACTGctcttcggtcaactcc.TCgcG	yfbQ	COG0436	putative aminotransferase
pau-PA14_27490	pae-PA2829	0.81	0.81	GAACTGctcttcggtcaactcc.TCgcG	GAACTGctcttcggtcaactcc.TCgcG	---	ROG4979	hypothetical protein
-------------------------	-------------------------	---------	---------	-----------------------------------------------------	-----------------------------------------------------	------------	-----------------	----------------------------------------------------------------------------
pau-PA14_58210	pae-PA4485	0.81	0.81	GAACGAgttgctgaagaaaaagcTCgaA	GAACGAgttgctgaagaaaaagcTCgaA	---	---	putative rplA family protein
pau-PA14_58220	pae-PA4486	0.81	0.81	GAACGAgttgctgaagaaaaagcTCgaA	GAACGAgttgctgaagaaaaagcTCgaA	---	COG0599	putative carboxymuconolactone decarboxylase
-------------------------	-------------------------	---------	---------	-----------------------------------------------------	-----------------------------------------------------	------------	-----------------	----------------------------------------------------------------------------
pau-PA14_57460	pae-PA4421	0.81	0.81	GGACTTattgtgttttgtcatc.TCttT	GGACTTattgtgttttgtcatc.TCttT	---	COG2001	conserved hypothetical protein
pau-PA14_57450	pae-PA4420	0.81	0.81	GGACTTattgtgttttgtcatc.TCttT	GAACTGgacggaaacgggcgtt.TCctG	mraW	COG0275	S-adenosyl-methyltransferase MraW
pau-PA14_57440	pae-PA4419	0.81	0.81	GGACTTattgtgttttgtcatc.TCttT	GAACTGgacggaaacgggcgtt.TCctG	ftsL	COG3116	cell division protein FtsL
pau-PA14_57425	pae-PA4418	0.81	0.81	GGACTTattgtgttttgtcatc.TCttT	GAACTGgacggaaacgggcgtt.TCctG	ftsI	COG0768	penicillin-binding protein 3
pau-PA14_57410	pae-PA4417	0.81	0.81	GGACTTattgtgttttgtcatc.TCttT	GAACTGgacggaaacgggcgtt.TCctG	murE	COG0769	UDP-N-acetylmuramoylalanyl-D-glutamate--2,6-diaminopimelate ligase
pau-PA14_57390	pae-PA4416	0.81	0.81	GGACTTattgtgttttgtcatc.TCttT	GAACTGgacggaaacgggcgtt.TCctG	murF	COG0770	UDP-N-acetylmuramoyl-tripeptide--D-alanyl-D-alanine ligase
pau-PA14_57380	pae-PA4415	0.81	0.81	GGACTTattgtgttttgtcatc.TCttT	GAACTGgacggaaacgggcgtt.TCctG	mraY	COG0472	UDP-N-acetylmuramyl pentapeptide phosphotransferas
pau-PA14_57370	pae-PA4414	0.81	0.81	GGACTTattgtgttttgtcatc.TCttT	GAACTGgacggaaacgggcgtt.TCctG	murD	COG0771	UDP-N-acetylmuramoyl-L-alanyl-D-glutamate synthetase
pau-PA14_57360	pae-PA4413	0.81	0.81	GGACTTattgtgttttgtcatc.TCttT	GAACTGgacggaaacgggcgtt.TCctG	ftsW	COG0772	cell division membrane protein
pau-PA14_57340	pae-PA4412	0.81	0.81	GGACTTattgtgttttgtcatc.TCttT	GAACTGgacggaaacgggcgtt.TCctG	murG	COG0707	undecaprenyldiphospho-muramoylpentapeptide beta-N-acetylglucosaminyltransferase
pau-PA14_57330	pae-PA4411	0.81	0.81	GGACTTattgtgttttgtcatc.TCttT	GAACTGgacggaaacgggcgtt.TCctG	murC	COG0773	UDP-N-acetylmuramate--L-alanine ligase
pau-PA14_57320	pae-PA4410	0.81	0.81	GGACTTattgtgttttgtcatc.TCttT	GAACTGgacggaaacgggcgtt.TCctG	ddlB	COG1181	D-alanine--D-alanine ligase
pau-PA14_57300	pae-PA4409	0.81	0.81	GGACTTattgtgttttgtcatc.TCttT	GAACTGgacggaaacgggcgtt.TCctG	ftsQ	COG1589	cell division septal protein
pau-PA14_57290	pae-PA4408	0.81	0.81	GGACTTattgtgttttgtcatc.TCttT	GAACTGgacggaaacgggcgtt.TCctG	ftsA	COG0849	ATP-binding cell division protein FtsA
pau-PA14_57275	pae-PA4407	0.81	0.81	GGACTTattgtgttttgtcatc.TCttT	GAACTGgacggaaacgggcgtt.TCctG	ftsZ	COG0206	cell division protein FtsZ
pau-PA14_57260	pae-PA4406	0.81	0.81	GGACTTattgtgttttgtcatc.TCttT	GAACTGgacggaaacgggcgtt.TCctG	lpxC	COG0774	UDP-3-O-[3-hydroxymyristoyl] N-acetylglucosamine deacetylase
-------------------------	-------------------------	---------	---------	-----------------------------------------------------	-----------------------------------------------------	------------	-----------------	----------------------------------------------------------------------------
pau-PA14_70510	pae-PA5341	0.81	0.81	GAACTCgcccagcacctcggct.TCtaC	GAACTCgcccagcacctcggct.TCtaC	---	COG1280	putative threonine efflux protein
-------------------------	-------------------------	---------	---------	-----------------------------------------------------	-----------------------------------------------------	------------	-----------------	----------------------------------------------------------------------------
pau-PA14_04340	pae-PA0333	0.81	0.81	GGACTTcaccggccttcgccggtTCtgT	GGACTTcaccggccttcgccggtTCtgT	---	COG0702	hypothetical protein
pau-PA14_04350	---	0.81	---	GGACTTcaccggccttcgccggtTCtgT	---	---	COG5528	putative integral membrane protein
-------------------------	-------------------------	---------	---------	-----------------------------------------------------	-----------------------------------------------------	------------	-----------------	----------------------------------------------------------------------------
pau-PA14_36530	pae-PA2169	0.81	0.81	GAACGCtccgcgacggcgagcc.TCccA	GAACGCtccgcgacggcgagcc.TCccA	---	ROG0312	conserved hypothetical protein
-------------------------	-------------------------	---------	---------	-----------------------------------------------------	-----------------------------------------------------	------------	-----------------	----------------------------------------------------------------------------
pau-PA14_35730	---	0.81	---	GAATTCacgctgaagctcggcccTCgaA	---	---	COG5481	hypothetical protein
-------------------------	-------------------------	---------	---------	-----------------------------------------------------	-----------------------------------------------------	------------	-----------------	----------------------------------------------------------------------------
pau-PA14_39330	pae-PA1947	0.81	0.81	GAACATgagaaggacggcgtgg.TCgaG	GAACATgagaaggacggcgtgg.TCgaG	rbsA	COG1129	ribose ABC transporter, ATP-binding protein
pau-PA14_39320	pae-PA1948	0.81	0.81	GAACATgagaaggacggcgtgg.TCgaG	GAACATgagaaggacggcgtgg.TCgaG	rbsC	COG1172	ribose ABC transporter, permease protein
pau-PA14_39300	pae-PA1949	0.81	0.81	GAACATgagaaggacggcgtgg.TCgaG	GAACATgagaaggacggcgtgg.TCgaG	rbsR	COG1609	ribose operon repressor RbsR
pau-PA14_39280	pae-PA1950	0.81	0.81	GAACATgagaaggacggcgtgg.TCgaG	GAACATgagaaggacggcgtgg.TCgaG	rbsK	COG0524	ribokinase
-------------------------	-------------------------	---------	---------	-----------------------------------------------------	-----------------------------------------------------	------------	-----------------	----------------------------------------------------------------------------
pau-PA14_41980	pae-PA1745	0.81	0.81	GAACCTtggaggcgcctcgcctcTCcaT	GAACCTtggaggcgcctcgcctcTCcaT	---	COG0777	conserved hypothetical protein
-------------------------	-------------------------	---------	---------	-----------------------------------------------------	-----------------------------------------------------	------------	-----------------	----------------------------------------------------------------------------
pau-PA14_10420	pae-PA4138	0.81	0.81	GAACTCcctcccaacctgtctccTCggG	GAACTCcctcccaacctgtctccTCggG	tyrS	COG0162	tyrosyl-tRNA synthetase
-------------------------	-------------------------	---------	---------	-----------------------------------------------------	-----------------------------------------------------	------------	-----------------	----------------------------------------------------------------------------
pau-PA14_04900	pae-PA0373	0.81	0.81	GAACTCgtgggtgggctgggtt.TCcgC	GAACTCgtgggtgggctgggtt.TCcgC	ftsY	COG0552	signal recognition particle receptor FtsY
pau-PA14_04910	pae-PA0374	0.81	0.81	GAACTCgtgggtgggctgggtt.TCcgC	GAACTCgtgggtgggctgggtt.TCcgC	ftsE	COG2884	cell division ATP-binding protein FtsE
pau-PA14_04920	pae-PA0375	0.81	0.81	GAACTCgtgggtgggctgggtt.TCcgC	GAACTCgtgggtgggctgggtt.TCcgC	ftsX	COG2177	cell division ABC transporter, permease protein FtsX
pau-PA14_04930	pae-PA0376	0.81	0.81	GAACTCgtgggtgggctgggtt.TCcgC	GAACTCgtgggtgggctgggtt.TCcgC	rpoH	COG0568	RNA polymerase sigma factor RpoH
-------------------------	-------------------------	---------	---------	-----------------------------------------------------	-----------------------------------------------------	------------	-----------------	----------------------------------------------------------------------------
pau-PA14_31950	pae-PA2524	0.81	0.81	GAAATTacatttccaggactctaTCcaG	GGACATgaacttcgacaacgac.TCcaA	cztS	COG0642	putative heavy metal sensor histidine kinase
-------------------------	-------------------------	---------	---------	-----------------------------------------------------	-----------------------------------------------------	------------	-----------------	----------------------------------------------------------------------------
pau-PA14_61180	pae-PA4623	0.81	0.81	AAACTTtcgatttcttcgattctTCatA	AAACTTtcgatttcttcgattttTCatA	---	ROG0210	conserved hypothetical protein
-------------------------	-------------------------	---------	---------	-----------------------------------------------------	-----------------------------------------------------	------------	-----------------	----------------------------------------------------------------------------
pau-PA14_02790	pae-PA0228	0.81	0.81	GAACTCgccgcgctgcgcgacc.TCgaG	GAACTCgccgcgctgcgcgacc.TCgaG	pcaF	COG0183	beta-ketoadipyl CoA thiolase PcaF
pau-PA14_02810	pae-PA0229	0.81	0.81	GAACTCgccgcgctgcgcgacc.TCgaG	GAACTCgccgcgctgcgcgacc.TCgaG	pcaT	COG0477	dicarboxylic acid transporter PcaT
pau-PA14_02830	pae-PA0230	0.81	0.81	GAACTCgccgcgctgcgcgacc.TCgaG	GAACGTcttctactggtatgtt.TCagC	pcaB	COG0015	3-carboxy-cis,cis-muconate cycloisomerase
pau-PA14_02840	pae-PA0231	0.81	0.81	GAACTCgccgcgctgcgcgacc.TCgaG	GAACGTcttctactggtatgtt.TCagC	pcaD	COG0596	beta-ketoadipate enol-lactone hydrolase
pau-PA14_02850	pae-PA0232	0.81	0.81	GAACTCgccgcgctgcgcgacc.TCgaG	GAACGTcttctactggtatgtt.TCagC	pcaC	COG0599	gamma-carboxymuconolactone decarboxylase
-------------------------	-------------------------	---------	---------	-----------------------------------------------------	-----------------------------------------------------	------------	-----------------	----------------------------------------------------------------------------
pau-PA14_14080	pae-PA3859	0.81	0.81	GCACTTcccttagcaaagcgca.TCcgC	GCACTTcccttagcaaagcgca.TCcgC	estB	COG0400	carboxylesterase
-------------------------	-------------------------	---------	---------	-----------------------------------------------------	-----------------------------------------------------	------------	-----------------	----------------------------------------------------------------------------
pau-PA14_51750	pae-PA0969	0.81	0.81	GAACTGcttgtcagcgccgagg.TCgaG	GAAGTGgggtacgcttgatgcgtTCgaA	tolQ	COG0811	translocation protein TolQ
pau-PA14_51740	pae-PA0970	0.81	0.81	GAACTGcttgtcagcgccgagg.TCgaG	GAAGTGgggtacgcttgatgcgtTCgaA	tolR	COG0848	translocation protein TolR
pau-PA14_51730	pae-PA0971	0.81	0.81	GAACTGcttgtcagcgccgagg.TCgaG	GAAGTGgggtacgcttgatgcgtTCgaA	tolA	COG3064	translocation protein TolA
pau-PA14_51720	pae-PA0972	0.81	0.81	GAACTGcttgtcagcgccgagg.TCgaG	GAAGTGgggtacgcttgatgcgtTCgaA	tolB	COG0823	translocation protein TolB
pau-PA14_51710	pae-PA0973	0.81	0.81	GAACTGcttgtcagcgccgagg.TCgaG	GAAGTGgggtacgcttgatgcgtTCgaA	oprL	COG2885	Peptidoglycan associated lipoprotein OprL precursor
pau-PA14_51690	pae-PA0974	0.81	0.81	GAACTGcttgtcagcgccgagg.TCgaG	GAAGTGgggtacgcttgatgcgtTCgaA	---	COG1729	conserved hypothetical protein
pau-PA14_51680	pae-PA0975	0.81	0.81	GAACTGcttgtcagcgccgagg.TCgaG	GAAGTGgggtacgcttgatgcgtTCgaA	---	COG0602	probable radical activating enzyme
pau-PA14_51670	pae-PA0976	0.81	0.81	GAACTGcttgtcagcgccgagg.TCgaG	GAAGTGgggtacgcttgatgcgtTCgaA	---	COG0603	7-cyano-7-deazaguanine synthase
pau-PA14_51660	---	0.81	---	GAACTGcttgtcagcgccgagg.TCgaG	---	---	---	tRNA-Lys
-------------------------	-------------------------	---------	---------	-----------------------------------------------------	-----------------------------------------------------	------------	-----------------	----------------------------------------------------------------------------
pau-PA14_41563	pae-PA1778	0.81	0.81	GAACGTcagccagcaaacggtgcTCggC	GAACGTcagccagcaaacggtgcTCggC	cobA	COG0007	uroporphyrin-III C-methyltransferase
-------------------------	-------------------------	---------	---------	-----------------------------------------------------	-----------------------------------------------------	------------	-----------------	----------------------------------------------------------------------------
pau-PA14_05920	pae-PA0454	0.81	---	TAACTTccggcgcggcgacgacgTCttA	---	---	COG1289	putative membrane protein
-------------------------	-------------------------	---------	---------	-----------------------------------------------------	-----------------------------------------------------	------------	-----------------	----------------------------------------------------------------------------
pau-PA14_41630	pae-PA1773	0.81	0.81	GAACCCgaggcgcgcatatggg.TCtcA	GAACCCggggtgcgcatacggg.TCtcA	cmaX	COG0598	putative cytoplasmic membrane-associated protein
pau-PA14_41610	pae-PA1774	0.81	0.81	GTATTTcgtcggctgcgctggc.TCtgA	GTATTTcgtcggctgcgctggc.TCtgA	crfX	---	conserved hypothetical protein
pau-PA14_41590	pae-PA1775	0.81	0.81	GTATTTcgtcggctgcgctggc.TCtgA	GTATTTcgtcggctgcgctggc.TCtgA	cmpX	COG0668	putative cytoplasmic membrane protein
pau-PA14_41575	pae-PA1776	0.81	---	GTATTTcgtcggctgcgctggc.TCtgA	---	sigX	COG1595	ECF sigma factor SigX
pau-PA14_41570	pae-PA1777	0.81	---	GTATTTcgtcggctgcgctggc.TCtgA	---	oprF	COG2885	major porin and structural outer membrane porin OprF precursor
-------------------------	-------------------------	---------	---------	-----------------------------------------------------	-----------------------------------------------------	------------	-----------------	----------------------------------------------------------------------------
pau-PA14_33460	pae-PA2415	0.81	0.81	GAACTCcagcgcttcgtgcagg.TCcgT	GAACTCcagcgcttcgcgcagg.TCcgT	---	COG4244	putative membrane protein
pau-PA14_33480	pae-PA2414	0.81	0.81	GAACTCcagcgcttcgtgcagg.TCcgT	GAACTCcagcgcttcgcgcagg.TCcgT	sndH	COG2133	L-sorbosone dehydrogenase
-------------------------	-------------------------	---------	---------	-----------------------------------------------------	-----------------------------------------------------	------------	-----------------	----------------------------------------------------------------------------
pau-PA14_60130	---	0.81	---	GCAGTTgagcctggcccagttccTCccA	---	---	ROG0271	conserved hypothetical protein
pau-PA14_60140	---	0.81	---	GCAGTTgagcctggcccagttccTCccA	---	---	COG0582	xerD-like putative integrase
-------------------------	-------------------------	---------	---------	-----------------------------------------------------	-----------------------------------------------------	------------	-----------------	----------------------------------------------------------------------------
pau-PA14_57180	pae-PA4399	0.81	0.81	GAACTGggccgcggcacctgct.TCagC	GAACTGggccgcggcacctgct.TCagC	---	COG2096	putative cob(I)alamin adenosyltransferase
-------------------------	-------------------------	---------	---------	-----------------------------------------------------	-----------------------------------------------------	------------	-----------------	----------------------------------------------------------------------------
pau-PA14_31700	pae-PA2541	0.81	0.81	GGACCTgttcttcaagcgcgattTCtgA	GGACCTgttcttcaagcgcgattTCtgA	pgsA	COG0558	CDP-alcohol phosphatidyltransferase
pau-PA14_31720	pae-PA2540	0.81	0.81	GGACCTgttcttcaagcgcgattTCtgA	GGACCTgttcttcaagcgcgattTCtgA	---	COG2267	putative lysophospholipas
pau-PA14_31730	pae-PA2539	0.81	0.81	GGACCTgttcttcaagcgcgattTCtgA	GGACCTgttcttcaagcgcgattTCtgA	---	COG2453	putative dual specificity phosphatase
pau-PA14_31740	pae-PA2538	0.81	0.81	GGACCTgttcttcaagcgcgattTCtgA	GGACCTgttcttcaagcgcgattTCtgA	---	---	hypothetical protein
pau-PA14_31750	pae-PA2537	0.81	0.81	GGACCTgttcttcaagcgcgattTCtgA	GGACCTgttcttcaagcgcgattTCtgA	---	COG0204	putative acyltransferase
pau-PA14_31760	pae-PA2536	0.81	0.81	GGACCTgttcttcaagcgcgattTCtgA	GGACCTgttcttcaagcgcgattTCtgA	cdsA	COG4589	putative phosphatidate cytidylyltransferase
-------------------------	-------------------------	---------	---------	-----------------------------------------------------	-----------------------------------------------------	------------	-----------------	----------------------------------------------------------------------------
pau-PA14_65000	pae-PA4922	0.81	0.81	GAACTCggtgcccgatcgggcagTCtgC	GAACTCggtgcccgatcgggcagTCtgC	azu	COG3241	azurin precursor
-------------------------	-------------------------	---------	---------	-----------------------------------------------------	-----------------------------------------------------	------------	-----------------	----------------------------------------------------------------------------
pau-PA14_28710	pae-PA2739	0.81	0.81	GAACGTgctgcgcatgtccaacaTCgaT	GAACGTgctgcgcatgtccaacaTCgaT	pheT	COG0072	phenylalanyl-tRNA synthetase, beta subunit
pau-PA14_28720	pae-PA2738	0.81	0.81	GAACGTgctgcgcatgtccaacaTCgaT	GAACGTgctgcgcatgtccaacaTCgaT	himA	COG0776	integration host factor, alpha subunit
pau-PA14_28730	pae-PA2737	0.81	0.81	GAACGTgctgcgcatgtccaacaTCgaT	GAACGTgctgcgcatgtccaacaTCgaT	---	COG0789	putative transcriptional regulator
-------------------------	-------------------------	---------	---------	-----------------------------------------------------	-----------------------------------------------------	------------	-----------------	----------------------------------------------------------------------------
pau-PA14_10220	pae-PA4154	0.81	0.81	GAACTCaatcgccccgagcgctgTCtgT	GAACTCaatcgccccgagcgctgTCtgT	ygiM	COG3103	putative SH3 domain protein
-------------------------	-------------------------	---------	---------	-----------------------------------------------------	-----------------------------------------------------	------------	-----------------	----------------------------------------------------------------------------
pau-PA14_28800	---	0.81	---	GGATTTattttagtgacgaatagTCtgA	---	---	COG3177	conserved hypothetical protein
-------------------------	-------------------------	---------	---------	-----------------------------------------------------	-----------------------------------------------------	------------	-----------------	----------------------------------------------------------------------------
pau-PA14_27730	pae-PA2815	0.81	0.81	GAACTCcaccaccacggggtgg.TCacT	GAACTCcaccaccaccgggtgg.TCacT	yafH	COG1960	putative acyl-CoA dehydrogenase
-------------------------	-------------------------	---------	---------	-----------------------------------------------------	-----------------------------------------------------	------------	-----------------	----------------------------------------------------------------------------
pau-PA14_50970	pae-PA1033	0.81	0.81	GAACCTaggttcctggcgtagagTCttC	GAACCTacgttcctggcgtagagTCttC	yfcG	COG0625	probable glutathione S-transferase
-------------------------	-------------------------	---------	---------	-----------------------------------------------------	-----------------------------------------------------	------------	-----------------	----------------------------------------------------------------------------
pau-PA14_68670	pae-PA5198	0.81	0.81	GAACCCcgggctcttccggcac.TCgaA	GAACCCtgggctattccggcac.TCgaA	---	COG1619	putative carboxypeptidase
-------------------------	-------------------------	---------	---------	-----------------------------------------------------	-----------------------------------------------------	------------	-----------------	----------------------------------------------------------------------------
pau-PA14_00990	pae-PA0082	0.81	---	GAAGGTgagggccgcgcagcggcTCcgA	---	---	COG3515	conserved hypothetical protein
pau-PA14_01010	pae-PA0083	0.81	0.81	GAAGGTgagggccgcgcagcggcTCcgA	GAATCTcatccccgatgggatt.TCccA	---	COG3516	conserved hypothetical protein
pau-PA14_01020	pae-PA0084	0.81	0.81	GAAGGTgagggccgcgcagcggcTCcgA	GAATCTcatccccgatgggatt.TCccA	---	COG3517	conserved hypothetical protein
pau-PA14_01030	pae-PA0085	0.81	0.81	GAAGGTgagggccgcgcagcggcTCcgA	GAATCTcatccccgatgggatt.TCccA	hcp1	COG3157	protein secretion apparatus assembly protein
pau-PA14_01040	pae-PA0086	0.81	0.81	GAAGGTgagggccgcgcagcggcTCcgA	GAATCTcatccccgatgggatt.TCccA	---	COG4455	putative secretion protein
pau-PA14_01060	pae-PA0087	0.81	0.81	GAAGGTgagggccgcgcagcggcTCcgA	GAATCTcatccccgatgggatt.TCccA	---	COG3518	conserved hypothetical protein
pau-PA14_01070	pae-PA0088	0.81	0.81	GAAGGTgagggccgcgcagcggcTCcgA	GAATCTcatccccgatgggatt.TCccA	---	COG3519	conserved hypothetical protein
pau-PA14_01080	pae-PA0089	0.81	0.81	GAAGGTgagggccgcgcagcggcTCcgA	GAATCTcatccccgatgggatt.TCccA	---	COG3520	conserved hypothetical protein
pau-PA14_01100	pae-PA0090	0.81	0.81	GAAGGTgagggccgcgcagcggcTCcgA	GAATCTcatccccgatgggatt.TCccA	clpV1	COG0542	putative ClpA/B-type chaperone
pau-PA14_01110	pae-PA0091	0.81	0.81	GAAGGTgagggccgcgcagcggcTCcgA	GAATCTcatccccgatgggatt.TCccA	vgrG1	COG3501	type VI secretion system protein VgrG
-------------------------	-------------------------	---------	---------	-----------------------------------------------------	-----------------------------------------------------	------------	-----------------	----------------------------------------------------------------------------
pau-PA14_28220	pae-PA2773	0.81	0.81	GAACCGgcgtggatcggttctt.TCcaA	GAACCGgcgtggatcggttctt.TCcaA	---	---	conserved hypothetical protein
-------------------------	-------------------------	---------	---------	-----------------------------------------------------	-----------------------------------------------------	------------	-----------------	----------------------------------------------------------------------------
pau-PA14_43540	pae-PA1622	0.81	0.81	GAACTGctgaaaggcgtgttcgaTCgcT	GAACTGctgaaaggcgtgttcgaTCgcT	---	COG0596	putative hydrolase
pau-PA14_43530	pae-PA1623	0.81	0.81	GAACTGctgaaaggcgtgttcgaTCgcT	GAACTGctgaaaggcgtgttcgaTCgcT	---	COG0625	putative glutathione S-transferase
pau-PA14_43520	pae-PA1624	0.81	0.81	GAACTGctgaaaggcgtgttcgaTCgcT	GAACTGctgaaaggcgtgttcgaTCgcT	---	ROG3970	conserved hypothetical protein
-------------------------	-------------------------	---------	---------	-----------------------------------------------------	-----------------------------------------------------	------------	-----------------	----------------------------------------------------------------------------
pau-PA14_50240	pae-PA1096	0.81	0.81	GAAGTCcggttgggacggtatt.TCgcA	GAAGTCcggttgggacggtatt.TCgcA	---	ROG0925	hypothetical protein
-------------------------	-------------------------	---------	---------	-----------------------------------------------------	-----------------------------------------------------	------------	-----------------	----------------------------------------------------------------------------
pau-PA14_38090	pae-PA2043	0.81	0.81	GAACTCctcgaccgacgtgctgtTCacC	GAACTCctcgaccgacgtgctgtTCacC	---	COG0564	putative pseudouridylate synthase
-------------------------	-------------------------	---------	---------	-----------------------------------------------------	-----------------------------------------------------	------------	-----------------	----------------------------------------------------------------------------
pau-PA14_63620	pae-PA4813	0.81	0.81	GCACGTgccttgccaactgcctgTCcaA	GCACGTgccttgccaactgcctgTCcaA	lipC	COG1075	lipase LipC
-------------------------	-------------------------	---------	---------	-----------------------------------------------------	-----------------------------------------------------	------------	-----------------	----------------------------------------------------------------------------
pau-PA14_04160	pae-PA0319	0.81	0.81	GAACAGcggcgacgagttgctgcTCgaA	GAACAGcggcgacgagttgctgcTCgaA	---	COG3204	putatitve transcriptional regulator
pau-PA14_04180	pae-PA0320	0.81	0.81	GAACAGcggcgacgagttgctgcTCgaA	GAACAGcggcgacgagttgctgcTCgaA	---	COG3111	conserved hypothetical protein
-------------------------	-------------------------	---------	---------	-----------------------------------------------------	-----------------------------------------------------	------------	-----------------	----------------------------------------------------------------------------
pau-PA14_66010	pae-PA4992	0.81	0.81	GAACCGgcctgggaggtagcct.TCgc	GAACCGgcctgggaggtggcct.TCgc	---	COG0667	putative oxidoreductase
-------------------------	-------------------------	---------	---------	-----------------------------------------------------	-----------------------------------------------------	------------	-----------------	----------------------------------------------------------------------------
pau-PA14_70390	pae-PA5332	0.81	0.81	GAATTTagctaaaccgtttgagcTCggG	GAATTTagctaaaccgtttgagcTCggG	crc	COG0708	catabolite repression control protein
-------------------------	-------------------------	---------	---------	-----------------------------------------------------	-----------------------------------------------------	------------	-----------------	----------------------------------------------------------------------------
pau-PA14_18150	pae-PA3568	0.81	0.81	GGACTTctccagcatccagaagcTCtaC	GGACTTctccagcatccagaagcTCtaC	acsL	COG0365	putative acetyl-coa synthetase
-------------------------	-------------------------	---------	---------	-----------------------------------------------------	-----------------------------------------------------	------------	-----------------	----------------------------------------------------------------------------
pau-PA14_39080	pae-PA1968	0.81	0.81	GAAATGaatgaccgccgctccg.TCgcA	GAAATGaatgaccgccgctccg.TCgcA	---	---	hypothetical protein
pau-PA14_39070	pae-PA1969	0.81	0.81	GAAATGaatgaccgccgctccg.TCgcA	GAAATGaatgaccgccgctccg.TCgcA	---	---	conserved hypothetical protein
-------------------------	-------------------------	---------	---------	-----------------------------------------------------	-----------------------------------------------------	------------	-----------------	----------------------------------------------------------------------------
pau-PA14_57640	pae-PA4437	0.81	0.81	GAACCTaggataggtagccagg.TCggC	GAACTCtctccccaccattaccgTCgcC	---	ROG2285	hypothetical protein
-------------------------	-------------------------	---------	---------	-----------------------------------------------------	-----------------------------------------------------	------------	-----------------	----------------------------------------------------------------------------
pau-PA14_07620	pae-PA0584	0.81	0.81	GAACTGgtggtcggcgccctgc.TCcgG	GAACTGgcggtcggcgccctgc.TCcgG	cca	COG0617	multifunctional tRNA nucleotidyl transferase/2'3'-cyclic phosphodiesterase/2'nucleotidase/phosphatase
-------------------------	-------------------------	---------	---------	-----------------------------------------------------	-----------------------------------------------------	------------	-----------------	----------------------------------------------------------------------------
pau-PA14_11920	pae-PA4014	0.81	0.81	GAACTGgtcgacccgctcctgg.TCgaT	GAACTGgtcgacccgctcctgg.TCgaT	---	COG1380	hypothetical protein
pau-PA14_11930	pae-PA4013	0.81	0.81	GAACTGgtcgacccgctcctgg.TCgaT	GAACTGgtcgacccgctcctgg.TCgaT	---	COG1346	putative membrane protein
pau-PA14_11940	pae-PA4012	0.81	0.81	GAACTGgtcgacccgctcctgg.TCgaT	GAACTGgtcgacccgctcctgg.TCgaT	---	COG2802	hypothetical protein
-------------------------	-------------------------	---------	---------	-----------------------------------------------------	-----------------------------------------------------	------------	-----------------	----------------------------------------------------------------------------
pau-PA14_26780	pae-PA2883	0.81	0.81	CAACTTccgagcgccgccgggagTCtcA	CAACTTccaagcgccgccgggagTCtcA	---	---	hypothetical protein
-------------------------	-------------------------	---------	---------	-----------------------------------------------------	-----------------------------------------------------	------------	-----------------	----------------------------------------------------------------------------
pau-PA14_40850	pae-PA1831	0.81	0.81	GAACTTtcacccgccgaggtcc.GCcc	GAACTTtcacccgccgaggtcc.GCcc	gpmA	COG0406	putative phosphoglycerate mutase
pau-PA14_40860	pae-PA1830	0.81	0.81	GAACTTtcacccgccgaggtcc.GCcc	GAACTGttgaaggcgccggaac.TCatC	---	COG3255	putative sterol carrier protein
-------------------------	-------------------------	---------	---------	-----------------------------------------------------	-----------------------------------------------------	------------	-----------------	----------------------------------------------------------------------------
pau-PA14_48160	pae-PA1243	0.81	0.81	GAACGCaagcgcacccaccgcccTCctA	GAACGCaagcgcacccaccgcccTCctA	---	COG0642	putative sensor/response regulator hybrid
-------------------------	-------------------------	---------	---------	-----------------------------------------------------	-----------------------------------------------------	------------	-----------------	----------------------------------------------------------------------------
pau-PA14_23470	pae-PA3141	0.81	---	GAATTTgggtcacctatgccgatTCttG	---	wbpM	COG1086	nucleotide sugar epimerase/dehydratase WbpM
-------------------------	-------------------------	---------	---------	-----------------------------------------------------	-----------------------------------------------------	------------	-----------------	----------------------------------------------------------------------------
pau-PA14_40270	pae-PA1873	0.81	0.81	GCACTTcccggcacctcgtagt.TCgtC	GCACTTcccggcacctcgtagt.TCgtC	---	COG0598	putative cation transporter
pau-PA14_40280	pae-PA1872	0.81	0.81	GCACTTcccggcacctcgtagt.TCgtC	GCACTTcccggcacctcgtagt.TCgtC	---	ROG0310	conserved hypothetical protein
-------------------------	-------------------------	---------	---------	-----------------------------------------------------	-----------------------------------------------------	------------	-----------------	----------------------------------------------------------------------------
pau-PA14_63150	pae-PA4776	0.81	0.81	GAACTGcgggtcgaatggctga.TCgtC	GAACTGcgggtcgaatggctga.TCgtC	pmrA	COG0745	two-component regulator system response regulator PmrA
pau-PA14_63160	pae-PA4777	0.81	0.81	GAACTGcgggtcgaatggctga.TCgtC	GAACTGcgggtcgaatggctga.TCgtC	pmrB	COG0642	two-component regulator system signal sensor kinase PmrB
pau-PA14_63170	pae-PA4778	0.81	0.81	GAACTGcgggtcgaatggctga.TCgtC	GAACTGcgggtcgaatggctga.TCgtC	cueR	COG0789	putative transcriptional regulator
-------------------------	-------------------------	---------	---------	-----------------------------------------------------	-----------------------------------------------------	------------	-----------------	----------------------------------------------------------------------------
pau-PA14_22100	---	0.81	---	GAAACTgagacagcgaggaatc.TCca	---	---	COG4540	hypothetical protein
-------------------------	-------------------------	---------	---------	-----------------------------------------------------	-----------------------------------------------------	------------	-----------------	----------------------------------------------------------------------------
pau-PA14_22310	pae-PA3238	0.81	0.81	GCACTActgaggcttgcagttg.TCatA	GCACTActgaggcttgcagttg.TCatA	---	ROG2241	conserved hypothetical protein
pau-PA14_22290	pae-PA3239	0.81	0.81	GCACTActgaggcttgcagttg.TCatA	GCACTActgaggcttgcagttg.TCatA	vacJ	COG2853	putative surface lipoprotein
-------------------------	-------------------------	---------	---------	-----------------------------------------------------	-----------------------------------------------------	------------	-----------------	----------------------------------------------------------------------------
pau-PA14_17500	pae-PA3620	0.81	0.81	GGACCTgagggtccgcgccggt.TCcgA	GGACCTgagggtccgcgccggt.TCcgA	mutS	COG0249	DNA mismatch repair protein MutS
pau-PA14_17490	pae-PA3621	0.81	0.81	GGACCTgagggtccgcgccggt.TCcgA	GGACCTgagggtccgcgccggt.TCcgA	fdxA	COG1146	ferredoxin I
-------------------------	-------------------------	---------	---------	-----------------------------------------------------	-----------------------------------------------------	------------	-----------------	----------------------------------------------------------------------------
pau-PA14_61600	pae-PA4657	0.81	0.81	GAACGGcgccagccgtctattctTCagA	GAACGGcgccagccgtctattctTCagA	---	COG3380	putative oxidoreductase
pau-PA14_61610	pae-PA4658	0.81	0.81	GAACGGcgccagccgtctattctTCagA	GAACGGcgccagccgtctattctTCagA	---	COG3272	conserved hypothetical protein
pau-PA14_61620	pae-PA4659	0.81	0.81	GAACGGcgccagccgtctattctTCagA	GAACTCggcctgcgcaacgcgc.TCtaG	---	COG0789	putative transcriptional regulator, MerR family
pau-PA14_61640	pae-PA4660	0.81	0.81	GAACGGcgccagccgtctattctTCagA	GAACTCggcctgcgcaacgcgc.TCtaG	phr	COG0415	deoxyribodipyrimidine photolyase
-------------------------	-------------------------	---------	---------	-----------------------------------------------------	-----------------------------------------------------	------------	-----------------	----------------------------------------------------------------------------
pau-PA14_10830	---	0.81	---	GAACGAcaaggtattctggaaa.TCgaA	---	---	COG0583	putative transcriptional regulator, LysR family
[truncated: 469 more rows]
